# Supplementary material for: Unveiling Structural Heterogeneity and Evolutionary Adaptations of Heteromultimeric Bacterioferritin Nanocages
Source: Adv Sci (Weinh). 2025 Apr 1;12(20):2409957. doi: 10.1002/advs.202409957 (PMC12120770; doi:10.1002/advs.202409957)
Supplement: Supplementary file 2 — Supporting cif [file ADVS-12-2409957-s001.zip]

Archive with 3 entries (3 files):
- D_1300048833_model-review_P1.cif
- D_1300048833_model-annotate_P1.pdb
- D_1300048833_model-annotate_P1-Na+.pdb
