# Supplementary material for: Unveiling Structural Heterogeneity and Evolutionary Adaptations of Heteromultimeric Bacterioferritin Nanocages
Source: Adv Sci (Weinh). 2025 Apr 1;12(20):2409957. doi: 10.1002/advs.202409957 (PMC12120770; doi:10.1002/advs.202409957)
Supplement: Supplementary file 2 — Supporting cif [file ADVS-12-2409957-s001.zip › D_1300048833_model-review_P1.cif]

data_9IIG
# 
_entry.id   9IIG 
# 
_audit_conform.dict_name       mmcif_pdbx.dic 
_audit_conform.dict_version    5.395 
_audit_conform.dict_location   http://mmcif.pdb.org/dictionaries/ascii/mmcif_pdbx.dic 
# 
loop_
_database_2.database_id 
_database_2.database_code 
_database_2.pdbx_database_accession 
_database_2.pdbx_DOI 
PDB   9IIG         pdb_00009iig 10.2210/pdb9iig/pdb 
WWPDB D_1300048833 ?            ?                   
EMDB  EMD-60594    ?            ?                   
# 
_pdbx_database_status.status_code                     HPUB 
_pdbx_database_status.status_code_sf                  ? 
_pdbx_database_status.status_code_mr                  ? 
_pdbx_database_status.entry_id                        9IIG 
_pdbx_database_status.recvd_initial_deposition_date   2024-06-20 
_pdbx_database_status.SG_entry                        N 
_pdbx_database_status.deposit_site                    PDBJ 
_pdbx_database_status.process_site                    PDBC 
_pdbx_database_status.status_code_cs                  ? 
_pdbx_database_status.status_code_nmr_data            ? 
_pdbx_database_status.methods_development_category    ? 
_pdbx_database_status.pdb_format_compatible           Y 
# 
_pdbx_database_related.db_name        EMDB 
_pdbx_database_related.details        'Cryo-EM structure of Shewanelle oneidensis bacterioferritin SoBfr12 in C1 symmetry' 
_pdbx_database_related.db_id          EMD-60594 
_pdbx_database_related.content_type   'associated EM volume' 
# 
_pdbx_contact_author.id                 4 
_pdbx_contact_author.email              haichung@zju.edu.cn 
_pdbx_contact_author.name_first         Haichun 
_pdbx_contact_author.name_last          Gao 
_pdbx_contact_author.name_mi            ? 
_pdbx_contact_author.role               'principal investigator/group leader' 
_pdbx_contact_author.identifier_ORCID   0000-0002-2647-6563 
# 
loop_
_audit_author.name 
_audit_author.pdbx_ordinal 
_audit_author.identifier_ORCID 
'Gao, H.C.'  1 0000-0002-2647-6563 
'Chen, J.H.' 2 0000-0003-4072-628X 
'Li, Y.X.'   3 0000-0002-6289-3997 
# 
_citation.abstract                  ? 
_citation.abstract_id_CAS           ? 
_citation.book_id_ISBN              ? 
_citation.book_publisher            ? 
_citation.book_publisher_city       ? 
_citation.book_title                ? 
_citation.coordinate_linkage        ? 
_citation.country                   ? 
_citation.database_id_Medline       ? 
_citation.details                   ? 
_citation.id                        primary 
_citation.journal_abbrev            'To Be Published' 
_citation.journal_id_ASTM           ? 
_citation.journal_id_CSD            0353 
_citation.journal_id_ISSN           ? 
_citation.journal_full              ? 
_citation.journal_issue             ? 
_citation.journal_volume            ? 
_citation.language                  ? 
_citation.page_first                ? 
_citation.page_last                 ? 
_citation.title                     'Cryo-EM structure of hetero-bacterioferritin rom Shewanella oneidensis' 
_citation.year                      ? 
_citation.database_id_CSD           ? 
_citation.pdbx_database_id_DOI      ? 
_citation.pdbx_database_id_PubMed   ? 
_citation.pdbx_database_id_patent   ? 
_citation.unpublished_flag          ? 
# 
loop_
_citation_author.citation_id 
_citation_author.name 
_citation_author.ordinal 
_citation_author.identifier_ORCID 
primary 'Gao, H.C.' 1 0000-0002-2647-6563 
primary 'Li, Y.X.'  2 0000-0002-6289-3997 
# 
loop_
_entity.id 
_entity.type 
_entity.src_method 
_entity.pdbx_description 
_entity.formula_weight 
_entity.pdbx_number_of_molecules 
_entity.pdbx_ec 
_entity.pdbx_mutation 
_entity.pdbx_fragment 
_entity.details 
1 polymer     man Bacterioferritin                  17997.393 12 1.16.3.1 ? ? ? 
2 polymer     man Bacterioferritin                  18408.000 12 1.16.3.1 ? ? ? 
3 non-polymer syn 'PROTOPORPHYRIN IX CONTAINING FE' 616.487   6  ?        ? ? ? 
# 
loop_
_entity_poly.entity_id 
_entity_poly.type 
_entity_poly.nstd_linkage 
_entity_poly.nstd_monomer 
_entity_poly.pdbx_seq_one_letter_code 
_entity_poly.pdbx_seq_one_letter_code_can 
_entity_poly.pdbx_strand_id 
_entity_poly.pdbx_target_identifier 
1 'polypeptide(L)' no no 
;MKGDKDVIDALNRLLTGELSAMDQYFVHAHMYEDWGLNELYERIAHESDDEKGHAAKLVQRILFLEGVPNVAAREALNIG
SNVEEMLRNDLAYEYKVADDLRKVIALCEQKKDYQTREILEVLLDDTESDHMYWLEKQLGLIDRIGLANYLQTKM
;
;MKGDKDVIDALNRLLTGELSAMDQYFVHAHMYEDWGLNELYERIAHESDDEKGHAAKLVQRILFLEGVPNVAAREALNIG
SNVEEMLRNDLAYEYKVADDLRKVIALCEQKKDYQTREILEVLLDDTESDHMYWLEKQLGLIDRIGLANYLQTKM
;
A,B,C,D,E,F,G,H,I,J,K,L ? 
2 'polypeptide(L)' no no 
;MKGHPKVVGQLNRVLTCELTAINQYFLHARMFKHWGLEKLNHVEYKKSIEDMKHADKLIERVLFLEGLPNLQQLEKLRIG
EHAQEMLDCDLAMVQEQLTLLRDAITLCEAEQDYVSRDLLEDILEDEEEHLDWLESQRELIGLTGIQNYLQSQISES
;
;MKGHPKVVGQLNRVLTCELTAINQYFLHARMFKHWGLEKLNHVEYKKSIEDMKHADKLIERVLFLEGLPNLQQLEKLRIG
EHAQEMLDCDLAMVQEQLTLLRDAITLCEAEQDYVSRDLLEDILEDEEEHLDWLESQRELIGLTGIQNYLQSQISES
;
M,N,O,P,Q,R,S,T,U,V,W,X ? 
# 
_pdbx_entity_nonpoly.entity_id   3 
_pdbx_entity_nonpoly.name        'PROTOPORPHYRIN IX CONTAINING FE' 
_pdbx_entity_nonpoly.comp_id     HEM 
# 
loop_
_entity_poly_seq.entity_id 
_entity_poly_seq.num 
_entity_poly_seq.mon_id 
_entity_poly_seq.hetero 
1 1   MET n 
1 2   LYS n 
1 3   GLY n 
1 4   ASP n 
1 5   LYS n 
1 6   ASP n 
1 7   VAL n 
1 8   ILE n 
1 9   ASP n 
1 10  ALA n 
1 11  LEU n 
1 12  ASN n 
1 13  ARG n 
1 14  LEU n 
1 15  LEU n 
1 16  THR n 
1 17  GLY n 
1 18  GLU n 
1 19  LEU n 
1 20  SER n 
1 21  ALA n 
1 22  MET n 
1 23  ASP n 
1 24  GLN n 
1 25  TYR n 
1 26  PHE n 
1 27  VAL n 
1 28  HIS n 
1 29  ALA n 
1 30  HIS n 
1 31  MET n 
1 32  TYR n 
1 33  GLU n 
1 34  ASP n 
1 35  TRP n 
1 36  GLY n 
1 37  LEU n 
1 38  ASN n 
1 39  GLU n 
1 40  LEU n 
1 41  TYR n 
1 42  GLU n 
1 43  ARG n 
1 44  ILE n 
1 45  ALA n 
1 46  HIS n 
1 47  GLU n 
1 48  SER n 
1 49  ASP n 
1 50  ASP n 
1 51  GLU n 
1 52  LYS n 
1 53  GLY n 
1 54  HIS n 
1 55  ALA n 
1 56  ALA n 
1 57  LYS n 
1 58  LEU n 
1 59  VAL n 
1 60  GLN n 
1 61  ARG n 
1 62  ILE n 
1 63  LEU n 
1 64  PHE n 
1 65  LEU n 
1 66  GLU n 
1 67  GLY n 
1 68  VAL n 
1 69  PRO n 
1 70  ASN n 
1 71  VAL n 
1 72  ALA n 
1 73  ALA n 
1 74  ARG n 
1 75  GLU n 
1 76  ALA n 
1 77  LEU n 
1 78  ASN n 
1 79  ILE n 
1 80  GLY n 
1 81  SER n 
1 82  ASN n 
1 83  VAL n 
1 84  GLU n 
1 85  GLU n 
1 86  MET n 
1 87  LEU n 
1 88  ARG n 
1 89  ASN n 
1 90  ASP n 
1 91  LEU n 
1 92  ALA n 
1 93  TYR n 
1 94  GLU n 
1 95  TYR n 
1 96  LYS n 
1 97  VAL n 
1 98  ALA n 
1 99  ASP n 
1 100 ASP n 
1 101 LEU n 
1 102 ARG n 
1 103 LYS n 
1 104 VAL n 
1 105 ILE n 
1 106 ALA n 
1 107 LEU n 
1 108 CYS n 
1 109 GLU n 
1 110 GLN n 
1 111 LYS n 
1 112 LYS n 
1 113 ASP n 
1 114 TYR n 
1 115 GLN n 
1 116 THR n 
1 117 ARG n 
1 118 GLU n 
1 119 ILE n 
1 120 LEU n 
1 121 GLU n 
1 122 VAL n 
1 123 LEU n 
1 124 LEU n 
1 125 ASP n 
1 126 ASP n 
1 127 THR n 
1 128 GLU n 
1 129 SER n 
1 130 ASP n 
1 131 HIS n 
1 132 MET n 
1 133 TYR n 
1 134 TRP n 
1 135 LEU n 
1 136 GLU n 
1 137 LYS n 
1 138 GLN n 
1 139 LEU n 
1 140 GLY n 
1 141 LEU n 
1 142 ILE n 
1 143 ASP n 
1 144 ARG n 
1 145 ILE n 
1 146 GLY n 
1 147 LEU n 
1 148 ALA n 
1 149 ASN n 
1 150 TYR n 
1 151 LEU n 
1 152 GLN n 
1 153 THR n 
1 154 LYS n 
1 155 MET n 
2 1   MET n 
2 2   LYS n 
2 3   GLY n 
2 4   HIS n 
2 5   PRO n 
2 6   LYS n 
2 7   VAL n 
2 8   VAL n 
2 9   GLY n 
2 10  GLN n 
2 11  LEU n 
2 12  ASN n 
2 13  ARG n 
2 14  VAL n 
2 15  LEU n 
2 16  THR n 
2 17  CYS n 
2 18  GLU n 
2 19  LEU n 
2 20  THR n 
2 21  ALA n 
2 22  ILE n 
2 23  ASN n 
2 24  GLN n 
2 25  TYR n 
2 26  PHE n 
2 27  LEU n 
2 28  HIS n 
2 29  ALA n 
2 30  ARG n 
2 31  MET n 
2 32  PHE n 
2 33  LYS n 
2 34  HIS n 
2 35  TRP n 
2 36  GLY n 
2 37  LEU n 
2 38  GLU n 
2 39  LYS n 
2 40  LEU n 
2 41  ASN n 
2 42  HIS n 
2 43  VAL n 
2 44  GLU n 
2 45  TYR n 
2 46  LYS n 
2 47  LYS n 
2 48  SER n 
2 49  ILE n 
2 50  GLU n 
2 51  ASP n 
2 52  MET n 
2 53  LYS n 
2 54  HIS n 
2 55  ALA n 
2 56  ASP n 
2 57  LYS n 
2 58  LEU n 
2 59  ILE n 
2 60  GLU n 
2 61  ARG n 
2 62  VAL n 
2 63  LEU n 
2 64  PHE n 
2 65  LEU n 
2 66  GLU n 
2 67  GLY n 
2 68  LEU n 
2 69  PRO n 
2 70  ASN n 
2 71  LEU n 
2 72  GLN n 
2 73  GLN n 
2 74  LEU n 
2 75  GLU n 
2 76  LYS n 
2 77  LEU n 
2 78  ARG n 
2 79  ILE n 
2 80  GLY n 
2 81  GLU n 
2 82  HIS n 
2 83  ALA n 
2 84  GLN n 
2 85  GLU n 
2 86  MET n 
2 87  LEU n 
2 88  ASP n 
2 89  CYS n 
2 90  ASP n 
2 91  LEU n 
2 92  ALA n 
2 93  MET n 
2 94  VAL n 
2 95  GLN n 
2 96  GLU n 
2 97  GLN n 
2 98  LEU n 
2 99  THR n 
2 100 LEU n 
2 101 LEU n 
2 102 ARG n 
2 103 ASP n 
2 104 ALA n 
2 105 ILE n 
2 106 THR n 
2 107 LEU n 
2 108 CYS n 
2 109 GLU n 
2 110 ALA n 
2 111 GLU n 
2 112 GLN n 
2 113 ASP n 
2 114 TYR n 
2 115 VAL n 
2 116 SER n 
2 117 ARG n 
2 118 ASP n 
2 119 LEU n 
2 120 LEU n 
2 121 GLU n 
2 122 ASP n 
2 123 ILE n 
2 124 LEU n 
2 125 GLU n 
2 126 ASP n 
2 127 GLU n 
2 128 GLU n 
2 129 GLU n 
2 130 HIS n 
2 131 LEU n 
2 132 ASP n 
2 133 TRP n 
2 134 LEU n 
2 135 GLU n 
2 136 SER n 
2 137 GLN n 
2 138 ARG n 
2 139 GLU n 
2 140 LEU n 
2 141 ILE n 
2 142 GLY n 
2 143 LEU n 
2 144 THR n 
2 145 GLY n 
2 146 ILE n 
2 147 GLN n 
2 148 ASN n 
2 149 TYR n 
2 150 LEU n 
2 151 GLN n 
2 152 SER n 
2 153 GLN n 
2 154 ILE n 
2 155 SER n 
2 156 GLU n 
2 157 SER n 
# 
loop_
_entity_src_gen.entity_id 
_entity_src_gen.pdbx_src_id 
_entity_src_gen.pdbx_alt_source_flag 
_entity_src_gen.pdbx_seq_type 
_entity_src_gen.pdbx_beg_seq_num 
_entity_src_gen.pdbx_end_seq_num 
_entity_src_gen.gene_src_common_name 
_entity_src_gen.gene_src_genus 
_entity_src_gen.pdbx_gene_src_gene 
_entity_src_gen.gene_src_species 
_entity_src_gen.gene_src_strain 
_entity_src_gen.gene_src_tissue 
_entity_src_gen.gene_src_tissue_fraction 
_entity_src_gen.gene_src_details 
_entity_src_gen.pdbx_gene_src_fragment 
_entity_src_gen.pdbx_gene_src_scientific_name 
_entity_src_gen.pdbx_gene_src_ncbi_taxonomy_id 
_entity_src_gen.pdbx_gene_src_variant 
_entity_src_gen.pdbx_gene_src_cell_line 
_entity_src_gen.pdbx_gene_src_atcc 
_entity_src_gen.pdbx_gene_src_organ 
_entity_src_gen.pdbx_gene_src_organelle 
_entity_src_gen.pdbx_gene_src_cell 
_entity_src_gen.pdbx_gene_src_cellular_location 
_entity_src_gen.host_org_common_name 
_entity_src_gen.pdbx_host_org_scientific_name 
_entity_src_gen.pdbx_host_org_ncbi_taxonomy_id 
_entity_src_gen.host_org_genus 
_entity_src_gen.pdbx_host_org_gene 
_entity_src_gen.pdbx_host_org_organ 
_entity_src_gen.host_org_species 
_entity_src_gen.pdbx_host_org_tissue 
_entity_src_gen.pdbx_host_org_tissue_fraction 
_entity_src_gen.pdbx_host_org_strain 
_entity_src_gen.pdbx_host_org_variant 
_entity_src_gen.pdbx_host_org_cell_line 
_entity_src_gen.pdbx_host_org_atcc 
_entity_src_gen.pdbx_host_org_culture_collection 
_entity_src_gen.pdbx_host_org_cell 
_entity_src_gen.pdbx_host_org_organelle 
_entity_src_gen.pdbx_host_org_cellular_location 
_entity_src_gen.pdbx_host_org_vector_type 
_entity_src_gen.pdbx_host_org_vector 
_entity_src_gen.host_org_details 
_entity_src_gen.expression_system_id 
_entity_src_gen.plasmid_name 
_entity_src_gen.plasmid_details 
_entity_src_gen.pdbx_description 
1 1 sample 'Biological sequence' 1 155 ? ? 'brf1, SO_1112' ? ? ? ? ? ? 'Shewanella oneidensis MR-1' 211586 ? ? ? ? ? ? ? ? 
'Escherichia coli BL21(DE3)' 469008 ? ? ? ? ? ? ? ? ? ? ? ? ? ? ? ? ? ? ? ? ? 
2 1 sample 'Biological sequence' 1 157 ? ? 'brf2, SO_1111' ? ? ? ? ? ? 'Shewanella oneidensis MR-1' 211586 ? ? ? ? ? ? ? ? 
'Escherichia coli BL21(DE3)' 469008 ? ? ? ? ? ? ? ? ? ? ? ? ? ? ? ? ? ? ? ? ? 
# 
loop_
_chem_comp.id 
_chem_comp.type 
_chem_comp.mon_nstd_flag 
_chem_comp.name 
_chem_comp.pdbx_synonyms 
_chem_comp.formula 
_chem_comp.formula_weight 
ALA 'L-peptide linking' y ALANINE                           ?    'C3 H7 N O2'       89.093  
ARG 'L-peptide linking' y ARGININE                          ?    'C6 H15 N4 O2 1'   175.209 
ASN 'L-peptide linking' y ASPARAGINE                        ?    'C4 H8 N2 O3'      132.118 
ASP 'L-peptide linking' y 'ASPARTIC ACID'                   ?    'C4 H7 N O4'       133.103 
CYS 'L-peptide linking' y CYSTEINE                          ?    'C3 H7 N O2 S'     121.158 
GLN 'L-peptide linking' y GLUTAMINE                         ?    'C5 H10 N2 O3'     146.144 
GLU 'L-peptide linking' y 'GLUTAMIC ACID'                   ?    'C5 H9 N O4'       147.129 
GLY 'peptide linking'   y GLYCINE                           ?    'C2 H5 N O2'       75.067  
HEM non-polymer         . 'PROTOPORPHYRIN IX CONTAINING FE' HEME 'C34 H32 Fe N4 O4' 616.487 
HIS 'L-peptide linking' y HISTIDINE                         ?    'C6 H10 N3 O2 1'   156.162 
ILE 'L-peptide linking' y ISOLEUCINE                        ?    'C6 H13 N O2'      131.173 
LEU 'L-peptide linking' y LEUCINE                           ?    'C6 H13 N O2'      131.173 
LYS 'L-peptide linking' y LYSINE                            ?    'C6 H15 N2 O2 1'   147.195 
MET 'L-peptide linking' y METHIONINE                        ?    'C5 H11 N O2 S'    149.211 
PHE 'L-peptide linking' y PHENYLALANINE                     ?    'C9 H11 N O2'      165.189 
PRO 'L-peptide linking' y PROLINE                           ?    'C5 H9 N O2'       115.130 
SER 'L-peptide linking' y SERINE                            ?    'C3 H7 N O3'       105.093 
THR 'L-peptide linking' y THREONINE                         ?    'C4 H9 N O3'       119.119 
TRP 'L-peptide linking' y TRYPTOPHAN                        ?    'C11 H12 N2 O2'    204.225 
TYR 'L-peptide linking' y TYROSINE                          ?    'C9 H11 N O3'      181.189 
VAL 'L-peptide linking' y VALINE                            ?    'C5 H11 N O2'      117.146 
# 
loop_
_pdbx_poly_seq_scheme.asym_id 
_pdbx_poly_seq_scheme.entity_id 
_pdbx_poly_seq_scheme.seq_id 
_pdbx_poly_seq_scheme.mon_id 
_pdbx_poly_seq_scheme.ndb_seq_num 
_pdbx_poly_seq_scheme.pdb_seq_num 
_pdbx_poly_seq_scheme.auth_seq_num 
_pdbx_poly_seq_scheme.pdb_mon_id 
_pdbx_poly_seq_scheme.auth_mon_id 
_pdbx_poly_seq_scheme.pdb_strand_id 
_pdbx_poly_seq_scheme.pdb_ins_code 
_pdbx_poly_seq_scheme.hetero 
A 1 1   MET 1   1   1   MET MET A . n 
A 1 2   LYS 2   2   2   LYS LYS A . n 
A 1 3   GLY 3   3   3   GLY GLY A . n 
A 1 4   ASP 4   4   4   ASP ASP A . n 
A 1 5   LYS 5   5   5   LYS LYS A . n 
A 1 6   ASP 6   6   6   ASP ASP A . n 
A 1 7   VAL 7   7   7   VAL VAL A . n 
A 1 8   ILE 8   8   8   ILE ILE A . n 
A 1 9   ASP 9   9   9   ASP ASP A . n 
A 1 10  ALA 10  10  10  ALA ALA A . n 
A 1 11  LEU 11  11  11  LEU LEU A . n 
A 1 12  ASN 12  12  12  ASN ASN A . n 
A 1 13  ARG 13  13  13  ARG ARG A . n 
A 1 14  LEU 14  14  14  LEU LEU A . n 
A 1 15  LEU 15  15  15  LEU LEU A . n 
A 1 16  THR 16  16  16  THR THR A . n 
A 1 17  GLY 17  17  17  GLY GLY A . n 
A 1 18  GLU 18  18  18  GLU GLU A . n 
A 1 19  LEU 19  19  19  LEU LEU A . n 
A 1 20  SER 20  20  20  SER SER A . n 
A 1 21  ALA 21  21  21  ALA ALA A . n 
A 1 22  MET 22  22  22  MET MET A . n 
A 1 23  ASP 23  23  23  ASP ASP A . n 
A 1 24  GLN 24  24  24  GLN GLN A . n 
A 1 25  TYR 25  25  25  TYR TYR A . n 
A 1 26  PHE 26  26  26  PHE PHE A . n 
A 1 27  VAL 27  27  27  VAL VAL A . n 
A 1 28  HIS 28  28  28  HIS HIS A . n 
A 1 29  ALA 29  29  29  ALA ALA A . n 
A 1 30  HIS 30  30  30  HIS HIS A . n 
A 1 31  MET 31  31  31  MET MET A . n 
A 1 32  TYR 32  32  32  TYR TYR A . n 
A 1 33  GLU 33  33  33  GLU GLU A . n 
A 1 34  ASP 34  34  34  ASP ASP A . n 
A 1 35  TRP 35  35  35  TRP TRP A . n 
A 1 36  GLY 36  36  36  GLY GLY A . n 
A 1 37  LEU 37  37  37  LEU LEU A . n 
A 1 38  ASN 38  38  38  ASN ASN A . n 
A 1 39  GLU 39  39  39  GLU GLU A . n 
A 1 40  LEU 40  40  40  LEU LEU A . n 
A 1 41  TYR 41  41  41  TYR TYR A . n 
A 1 42  GLU 42  42  42  GLU GLU A . n 
A 1 43  ARG 43  43  43  ARG ARG A . n 
A 1 44  ILE 44  44  44  ILE ILE A . n 
A 1 45  ALA 45  45  45  ALA ALA A . n 
A 1 46  HIS 46  46  46  HIS HIS A . n 
A 1 47  GLU 47  47  47  GLU GLU A . n 
A 1 48  SER 48  48  48  SER SER A . n 
A 1 49  ASP 49  49  49  ASP ASP A . n 
A 1 50  ASP 50  50  50  ASP ASP A . n 
A 1 51  GLU 51  51  51  GLU GLU A . n 
A 1 52  LYS 52  52  52  LYS LYS A . n 
A 1 53  GLY 53  53  53  GLY GLY A . n 
A 1 54  HIS 54  54  54  HIS HIS A . n 
A 1 55  ALA 55  55  55  ALA ALA A . n 
A 1 56  ALA 56  56  56  ALA ALA A . n 
A 1 57  LYS 57  57  57  LYS LYS A . n 
A 1 58  LEU 58  58  58  LEU LEU A . n 
A 1 59  VAL 59  59  59  VAL VAL A . n 
A 1 60  GLN 60  60  60  GLN GLN A . n 
A 1 61  ARG 61  61  61  ARG ARG A . n 
A 1 62  ILE 62  62  62  ILE ILE A . n 
A 1 63  LEU 63  63  63  LEU LEU A . n 
A 1 64  PHE 64  64  64  PHE PHE A . n 
A 1 65  LEU 65  65  65  LEU LEU A . n 
A 1 66  GLU 66  66  66  GLU GLU A . n 
A 1 67  GLY 67  67  67  GLY GLY A . n 
A 1 68  VAL 68  68  68  VAL VAL A . n 
A 1 69  PRO 69  69  69  PRO PRO A . n 
A 1 70  ASN 70  70  70  ASN ASN A . n 
A 1 71  VAL 71  71  71  VAL VAL A . n 
A 1 72  ALA 72  72  72  ALA ALA A . n 
A 1 73  ALA 73  73  73  ALA ALA A . n 
A 1 74  ARG 74  74  74  ARG ARG A . n 
A 1 75  GLU 75  75  75  GLU GLU A . n 
A 1 76  ALA 76  76  76  ALA ALA A . n 
A 1 77  LEU 77  77  77  LEU LEU A . n 
A 1 78  ASN 78  78  78  ASN ASN A . n 
A 1 79  ILE 79  79  79  ILE ILE A . n 
A 1 80  GLY 80  80  80  GLY GLY A . n 
A 1 81  SER 81  81  81  SER SER A . n 
A 1 82  ASN 82  82  82  ASN ASN A . n 
A 1 83  VAL 83  83  83  VAL VAL A . n 
A 1 84  GLU 84  84  84  GLU GLU A . n 
A 1 85  GLU 85  85  85  GLU GLU A . n 
A 1 86  MET 86  86  86  MET MET A . n 
A 1 87  LEU 87  87  87  LEU LEU A . n 
A 1 88  ARG 88  88  88  ARG ARG A . n 
A 1 89  ASN 89  89  89  ASN ASN A . n 
A 1 90  ASP 90  90  90  ASP ASP A . n 
A 1 91  LEU 91  91  91  LEU LEU A . n 
A 1 92  ALA 92  92  92  ALA ALA A . n 
A 1 93  TYR 93  93  93  TYR TYR A . n 
A 1 94  GLU 94  94  94  GLU GLU A . n 
A 1 95  TYR 95  95  95  TYR TYR A . n 
A 1 96  LYS 96  96  96  LYS LYS A . n 
A 1 97  VAL 97  97  97  VAL VAL A . n 
A 1 98  ALA 98  98  98  ALA ALA A . n 
A 1 99  ASP 99  99  99  ASP ASP A . n 
A 1 100 ASP 100 100 100 ASP ASP A . n 
A 1 101 LEU 101 101 101 LEU LEU A . n 
A 1 102 ARG 102 102 102 ARG ARG A . n 
A 1 103 LYS 103 103 103 LYS LYS A . n 
A 1 104 VAL 104 104 104 VAL VAL A . n 
A 1 105 ILE 105 105 105 ILE ILE A . n 
A 1 106 ALA 106 106 106 ALA ALA A . n 
A 1 107 LEU 107 107 107 LEU LEU A . n 
A 1 108 CYS 108 108 108 CYS CYS A . n 
A 1 109 GLU 109 109 109 GLU GLU A . n 
A 1 110 GLN 110 110 110 GLN GLN A . n 
A 1 111 LYS 111 111 111 LYS LYS A . n 
A 1 112 LYS 112 112 112 LYS LYS A . n 
A 1 113 ASP 113 113 113 ASP ASP A . n 
A 1 114 TYR 114 114 114 TYR TYR A . n 
A 1 115 GLN 115 115 115 GLN GLN A . n 
A 1 116 THR 116 116 116 THR THR A . n 
A 1 117 ARG 117 117 117 ARG ARG A . n 
A 1 118 GLU 118 118 118 GLU GLU A . n 
A 1 119 ILE 119 119 119 ILE ILE A . n 
A 1 120 LEU 120 120 120 LEU LEU A . n 
A 1 121 GLU 121 121 121 GLU GLU A . n 
A 1 122 VAL 122 122 122 VAL VAL A . n 
A 1 123 LEU 123 123 123 LEU LEU A . n 
A 1 124 LEU 124 124 124 LEU LEU A . n 
A 1 125 ASP 125 125 125 ASP ASP A . n 
A 1 126 ASP 126 126 126 ASP ASP A . n 
A 1 127 THR 127 127 127 THR THR A . n 
A 1 128 GLU 128 128 128 GLU GLU A . n 
A 1 129 SER 129 129 129 SER SER A . n 
A 1 130 ASP 130 130 130 ASP ASP A . n 
A 1 131 HIS 131 131 131 HIS HIS A . n 
A 1 132 MET 132 132 132 MET MET A . n 
A 1 133 TYR 133 133 133 TYR TYR A . n 
A 1 134 TRP 134 134 134 TRP TRP A . n 
A 1 135 LEU 135 135 135 LEU LEU A . n 
A 1 136 GLU 136 136 136 GLU GLU A . n 
A 1 137 LYS 137 137 137 LYS LYS A . n 
A 1 138 GLN 138 138 138 GLN GLN A . n 
A 1 139 LEU 139 139 139 LEU LEU A . n 
A 1 140 GLY 140 140 140 GLY GLY A . n 
A 1 141 LEU 141 141 141 LEU LEU A . n 
A 1 142 ILE 142 142 142 ILE ILE A . n 
A 1 143 ASP 143 143 143 ASP ASP A . n 
A 1 144 ARG 144 144 144 ARG ARG A . n 
A 1 145 ILE 145 145 145 ILE ILE A . n 
A 1 146 GLY 146 146 146 GLY GLY A . n 
A 1 147 LEU 147 147 147 LEU LEU A . n 
A 1 148 ALA 148 148 148 ALA ALA A . n 
A 1 149 ASN 149 149 149 ASN ASN A . n 
A 1 150 TYR 150 150 150 TYR TYR A . n 
A 1 151 LEU 151 151 151 LEU LEU A . n 
A 1 152 GLN 152 152 152 GLN GLN A . n 
A 1 153 THR 153 153 153 THR THR A . n 
A 1 154 LYS 154 154 154 LYS LYS A . n 
A 1 155 MET 155 155 155 MET MET A . n 
B 1 1   MET 1   1   1   MET MET B . n 
B 1 2   LYS 2   2   2   LYS LYS B . n 
B 1 3   GLY 3   3   3   GLY GLY B . n 
B 1 4   ASP 4   4   4   ASP ASP B . n 
B 1 5   LYS 5   5   5   LYS LYS B . n 
B 1 6   ASP 6   6   6   ASP ASP B . n 
B 1 7   VAL 7   7   7   VAL VAL B . n 
B 1 8   ILE 8   8   8   ILE ILE B . n 
B 1 9   ASP 9   9   9   ASP ASP B . n 
B 1 10  ALA 10  10  10  ALA ALA B . n 
B 1 11  LEU 11  11  11  LEU LEU B . n 
B 1 12  ASN 12  12  12  ASN ASN B . n 
B 1 13  ARG 13  13  13  ARG ARG B . n 
B 1 14  LEU 14  14  14  LEU LEU B . n 
B 1 15  LEU 15  15  15  LEU LEU B . n 
B 1 16  THR 16  16  16  THR THR B . n 
B 1 17  GLY 17  17  17  GLY GLY B . n 
B 1 18  GLU 18  18  18  GLU GLU B . n 
B 1 19  LEU 19  19  19  LEU LEU B . n 
B 1 20  SER 20  20  20  SER SER B . n 
B 1 21  ALA 21  21  21  ALA ALA B . n 
B 1 22  MET 22  22  22  MET MET B . n 
B 1 23  ASP 23  23  23  ASP ASP B . n 
B 1 24  GLN 24  24  24  GLN GLN B . n 
B 1 25  TYR 25  25  25  TYR TYR B . n 
B 1 26  PHE 26  26  26  PHE PHE B . n 
B 1 27  VAL 27  27  27  VAL VAL B . n 
B 1 28  HIS 28  28  28  HIS HIS B . n 
B 1 29  ALA 29  29  29  ALA ALA B . n 
B 1 30  HIS 30  30  30  HIS HIS B . n 
B 1 31  MET 31  31  31  MET MET B . n 
B 1 32  TYR 32  32  32  TYR TYR B . n 
B 1 33  GLU 33  33  33  GLU GLU B . n 
B 1 34  ASP 34  34  34  ASP ASP B . n 
B 1 35  TRP 35  35  35  TRP TRP B . n 
B 1 36  GLY 36  36  36  GLY GLY B . n 
B 1 37  LEU 37  37  37  LEU LEU B . n 
B 1 38  ASN 38  38  38  ASN ASN B . n 
B 1 39  GLU 39  39  39  GLU GLU B . n 
B 1 40  LEU 40  40  40  LEU LEU B . n 
B 1 41  TYR 41  41  41  TYR TYR B . n 
B 1 42  GLU 42  42  42  GLU GLU B . n 
B 1 43  ARG 43  43  43  ARG ARG B . n 
B 1 44  ILE 44  44  44  ILE ILE B . n 
B 1 45  ALA 45  45  45  ALA ALA B . n 
B 1 46  HIS 46  46  46  HIS HIS B . n 
B 1 47  GLU 47  47  47  GLU GLU B . n 
B 1 48  SER 48  48  48  SER SER B . n 
B 1 49  ASP 49  49  49  ASP ASP B . n 
B 1 50  ASP 50  50  50  ASP ASP B . n 
B 1 51  GLU 51  51  51  GLU GLU B . n 
B 1 52  LYS 52  52  52  LYS LYS B . n 
B 1 53  GLY 53  53  53  GLY GLY B . n 
B 1 54  HIS 54  54  54  HIS HIS B . n 
B 1 55  ALA 55  55  55  ALA ALA B . n 
B 1 56  ALA 56  56  56  ALA ALA B . n 
B 1 57  LYS 57  57  57  LYS LYS B . n 
B 1 58  LEU 58  58  58  LEU LEU B . n 
B 1 59  VAL 59  59  59  VAL VAL B . n 
B 1 60  GLN 60  60  60  GLN GLN B . n 
B 1 61  ARG 61  61  61  ARG ARG B . n 
B 1 62  ILE 62  62  62  ILE ILE B . n 
B 1 63  LEU 63  63  63  LEU LEU B . n 
B 1 64  PHE 64  64  64  PHE PHE B . n 
B 1 65  LEU 65  65  65  LEU LEU B . n 
B 1 66  GLU 66  66  66  GLU GLU B . n 
B 1 67  GLY 67  67  67  GLY GLY B . n 
B 1 68  VAL 68  68  68  VAL VAL B . n 
B 1 69  PRO 69  69  69  PRO PRO B . n 
B 1 70  ASN 70  70  70  ASN ASN B . n 
B 1 71  VAL 71  71  71  VAL VAL B . n 
B 1 72  ALA 72  72  72  ALA ALA B . n 
B 1 73  ALA 73  73  73  ALA ALA B . n 
B 1 74  ARG 74  74  74  ARG ARG B . n 
B 1 75  GLU 75  75  75  GLU GLU B . n 
B 1 76  ALA 76  76  76  ALA ALA B . n 
B 1 77  LEU 77  77  77  LEU LEU B . n 
B 1 78  ASN 78  78  78  ASN ASN B . n 
B 1 79  ILE 79  79  79  ILE ILE B . n 
B 1 80  GLY 80  80  80  GLY GLY B . n 
B 1 81  SER 81  81  81  SER SER B . n 
B 1 82  ASN 82  82  82  ASN ASN B . n 
B 1 83  VAL 83  83  83  VAL VAL B . n 
B 1 84  GLU 84  84  84  GLU GLU B . n 
B 1 85  GLU 85  85  85  GLU GLU B . n 
B 1 86  MET 86  86  86  MET MET B . n 
B 1 87  LEU 87  87  87  LEU LEU B . n 
B 1 88  ARG 88  88  88  ARG ARG B . n 
B 1 89  ASN 89  89  89  ASN ASN B . n 
B 1 90  ASP 90  90  90  ASP ASP B . n 
B 1 91  LEU 91  91  91  LEU LEU B . n 
B 1 92  ALA 92  92  92  ALA ALA B . n 
B 1 93  TYR 93  93  93  TYR TYR B . n 
B 1 94  GLU 94  94  94  GLU GLU B . n 
B 1 95  TYR 95  95  95  TYR TYR B . n 
B 1 96  LYS 96  96  96  LYS LYS B . n 
B 1 97  VAL 97  97  97  VAL VAL B . n 
B 1 98  ALA 98  98  98  ALA ALA B . n 
B 1 99  ASP 99  99  99  ASP ASP B . n 
B 1 100 ASP 100 100 100 ASP ASP B . n 
B 1 101 LEU 101 101 101 LEU LEU B . n 
B 1 102 ARG 102 102 102 ARG ARG B . n 
B 1 103 LYS 103 103 103 LYS LYS B . n 
B 1 104 VAL 104 104 104 VAL VAL B . n 
B 1 105 ILE 105 105 105 ILE ILE B . n 
B 1 106 ALA 106 106 106 ALA ALA B . n 
B 1 107 LEU 107 107 107 LEU LEU B . n 
B 1 108 CYS 108 108 108 CYS CYS B . n 
B 1 109 GLU 109 109 109 GLU GLU B . n 
B 1 110 GLN 110 110 110 GLN GLN B . n 
B 1 111 LYS 111 111 111 LYS LYS B . n 
B 1 112 LYS 112 112 112 LYS LYS B . n 
B 1 113 ASP 113 113 113 ASP ASP B . n 
B 1 114 TYR 114 114 114 TYR TYR B . n 
B 1 115 GLN 115 115 115 GLN GLN B . n 
B 1 116 THR 116 116 116 THR THR B . n 
B 1 117 ARG 117 117 117 ARG ARG B . n 
B 1 118 GLU 118 118 118 GLU GLU B . n 
B 1 119 ILE 119 119 119 ILE ILE B . n 
B 1 120 LEU 120 120 120 LEU LEU B . n 
B 1 121 GLU 121 121 121 GLU GLU B . n 
B 1 122 VAL 122 122 122 VAL VAL B . n 
B 1 123 LEU 123 123 123 LEU LEU B . n 
B 1 124 LEU 124 124 124 LEU LEU B . n 
B 1 125 ASP 125 125 125 ASP ASP B . n 
B 1 126 ASP 126 126 126 ASP ASP B . n 
B 1 127 THR 127 127 127 THR THR B . n 
B 1 128 GLU 128 128 128 GLU GLU B . n 
B 1 129 SER 129 129 129 SER SER B . n 
B 1 130 ASP 130 130 130 ASP ASP B . n 
B 1 131 HIS 131 131 131 HIS HIS B . n 
B 1 132 MET 132 132 132 MET MET B . n 
B 1 133 TYR 133 133 133 TYR TYR B . n 
B 1 134 TRP 134 134 134 TRP TRP B . n 
B 1 135 LEU 135 135 135 LEU LEU B . n 
B 1 136 GLU 136 136 136 GLU GLU B . n 
B 1 137 LYS 137 137 137 LYS LYS B . n 
B 1 138 GLN 138 138 138 GLN GLN B . n 
B 1 139 LEU 139 139 139 LEU LEU B . n 
B 1 140 GLY 140 140 140 GLY GLY B . n 
B 1 141 LEU 141 141 141 LEU LEU B . n 
B 1 142 ILE 142 142 142 ILE ILE B . n 
B 1 143 ASP 143 143 143 ASP ASP B . n 
B 1 144 ARG 144 144 144 ARG ARG B . n 
B 1 145 ILE 145 145 145 ILE ILE B . n 
B 1 146 GLY 146 146 146 GLY GLY B . n 
B 1 147 LEU 147 147 147 LEU LEU B . n 
B 1 148 ALA 148 148 148 ALA ALA B . n 
B 1 149 ASN 149 149 149 ASN ASN B . n 
B 1 150 TYR 150 150 150 TYR TYR B . n 
B 1 151 LEU 151 151 151 LEU LEU B . n 
B 1 152 GLN 152 152 152 GLN GLN B . n 
B 1 153 THR 153 153 153 THR THR B . n 
B 1 154 LYS 154 154 154 LYS LYS B . n 
B 1 155 MET 155 155 155 MET MET B . n 
C 1 1   MET 1   1   1   MET MET C . n 
C 1 2   LYS 2   2   2   LYS LYS C . n 
C 1 3   GLY 3   3   3   GLY GLY C . n 
C 1 4   ASP 4   4   4   ASP ASP C . n 
C 1 5   LYS 5   5   5   LYS LYS C . n 
C 1 6   ASP 6   6   6   ASP ASP C . n 
C 1 7   VAL 7   7   7   VAL VAL C . n 
C 1 8   ILE 8   8   8   ILE ILE C . n 
C 1 9   ASP 9   9   9   ASP ASP C . n 
C 1 10  ALA 10  10  10  ALA ALA C . n 
C 1 11  LEU 11  11  11  LEU LEU C . n 
C 1 12  ASN 12  12  12  ASN ASN C . n 
C 1 13  ARG 13  13  13  ARG ARG C . n 
C 1 14  LEU 14  14  14  LEU LEU C . n 
C 1 15  LEU 15  15  15  LEU LEU C . n 
C 1 16  THR 16  16  16  THR THR C . n 
C 1 17  GLY 17  17  17  GLY GLY C . n 
C 1 18  GLU 18  18  18  GLU GLU C . n 
C 1 19  LEU 19  19  19  LEU LEU C . n 
C 1 20  SER 20  20  20  SER SER C . n 
C 1 21  ALA 21  21  21  ALA ALA C . n 
C 1 22  MET 22  22  22  MET MET C . n 
C 1 23  ASP 23  23  23  ASP ASP C . n 
C 1 24  GLN 24  24  24  GLN GLN C . n 
C 1 25  TYR 25  25  25  TYR TYR C . n 
C 1 26  PHE 26  26  26  PHE PHE C . n 
C 1 27  VAL 27  27  27  VAL VAL C . n 
C 1 28  HIS 28  28  28  HIS HIS C . n 
C 1 29  ALA 29  29  29  ALA ALA C . n 
C 1 30  HIS 30  30  30  HIS HIS C . n 
C 1 31  MET 31  31  31  MET MET C . n 
C 1 32  TYR 32  32  32  TYR TYR C . n 
C 1 33  GLU 33  33  33  GLU GLU C . n 
C 1 34  ASP 34  34  34  ASP ASP C . n 
C 1 35  TRP 35  35  35  TRP TRP C . n 
C 1 36  GLY 36  36  36  GLY GLY C . n 
C 1 37  LEU 37  37  37  LEU LEU C . n 
C 1 38  ASN 38  38  38  ASN ASN C . n 
C 1 39  GLU 39  39  39  GLU GLU C . n 
C 1 40  LEU 40  40  40  LEU LEU C . n 
C 1 41  TYR 41  41  41  TYR TYR C . n 
C 1 42  GLU 42  42  42  GLU GLU C . n 
C 1 43  ARG 43  43  43  ARG ARG C . n 
C 1 44  ILE 44  44  44  ILE ILE C . n 
C 1 45  ALA 45  45  45  ALA ALA C . n 
C 1 46  HIS 46  46  46  HIS HIS C . n 
C 1 47  GLU 47  47  47  GLU GLU C . n 
C 1 48  SER 48  48  48  SER SER C . n 
C 1 49  ASP 49  49  49  ASP ASP C . n 
C 1 50  ASP 50  50  50  ASP ASP C . n 
C 1 51  GLU 51  51  51  GLU GLU C . n 
C 1 52  LYS 52  52  52  LYS LYS C . n 
C 1 53  GLY 53  53  53  GLY GLY C . n 
C 1 54  HIS 54  54  54  HIS HIS C . n 
C 1 55  ALA 55  55  55  ALA ALA C . n 
C 1 56  ALA 56  56  56  ALA ALA C . n 
C 1 57  LYS 57  57  57  LYS LYS C . n 
C 1 58  LEU 58  58  58  LEU LEU C . n 
C 1 59  VAL 59  59  59  VAL VAL C . n 
C 1 60  GLN 60  60  60  GLN GLN C . n 
C 1 61  ARG 61  61  61  ARG ARG C . n 
C 1 62  ILE 62  62  62  ILE ILE C . n 
C 1 63  LEU 63  63  63  LEU LEU C . n 
C 1 64  PHE 64  64  64  PHE PHE C . n 
C 1 65  LEU 65  65  65  LEU LEU C . n 
C 1 66  GLU 66  66  66  GLU GLU C . n 
C 1 67  GLY 67  67  67  GLY GLY C . n 
C 1 68  VAL 68  68  68  VAL VAL C . n 
C 1 69  PRO 69  69  69  PRO PRO C . n 
C 1 70  ASN 70  70  70  ASN ASN C . n 
C 1 71  VAL 71  71  71  VAL VAL C . n 
C 1 72  ALA 72  72  72  ALA ALA C . n 
C 1 73  ALA 73  73  73  ALA ALA C . n 
C 1 74  ARG 74  74  74  ARG ARG C . n 
C 1 75  GLU 75  75  75  GLU GLU C . n 
C 1 76  ALA 76  76  76  ALA ALA C . n 
C 1 77  LEU 77  77  77  LEU LEU C . n 
C 1 78  ASN 78  78  78  ASN ASN C . n 
C 1 79  ILE 79  79  79  ILE ILE C . n 
C 1 80  GLY 80  80  80  GLY GLY C . n 
C 1 81  SER 81  81  81  SER SER C . n 
C 1 82  ASN 82  82  82  ASN ASN C . n 
C 1 83  VAL 83  83  83  VAL VAL C . n 
C 1 84  GLU 84  84  84  GLU GLU C . n 
C 1 85  GLU 85  85  85  GLU GLU C . n 
C 1 86  MET 86  86  86  MET MET C . n 
C 1 87  LEU 87  87  87  LEU LEU C . n 
C 1 88  ARG 88  88  88  ARG ARG C . n 
C 1 89  ASN 89  89  89  ASN ASN C . n 
C 1 90  ASP 90  90  90  ASP ASP C . n 
C 1 91  LEU 91  91  91  LEU LEU C . n 
C 1 92  ALA 92  92  92  ALA ALA C . n 
C 1 93  TYR 93  93  93  TYR TYR C . n 
C 1 94  GLU 94  94  94  GLU GLU C . n 
C 1 95  TYR 95  95  95  TYR TYR C . n 
C 1 96  LYS 96  96  96  LYS LYS C . n 
C 1 97  VAL 97  97  97  VAL VAL C . n 
C 1 98  ALA 98  98  98  ALA ALA C . n 
C 1 99  ASP 99  99  99  ASP ASP C . n 
C 1 100 ASP 100 100 100 ASP ASP C . n 
C 1 101 LEU 101 101 101 LEU LEU C . n 
C 1 102 ARG 102 102 102 ARG ARG C . n 
C 1 103 LYS 103 103 103 LYS LYS C . n 
C 1 104 VAL 104 104 104 VAL VAL C . n 
C 1 105 ILE 105 105 105 ILE ILE C . n 
C 1 106 ALA 106 106 106 ALA ALA C . n 
C 1 107 LEU 107 107 107 LEU LEU C . n 
C 1 108 CYS 108 108 108 CYS CYS C . n 
C 1 109 GLU 109 109 109 GLU GLU C . n 
C 1 110 GLN 110 110 110 GLN GLN C . n 
C 1 111 LYS 111 111 111 LYS LYS C . n 
C 1 112 LYS 112 112 112 LYS LYS C . n 
C 1 113 ASP 113 113 113 ASP ASP C . n 
C 1 114 TYR 114 114 114 TYR TYR C . n 
C 1 115 GLN 115 115 115 GLN GLN C . n 
C 1 116 THR 116 116 116 THR THR C . n 
C 1 117 ARG 117 117 117 ARG ARG C . n 
C 1 118 GLU 118 118 118 GLU GLU C . n 
C 1 119 ILE 119 119 119 ILE ILE C . n 
C 1 120 LEU 120 120 120 LEU LEU C . n 
C 1 121 GLU 121 121 121 GLU GLU C . n 
C 1 122 VAL 122 122 122 VAL VAL C . n 
C 1 123 LEU 123 123 123 LEU LEU C . n 
C 1 124 LEU 124 124 124 LEU LEU C . n 
C 1 125 ASP 125 125 125 ASP ASP C . n 
C 1 126 ASP 126 126 126 ASP ASP C . n 
C 1 127 THR 127 127 127 THR THR C . n 
C 1 128 GLU 128 128 128 GLU GLU C . n 
C 1 129 SER 129 129 129 SER SER C . n 
C 1 130 ASP 130 130 130 ASP ASP C . n 
C 1 131 HIS 131 131 131 HIS HIS C . n 
C 1 132 MET 132 132 132 MET MET C . n 
C 1 133 TYR 133 133 133 TYR TYR C . n 
C 1 134 TRP 134 134 134 TRP TRP C . n 
C 1 135 LEU 135 135 135 LEU LEU C . n 
C 1 136 GLU 136 136 136 GLU GLU C . n 
C 1 137 LYS 137 137 137 LYS LYS C . n 
C 1 138 GLN 138 138 138 GLN GLN C . n 
C 1 139 LEU 139 139 139 LEU LEU C . n 
C 1 140 GLY 140 140 140 GLY GLY C . n 
C 1 141 LEU 141 141 141 LEU LEU C . n 
C 1 142 ILE 142 142 142 ILE ILE C . n 
C 1 143 ASP 143 143 143 ASP ASP C . n 
C 1 144 ARG 144 144 144 ARG ARG C . n 
C 1 145 ILE 145 145 145 ILE ILE C . n 
C 1 146 GLY 146 146 146 GLY GLY C . n 
C 1 147 LEU 147 147 147 LEU LEU C . n 
C 1 148 ALA 148 148 148 ALA ALA C . n 
C 1 149 ASN 149 149 149 ASN ASN C . n 
C 1 150 TYR 150 150 150 TYR TYR C . n 
C 1 151 LEU 151 151 151 LEU LEU C . n 
C 1 152 GLN 152 152 152 GLN GLN C . n 
C 1 153 THR 153 153 153 THR THR C . n 
C 1 154 LYS 154 154 154 LYS LYS C . n 
C 1 155 MET 155 155 155 MET MET C . n 
D 1 1   MET 1   1   1   MET MET D . n 
D 1 2   LYS 2   2   2   LYS LYS D . n 
D 1 3   GLY 3   3   3   GLY GLY D . n 
D 1 4   ASP 4   4   4   ASP ASP D . n 
D 1 5   LYS 5   5   5   LYS LYS D . n 
D 1 6   ASP 6   6   6   ASP ASP D . n 
D 1 7   VAL 7   7   7   VAL VAL D . n 
D 1 8   ILE 8   8   8   ILE ILE D . n 
D 1 9   ASP 9   9   9   ASP ASP D . n 
D 1 10  ALA 10  10  10  ALA ALA D . n 
D 1 11  LEU 11  11  11  LEU LEU D . n 
D 1 12  ASN 12  12  12  ASN ASN D . n 
D 1 13  ARG 13  13  13  ARG ARG D . n 
D 1 14  LEU 14  14  14  LEU LEU D . n 
D 1 15  LEU 15  15  15  LEU LEU D . n 
D 1 16  THR 16  16  16  THR THR D . n 
D 1 17  GLY 17  17  17  GLY GLY D . n 
D 1 18  GLU 18  18  18  GLU GLU D . n 
D 1 19  LEU 19  19  19  LEU LEU D . n 
D 1 20  SER 20  20  20  SER SER D . n 
D 1 21  ALA 21  21  21  ALA ALA D . n 
D 1 22  MET 22  22  22  MET MET D . n 
D 1 23  ASP 23  23  23  ASP ASP D . n 
D 1 24  GLN 24  24  24  GLN GLN D . n 
D 1 25  TYR 25  25  25  TYR TYR D . n 
D 1 26  PHE 26  26  26  PHE PHE D . n 
D 1 27  VAL 27  27  27  VAL VAL D . n 
D 1 28  HIS 28  28  28  HIS HIS D . n 
D 1 29  ALA 29  29  29  ALA ALA D . n 
D 1 30  HIS 30  30  30  HIS HIS D . n 
D 1 31  MET 31  31  31  MET MET D . n 
D 1 32  TYR 32  32  32  TYR TYR D . n 
D 1 33  GLU 33  33  33  GLU GLU D . n 
D 1 34  ASP 34  34  34  ASP ASP D . n 
D 1 35  TRP 35  35  35  TRP TRP D . n 
D 1 36  GLY 36  36  36  GLY GLY D . n 
D 1 37  LEU 37  37  37  LEU LEU D . n 
D 1 38  ASN 38  38  38  ASN ASN D . n 
D 1 39  GLU 39  39  39  GLU GLU D . n 
D 1 40  LEU 40  40  40  LEU LEU D . n 
D 1 41  TYR 41  41  41  TYR TYR D . n 
D 1 42  GLU 42  42  42  GLU GLU D . n 
D 1 43  ARG 43  43  43  ARG ARG D . n 
D 1 44  ILE 44  44  44  ILE ILE D . n 
D 1 45  ALA 45  45  45  ALA ALA D . n 
D 1 46  HIS 46  46  46  HIS HIS D . n 
D 1 47  GLU 47  47  47  GLU GLU D . n 
D 1 48  SER 48  48  48  SER SER D . n 
D 1 49  ASP 49  49  49  ASP ASP D . n 
D 1 50  ASP 50  50  50  ASP ASP D . n 
D 1 51  GLU 51  51  51  GLU GLU D . n 
D 1 52  LYS 52  52  52  LYS LYS D . n 
D 1 53  GLY 53  53  53  GLY GLY D . n 
D 1 54  HIS 54  54  54  HIS HIS D . n 
D 1 55  ALA 55  55  55  ALA ALA D . n 
D 1 56  ALA 56  56  56  ALA ALA D . n 
D 1 57  LYS 57  57  57  LYS LYS D . n 
D 1 58  LEU 58  58  58  LEU LEU D . n 
D 1 59  VAL 59  59  59  VAL VAL D . n 
D 1 60  GLN 60  60  60  GLN GLN D . n 
D 1 61  ARG 61  61  61  ARG ARG D . n 
D 1 62  ILE 62  62  62  ILE ILE D . n 
D 1 63  LEU 63  63  63  LEU LEU D . n 
D 1 64  PHE 64  64  64  PHE PHE D . n 
D 1 65  LEU 65  65  65  LEU LEU D . n 
D 1 66  GLU 66  66  66  GLU GLU D . n 
D 1 67  GLY 67  67  67  GLY GLY D . n 
D 1 68  VAL 68  68  68  VAL VAL D . n 
D 1 69  PRO 69  69  69  PRO PRO D . n 
D 1 70  ASN 70  70  70  ASN ASN D . n 
D 1 71  VAL 71  71  71  VAL VAL D . n 
D 1 72  ALA 72  72  72  ALA ALA D . n 
D 1 73  ALA 73  73  73  ALA ALA D . n 
D 1 74  ARG 74  74  74  ARG ARG D . n 
D 1 75  GLU 75  75  75  GLU GLU D . n 
D 1 76  ALA 76  76  76  ALA ALA D . n 
D 1 77  LEU 77  77  77  LEU LEU D . n 
D 1 78  ASN 78  78  78  ASN ASN D . n 
D 1 79  ILE 79  79  79  ILE ILE D . n 
D 1 80  GLY 80  80  80  GLY GLY D . n 
D 1 81  SER 81  81  81  SER SER D . n 
D 1 82  ASN 82  82  82  ASN ASN D . n 
D 1 83  VAL 83  83  83  VAL VAL D . n 
D 1 84  GLU 84  84  84  GLU GLU D . n 
D 1 85  GLU 85  85  85  GLU GLU D . n 
D 1 86  MET 86  86  86  MET MET D . n 
D 1 87  LEU 87  87  87  LEU LEU D . n 
D 1 88  ARG 88  88  88  ARG ARG D . n 
D 1 89  ASN 89  89  89  ASN ASN D . n 
D 1 90  ASP 90  90  90  ASP ASP D . n 
D 1 91  LEU 91  91  91  LEU LEU D . n 
D 1 92  ALA 92  92  92  ALA ALA D . n 
D 1 93  TYR 93  93  93  TYR TYR D . n 
D 1 94  GLU 94  94  94  GLU GLU D . n 
D 1 95  TYR 95  95  95  TYR TYR D . n 
D 1 96  LYS 96  96  96  LYS LYS D . n 
D 1 97  VAL 97  97  97  VAL VAL D . n 
D 1 98  ALA 98  98  98  ALA ALA D . n 
D 1 99  ASP 99  99  99  ASP ASP D . n 
D 1 100 ASP 100 100 100 ASP ASP D . n 
D 1 101 LEU 101 101 101 LEU LEU D . n 
D 1 102 ARG 102 102 102 ARG ARG D . n 
D 1 103 LYS 103 103 103 LYS LYS D . n 
D 1 104 VAL 104 104 104 VAL VAL D . n 
D 1 105 ILE 105 105 105 ILE ILE D . n 
D 1 106 ALA 106 106 106 ALA ALA D . n 
D 1 107 LEU 107 107 107 LEU LEU D . n 
D 1 108 CYS 108 108 108 CYS CYS D . n 
D 1 109 GLU 109 109 109 GLU GLU D . n 
D 1 110 GLN 110 110 110 GLN GLN D . n 
D 1 111 LYS 111 111 111 LYS LYS D . n 
D 1 112 LYS 112 112 112 LYS LYS D . n 
D 1 113 ASP 113 113 113 ASP ASP D . n 
D 1 114 TYR 114 114 114 TYR TYR D . n 
D 1 115 GLN 115 115 115 GLN GLN D . n 
D 1 116 THR 116 116 116 THR THR D . n 
D 1 117 ARG 117 117 117 ARG ARG D . n 
D 1 118 GLU 118 118 118 GLU GLU D . n 
D 1 119 ILE 119 119 119 ILE ILE D . n 
D 1 120 LEU 120 120 120 LEU LEU D . n 
D 1 121 GLU 121 121 121 GLU GLU D . n 
D 1 122 VAL 122 122 122 VAL VAL D . n 
D 1 123 LEU 123 123 123 LEU LEU D . n 
D 1 124 LEU 124 124 124 LEU LEU D . n 
D 1 125 ASP 125 125 125 ASP ASP D . n 
D 1 126 ASP 126 126 126 ASP ASP D . n 
D 1 127 THR 127 127 127 THR THR D . n 
D 1 128 GLU 128 128 128 GLU GLU D . n 
D 1 129 SER 129 129 129 SER SER D . n 
D 1 130 ASP 130 130 130 ASP ASP D . n 
D 1 131 HIS 131 131 131 HIS HIS D . n 
D 1 132 MET 132 132 132 MET MET D . n 
D 1 133 TYR 133 133 133 TYR TYR D . n 
D 1 134 TRP 134 134 134 TRP TRP D . n 
D 1 135 LEU 135 135 135 LEU LEU D . n 
D 1 136 GLU 136 136 136 GLU GLU D . n 
D 1 137 LYS 137 137 137 LYS LYS D . n 
D 1 138 GLN 138 138 138 GLN GLN D . n 
D 1 139 LEU 139 139 139 LEU LEU D . n 
D 1 140 GLY 140 140 140 GLY GLY D . n 
D 1 141 LEU 141 141 141 LEU LEU D . n 
D 1 142 ILE 142 142 142 ILE ILE D . n 
D 1 143 ASP 143 143 143 ASP ASP D . n 
D 1 144 ARG 144 144 144 ARG ARG D . n 
D 1 145 ILE 145 145 145 ILE ILE D . n 
D 1 146 GLY 146 146 146 GLY GLY D . n 
D 1 147 LEU 147 147 147 LEU LEU D . n 
D 1 148 ALA 148 148 148 ALA ALA D . n 
D 1 149 ASN 149 149 149 ASN ASN D . n 
D 1 150 TYR 150 150 150 TYR TYR D . n 
D 1 151 LEU 151 151 151 LEU LEU D . n 
D 1 152 GLN 152 152 152 GLN GLN D . n 
D 1 153 THR 153 153 153 THR THR D . n 
D 1 154 LYS 154 154 154 LYS LYS D . n 
D 1 155 MET 155 155 155 MET MET D . n 
E 1 1   MET 1   1   1   MET MET E . n 
E 1 2   LYS 2   2   2   LYS LYS E . n 
E 1 3   GLY 3   3   3   GLY GLY E . n 
E 1 4   ASP 4   4   4   ASP ASP E . n 
E 1 5   LYS 5   5   5   LYS LYS E . n 
E 1 6   ASP 6   6   6   ASP ASP E . n 
E 1 7   VAL 7   7   7   VAL VAL E . n 
E 1 8   ILE 8   8   8   ILE ILE E . n 
E 1 9   ASP 9   9   9   ASP ASP E . n 
E 1 10  ALA 10  10  10  ALA ALA E . n 
E 1 11  LEU 11  11  11  LEU LEU E . n 
E 1 12  ASN 12  12  12  ASN ASN E . n 
E 1 13  ARG 13  13  13  ARG ARG E . n 
E 1 14  LEU 14  14  14  LEU LEU E . n 
E 1 15  LEU 15  15  15  LEU LEU E . n 
E 1 16  THR 16  16  16  THR THR E . n 
E 1 17  GLY 17  17  17  GLY GLY E . n 
E 1 18  GLU 18  18  18  GLU GLU E . n 
E 1 19  LEU 19  19  19  LEU LEU E . n 
E 1 20  SER 20  20  20  SER SER E . n 
E 1 21  ALA 21  21  21  ALA ALA E . n 
E 1 22  MET 22  22  22  MET MET E . n 
E 1 23  ASP 23  23  23  ASP ASP E . n 
E 1 24  GLN 24  24  24  GLN GLN E . n 
E 1 25  TYR 25  25  25  TYR TYR E . n 
E 1 26  PHE 26  26  26  PHE PHE E . n 
E 1 27  VAL 27  27  27  VAL VAL E . n 
E 1 28  HIS 28  28  28  HIS HIS E . n 
E 1 29  ALA 29  29  29  ALA ALA E . n 
E 1 30  HIS 30  30  30  HIS HIS E . n 
E 1 31  MET 31  31  31  MET MET E . n 
E 1 32  TYR 32  32  32  TYR TYR E . n 
E 1 33  GLU 33  33  33  GLU GLU E . n 
E 1 34  ASP 34  34  34  ASP ASP E . n 
E 1 35  TRP 35  35  35  TRP TRP E . n 
E 1 36  GLY 36  36  36  GLY GLY E . n 
E 1 37  LEU 37  37  37  LEU LEU E . n 
E 1 38  ASN 38  38  38  ASN ASN E . n 
E 1 39  GLU 39  39  39  GLU GLU E . n 
E 1 40  LEU 40  40  40  LEU LEU E . n 
E 1 41  TYR 41  41  41  TYR TYR E . n 
E 1 42  GLU 42  42  42  GLU GLU E . n 
E 1 43  ARG 43  43  43  ARG ARG E . n 
E 1 44  ILE 44  44  44  ILE ILE E . n 
E 1 45  ALA 45  45  45  ALA ALA E . n 
E 1 46  HIS 46  46  46  HIS HIS E . n 
E 1 47  GLU 47  47  47  GLU GLU E . n 
E 1 48  SER 48  48  48  SER SER E . n 
E 1 49  ASP 49  49  49  ASP ASP E . n 
E 1 50  ASP 50  50  50  ASP ASP E . n 
E 1 51  GLU 51  51  51  GLU GLU E . n 
E 1 52  LYS 52  52  52  LYS LYS E . n 
E 1 53  GLY 53  53  53  GLY GLY E . n 
E 1 54  HIS 54  54  54  HIS HIS E . n 
E 1 55  ALA 55  55  55  ALA ALA E . n 
E 1 56  ALA 56  56  56  ALA ALA E . n 
E 1 57  LYS 57  57  57  LYS LYS E . n 
E 1 58  LEU 58  58  58  LEU LEU E . n 
E 1 59  VAL 59  59  59  VAL VAL E . n 
E 1 60  GLN 60  60  60  GLN GLN E . n 
E 1 61  ARG 61  61  61  ARG ARG E . n 
E 1 62  ILE 62  62  62  ILE ILE E . n 
E 1 63  LEU 63  63  63  LEU LEU E . n 
E 1 64  PHE 64  64  64  PHE PHE E . n 
E 1 65  LEU 65  65  65  LEU LEU E . n 
E 1 66  GLU 66  66  66  GLU GLU E . n 
E 1 67  GLY 67  67  67  GLY GLY E . n 
E 1 68  VAL 68  68  68  VAL VAL E . n 
E 1 69  PRO 69  69  69  PRO PRO E . n 
E 1 70  ASN 70  70  70  ASN ASN E . n 
E 1 71  VAL 71  71  71  VAL VAL E . n 
E 1 72  ALA 72  72  72  ALA ALA E . n 
E 1 73  ALA 73  73  73  ALA ALA E . n 
E 1 74  ARG 74  74  74  ARG ARG E . n 
E 1 75  GLU 75  75  75  GLU GLU E . n 
E 1 76  ALA 76  76  76  ALA ALA E . n 
E 1 77  LEU 77  77  77  LEU LEU E . n 
E 1 78  ASN 78  78  78  ASN ASN E . n 
E 1 79  ILE 79  79  79  ILE ILE E . n 
E 1 80  GLY 80  80  80  GLY GLY E . n 
E 1 81  SER 81  81  81  SER SER E . n 
E 1 82  ASN 82  82  82  ASN ASN E . n 
E 1 83  VAL 83  83  83  VAL VAL E . n 
E 1 84  GLU 84  84  84  GLU GLU E . n 
E 1 85  GLU 85  85  85  GLU GLU E . n 
E 1 86  MET 86  86  86  MET MET E . n 
E 1 87  LEU 87  87  87  LEU LEU E . n 
E 1 88  ARG 88  88  88  ARG ARG E . n 
E 1 89  ASN 89  89  89  ASN ASN E . n 
E 1 90  ASP 90  90  90  ASP ASP E . n 
E 1 91  LEU 91  91  91  LEU LEU E . n 
E 1 92  ALA 92  92  92  ALA ALA E . n 
E 1 93  TYR 93  93  93  TYR TYR E . n 
E 1 94  GLU 94  94  94  GLU GLU E . n 
E 1 95  TYR 95  95  95  TYR TYR E . n 
E 1 96  LYS 96  96  96  LYS LYS E . n 
E 1 97  VAL 97  97  97  VAL VAL E . n 
E 1 98  ALA 98  98  98  ALA ALA E . n 
E 1 99  ASP 99  99  99  ASP ASP E . n 
E 1 100 ASP 100 100 100 ASP ASP E . n 
E 1 101 LEU 101 101 101 LEU LEU E . n 
E 1 102 ARG 102 102 102 ARG ARG E . n 
E 1 103 LYS 103 103 103 LYS LYS E . n 
E 1 104 VAL 104 104 104 VAL VAL E . n 
E 1 105 ILE 105 105 105 ILE ILE E . n 
E 1 106 ALA 106 106 106 ALA ALA E . n 
E 1 107 LEU 107 107 107 LEU LEU E . n 
E 1 108 CYS 108 108 108 CYS CYS E . n 
E 1 109 GLU 109 109 109 GLU GLU E . n 
E 1 110 GLN 110 110 110 GLN GLN E . n 
E 1 111 LYS 111 111 111 LYS LYS E . n 
E 1 112 LYS 112 112 112 LYS LYS E . n 
E 1 113 ASP 113 113 113 ASP ASP E . n 
E 1 114 TYR 114 114 114 TYR TYR E . n 
E 1 115 GLN 115 115 115 GLN GLN E . n 
E 1 116 THR 116 116 116 THR THR E . n 
E 1 117 ARG 117 117 117 ARG ARG E . n 
E 1 118 GLU 118 118 118 GLU GLU E . n 
E 1 119 ILE 119 119 119 ILE ILE E . n 
E 1 120 LEU 120 120 120 LEU LEU E . n 
E 1 121 GLU 121 121 121 GLU GLU E . n 
E 1 122 VAL 122 122 122 VAL VAL E . n 
E 1 123 LEU 123 123 123 LEU LEU E . n 
E 1 124 LEU 124 124 124 LEU LEU E . n 
E 1 125 ASP 125 125 125 ASP ASP E . n 
E 1 126 ASP 126 126 126 ASP ASP E . n 
E 1 127 THR 127 127 127 THR THR E . n 
E 1 128 GLU 128 128 128 GLU GLU E . n 
E 1 129 SER 129 129 129 SER SER E . n 
E 1 130 ASP 130 130 130 ASP ASP E . n 
E 1 131 HIS 131 131 131 HIS HIS E . n 
E 1 132 MET 132 132 132 MET MET E . n 
E 1 133 TYR 133 133 133 TYR TYR E . n 
E 1 134 TRP 134 134 134 TRP TRP E . n 
E 1 135 LEU 135 135 135 LEU LEU E . n 
E 1 136 GLU 136 136 136 GLU GLU E . n 
E 1 137 LYS 137 137 137 LYS LYS E . n 
E 1 138 GLN 138 138 138 GLN GLN E . n 
E 1 139 LEU 139 139 139 LEU LEU E . n 
E 1 140 GLY 140 140 140 GLY GLY E . n 
E 1 141 LEU 141 141 141 LEU LEU E . n 
E 1 142 ILE 142 142 142 ILE ILE E . n 
E 1 143 ASP 143 143 143 ASP ASP E . n 
E 1 144 ARG 144 144 144 ARG ARG E . n 
E 1 145 ILE 145 145 145 ILE ILE E . n 
E 1 146 GLY 146 146 146 GLY GLY E . n 
E 1 147 LEU 147 147 147 LEU LEU E . n 
E 1 148 ALA 148 148 148 ALA ALA E . n 
E 1 149 ASN 149 149 149 ASN ASN E . n 
E 1 150 TYR 150 150 150 TYR TYR E . n 
E 1 151 LEU 151 151 151 LEU LEU E . n 
E 1 152 GLN 152 152 152 GLN GLN E . n 
E 1 153 THR 153 153 153 THR THR E . n 
E 1 154 LYS 154 154 154 LYS LYS E . n 
E 1 155 MET 155 155 155 MET MET E . n 
F 1 1   MET 1   1   1   MET MET F . n 
F 1 2   LYS 2   2   2   LYS LYS F . n 
F 1 3   GLY 3   3   3   GLY GLY F . n 
F 1 4   ASP 4   4   4   ASP ASP F . n 
F 1 5   LYS 5   5   5   LYS LYS F . n 
F 1 6   ASP 6   6   6   ASP ASP F . n 
F 1 7   VAL 7   7   7   VAL VAL F . n 
F 1 8   ILE 8   8   8   ILE ILE F . n 
F 1 9   ASP 9   9   9   ASP ASP F . n 
F 1 10  ALA 10  10  10  ALA ALA F . n 
F 1 11  LEU 11  11  11  LEU LEU F . n 
F 1 12  ASN 12  12  12  ASN ASN F . n 
F 1 13  ARG 13  13  13  ARG ARG F . n 
F 1 14  LEU 14  14  14  LEU LEU F . n 
F 1 15  LEU 15  15  15  LEU LEU F . n 
F 1 16  THR 16  16  16  THR THR F . n 
F 1 17  GLY 17  17  17  GLY GLY F . n 
F 1 18  GLU 18  18  18  GLU GLU F . n 
F 1 19  LEU 19  19  19  LEU LEU F . n 
F 1 20  SER 20  20  20  SER SER F . n 
F 1 21  ALA 21  21  21  ALA ALA F . n 
F 1 22  MET 22  22  22  MET MET F . n 
F 1 23  ASP 23  23  23  ASP ASP F . n 
F 1 24  GLN 24  24  24  GLN GLN F . n 
F 1 25  TYR 25  25  25  TYR TYR F . n 
F 1 26  PHE 26  26  26  PHE PHE F . n 
F 1 27  VAL 27  27  27  VAL VAL F . n 
F 1 28  HIS 28  28  28  HIS HIS F . n 
F 1 29  ALA 29  29  29  ALA ALA F . n 
F 1 30  HIS 30  30  30  HIS HIS F . n 
F 1 31  MET 31  31  31  MET MET F . n 
F 1 32  TYR 32  32  32  TYR TYR F . n 
F 1 33  GLU 33  33  33  GLU GLU F . n 
F 1 34  ASP 34  34  34  ASP ASP F . n 
F 1 35  TRP 35  35  35  TRP TRP F . n 
F 1 36  GLY 36  36  36  GLY GLY F . n 
F 1 37  LEU 37  37  37  LEU LEU F . n 
F 1 38  ASN 38  38  38  ASN ASN F . n 
F 1 39  GLU 39  39  39  GLU GLU F . n 
F 1 40  LEU 40  40  40  LEU LEU F . n 
F 1 41  TYR 41  41  41  TYR TYR F . n 
F 1 42  GLU 42  42  42  GLU GLU F . n 
F 1 43  ARG 43  43  43  ARG ARG F . n 
F 1 44  ILE 44  44  44  ILE ILE F . n 
F 1 45  ALA 45  45  45  ALA ALA F . n 
F 1 46  HIS 46  46  46  HIS HIS F . n 
F 1 47  GLU 47  47  47  GLU GLU F . n 
F 1 48  SER 48  48  48  SER SER F . n 
F 1 49  ASP 49  49  49  ASP ASP F . n 
F 1 50  ASP 50  50  50  ASP ASP F . n 
F 1 51  GLU 51  51  51  GLU GLU F . n 
F 1 52  LYS 52  52  52  LYS LYS F . n 
F 1 53  GLY 53  53  53  GLY GLY F . n 
F 1 54  HIS 54  54  54  HIS HIS F . n 
F 1 55  ALA 55  55  55  ALA ALA F . n 
F 1 56  ALA 56  56  56  ALA ALA F . n 
F 1 57  LYS 57  57  57  LYS LYS F . n 
F 1 58  LEU 58  58  58  LEU LEU F . n 
F 1 59  VAL 59  59  59  VAL VAL F . n 
F 1 60  GLN 60  60  60  GLN GLN F . n 
F 1 61  ARG 61  61  61  ARG ARG F . n 
F 1 62  ILE 62  62  62  ILE ILE F . n 
F 1 63  LEU 63  63  63  LEU LEU F . n 
F 1 64  PHE 64  64  64  PHE PHE F . n 
F 1 65  LEU 65  65  65  LEU LEU F . n 
F 1 66  GLU 66  66  66  GLU GLU F . n 
F 1 67  GLY 67  67  67  GLY GLY F . n 
F 1 68  VAL 68  68  68  VAL VAL F . n 
F 1 69  PRO 69  69  69  PRO PRO F . n 
F 1 70  ASN 70  70  70  ASN ASN F . n 
F 1 71  VAL 71  71  71  VAL VAL F . n 
F 1 72  ALA 72  72  72  ALA ALA F . n 
F 1 73  ALA 73  73  73  ALA ALA F . n 
F 1 74  ARG 74  74  74  ARG ARG F . n 
F 1 75  GLU 75  75  75  GLU GLU F . n 
F 1 76  ALA 76  76  76  ALA ALA F . n 
F 1 77  LEU 77  77  77  LEU LEU F . n 
F 1 78  ASN 78  78  78  ASN ASN F . n 
F 1 79  ILE 79  79  79  ILE ILE F . n 
F 1 80  GLY 80  80  80  GLY GLY F . n 
F 1 81  SER 81  81  81  SER SER F . n 
F 1 82  ASN 82  82  82  ASN ASN F . n 
F 1 83  VAL 83  83  83  VAL VAL F . n 
F 1 84  GLU 84  84  84  GLU GLU F . n 
F 1 85  GLU 85  85  85  GLU GLU F . n 
F 1 86  MET 86  86  86  MET MET F . n 
F 1 87  LEU 87  87  87  LEU LEU F . n 
F 1 88  ARG 88  88  88  ARG ARG F . n 
F 1 89  ASN 89  89  89  ASN ASN F . n 
F 1 90  ASP 90  90  90  ASP ASP F . n 
F 1 91  LEU 91  91  91  LEU LEU F . n 
F 1 92  ALA 92  92  92  ALA ALA F . n 
F 1 93  TYR 93  93  93  TYR TYR F . n 
F 1 94  GLU 94  94  94  GLU GLU F . n 
F 1 95  TYR 95  95  95  TYR TYR F . n 
F 1 96  LYS 96  96  96  LYS LYS F . n 
F 1 97  VAL 97  97  97  VAL VAL F . n 
F 1 98  ALA 98  98  98  ALA ALA F . n 
F 1 99  ASP 99  99  99  ASP ASP F . n 
F 1 100 ASP 100 100 100 ASP ASP F . n 
F 1 101 LEU 101 101 101 LEU LEU F . n 
F 1 102 ARG 102 102 102 ARG ARG F . n 
F 1 103 LYS 103 103 103 LYS LYS F . n 
F 1 104 VAL 104 104 104 VAL VAL F . n 
F 1 105 ILE 105 105 105 ILE ILE F . n 
F 1 106 ALA 106 106 106 ALA ALA F . n 
F 1 107 LEU 107 107 107 LEU LEU F . n 
F 1 108 CYS 108 108 108 CYS CYS F . n 
F 1 109 GLU 109 109 109 GLU GLU F . n 
F 1 110 GLN 110 110 110 GLN GLN F . n 
F 1 111 LYS 111 111 111 LYS LYS F . n 
F 1 112 LYS 112 112 112 LYS LYS F . n 
F 1 113 ASP 113 113 113 ASP ASP F . n 
F 1 114 TYR 114 114 114 TYR TYR F . n 
F 1 115 GLN 115 115 115 GLN GLN F . n 
F 1 116 THR 116 116 116 THR THR F . n 
F 1 117 ARG 117 117 117 ARG ARG F . n 
F 1 118 GLU 118 118 118 GLU GLU F . n 
F 1 119 ILE 119 119 119 ILE ILE F . n 
F 1 120 LEU 120 120 120 LEU LEU F . n 
F 1 121 GLU 121 121 121 GLU GLU F . n 
F 1 122 VAL 122 122 122 VAL VAL F . n 
F 1 123 LEU 123 123 123 LEU LEU F . n 
F 1 124 LEU 124 124 124 LEU LEU F . n 
F 1 125 ASP 125 125 125 ASP ASP F . n 
F 1 126 ASP 126 126 126 ASP ASP F . n 
F 1 127 THR 127 127 127 THR THR F . n 
F 1 128 GLU 128 128 128 GLU GLU F . n 
F 1 129 SER 129 129 129 SER SER F . n 
F 1 130 ASP 130 130 130 ASP ASP F . n 
F 1 131 HIS 131 131 131 HIS HIS F . n 
F 1 132 MET 132 132 132 MET MET F . n 
F 1 133 TYR 133 133 133 TYR TYR F . n 
F 1 134 TRP 134 134 134 TRP TRP F . n 
F 1 135 LEU 135 135 135 LEU LEU F . n 
F 1 136 GLU 136 136 136 GLU GLU F . n 
F 1 137 LYS 137 137 137 LYS LYS F . n 
F 1 138 GLN 138 138 138 GLN GLN F . n 
F 1 139 LEU 139 139 139 LEU LEU F . n 
F 1 140 GLY 140 140 140 GLY GLY F . n 
F 1 141 LEU 141 141 141 LEU LEU F . n 
F 1 142 ILE 142 142 142 ILE ILE F . n 
F 1 143 ASP 143 143 143 ASP ASP F . n 
F 1 144 ARG 144 144 144 ARG ARG F . n 
F 1 145 ILE 145 145 145 ILE ILE F . n 
F 1 146 GLY 146 146 146 GLY GLY F . n 
F 1 147 LEU 147 147 147 LEU LEU F . n 
F 1 148 ALA 148 148 148 ALA ALA F . n 
F 1 149 ASN 149 149 149 ASN ASN F . n 
F 1 150 TYR 150 150 150 TYR TYR F . n 
F 1 151 LEU 151 151 151 LEU LEU F . n 
F 1 152 GLN 152 152 152 GLN GLN F . n 
F 1 153 THR 153 153 153 THR THR F . n 
F 1 154 LYS 154 154 154 LYS LYS F . n 
F 1 155 MET 155 155 155 MET MET F . n 
G 1 1   MET 1   1   1   MET MET G . n 
G 1 2   LYS 2   2   2   LYS LYS G . n 
G 1 3   GLY 3   3   3   GLY GLY G . n 
G 1 4   ASP 4   4   4   ASP ASP G . n 
G 1 5   LYS 5   5   5   LYS LYS G . n 
G 1 6   ASP 6   6   6   ASP ASP G . n 
G 1 7   VAL 7   7   7   VAL VAL G . n 
G 1 8   ILE 8   8   8   ILE ILE G . n 
G 1 9   ASP 9   9   9   ASP ASP G . n 
G 1 10  ALA 10  10  10  ALA ALA G . n 
G 1 11  LEU 11  11  11  LEU LEU G . n 
G 1 12  ASN 12  12  12  ASN ASN G . n 
G 1 13  ARG 13  13  13  ARG ARG G . n 
G 1 14  LEU 14  14  14  LEU LEU G . n 
G 1 15  LEU 15  15  15  LEU LEU G . n 
G 1 16  THR 16  16  16  THR THR G . n 
G 1 17  GLY 17  17  17  GLY GLY G . n 
G 1 18  GLU 18  18  18  GLU GLU G . n 
G 1 19  LEU 19  19  19  LEU LEU G . n 
G 1 20  SER 20  20  20  SER SER G . n 
G 1 21  ALA 21  21  21  ALA ALA G . n 
G 1 22  MET 22  22  22  MET MET G . n 
G 1 23  ASP 23  23  23  ASP ASP G . n 
G 1 24  GLN 24  24  24  GLN GLN G . n 
G 1 25  TYR 25  25  25  TYR TYR G . n 
G 1 26  PHE 26  26  26  PHE PHE G . n 
G 1 27  VAL 27  27  27  VAL VAL G . n 
G 1 28  HIS 28  28  28  HIS HIS G . n 
G 1 29  ALA 29  29  29  ALA ALA G . n 
G 1 30  HIS 30  30  30  HIS HIS G . n 
G 1 31  MET 31  31  31  MET MET G . n 
G 1 32  TYR 32  32  32  TYR TYR G . n 
G 1 33  GLU 33  33  33  GLU GLU G . n 
G 1 34  ASP 34  34  34  ASP ASP G . n 
G 1 35  TRP 35  35  35  TRP TRP G . n 
G 1 36  GLY 36  36  36  GLY GLY G . n 
G 1 37  LEU 37  37  37  LEU LEU G . n 
G 1 38  ASN 38  38  38  ASN ASN G . n 
G 1 39  GLU 39  39  39  GLU GLU G . n 
G 1 40  LEU 40  40  40  LEU LEU G . n 
G 1 41  TYR 41  41  41  TYR TYR G . n 
G 1 42  GLU 42  42  42  GLU GLU G . n 
G 1 43  ARG 43  43  43  ARG ARG G . n 
G 1 44  ILE 44  44  44  ILE ILE G . n 
G 1 45  ALA 45  45  45  ALA ALA G . n 
G 1 46  HIS 46  46  46  HIS HIS G . n 
G 1 47  GLU 47  47  47  GLU GLU G . n 
G 1 48  SER 48  48  48  SER SER G . n 
G 1 49  ASP 49  49  49  ASP ASP G . n 
G 1 50  ASP 50  50  50  ASP ASP G . n 
G 1 51  GLU 51  51  51  GLU GLU G . n 
G 1 52  LYS 52  52  52  LYS LYS G . n 
G 1 53  GLY 53  53  53  GLY GLY G . n 
G 1 54  HIS 54  54  54  HIS HIS G . n 
G 1 55  ALA 55  55  55  ALA ALA G . n 
G 1 56  ALA 56  56  56  ALA ALA G . n 
G 1 57  LYS 57  57  57  LYS LYS G . n 
G 1 58  LEU 58  58  58  LEU LEU G . n 
G 1 59  VAL 59  59  59  VAL VAL G . n 
G 1 60  GLN 60  60  60  GLN GLN G . n 
G 1 61  ARG 61  61  61  ARG ARG G . n 
G 1 62  ILE 62  62  62  ILE ILE G . n 
G 1 63  LEU 63  63  63  LEU LEU G . n 
G 1 64  PHE 64  64  64  PHE PHE G . n 
G 1 65  LEU 65  65  65  LEU LEU G . n 
G 1 66  GLU 66  66  66  GLU GLU G . n 
G 1 67  GLY 67  67  67  GLY GLY G . n 
G 1 68  VAL 68  68  68  VAL VAL G . n 
G 1 69  PRO 69  69  69  PRO PRO G . n 
G 1 70  ASN 70  70  70  ASN ASN G . n 
G 1 71  VAL 71  71  71  VAL VAL G . n 
G 1 72  ALA 72  72  72  ALA ALA G . n 
G 1 73  ALA 73  73  73  ALA ALA G . n 
G 1 74  ARG 74  74  74  ARG ARG G . n 
G 1 75  GLU 75  75  75  GLU GLU G . n 
G 1 76  ALA 76  76  76  ALA ALA G . n 
G 1 77  LEU 77  77  77  LEU LEU G . n 
G 1 78  ASN 78  78  78  ASN ASN G . n 
G 1 79  ILE 79  79  79  ILE ILE G . n 
G 1 80  GLY 80  80  80  GLY GLY G . n 
G 1 81  SER 81  81  81  SER SER G . n 
G 1 82  ASN 82  82  82  ASN ASN G . n 
G 1 83  VAL 83  83  83  VAL VAL G . n 
G 1 84  GLU 84  84  84  GLU GLU G . n 
G 1 85  GLU 85  85  85  GLU GLU G . n 
G 1 86  MET 86  86  86  MET MET G . n 
G 1 87  LEU 87  87  87  LEU LEU G . n 
G 1 88  ARG 88  88  88  ARG ARG G . n 
G 1 89  ASN 89  89  89  ASN ASN G . n 
G 1 90  ASP 90  90  90  ASP ASP G . n 
G 1 91  LEU 91  91  91  LEU LEU G . n 
G 1 92  ALA 92  92  92  ALA ALA G . n 
G 1 93  TYR 93  93  93  TYR TYR G . n 
G 1 94  GLU 94  94  94  GLU GLU G . n 
G 1 95  TYR 95  95  95  TYR TYR G . n 
G 1 96  LYS 96  96  96  LYS LYS G . n 
G 1 97  VAL 97  97  97  VAL VAL G . n 
G 1 98  ALA 98  98  98  ALA ALA G . n 
G 1 99  ASP 99  99  99  ASP ASP G . n 
G 1 100 ASP 100 100 100 ASP ASP G . n 
G 1 101 LEU 101 101 101 LEU LEU G . n 
G 1 102 ARG 102 102 102 ARG ARG G . n 
G 1 103 LYS 103 103 103 LYS LYS G . n 
G 1 104 VAL 104 104 104 VAL VAL G . n 
G 1 105 ILE 105 105 105 ILE ILE G . n 
G 1 106 ALA 106 106 106 ALA ALA G . n 
G 1 107 LEU 107 107 107 LEU LEU G . n 
G 1 108 CYS 108 108 108 CYS CYS G . n 
G 1 109 GLU 109 109 109 GLU GLU G . n 
G 1 110 GLN 110 110 110 GLN GLN G . n 
G 1 111 LYS 111 111 111 LYS LYS G . n 
G 1 112 LYS 112 112 112 LYS LYS G . n 
G 1 113 ASP 113 113 113 ASP ASP G . n 
G 1 114 TYR 114 114 114 TYR TYR G . n 
G 1 115 GLN 115 115 115 GLN GLN G . n 
G 1 116 THR 116 116 116 THR THR G . n 
G 1 117 ARG 117 117 117 ARG ARG G . n 
G 1 118 GLU 118 118 118 GLU GLU G . n 
G 1 119 ILE 119 119 119 ILE ILE G . n 
G 1 120 LEU 120 120 120 LEU LEU G . n 
G 1 121 GLU 121 121 121 GLU GLU G . n 
G 1 122 VAL 122 122 122 VAL VAL G . n 
G 1 123 LEU 123 123 123 LEU LEU G . n 
G 1 124 LEU 124 124 124 LEU LEU G . n 
G 1 125 ASP 125 125 125 ASP ASP G . n 
G 1 126 ASP 126 126 126 ASP ASP G . n 
G 1 127 THR 127 127 127 THR THR G . n 
G 1 128 GLU 128 128 128 GLU GLU G . n 
G 1 129 SER 129 129 129 SER SER G . n 
G 1 130 ASP 130 130 130 ASP ASP G . n 
G 1 131 HIS 131 131 131 HIS HIS G . n 
G 1 132 MET 132 132 132 MET MET G . n 
G 1 133 TYR 133 133 133 TYR TYR G . n 
G 1 134 TRP 134 134 134 TRP TRP G . n 
G 1 135 LEU 135 135 135 LEU LEU G . n 
G 1 136 GLU 136 136 136 GLU GLU G . n 
G 1 137 LYS 137 137 137 LYS LYS G . n 
G 1 138 GLN 138 138 138 GLN GLN G . n 
G 1 139 LEU 139 139 139 LEU LEU G . n 
G 1 140 GLY 140 140 140 GLY GLY G . n 
G 1 141 LEU 141 141 141 LEU LEU G . n 
G 1 142 ILE 142 142 142 ILE ILE G . n 
G 1 143 ASP 143 143 143 ASP ASP G . n 
G 1 144 ARG 144 144 144 ARG ARG G . n 
G 1 145 ILE 145 145 145 ILE ILE G . n 
G 1 146 GLY 146 146 146 GLY GLY G . n 
G 1 147 LEU 147 147 147 LEU LEU G . n 
G 1 148 ALA 148 148 148 ALA ALA G . n 
G 1 149 ASN 149 149 149 ASN ASN G . n 
G 1 150 TYR 150 150 150 TYR TYR G . n 
G 1 151 LEU 151 151 151 LEU LEU G . n 
G 1 152 GLN 152 152 152 GLN GLN G . n 
G 1 153 THR 153 153 153 THR THR G . n 
G 1 154 LYS 154 154 154 LYS LYS G . n 
G 1 155 MET 155 155 155 MET MET G . n 
H 1 1   MET 1   1   1   MET MET H . n 
H 1 2   LYS 2   2   2   LYS LYS H . n 
H 1 3   GLY 3   3   3   GLY GLY H . n 
H 1 4   ASP 4   4   4   ASP ASP H . n 
H 1 5   LYS 5   5   5   LYS LYS H . n 
H 1 6   ASP 6   6   6   ASP ASP H . n 
H 1 7   VAL 7   7   7   VAL VAL H . n 
H 1 8   ILE 8   8   8   ILE ILE H . n 
H 1 9   ASP 9   9   9   ASP ASP H . n 
H 1 10  ALA 10  10  10  ALA ALA H . n 
H 1 11  LEU 11  11  11  LEU LEU H . n 
H 1 12  ASN 12  12  12  ASN ASN H . n 
H 1 13  ARG 13  13  13  ARG ARG H . n 
H 1 14  LEU 14  14  14  LEU LEU H . n 
H 1 15  LEU 15  15  15  LEU LEU H . n 
H 1 16  THR 16  16  16  THR THR H . n 
H 1 17  GLY 17  17  17  GLY GLY H . n 
H 1 18  GLU 18  18  18  GLU GLU H . n 
H 1 19  LEU 19  19  19  LEU LEU H . n 
H 1 20  SER 20  20  20  SER SER H . n 
H 1 21  ALA 21  21  21  ALA ALA H . n 
H 1 22  MET 22  22  22  MET MET H . n 
H 1 23  ASP 23  23  23  ASP ASP H . n 
H 1 24  GLN 24  24  24  GLN GLN H . n 
H 1 25  TYR 25  25  25  TYR TYR H . n 
H 1 26  PHE 26  26  26  PHE PHE H . n 
H 1 27  VAL 27  27  27  VAL VAL H . n 
H 1 28  HIS 28  28  28  HIS HIS H . n 
H 1 29  ALA 29  29  29  ALA ALA H . n 
H 1 30  HIS 30  30  30  HIS HIS H . n 
H 1 31  MET 31  31  31  MET MET H . n 
H 1 32  TYR 32  32  32  TYR TYR H . n 
H 1 33  GLU 33  33  33  GLU GLU H . n 
H 1 34  ASP 34  34  34  ASP ASP H . n 
H 1 35  TRP 35  35  35  TRP TRP H . n 
H 1 36  GLY 36  36  36  GLY GLY H . n 
H 1 37  LEU 37  37  37  LEU LEU H . n 
H 1 38  ASN 38  38  38  ASN ASN H . n 
H 1 39  GLU 39  39  39  GLU GLU H . n 
H 1 40  LEU 40  40  40  LEU LEU H . n 
H 1 41  TYR 41  41  41  TYR TYR H . n 
H 1 42  GLU 42  42  42  GLU GLU H . n 
H 1 43  ARG 43  43  43  ARG ARG H . n 
H 1 44  ILE 44  44  44  ILE ILE H . n 
H 1 45  ALA 45  45  45  ALA ALA H . n 
H 1 46  HIS 46  46  46  HIS HIS H . n 
H 1 47  GLU 47  47  47  GLU GLU H . n 
H 1 48  SER 48  48  48  SER SER H . n 
H 1 49  ASP 49  49  49  ASP ASP H . n 
H 1 50  ASP 50  50  50  ASP ASP H . n 
H 1 51  GLU 51  51  51  GLU GLU H . n 
H 1 52  LYS 52  52  52  LYS LYS H . n 
H 1 53  GLY 53  53  53  GLY GLY H . n 
H 1 54  HIS 54  54  54  HIS HIS H . n 
H 1 55  ALA 55  55  55  ALA ALA H . n 
H 1 56  ALA 56  56  56  ALA ALA H . n 
H 1 57  LYS 57  57  57  LYS LYS H . n 
H 1 58  LEU 58  58  58  LEU LEU H . n 
H 1 59  VAL 59  59  59  VAL VAL H . n 
H 1 60  GLN 60  60  60  GLN GLN H . n 
H 1 61  ARG 61  61  61  ARG ARG H . n 
H 1 62  ILE 62  62  62  ILE ILE H . n 
H 1 63  LEU 63  63  63  LEU LEU H . n 
H 1 64  PHE 64  64  64  PHE PHE H . n 
H 1 65  LEU 65  65  65  LEU LEU H . n 
H 1 66  GLU 66  66  66  GLU GLU H . n 
H 1 67  GLY 67  67  67  GLY GLY H . n 
H 1 68  VAL 68  68  68  VAL VAL H . n 
H 1 69  PRO 69  69  69  PRO PRO H . n 
H 1 70  ASN 70  70  70  ASN ASN H . n 
H 1 71  VAL 71  71  71  VAL VAL H . n 
H 1 72  ALA 72  72  72  ALA ALA H . n 
H 1 73  ALA 73  73  73  ALA ALA H . n 
H 1 74  ARG 74  74  74  ARG ARG H . n 
H 1 75  GLU 75  75  75  GLU GLU H . n 
H 1 76  ALA 76  76  76  ALA ALA H . n 
H 1 77  LEU 77  77  77  LEU LEU H . n 
H 1 78  ASN 78  78  78  ASN ASN H . n 
H 1 79  ILE 79  79  79  ILE ILE H . n 
H 1 80  GLY 80  80  80  GLY GLY H . n 
H 1 81  SER 81  81  81  SER SER H . n 
H 1 82  ASN 82  82  82  ASN ASN H . n 
H 1 83  VAL 83  83  83  VAL VAL H . n 
H 1 84  GLU 84  84  84  GLU GLU H . n 
H 1 85  GLU 85  85  85  GLU GLU H . n 
H 1 86  MET 86  86  86  MET MET H . n 
H 1 87  LEU 87  87  87  LEU LEU H . n 
H 1 88  ARG 88  88  88  ARG ARG H . n 
H 1 89  ASN 89  89  89  ASN ASN H . n 
H 1 90  ASP 90  90  90  ASP ASP H . n 
H 1 91  LEU 91  91  91  LEU LEU H . n 
H 1 92  ALA 92  92  92  ALA ALA H . n 
H 1 93  TYR 93  93  93  TYR TYR H . n 
H 1 94  GLU 94  94  94  GLU GLU H . n 
H 1 95  TYR 95  95  95  TYR TYR H . n 
H 1 96  LYS 96  96  96  LYS LYS H . n 
H 1 97  VAL 97  97  97  VAL VAL H . n 
H 1 98  ALA 98  98  98  ALA ALA H . n 
H 1 99  ASP 99  99  99  ASP ASP H . n 
H 1 100 ASP 100 100 100 ASP ASP H . n 
H 1 101 LEU 101 101 101 LEU LEU H . n 
H 1 102 ARG 102 102 102 ARG ARG H . n 
H 1 103 LYS 103 103 103 LYS LYS H . n 
H 1 104 VAL 104 104 104 VAL VAL H . n 
H 1 105 ILE 105 105 105 ILE ILE H . n 
H 1 106 ALA 106 106 106 ALA ALA H . n 
H 1 107 LEU 107 107 107 LEU LEU H . n 
H 1 108 CYS 108 108 108 CYS CYS H . n 
H 1 109 GLU 109 109 109 GLU GLU H . n 
H 1 110 GLN 110 110 110 GLN GLN H . n 
H 1 111 LYS 111 111 111 LYS LYS H . n 
H 1 112 LYS 112 112 112 LYS LYS H . n 
H 1 113 ASP 113 113 113 ASP ASP H . n 
H 1 114 TYR 114 114 114 TYR TYR H . n 
H 1 115 GLN 115 115 115 GLN GLN H . n 
H 1 116 THR 116 116 116 THR THR H . n 
H 1 117 ARG 117 117 117 ARG ARG H . n 
H 1 118 GLU 118 118 118 GLU GLU H . n 
H 1 119 ILE 119 119 119 ILE ILE H . n 
H 1 120 LEU 120 120 120 LEU LEU H . n 
H 1 121 GLU 121 121 121 GLU GLU H . n 
H 1 122 VAL 122 122 122 VAL VAL H . n 
H 1 123 LEU 123 123 123 LEU LEU H . n 
H 1 124 LEU 124 124 124 LEU LEU H . n 
H 1 125 ASP 125 125 125 ASP ASP H . n 
H 1 126 ASP 126 126 126 ASP ASP H . n 
H 1 127 THR 127 127 127 THR THR H . n 
H 1 128 GLU 128 128 128 GLU GLU H . n 
H 1 129 SER 129 129 129 SER SER H . n 
H 1 130 ASP 130 130 130 ASP ASP H . n 
H 1 131 HIS 131 131 131 HIS HIS H . n 
H 1 132 MET 132 132 132 MET MET H . n 
H 1 133 TYR 133 133 133 TYR TYR H . n 
H 1 134 TRP 134 134 134 TRP TRP H . n 
H 1 135 LEU 135 135 135 LEU LEU H . n 
H 1 136 GLU 136 136 136 GLU GLU H . n 
H 1 137 LYS 137 137 137 LYS LYS H . n 
H 1 138 GLN 138 138 138 GLN GLN H . n 
H 1 139 LEU 139 139 139 LEU LEU H . n 
H 1 140 GLY 140 140 140 GLY GLY H . n 
H 1 141 LEU 141 141 141 LEU LEU H . n 
H 1 142 ILE 142 142 142 ILE ILE H . n 
H 1 143 ASP 143 143 143 ASP ASP H . n 
H 1 144 ARG 144 144 144 ARG ARG H . n 
H 1 145 ILE 145 145 145 ILE ILE H . n 
H 1 146 GLY 146 146 146 GLY GLY H . n 
H 1 147 LEU 147 147 147 LEU LEU H . n 
H 1 148 ALA 148 148 148 ALA ALA H . n 
H 1 149 ASN 149 149 149 ASN ASN H . n 
H 1 150 TYR 150 150 150 TYR TYR H . n 
H 1 151 LEU 151 151 151 LEU LEU H . n 
H 1 152 GLN 152 152 152 GLN GLN H . n 
H 1 153 THR 153 153 153 THR THR H . n 
H 1 154 LYS 154 154 154 LYS LYS H . n 
H 1 155 MET 155 155 155 MET MET H . n 
I 1 1   MET 1   1   1   MET MET I . n 
I 1 2   LYS 2   2   2   LYS LYS I . n 
I 1 3   GLY 3   3   3   GLY GLY I . n 
I 1 4   ASP 4   4   4   ASP ASP I . n 
I 1 5   LYS 5   5   5   LYS LYS I . n 
I 1 6   ASP 6   6   6   ASP ASP I . n 
I 1 7   VAL 7   7   7   VAL VAL I . n 
I 1 8   ILE 8   8   8   ILE ILE I . n 
I 1 9   ASP 9   9   9   ASP ASP I . n 
I 1 10  ALA 10  10  10  ALA ALA I . n 
I 1 11  LEU 11  11  11  LEU LEU I . n 
I 1 12  ASN 12  12  12  ASN ASN I . n 
I 1 13  ARG 13  13  13  ARG ARG I . n 
I 1 14  LEU 14  14  14  LEU LEU I . n 
I 1 15  LEU 15  15  15  LEU LEU I . n 
I 1 16  THR 16  16  16  THR THR I . n 
I 1 17  GLY 17  17  17  GLY GLY I . n 
I 1 18  GLU 18  18  18  GLU GLU I . n 
I 1 19  LEU 19  19  19  LEU LEU I . n 
I 1 20  SER 20  20  20  SER SER I . n 
I 1 21  ALA 21  21  21  ALA ALA I . n 
I 1 22  MET 22  22  22  MET MET I . n 
I 1 23  ASP 23  23  23  ASP ASP I . n 
I 1 24  GLN 24  24  24  GLN GLN I . n 
I 1 25  TYR 25  25  25  TYR TYR I . n 
I 1 26  PHE 26  26  26  PHE PHE I . n 
I 1 27  VAL 27  27  27  VAL VAL I . n 
I 1 28  HIS 28  28  28  HIS HIS I . n 
I 1 29  ALA 29  29  29  ALA ALA I . n 
I 1 30  HIS 30  30  30  HIS HIS I . n 
I 1 31  MET 31  31  31  MET MET I . n 
I 1 32  TYR 32  32  32  TYR TYR I . n 
I 1 33  GLU 33  33  33  GLU GLU I . n 
I 1 34  ASP 34  34  34  ASP ASP I . n 
I 1 35  TRP 35  35  35  TRP TRP I . n 
I 1 36  GLY 36  36  36  GLY GLY I . n 
I 1 37  LEU 37  37  37  LEU LEU I . n 
I 1 38  ASN 38  38  38  ASN ASN I . n 
I 1 39  GLU 39  39  39  GLU GLU I . n 
I 1 40  LEU 40  40  40  LEU LEU I . n 
I 1 41  TYR 41  41  41  TYR TYR I . n 
I 1 42  GLU 42  42  42  GLU GLU I . n 
I 1 43  ARG 43  43  43  ARG ARG I . n 
I 1 44  ILE 44  44  44  ILE ILE I . n 
I 1 45  ALA 45  45  45  ALA ALA I . n 
I 1 46  HIS 46  46  46  HIS HIS I . n 
I 1 47  GLU 47  47  47  GLU GLU I . n 
I 1 48  SER 48  48  48  SER SER I . n 
I 1 49  ASP 49  49  49  ASP ASP I . n 
I 1 50  ASP 50  50  50  ASP ASP I . n 
I 1 51  GLU 51  51  51  GLU GLU I . n 
I 1 52  LYS 52  52  52  LYS LYS I . n 
I 1 53  GLY 53  53  53  GLY GLY I . n 
I 1 54  HIS 54  54  54  HIS HIS I . n 
I 1 55  ALA 55  55  55  ALA ALA I . n 
I 1 56  ALA 56  56  56  ALA ALA I . n 
I 1 57  LYS 57  57  57  LYS LYS I . n 
I 1 58  LEU 58  58  58  LEU LEU I . n 
I 1 59  VAL 59  59  59  VAL VAL I . n 
I 1 60  GLN 60  60  60  GLN GLN I . n 
I 1 61  ARG 61  61  61  ARG ARG I . n 
I 1 62  ILE 62  62  62  ILE ILE I . n 
I 1 63  LEU 63  63  63  LEU LEU I . n 
I 1 64  PHE 64  64  64  PHE PHE I . n 
I 1 65  LEU 65  65  65  LEU LEU I . n 
I 1 66  GLU 66  66  66  GLU GLU I . n 
I 1 67  GLY 67  67  67  GLY GLY I . n 
I 1 68  VAL 68  68  68  VAL VAL I . n 
I 1 69  PRO 69  69  69  PRO PRO I . n 
I 1 70  ASN 70  70  70  ASN ASN I . n 
I 1 71  VAL 71  71  71  VAL VAL I . n 
I 1 72  ALA 72  72  72  ALA ALA I . n 
I 1 73  ALA 73  73  73  ALA ALA I . n 
I 1 74  ARG 74  74  74  ARG ARG I . n 
I 1 75  GLU 75  75  75  GLU GLU I . n 
I 1 76  ALA 76  76  76  ALA ALA I . n 
I 1 77  LEU 77  77  77  LEU LEU I . n 
I 1 78  ASN 78  78  78  ASN ASN I . n 
I 1 79  ILE 79  79  79  ILE ILE I . n 
I 1 80  GLY 80  80  80  GLY GLY I . n 
I 1 81  SER 81  81  81  SER SER I . n 
I 1 82  ASN 82  82  82  ASN ASN I . n 
I 1 83  VAL 83  83  83  VAL VAL I . n 
I 1 84  GLU 84  84  84  GLU GLU I . n 
I 1 85  GLU 85  85  85  GLU GLU I . n 
I 1 86  MET 86  86  86  MET MET I . n 
I 1 87  LEU 87  87  87  LEU LEU I . n 
I 1 88  ARG 88  88  88  ARG ARG I . n 
I 1 89  ASN 89  89  89  ASN ASN I . n 
I 1 90  ASP 90  90  90  ASP ASP I . n 
I 1 91  LEU 91  91  91  LEU LEU I . n 
I 1 92  ALA 92  92  92  ALA ALA I . n 
I 1 93  TYR 93  93  93  TYR TYR I . n 
I 1 94  GLU 94  94  94  GLU GLU I . n 
I 1 95  TYR 95  95  95  TYR TYR I . n 
I 1 96  LYS 96  96  96  LYS LYS I . n 
I 1 97  VAL 97  97  97  VAL VAL I . n 
I 1 98  ALA 98  98  98  ALA ALA I . n 
I 1 99  ASP 99  99  99  ASP ASP I . n 
I 1 100 ASP 100 100 100 ASP ASP I . n 
I 1 101 LEU 101 101 101 LEU LEU I . n 
I 1 102 ARG 102 102 102 ARG ARG I . n 
I 1 103 LYS 103 103 103 LYS LYS I . n 
I 1 104 VAL 104 104 104 VAL VAL I . n 
I 1 105 ILE 105 105 105 ILE ILE I . n 
I 1 106 ALA 106 106 106 ALA ALA I . n 
I 1 107 LEU 107 107 107 LEU LEU I . n 
I 1 108 CYS 108 108 108 CYS CYS I . n 
I 1 109 GLU 109 109 109 GLU GLU I . n 
I 1 110 GLN 110 110 110 GLN GLN I . n 
I 1 111 LYS 111 111 111 LYS LYS I . n 
I 1 112 LYS 112 112 112 LYS LYS I . n 
I 1 113 ASP 113 113 113 ASP ASP I . n 
I 1 114 TYR 114 114 114 TYR TYR I . n 
I 1 115 GLN 115 115 115 GLN GLN I . n 
I 1 116 THR 116 116 116 THR THR I . n 
I 1 117 ARG 117 117 117 ARG ARG I . n 
I 1 118 GLU 118 118 118 GLU GLU I . n 
I 1 119 ILE 119 119 119 ILE ILE I . n 
I 1 120 LEU 120 120 120 LEU LEU I . n 
I 1 121 GLU 121 121 121 GLU GLU I . n 
I 1 122 VAL 122 122 122 VAL VAL I . n 
I 1 123 LEU 123 123 123 LEU LEU I . n 
I 1 124 LEU 124 124 124 LEU LEU I . n 
I 1 125 ASP 125 125 125 ASP ASP I . n 
I 1 126 ASP 126 126 126 ASP ASP I . n 
I 1 127 THR 127 127 127 THR THR I . n 
I 1 128 GLU 128 128 128 GLU GLU I . n 
I 1 129 SER 129 129 129 SER SER I . n 
I 1 130 ASP 130 130 130 ASP ASP I . n 
I 1 131 HIS 131 131 131 HIS HIS I . n 
I 1 132 MET 132 132 132 MET MET I . n 
I 1 133 TYR 133 133 133 TYR TYR I . n 
I 1 134 TRP 134 134 134 TRP TRP I . n 
I 1 135 LEU 135 135 135 LEU LEU I . n 
I 1 136 GLU 136 136 136 GLU GLU I . n 
I 1 137 LYS 137 137 137 LYS LYS I . n 
I 1 138 GLN 138 138 138 GLN GLN I . n 
I 1 139 LEU 139 139 139 LEU LEU I . n 
I 1 140 GLY 140 140 140 GLY GLY I . n 
I 1 141 LEU 141 141 141 LEU LEU I . n 
I 1 142 ILE 142 142 142 ILE ILE I . n 
I 1 143 ASP 143 143 143 ASP ASP I . n 
I 1 144 ARG 144 144 144 ARG ARG I . n 
I 1 145 ILE 145 145 145 ILE ILE I . n 
I 1 146 GLY 146 146 146 GLY GLY I . n 
I 1 147 LEU 147 147 147 LEU LEU I . n 
I 1 148 ALA 148 148 148 ALA ALA I . n 
I 1 149 ASN 149 149 149 ASN ASN I . n 
I 1 150 TYR 150 150 150 TYR TYR I . n 
I 1 151 LEU 151 151 151 LEU LEU I . n 
I 1 152 GLN 152 152 152 GLN GLN I . n 
I 1 153 THR 153 153 153 THR THR I . n 
I 1 154 LYS 154 154 154 LYS LYS I . n 
I 1 155 MET 155 155 155 MET MET I . n 
J 1 1   MET 1   1   1   MET MET J . n 
J 1 2   LYS 2   2   2   LYS LYS J . n 
J 1 3   GLY 3   3   3   GLY GLY J . n 
J 1 4   ASP 4   4   4   ASP ASP J . n 
J 1 5   LYS 5   5   5   LYS LYS J . n 
J 1 6   ASP 6   6   6   ASP ASP J . n 
J 1 7   VAL 7   7   7   VAL VAL J . n 
J 1 8   ILE 8   8   8   ILE ILE J . n 
J 1 9   ASP 9   9   9   ASP ASP J . n 
J 1 10  ALA 10  10  10  ALA ALA J . n 
J 1 11  LEU 11  11  11  LEU LEU J . n 
J 1 12  ASN 12  12  12  ASN ASN J . n 
J 1 13  ARG 13  13  13  ARG ARG J . n 
J 1 14  LEU 14  14  14  LEU LEU J . n 
J 1 15  LEU 15  15  15  LEU LEU J . n 
J 1 16  THR 16  16  16  THR THR J . n 
J 1 17  GLY 17  17  17  GLY GLY J . n 
J 1 18  GLU 18  18  18  GLU GLU J . n 
J 1 19  LEU 19  19  19  LEU LEU J . n 
J 1 20  SER 20  20  20  SER SER J . n 
J 1 21  ALA 21  21  21  ALA ALA J . n 
J 1 22  MET 22  22  22  MET MET J . n 
J 1 23  ASP 23  23  23  ASP ASP J . n 
J 1 24  GLN 24  24  24  GLN GLN J . n 
J 1 25  TYR 25  25  25  TYR TYR J . n 
J 1 26  PHE 26  26  26  PHE PHE J . n 
J 1 27  VAL 27  27  27  VAL VAL J . n 
J 1 28  HIS 28  28  28  HIS HIS J . n 
J 1 29  ALA 29  29  29  ALA ALA J . n 
J 1 30  HIS 30  30  30  HIS HIS J . n 
J 1 31  MET 31  31  31  MET MET J . n 
J 1 32  TYR 32  32  32  TYR TYR J . n 
J 1 33  GLU 33  33  33  GLU GLU J . n 
J 1 34  ASP 34  34  34  ASP ASP J . n 
J 1 35  TRP 35  35  35  TRP TRP J . n 
J 1 36  GLY 36  36  36  GLY GLY J . n 
J 1 37  LEU 37  37  37  LEU LEU J . n 
J 1 38  ASN 38  38  38  ASN ASN J . n 
J 1 39  GLU 39  39  39  GLU GLU J . n 
J 1 40  LEU 40  40  40  LEU LEU J . n 
J 1 41  TYR 41  41  41  TYR TYR J . n 
J 1 42  GLU 42  42  42  GLU GLU J . n 
J 1 43  ARG 43  43  43  ARG ARG J . n 
J 1 44  ILE 44  44  44  ILE ILE J . n 
J 1 45  ALA 45  45  45  ALA ALA J . n 
J 1 46  HIS 46  46  46  HIS HIS J . n 
J 1 47  GLU 47  47  47  GLU GLU J . n 
J 1 48  SER 48  48  48  SER SER J . n 
J 1 49  ASP 49  49  49  ASP ASP J . n 
J 1 50  ASP 50  50  50  ASP ASP J . n 
J 1 51  GLU 51  51  51  GLU GLU J . n 
J 1 52  LYS 52  52  52  LYS LYS J . n 
J 1 53  GLY 53  53  53  GLY GLY J . n 
J 1 54  HIS 54  54  54  HIS HIS J . n 
J 1 55  ALA 55  55  55  ALA ALA J . n 
J 1 56  ALA 56  56  56  ALA ALA J . n 
J 1 57  LYS 57  57  57  LYS LYS J . n 
J 1 58  LEU 58  58  58  LEU LEU J . n 
J 1 59  VAL 59  59  59  VAL VAL J . n 
J 1 60  GLN 60  60  60  GLN GLN J . n 
J 1 61  ARG 61  61  61  ARG ARG J . n 
J 1 62  ILE 62  62  62  ILE ILE J . n 
J 1 63  LEU 63  63  63  LEU LEU J . n 
J 1 64  PHE 64  64  64  PHE PHE J . n 
J 1 65  LEU 65  65  65  LEU LEU J . n 
J 1 66  GLU 66  66  66  GLU GLU J . n 
J 1 67  GLY 67  67  67  GLY GLY J . n 
J 1 68  VAL 68  68  68  VAL VAL J . n 
J 1 69  PRO 69  69  69  PRO PRO J . n 
J 1 70  ASN 70  70  70  ASN ASN J . n 
J 1 71  VAL 71  71  71  VAL VAL J . n 
J 1 72  ALA 72  72  72  ALA ALA J . n 
J 1 73  ALA 73  73  73  ALA ALA J . n 
J 1 74  ARG 74  74  74  ARG ARG J . n 
J 1 75  GLU 75  75  75  GLU GLU J . n 
J 1 76  ALA 76  76  76  ALA ALA J . n 
J 1 77  LEU 77  77  77  LEU LEU J . n 
J 1 78  ASN 78  78  78  ASN ASN J . n 
J 1 79  ILE 79  79  79  ILE ILE J . n 
J 1 80  GLY 80  80  80  GLY GLY J . n 
J 1 81  SER 81  81  81  SER SER J . n 
J 1 82  ASN 82  82  82  ASN ASN J . n 
J 1 83  VAL 83  83  83  VAL VAL J . n 
J 1 84  GLU 84  84  84  GLU GLU J . n 
J 1 85  GLU 85  85  85  GLU GLU J . n 
J 1 86  MET 86  86  86  MET MET J . n 
J 1 87  LEU 87  87  87  LEU LEU J . n 
J 1 88  ARG 88  88  88  ARG ARG J . n 
J 1 89  ASN 89  89  89  ASN ASN J . n 
J 1 90  ASP 90  90  90  ASP ASP J . n 
J 1 91  LEU 91  91  91  LEU LEU J . n 
J 1 92  ALA 92  92  92  ALA ALA J . n 
J 1 93  TYR 93  93  93  TYR TYR J . n 
J 1 94  GLU 94  94  94  GLU GLU J . n 
J 1 95  TYR 95  95  95  TYR TYR J . n 
J 1 96  LYS 96  96  96  LYS LYS J . n 
J 1 97  VAL 97  97  97  VAL VAL J . n 
J 1 98  ALA 98  98  98  ALA ALA J . n 
J 1 99  ASP 99  99  99  ASP ASP J . n 
J 1 100 ASP 100 100 100 ASP ASP J . n 
J 1 101 LEU 101 101 101 LEU LEU J . n 
J 1 102 ARG 102 102 102 ARG ARG J . n 
J 1 103 LYS 103 103 103 LYS LYS J . n 
J 1 104 VAL 104 104 104 VAL VAL J . n 
J 1 105 ILE 105 105 105 ILE ILE J . n 
J 1 106 ALA 106 106 106 ALA ALA J . n 
J 1 107 LEU 107 107 107 LEU LEU J . n 
J 1 108 CYS 108 108 108 CYS CYS J . n 
J 1 109 GLU 109 109 109 GLU GLU J . n 
J 1 110 GLN 110 110 110 GLN GLN J . n 
J 1 111 LYS 111 111 111 LYS LYS J . n 
J 1 112 LYS 112 112 112 LYS LYS J . n 
J 1 113 ASP 113 113 113 ASP ASP J . n 
J 1 114 TYR 114 114 114 TYR TYR J . n 
J 1 115 GLN 115 115 115 GLN GLN J . n 
J 1 116 THR 116 116 116 THR THR J . n 
J 1 117 ARG 117 117 117 ARG ARG J . n 
J 1 118 GLU 118 118 118 GLU GLU J . n 
J 1 119 ILE 119 119 119 ILE ILE J . n 
J 1 120 LEU 120 120 120 LEU LEU J . n 
J 1 121 GLU 121 121 121 GLU GLU J . n 
J 1 122 VAL 122 122 122 VAL VAL J . n 
J 1 123 LEU 123 123 123 LEU LEU J . n 
J 1 124 LEU 124 124 124 LEU LEU J . n 
J 1 125 ASP 125 125 125 ASP ASP J . n 
J 1 126 ASP 126 126 126 ASP ASP J . n 
J 1 127 THR 127 127 127 THR THR J . n 
J 1 128 GLU 128 128 128 GLU GLU J . n 
J 1 129 SER 129 129 129 SER SER J . n 
J 1 130 ASP 130 130 130 ASP ASP J . n 
J 1 131 HIS 131 131 131 HIS HIS J . n 
J 1 132 MET 132 132 132 MET MET J . n 
J 1 133 TYR 133 133 133 TYR TYR J . n 
J 1 134 TRP 134 134 134 TRP TRP J . n 
J 1 135 LEU 135 135 135 LEU LEU J . n 
J 1 136 GLU 136 136 136 GLU GLU J . n 
J 1 137 LYS 137 137 137 LYS LYS J . n 
J 1 138 GLN 138 138 138 GLN GLN J . n 
J 1 139 LEU 139 139 139 LEU LEU J . n 
J 1 140 GLY 140 140 140 GLY GLY J . n 
J 1 141 LEU 141 141 141 LEU LEU J . n 
J 1 142 ILE 142 142 142 ILE ILE J . n 
J 1 143 ASP 143 143 143 ASP ASP J . n 
J 1 144 ARG 144 144 144 ARG ARG J . n 
J 1 145 ILE 145 145 145 ILE ILE J . n 
J 1 146 GLY 146 146 146 GLY GLY J . n 
J 1 147 LEU 147 147 147 LEU LEU J . n 
J 1 148 ALA 148 148 148 ALA ALA J . n 
J 1 149 ASN 149 149 149 ASN ASN J . n 
J 1 150 TYR 150 150 150 TYR TYR J . n 
J 1 151 LEU 151 151 151 LEU LEU J . n 
J 1 152 GLN 152 152 152 GLN GLN J . n 
J 1 153 THR 153 153 153 THR THR J . n 
J 1 154 LYS 154 154 154 LYS LYS J . n 
J 1 155 MET 155 155 155 MET MET J . n 
K 1 1   MET 1   1   1   MET MET K . n 
K 1 2   LYS 2   2   2   LYS LYS K . n 
K 1 3   GLY 3   3   3   GLY GLY K . n 
K 1 4   ASP 4   4   4   ASP ASP K . n 
K 1 5   LYS 5   5   5   LYS LYS K . n 
K 1 6   ASP 6   6   6   ASP ASP K . n 
K 1 7   VAL 7   7   7   VAL VAL K . n 
K 1 8   ILE 8   8   8   ILE ILE K . n 
K 1 9   ASP 9   9   9   ASP ASP K . n 
K 1 10  ALA 10  10  10  ALA ALA K . n 
K 1 11  LEU 11  11  11  LEU LEU K . n 
K 1 12  ASN 12  12  12  ASN ASN K . n 
K 1 13  ARG 13  13  13  ARG ARG K . n 
K 1 14  LEU 14  14  14  LEU LEU K . n 
K 1 15  LEU 15  15  15  LEU LEU K . n 
K 1 16  THR 16  16  16  THR THR K . n 
K 1 17  GLY 17  17  17  GLY GLY K . n 
K 1 18  GLU 18  18  18  GLU GLU K . n 
K 1 19  LEU 19  19  19  LEU LEU K . n 
K 1 20  SER 20  20  20  SER SER K . n 
K 1 21  ALA 21  21  21  ALA ALA K . n 
K 1 22  MET 22  22  22  MET MET K . n 
K 1 23  ASP 23  23  23  ASP ASP K . n 
K 1 24  GLN 24  24  24  GLN GLN K . n 
K 1 25  TYR 25  25  25  TYR TYR K . n 
K 1 26  PHE 26  26  26  PHE PHE K . n 
K 1 27  VAL 27  27  27  VAL VAL K . n 
K 1 28  HIS 28  28  28  HIS HIS K . n 
K 1 29  ALA 29  29  29  ALA ALA K . n 
K 1 30  HIS 30  30  30  HIS HIS K . n 
K 1 31  MET 31  31  31  MET MET K . n 
K 1 32  TYR 32  32  32  TYR TYR K . n 
K 1 33  GLU 33  33  33  GLU GLU K . n 
K 1 34  ASP 34  34  34  ASP ASP K . n 
K 1 35  TRP 35  35  35  TRP TRP K . n 
K 1 36  GLY 36  36  36  GLY GLY K . n 
K 1 37  LEU 37  37  37  LEU LEU K . n 
K 1 38  ASN 38  38  38  ASN ASN K . n 
K 1 39  GLU 39  39  39  GLU GLU K . n 
K 1 40  LEU 40  40  40  LEU LEU K . n 
K 1 41  TYR 41  41  41  TYR TYR K . n 
K 1 42  GLU 42  42  42  GLU GLU K . n 
K 1 43  ARG 43  43  43  ARG ARG K . n 
K 1 44  ILE 44  44  44  ILE ILE K . n 
K 1 45  ALA 45  45  45  ALA ALA K . n 
K 1 46  HIS 46  46  46  HIS HIS K . n 
K 1 47  GLU 47  47  47  GLU GLU K . n 
K 1 48  SER 48  48  48  SER SER K . n 
K 1 49  ASP 49  49  49  ASP ASP K . n 
K 1 50  ASP 50  50  50  ASP ASP K . n 
K 1 51  GLU 51  51  51  GLU GLU K . n 
K 1 52  LYS 52  52  52  LYS LYS K . n 
K 1 53  GLY 53  53  53  GLY GLY K . n 
K 1 54  HIS 54  54  54  HIS HIS K . n 
K 1 55  ALA 55  55  55  ALA ALA K . n 
K 1 56  ALA 56  56  56  ALA ALA K . n 
K 1 57  LYS 57  57  57  LYS LYS K . n 
K 1 58  LEU 58  58  58  LEU LEU K . n 
K 1 59  VAL 59  59  59  VAL VAL K . n 
K 1 60  GLN 60  60  60  GLN GLN K . n 
K 1 61  ARG 61  61  61  ARG ARG K . n 
K 1 62  ILE 62  62  62  ILE ILE K . n 
K 1 63  LEU 63  63  63  LEU LEU K . n 
K 1 64  PHE 64  64  64  PHE PHE K . n 
K 1 65  LEU 65  65  65  LEU LEU K . n 
K 1 66  GLU 66  66  66  GLU GLU K . n 
K 1 67  GLY 67  67  67  GLY GLY K . n 
K 1 68  VAL 68  68  68  VAL VAL K . n 
K 1 69  PRO 69  69  69  PRO PRO K . n 
K 1 70  ASN 70  70  70  ASN ASN K . n 
K 1 71  VAL 71  71  71  VAL VAL K . n 
K 1 72  ALA 72  72  72  ALA ALA K . n 
K 1 73  ALA 73  73  73  ALA ALA K . n 
K 1 74  ARG 74  74  74  ARG ARG K . n 
K 1 75  GLU 75  75  75  GLU GLU K . n 
K 1 76  ALA 76  76  76  ALA ALA K . n 
K 1 77  LEU 77  77  77  LEU LEU K . n 
K 1 78  ASN 78  78  78  ASN ASN K . n 
K 1 79  ILE 79  79  79  ILE ILE K . n 
K 1 80  GLY 80  80  80  GLY GLY K . n 
K 1 81  SER 81  81  81  SER SER K . n 
K 1 82  ASN 82  82  82  ASN ASN K . n 
K 1 83  VAL 83  83  83  VAL VAL K . n 
K 1 84  GLU 84  84  84  GLU GLU K . n 
K 1 85  GLU 85  85  85  GLU GLU K . n 
K 1 86  MET 86  86  86  MET MET K . n 
K 1 87  LEU 87  87  87  LEU LEU K . n 
K 1 88  ARG 88  88  88  ARG ARG K . n 
K 1 89  ASN 89  89  89  ASN ASN K . n 
K 1 90  ASP 90  90  90  ASP ASP K . n 
K 1 91  LEU 91  91  91  LEU LEU K . n 
K 1 92  ALA 92  92  92  ALA ALA K . n 
K 1 93  TYR 93  93  93  TYR TYR K . n 
K 1 94  GLU 94  94  94  GLU GLU K . n 
K 1 95  TYR 95  95  95  TYR TYR K . n 
K 1 96  LYS 96  96  96  LYS LYS K . n 
K 1 97  VAL 97  97  97  VAL VAL K . n 
K 1 98  ALA 98  98  98  ALA ALA K . n 
K 1 99  ASP 99  99  99  ASP ASP K . n 
K 1 100 ASP 100 100 100 ASP ASP K . n 
K 1 101 LEU 101 101 101 LEU LEU K . n 
K 1 102 ARG 102 102 102 ARG ARG K . n 
K 1 103 LYS 103 103 103 LYS LYS K . n 
K 1 104 VAL 104 104 104 VAL VAL K . n 
K 1 105 ILE 105 105 105 ILE ILE K . n 
K 1 106 ALA 106 106 106 ALA ALA K . n 
K 1 107 LEU 107 107 107 LEU LEU K . n 
K 1 108 CYS 108 108 108 CYS CYS K . n 
K 1 109 GLU 109 109 109 GLU GLU K . n 
K 1 110 GLN 110 110 110 GLN GLN K . n 
K 1 111 LYS 111 111 111 LYS LYS K . n 
K 1 112 LYS 112 112 112 LYS LYS K . n 
K 1 113 ASP 113 113 113 ASP ASP K . n 
K 1 114 TYR 114 114 114 TYR TYR K . n 
K 1 115 GLN 115 115 115 GLN GLN K . n 
K 1 116 THR 116 116 116 THR THR K . n 
K 1 117 ARG 117 117 117 ARG ARG K . n 
K 1 118 GLU 118 118 118 GLU GLU K . n 
K 1 119 ILE 119 119 119 ILE ILE K . n 
K 1 120 LEU 120 120 120 LEU LEU K . n 
K 1 121 GLU 121 121 121 GLU GLU K . n 
K 1 122 VAL 122 122 122 VAL VAL K . n 
K 1 123 LEU 123 123 123 LEU LEU K . n 
K 1 124 LEU 124 124 124 LEU LEU K . n 
K 1 125 ASP 125 125 125 ASP ASP K . n 
K 1 126 ASP 126 126 126 ASP ASP K . n 
K 1 127 THR 127 127 127 THR THR K . n 
K 1 128 GLU 128 128 128 GLU GLU K . n 
K 1 129 SER 129 129 129 SER SER K . n 
K 1 130 ASP 130 130 130 ASP ASP K . n 
K 1 131 HIS 131 131 131 HIS HIS K . n 
K 1 132 MET 132 132 132 MET MET K . n 
K 1 133 TYR 133 133 133 TYR TYR K . n 
K 1 134 TRP 134 134 134 TRP TRP K . n 
K 1 135 LEU 135 135 135 LEU LEU K . n 
K 1 136 GLU 136 136 136 GLU GLU K . n 
K 1 137 LYS 137 137 137 LYS LYS K . n 
K 1 138 GLN 138 138 138 GLN GLN K . n 
K 1 139 LEU 139 139 139 LEU LEU K . n 
K 1 140 GLY 140 140 140 GLY GLY K . n 
K 1 141 LEU 141 141 141 LEU LEU K . n 
K 1 142 ILE 142 142 142 ILE ILE K . n 
K 1 143 ASP 143 143 143 ASP ASP K . n 
K 1 144 ARG 144 144 144 ARG ARG K . n 
K 1 145 ILE 145 145 145 ILE ILE K . n 
K 1 146 GLY 146 146 146 GLY GLY K . n 
K 1 147 LEU 147 147 147 LEU LEU K . n 
K 1 148 ALA 148 148 148 ALA ALA K . n 
K 1 149 ASN 149 149 149 ASN ASN K . n 
K 1 150 TYR 150 150 150 TYR TYR K . n 
K 1 151 LEU 151 151 151 LEU LEU K . n 
K 1 152 GLN 152 152 152 GLN GLN K . n 
K 1 153 THR 153 153 153 THR THR K . n 
K 1 154 LYS 154 154 154 LYS LYS K . n 
K 1 155 MET 155 155 155 MET MET K . n 
L 1 1   MET 1   1   1   MET MET L . n 
L 1 2   LYS 2   2   2   LYS LYS L . n 
L 1 3   GLY 3   3   3   GLY GLY L . n 
L 1 4   ASP 4   4   4   ASP ASP L . n 
L 1 5   LYS 5   5   5   LYS LYS L . n 
L 1 6   ASP 6   6   6   ASP ASP L . n 
L 1 7   VAL 7   7   7   VAL VAL L . n 
L 1 8   ILE 8   8   8   ILE ILE L . n 
L 1 9   ASP 9   9   9   ASP ASP L . n 
L 1 10  ALA 10  10  10  ALA ALA L . n 
L 1 11  LEU 11  11  11  LEU LEU L . n 
L 1 12  ASN 12  12  12  ASN ASN L . n 
L 1 13  ARG 13  13  13  ARG ARG L . n 
L 1 14  LEU 14  14  14  LEU LEU L . n 
L 1 15  LEU 15  15  15  LEU LEU L . n 
L 1 16  THR 16  16  16  THR THR L . n 
L 1 17  GLY 17  17  17  GLY GLY L . n 
L 1 18  GLU 18  18  18  GLU GLU L . n 
L 1 19  LEU 19  19  19  LEU LEU L . n 
L 1 20  SER 20  20  20  SER SER L . n 
L 1 21  ALA 21  21  21  ALA ALA L . n 
L 1 22  MET 22  22  22  MET MET L . n 
L 1 23  ASP 23  23  23  ASP ASP L . n 
L 1 24  GLN 24  24  24  GLN GLN L . n 
L 1 25  TYR 25  25  25  TYR TYR L . n 
L 1 26  PHE 26  26  26  PHE PHE L . n 
L 1 27  VAL 27  27  27  VAL VAL L . n 
L 1 28  HIS 28  28  28  HIS HIS L . n 
L 1 29  ALA 29  29  29  ALA ALA L . n 
L 1 30  HIS 30  30  30  HIS HIS L . n 
L 1 31  MET 31  31  31  MET MET L . n 
L 1 32  TYR 32  32  32  TYR TYR L . n 
L 1 33  GLU 33  33  33  GLU GLU L . n 
L 1 34  ASP 34  34  34  ASP ASP L . n 
L 1 35  TRP 35  35  35  TRP TRP L . n 
L 1 36  GLY 36  36  36  GLY GLY L . n 
L 1 37  LEU 37  37  37  LEU LEU L . n 
L 1 38  ASN 38  38  38  ASN ASN L . n 
L 1 39  GLU 39  39  39  GLU GLU L . n 
L 1 40  LEU 40  40  40  LEU LEU L . n 
L 1 41  TYR 41  41  41  TYR TYR L . n 
L 1 42  GLU 42  42  42  GLU GLU L . n 
L 1 43  ARG 43  43  43  ARG ARG L . n 
L 1 44  ILE 44  44  44  ILE ILE L . n 
L 1 45  ALA 45  45  45  ALA ALA L . n 
L 1 46  HIS 46  46  46  HIS HIS L . n 
L 1 47  GLU 47  47  47  GLU GLU L . n 
L 1 48  SER 48  48  48  SER SER L . n 
L 1 49  ASP 49  49  49  ASP ASP L . n 
L 1 50  ASP 50  50  50  ASP ASP L . n 
L 1 51  GLU 51  51  51  GLU GLU L . n 
L 1 52  LYS 52  52  52  LYS LYS L . n 
L 1 53  GLY 53  53  53  GLY GLY L . n 
L 1 54  HIS 54  54  54  HIS HIS L . n 
L 1 55  ALA 55  55  55  ALA ALA L . n 
L 1 56  ALA 56  56  56  ALA ALA L . n 
L 1 57  LYS 57  57  57  LYS LYS L . n 
L 1 58  LEU 58  58  58  LEU LEU L . n 
L 1 59  VAL 59  59  59  VAL VAL L . n 
L 1 60  GLN 60  60  60  GLN GLN L . n 
L 1 61  ARG 61  61  61  ARG ARG L . n 
L 1 62  ILE 62  62  62  ILE ILE L . n 
L 1 63  LEU 63  63  63  LEU LEU L . n 
L 1 64  PHE 64  64  64  PHE PHE L . n 
L 1 65  LEU 65  65  65  LEU LEU L . n 
L 1 66  GLU 66  66  66  GLU GLU L . n 
L 1 67  GLY 67  67  67  GLY GLY L . n 
L 1 68  VAL 68  68  68  VAL VAL L . n 
L 1 69  PRO 69  69  69  PRO PRO L . n 
L 1 70  ASN 70  70  70  ASN ASN L . n 
L 1 71  VAL 71  71  71  VAL VAL L . n 
L 1 72  ALA 72  72  72  ALA ALA L . n 
L 1 73  ALA 73  73  73  ALA ALA L . n 
L 1 74  ARG 74  74  74  ARG ARG L . n 
L 1 75  GLU 75  75  75  GLU GLU L . n 
L 1 76  ALA 76  76  76  ALA ALA L . n 
L 1 77  LEU 77  77  77  LEU LEU L . n 
L 1 78  ASN 78  78  78  ASN ASN L . n 
L 1 79  ILE 79  79  79  ILE ILE L . n 
L 1 80  GLY 80  80  80  GLY GLY L . n 
L 1 81  SER 81  81  81  SER SER L . n 
L 1 82  ASN 82  82  82  ASN ASN L . n 
L 1 83  VAL 83  83  83  VAL VAL L . n 
L 1 84  GLU 84  84  84  GLU GLU L . n 
L 1 85  GLU 85  85  85  GLU GLU L . n 
L 1 86  MET 86  86  86  MET MET L . n 
L 1 87  LEU 87  87  87  LEU LEU L . n 
L 1 88  ARG 88  88  88  ARG ARG L . n 
L 1 89  ASN 89  89  89  ASN ASN L . n 
L 1 90  ASP 90  90  90  ASP ASP L . n 
L 1 91  LEU 91  91  91  LEU LEU L . n 
L 1 92  ALA 92  92  92  ALA ALA L . n 
L 1 93  TYR 93  93  93  TYR TYR L . n 
L 1 94  GLU 94  94  94  GLU GLU L . n 
L 1 95  TYR 95  95  95  TYR TYR L . n 
L 1 96  LYS 96  96  96  LYS LYS L . n 
L 1 97  VAL 97  97  97  VAL VAL L . n 
L 1 98  ALA 98  98  98  ALA ALA L . n 
L 1 99  ASP 99  99  99  ASP ASP L . n 
L 1 100 ASP 100 100 100 ASP ASP L . n 
L 1 101 LEU 101 101 101 LEU LEU L . n 
L 1 102 ARG 102 102 102 ARG ARG L . n 
L 1 103 LYS 103 103 103 LYS LYS L . n 
L 1 104 VAL 104 104 104 VAL VAL L . n 
L 1 105 ILE 105 105 105 ILE ILE L . n 
L 1 106 ALA 106 106 106 ALA ALA L . n 
L 1 107 LEU 107 107 107 LEU LEU L . n 
L 1 108 CYS 108 108 108 CYS CYS L . n 
L 1 109 GLU 109 109 109 GLU GLU L . n 
L 1 110 GLN 110 110 110 GLN GLN L . n 
L 1 111 LYS 111 111 111 LYS LYS L . n 
L 1 112 LYS 112 112 112 LYS LYS L . n 
L 1 113 ASP 113 113 113 ASP ASP L . n 
L 1 114 TYR 114 114 114 TYR TYR L . n 
L 1 115 GLN 115 115 115 GLN GLN L . n 
L 1 116 THR 116 116 116 THR THR L . n 
L 1 117 ARG 117 117 117 ARG ARG L . n 
L 1 118 GLU 118 118 118 GLU GLU L . n 
L 1 119 ILE 119 119 119 ILE ILE L . n 
L 1 120 LEU 120 120 120 LEU LEU L . n 
L 1 121 GLU 121 121 121 GLU GLU L . n 
L 1 122 VAL 122 122 122 VAL VAL L . n 
L 1 123 LEU 123 123 123 LEU LEU L . n 
L 1 124 LEU 124 124 124 LEU LEU L . n 
L 1 125 ASP 125 125 125 ASP ASP L . n 
L 1 126 ASP 126 126 126 ASP ASP L . n 
L 1 127 THR 127 127 127 THR THR L . n 
L 1 128 GLU 128 128 128 GLU GLU L . n 
L 1 129 SER 129 129 129 SER SER L . n 
L 1 130 ASP 130 130 130 ASP ASP L . n 
L 1 131 HIS 131 131 131 HIS HIS L . n 
L 1 132 MET 132 132 132 MET MET L . n 
L 1 133 TYR 133 133 133 TYR TYR L . n 
L 1 134 TRP 134 134 134 TRP TRP L . n 
L 1 135 LEU 135 135 135 LEU LEU L . n 
L 1 136 GLU 136 136 136 GLU GLU L . n 
L 1 137 LYS 137 137 137 LYS LYS L . n 
L 1 138 GLN 138 138 138 GLN GLN L . n 
L 1 139 LEU 139 139 139 LEU LEU L . n 
L 1 140 GLY 140 140 140 GLY GLY L . n 
L 1 141 LEU 141 141 141 LEU LEU L . n 
L 1 142 ILE 142 142 142 ILE ILE L . n 
L 1 143 ASP 143 143 143 ASP ASP L . n 
L 1 144 ARG 144 144 144 ARG ARG L . n 
L 1 145 ILE 145 145 145 ILE ILE L . n 
L 1 146 GLY 146 146 146 GLY GLY L . n 
L 1 147 LEU 147 147 147 LEU LEU L . n 
L 1 148 ALA 148 148 148 ALA ALA L . n 
L 1 149 ASN 149 149 149 ASN ASN L . n 
L 1 150 TYR 150 150 150 TYR TYR L . n 
L 1 151 LEU 151 151 151 LEU LEU L . n 
L 1 152 GLN 152 152 152 GLN GLN L . n 
L 1 153 THR 153 153 153 THR THR L . n 
L 1 154 LYS 154 154 154 LYS LYS L . n 
L 1 155 MET 155 155 155 MET MET L . n 
M 2 1   MET 1   1   1   MET MET M . n 
M 2 2   LYS 2   2   2   LYS LYS M . n 
M 2 3   GLY 3   3   3   GLY GLY M . n 
M 2 4   HIS 4   4   4   HIS HIS M . n 
M 2 5   PRO 5   5   5   PRO PRO M . n 
M 2 6   LYS 6   6   6   LYS LYS M . n 
M 2 7   VAL 7   7   7   VAL VAL M . n 
M 2 8   VAL 8   8   8   VAL VAL M . n 
M 2 9   GLY 9   9   9   GLY GLY M . n 
M 2 10  GLN 10  10  10  GLN GLN M . n 
M 2 11  LEU 11  11  11  LEU LEU M . n 
M 2 12  ASN 12  12  12  ASN ASN M . n 
M 2 13  ARG 13  13  13  ARG ARG M . n 
M 2 14  VAL 14  14  14  VAL VAL M . n 
M 2 15  LEU 15  15  15  LEU LEU M . n 
M 2 16  THR 16  16  16  THR THR M . n 
M 2 17  CYS 17  17  17  CYS CYS M . n 
M 2 18  GLU 18  18  18  GLU GLU M . n 
M 2 19  LEU 19  19  19  LEU LEU M . n 
M 2 20  THR 20  20  20  THR THR M . n 
M 2 21  ALA 21  21  21  ALA ALA M . n 
M 2 22  ILE 22  22  22  ILE ILE M . n 
M 2 23  ASN 23  23  23  ASN ASN M . n 
M 2 24  GLN 24  24  24  GLN GLN M . n 
M 2 25  TYR 25  25  25  TYR TYR M . n 
M 2 26  PHE 26  26  26  PHE PHE M . n 
M 2 27  LEU 27  27  27  LEU LEU M . n 
M 2 28  HIS 28  28  28  HIS HIS M . n 
M 2 29  ALA 29  29  29  ALA ALA M . n 
M 2 30  ARG 30  30  30  ARG ARG M . n 
M 2 31  MET 31  31  31  MET MET M . n 
M 2 32  PHE 32  32  32  PHE PHE M . n 
M 2 33  LYS 33  33  33  LYS LYS M . n 
M 2 34  HIS 34  34  34  HIS HIS M . n 
M 2 35  TRP 35  35  35  TRP TRP M . n 
M 2 36  GLY 36  36  36  GLY GLY M . n 
M 2 37  LEU 37  37  37  LEU LEU M . n 
M 2 38  GLU 38  38  38  GLU GLU M . n 
M 2 39  LYS 39  39  39  LYS LYS M . n 
M 2 40  LEU 40  40  40  LEU LEU M . n 
M 2 41  ASN 41  41  41  ASN ASN M . n 
M 2 42  HIS 42  42  42  HIS HIS M . n 
M 2 43  VAL 43  43  43  VAL VAL M . n 
M 2 44  GLU 44  44  44  GLU GLU M . n 
M 2 45  TYR 45  45  45  TYR TYR M . n 
M 2 46  LYS 46  46  46  LYS LYS M . n 
M 2 47  LYS 47  47  47  LYS LYS M . n 
M 2 48  SER 48  48  48  SER SER M . n 
M 2 49  ILE 49  49  49  ILE ILE M . n 
M 2 50  GLU 50  50  50  GLU GLU M . n 
M 2 51  ASP 51  51  51  ASP ASP M . n 
M 2 52  MET 52  52  52  MET MET M . n 
M 2 53  LYS 53  53  53  LYS LYS M . n 
M 2 54  HIS 54  54  54  HIS HIS M . n 
M 2 55  ALA 55  55  55  ALA ALA M . n 
M 2 56  ASP 56  56  56  ASP ASP M . n 
M 2 57  LYS 57  57  57  LYS LYS M . n 
M 2 58  LEU 58  58  58  LEU LEU M . n 
M 2 59  ILE 59  59  59  ILE ILE M . n 
M 2 60  GLU 60  60  60  GLU GLU M . n 
M 2 61  ARG 61  61  61  ARG ARG M . n 
M 2 62  VAL 62  62  62  VAL VAL M . n 
M 2 63  LEU 63  63  63  LEU LEU M . n 
M 2 64  PHE 64  64  64  PHE PHE M . n 
M 2 65  LEU 65  65  65  LEU LEU M . n 
M 2 66  GLU 66  66  66  GLU GLU M . n 
M 2 67  GLY 67  67  67  GLY GLY M . n 
M 2 68  LEU 68  68  68  LEU LEU M . n 
M 2 69  PRO 69  69  69  PRO PRO M . n 
M 2 70  ASN 70  70  70  ASN ASN M . n 
M 2 71  LEU 71  71  71  LEU LEU M . n 
M 2 72  GLN 72  72  72  GLN GLN M . n 
M 2 73  GLN 73  73  73  GLN GLN M . n 
M 2 74  LEU 74  74  74  LEU LEU M . n 
M 2 75  GLU 75  75  75  GLU GLU M . n 
M 2 76  LYS 76  76  76  LYS LYS M . n 
M 2 77  LEU 77  77  77  LEU LEU M . n 
M 2 78  ARG 78  78  78  ARG ARG M . n 
M 2 79  ILE 79  79  79  ILE ILE M . n 
M 2 80  GLY 80  80  80  GLY GLY M . n 
M 2 81  GLU 81  81  81  GLU GLU M . n 
M 2 82  HIS 82  82  82  HIS HIS M . n 
M 2 83  ALA 83  83  83  ALA ALA M . n 
M 2 84  GLN 84  84  84  GLN GLN M . n 
M 2 85  GLU 85  85  85  GLU GLU M . n 
M 2 86  MET 86  86  86  MET MET M . n 
M 2 87  LEU 87  87  87  LEU LEU M . n 
M 2 88  ASP 88  88  88  ASP ASP M . n 
M 2 89  CYS 89  89  89  CYS CYS M . n 
M 2 90  ASP 90  90  90  ASP ASP M . n 
M 2 91  LEU 91  91  91  LEU LEU M . n 
M 2 92  ALA 92  92  92  ALA ALA M . n 
M 2 93  MET 93  93  93  MET MET M . n 
M 2 94  VAL 94  94  94  VAL VAL M . n 
M 2 95  GLN 95  95  95  GLN GLN M . n 
M 2 96  GLU 96  96  96  GLU GLU M . n 
M 2 97  GLN 97  97  97  GLN GLN M . n 
M 2 98  LEU 98  98  98  LEU LEU M . n 
M 2 99  THR 99  99  99  THR THR M . n 
M 2 100 LEU 100 100 100 LEU LEU M . n 
M 2 101 LEU 101 101 101 LEU LEU M . n 
M 2 102 ARG 102 102 102 ARG ARG M . n 
M 2 103 ASP 103 103 103 ASP ASP M . n 
M 2 104 ALA 104 104 104 ALA ALA M . n 
M 2 105 ILE 105 105 105 ILE ILE M . n 
M 2 106 THR 106 106 106 THR THR M . n 
M 2 107 LEU 107 107 107 LEU LEU M . n 
M 2 108 CYS 108 108 108 CYS CYS M . n 
M 2 109 GLU 109 109 109 GLU GLU M . n 
M 2 110 ALA 110 110 110 ALA ALA M . n 
M 2 111 GLU 111 111 111 GLU GLU M . n 
M 2 112 GLN 112 112 112 GLN GLN M . n 
M 2 113 ASP 113 113 113 ASP ASP M . n 
M 2 114 TYR 114 114 114 TYR TYR M . n 
M 2 115 VAL 115 115 115 VAL VAL M . n 
M 2 116 SER 116 116 116 SER SER M . n 
M 2 117 ARG 117 117 117 ARG ARG M . n 
M 2 118 ASP 118 118 118 ASP ASP M . n 
M 2 119 LEU 119 119 119 LEU LEU M . n 
M 2 120 LEU 120 120 120 LEU LEU M . n 
M 2 121 GLU 121 121 121 GLU GLU M . n 
M 2 122 ASP 122 122 122 ASP ASP M . n 
M 2 123 ILE 123 123 123 ILE ILE M . n 
M 2 124 LEU 124 124 124 LEU LEU M . n 
M 2 125 GLU 125 125 125 GLU GLU M . n 
M 2 126 ASP 126 126 126 ASP ASP M . n 
M 2 127 GLU 127 127 127 GLU GLU M . n 
M 2 128 GLU 128 128 128 GLU GLU M . n 
M 2 129 GLU 129 129 129 GLU GLU M . n 
M 2 130 HIS 130 130 130 HIS HIS M . n 
M 2 131 LEU 131 131 131 LEU LEU M . n 
M 2 132 ASP 132 132 132 ASP ASP M . n 
M 2 133 TRP 133 133 133 TRP TRP M . n 
M 2 134 LEU 134 134 134 LEU LEU M . n 
M 2 135 GLU 135 135 135 GLU GLU M . n 
M 2 136 SER 136 136 136 SER SER M . n 
M 2 137 GLN 137 137 137 GLN GLN M . n 
M 2 138 ARG 138 138 138 ARG ARG M . n 
M 2 139 GLU 139 139 139 GLU GLU M . n 
M 2 140 LEU 140 140 140 LEU LEU M . n 
M 2 141 ILE 141 141 141 ILE ILE M . n 
M 2 142 GLY 142 142 142 GLY GLY M . n 
M 2 143 LEU 143 143 143 LEU LEU M . n 
M 2 144 THR 144 144 144 THR THR M . n 
M 2 145 GLY 145 145 145 GLY GLY M . n 
M 2 146 ILE 146 146 146 ILE ILE M . n 
M 2 147 GLN 147 147 147 GLN GLN M . n 
M 2 148 ASN 148 148 148 ASN ASN M . n 
M 2 149 TYR 149 149 149 TYR TYR M . n 
M 2 150 LEU 150 150 150 LEU LEU M . n 
M 2 151 GLN 151 151 151 GLN GLN M . n 
M 2 152 SER 152 152 152 SER SER M . n 
M 2 153 GLN 153 153 153 GLN GLN M . n 
M 2 154 ILE 154 154 154 ILE ILE M . n 
M 2 155 SER 155 155 155 SER SER M . n 
M 2 156 GLU 156 156 156 GLU GLU M . n 
M 2 157 SER 157 157 157 SER SER M . n 
N 2 1   MET 1   1   1   MET MET N . n 
N 2 2   LYS 2   2   2   LYS LYS N . n 
N 2 3   GLY 3   3   3   GLY GLY N . n 
N 2 4   HIS 4   4   4   HIS HIS N . n 
N 2 5   PRO 5   5   5   PRO PRO N . n 
N 2 6   LYS 6   6   6   LYS LYS N . n 
N 2 7   VAL 7   7   7   VAL VAL N . n 
N 2 8   VAL 8   8   8   VAL VAL N . n 
N 2 9   GLY 9   9   9   GLY GLY N . n 
N 2 10  GLN 10  10  10  GLN GLN N . n 
N 2 11  LEU 11  11  11  LEU LEU N . n 
N 2 12  ASN 12  12  12  ASN ASN N . n 
N 2 13  ARG 13  13  13  ARG ARG N . n 
N 2 14  VAL 14  14  14  VAL VAL N . n 
N 2 15  LEU 15  15  15  LEU LEU N . n 
N 2 16  THR 16  16  16  THR THR N . n 
N 2 17  CYS 17  17  17  CYS CYS N . n 
N 2 18  GLU 18  18  18  GLU GLU N . n 
N 2 19  LEU 19  19  19  LEU LEU N . n 
N 2 20  THR 20  20  20  THR THR N . n 
N 2 21  ALA 21  21  21  ALA ALA N . n 
N 2 22  ILE 22  22  22  ILE ILE N . n 
N 2 23  ASN 23  23  23  ASN ASN N . n 
N 2 24  GLN 24  24  24  GLN GLN N . n 
N 2 25  TYR 25  25  25  TYR TYR N . n 
N 2 26  PHE 26  26  26  PHE PHE N . n 
N 2 27  LEU 27  27  27  LEU LEU N . n 
N 2 28  HIS 28  28  28  HIS HIS N . n 
N 2 29  ALA 29  29  29  ALA ALA N . n 
N 2 30  ARG 30  30  30  ARG ARG N . n 
N 2 31  MET 31  31  31  MET MET N . n 
N 2 32  PHE 32  32  32  PHE PHE N . n 
N 2 33  LYS 33  33  33  LYS LYS N . n 
N 2 34  HIS 34  34  34  HIS HIS N . n 
N 2 35  TRP 35  35  35  TRP TRP N . n 
N 2 36  GLY 36  36  36  GLY GLY N . n 
N 2 37  LEU 37  37  37  LEU LEU N . n 
N 2 38  GLU 38  38  38  GLU GLU N . n 
N 2 39  LYS 39  39  39  LYS LYS N . n 
N 2 40  LEU 40  40  40  LEU LEU N . n 
N 2 41  ASN 41  41  41  ASN ASN N . n 
N 2 42  HIS 42  42  42  HIS HIS N . n 
N 2 43  VAL 43  43  43  VAL VAL N . n 
N 2 44  GLU 44  44  44  GLU GLU N . n 
N 2 45  TYR 45  45  45  TYR TYR N . n 
N 2 46  LYS 46  46  46  LYS LYS N . n 
N 2 47  LYS 47  47  47  LYS LYS N . n 
N 2 48  SER 48  48  48  SER SER N . n 
N 2 49  ILE 49  49  49  ILE ILE N . n 
N 2 50  GLU 50  50  50  GLU GLU N . n 
N 2 51  ASP 51  51  51  ASP ASP N . n 
N 2 52  MET 52  52  52  MET MET N . n 
N 2 53  LYS 53  53  53  LYS LYS N . n 
N 2 54  HIS 54  54  54  HIS HIS N . n 
N 2 55  ALA 55  55  55  ALA ALA N . n 
N 2 56  ASP 56  56  56  ASP ASP N . n 
N 2 57  LYS 57  57  57  LYS LYS N . n 
N 2 58  LEU 58  58  58  LEU LEU N . n 
N 2 59  ILE 59  59  59  ILE ILE N . n 
N 2 60  GLU 60  60  60  GLU GLU N . n 
N 2 61  ARG 61  61  61  ARG ARG N . n 
N 2 62  VAL 62  62  62  VAL VAL N . n 
N 2 63  LEU 63  63  63  LEU LEU N . n 
N 2 64  PHE 64  64  64  PHE PHE N . n 
N 2 65  LEU 65  65  65  LEU LEU N . n 
N 2 66  GLU 66  66  66  GLU GLU N . n 
N 2 67  GLY 67  67  67  GLY GLY N . n 
N 2 68  LEU 68  68  68  LEU LEU N . n 
N 2 69  PRO 69  69  69  PRO PRO N . n 
N 2 70  ASN 70  70  70  ASN ASN N . n 
N 2 71  LEU 71  71  71  LEU LEU N . n 
N 2 72  GLN 72  72  72  GLN GLN N . n 
N 2 73  GLN 73  73  73  GLN GLN N . n 
N 2 74  LEU 74  74  74  LEU LEU N . n 
N 2 75  GLU 75  75  75  GLU GLU N . n 
N 2 76  LYS 76  76  76  LYS LYS N . n 
N 2 77  LEU 77  77  77  LEU LEU N . n 
N 2 78  ARG 78  78  78  ARG ARG N . n 
N 2 79  ILE 79  79  79  ILE ILE N . n 
N 2 80  GLY 80  80  80  GLY GLY N . n 
N 2 81  GLU 81  81  81  GLU GLU N . n 
N 2 82  HIS 82  82  82  HIS HIS N . n 
N 2 83  ALA 83  83  83  ALA ALA N . n 
N 2 84  GLN 84  84  84  GLN GLN N . n 
N 2 85  GLU 85  85  85  GLU GLU N . n 
N 2 86  MET 86  86  86  MET MET N . n 
N 2 87  LEU 87  87  87  LEU LEU N . n 
N 2 88  ASP 88  88  88  ASP ASP N . n 
N 2 89  CYS 89  89  89  CYS CYS N . n 
N 2 90  ASP 90  90  90  ASP ASP N . n 
N 2 91  LEU 91  91  91  LEU LEU N . n 
N 2 92  ALA 92  92  92  ALA ALA N . n 
N 2 93  MET 93  93  93  MET MET N . n 
N 2 94  VAL 94  94  94  VAL VAL N . n 
N 2 95  GLN 95  95  95  GLN GLN N . n 
N 2 96  GLU 96  96  96  GLU GLU N . n 
N 2 97  GLN 97  97  97  GLN GLN N . n 
N 2 98  LEU 98  98  98  LEU LEU N . n 
N 2 99  THR 99  99  99  THR THR N . n 
N 2 100 LEU 100 100 100 LEU LEU N . n 
N 2 101 LEU 101 101 101 LEU LEU N . n 
N 2 102 ARG 102 102 102 ARG ARG N . n 
N 2 103 ASP 103 103 103 ASP ASP N . n 
N 2 104 ALA 104 104 104 ALA ALA N . n 
N 2 105 ILE 105 105 105 ILE ILE N . n 
N 2 106 THR 106 106 106 THR THR N . n 
N 2 107 LEU 107 107 107 LEU LEU N . n 
N 2 108 CYS 108 108 108 CYS CYS N . n 
N 2 109 GLU 109 109 109 GLU GLU N . n 
N 2 110 ALA 110 110 110 ALA ALA N . n 
N 2 111 GLU 111 111 111 GLU GLU N . n 
N 2 112 GLN 112 112 112 GLN GLN N . n 
N 2 113 ASP 113 113 113 ASP ASP N . n 
N 2 114 TYR 114 114 114 TYR TYR N . n 
N 2 115 VAL 115 115 115 VAL VAL N . n 
N 2 116 SER 116 116 116 SER SER N . n 
N 2 117 ARG 117 117 117 ARG ARG N . n 
N 2 118 ASP 118 118 118 ASP ASP N . n 
N 2 119 LEU 119 119 119 LEU LEU N . n 
N 2 120 LEU 120 120 120 LEU LEU N . n 
N 2 121 GLU 121 121 121 GLU GLU N . n 
N 2 122 ASP 122 122 122 ASP ASP N . n 
N 2 123 ILE 123 123 123 ILE ILE N . n 
N 2 124 LEU 124 124 124 LEU LEU N . n 
N 2 125 GLU 125 125 125 GLU GLU N . n 
N 2 126 ASP 126 126 126 ASP ASP N . n 
N 2 127 GLU 127 127 127 GLU GLU N . n 
N 2 128 GLU 128 128 128 GLU GLU N . n 
N 2 129 GLU 129 129 129 GLU GLU N . n 
N 2 130 HIS 130 130 130 HIS HIS N . n 
N 2 131 LEU 131 131 131 LEU LEU N . n 
N 2 132 ASP 132 132 132 ASP ASP N . n 
N 2 133 TRP 133 133 133 TRP TRP N . n 
N 2 134 LEU 134 134 134 LEU LEU N . n 
N 2 135 GLU 135 135 135 GLU GLU N . n 
N 2 136 SER 136 136 136 SER SER N . n 
N 2 137 GLN 137 137 137 GLN GLN N . n 
N 2 138 ARG 138 138 138 ARG ARG N . n 
N 2 139 GLU 139 139 139 GLU GLU N . n 
N 2 140 LEU 140 140 140 LEU LEU N . n 
N 2 141 ILE 141 141 141 ILE ILE N . n 
N 2 142 GLY 142 142 142 GLY GLY N . n 
N 2 143 LEU 143 143 143 LEU LEU N . n 
N 2 144 THR 144 144 144 THR THR N . n 
N 2 145 GLY 145 145 145 GLY GLY N . n 
N 2 146 ILE 146 146 146 ILE ILE N . n 
N 2 147 GLN 147 147 147 GLN GLN N . n 
N 2 148 ASN 148 148 148 ASN ASN N . n 
N 2 149 TYR 149 149 149 TYR TYR N . n 
N 2 150 LEU 150 150 150 LEU LEU N . n 
N 2 151 GLN 151 151 151 GLN GLN N . n 
N 2 152 SER 152 152 152 SER SER N . n 
N 2 153 GLN 153 153 153 GLN GLN N . n 
N 2 154 ILE 154 154 154 ILE ILE N . n 
N 2 155 SER 155 155 155 SER SER N . n 
N 2 156 GLU 156 156 156 GLU GLU N . n 
N 2 157 SER 157 157 157 SER SER N . n 
O 2 1   MET 1   1   1   MET MET O . n 
O 2 2   LYS 2   2   2   LYS LYS O . n 
O 2 3   GLY 3   3   3   GLY GLY O . n 
O 2 4   HIS 4   4   4   HIS HIS O . n 
O 2 5   PRO 5   5   5   PRO PRO O . n 
O 2 6   LYS 6   6   6   LYS LYS O . n 
O 2 7   VAL 7   7   7   VAL VAL O . n 
O 2 8   VAL 8   8   8   VAL VAL O . n 
O 2 9   GLY 9   9   9   GLY GLY O . n 
O 2 10  GLN 10  10  10  GLN GLN O . n 
O 2 11  LEU 11  11  11  LEU LEU O . n 
O 2 12  ASN 12  12  12  ASN ASN O . n 
O 2 13  ARG 13  13  13  ARG ARG O . n 
O 2 14  VAL 14  14  14  VAL VAL O . n 
O 2 15  LEU 15  15  15  LEU LEU O . n 
O 2 16  THR 16  16  16  THR THR O . n 
O 2 17  CYS 17  17  17  CYS CYS O . n 
O 2 18  GLU 18  18  18  GLU GLU O . n 
O 2 19  LEU 19  19  19  LEU LEU O . n 
O 2 20  THR 20  20  20  THR THR O . n 
O 2 21  ALA 21  21  21  ALA ALA O . n 
O 2 22  ILE 22  22  22  ILE ILE O . n 
O 2 23  ASN 23  23  23  ASN ASN O . n 
O 2 24  GLN 24  24  24  GLN GLN O . n 
O 2 25  TYR 25  25  25  TYR TYR O . n 
O 2 26  PHE 26  26  26  PHE PHE O . n 
O 2 27  LEU 27  27  27  LEU LEU O . n 
O 2 28  HIS 28  28  28  HIS HIS O . n 
O 2 29  ALA 29  29  29  ALA ALA O . n 
O 2 30  ARG 30  30  30  ARG ARG O . n 
O 2 31  MET 31  31  31  MET MET O . n 
O 2 32  PHE 32  32  32  PHE PHE O . n 
O 2 33  LYS 33  33  33  LYS LYS O . n 
O 2 34  HIS 34  34  34  HIS HIS O . n 
O 2 35  TRP 35  35  35  TRP TRP O . n 
O 2 36  GLY 36  36  36  GLY GLY O . n 
O 2 37  LEU 37  37  37  LEU LEU O . n 
O 2 38  GLU 38  38  38  GLU GLU O . n 
O 2 39  LYS 39  39  39  LYS LYS O . n 
O 2 40  LEU 40  40  40  LEU LEU O . n 
O 2 41  ASN 41  41  41  ASN ASN O . n 
O 2 42  HIS 42  42  42  HIS HIS O . n 
O 2 43  VAL 43  43  43  VAL VAL O . n 
O 2 44  GLU 44  44  44  GLU GLU O . n 
O 2 45  TYR 45  45  45  TYR TYR O . n 
O 2 46  LYS 46  46  46  LYS LYS O . n 
O 2 47  LYS 47  47  47  LYS LYS O . n 
O 2 48  SER 48  48  48  SER SER O . n 
O 2 49  ILE 49  49  49  ILE ILE O . n 
O 2 50  GLU 50  50  50  GLU GLU O . n 
O 2 51  ASP 51  51  51  ASP ASP O . n 
O 2 52  MET 52  52  52  MET MET O . n 
O 2 53  LYS 53  53  53  LYS LYS O . n 
O 2 54  HIS 54  54  54  HIS HIS O . n 
O 2 55  ALA 55  55  55  ALA ALA O . n 
O 2 56  ASP 56  56  56  ASP ASP O . n 
O 2 57  LYS 57  57  57  LYS LYS O . n 
O 2 58  LEU 58  58  58  LEU LEU O . n 
O 2 59  ILE 59  59  59  ILE ILE O . n 
O 2 60  GLU 60  60  60  GLU GLU O . n 
O 2 61  ARG 61  61  61  ARG ARG O . n 
O 2 62  VAL 62  62  62  VAL VAL O . n 
O 2 63  LEU 63  63  63  LEU LEU O . n 
O 2 64  PHE 64  64  64  PHE PHE O . n 
O 2 65  LEU 65  65  65  LEU LEU O . n 
O 2 66  GLU 66  66  66  GLU GLU O . n 
O 2 67  GLY 67  67  67  GLY GLY O . n 
O 2 68  LEU 68  68  68  LEU LEU O . n 
O 2 69  PRO 69  69  69  PRO PRO O . n 
O 2 70  ASN 70  70  70  ASN ASN O . n 
O 2 71  LEU 71  71  71  LEU LEU O . n 
O 2 72  GLN 72  72  72  GLN GLN O . n 
O 2 73  GLN 73  73  73  GLN GLN O . n 
O 2 74  LEU 74  74  74  LEU LEU O . n 
O 2 75  GLU 75  75  75  GLU GLU O . n 
O 2 76  LYS 76  76  76  LYS LYS O . n 
O 2 77  LEU 77  77  77  LEU LEU O . n 
O 2 78  ARG 78  78  78  ARG ARG O . n 
O 2 79  ILE 79  79  79  ILE ILE O . n 
O 2 80  GLY 80  80  80  GLY GLY O . n 
O 2 81  GLU 81  81  81  GLU GLU O . n 
O 2 82  HIS 82  82  82  HIS HIS O . n 
O 2 83  ALA 83  83  83  ALA ALA O . n 
O 2 84  GLN 84  84  84  GLN GLN O . n 
O 2 85  GLU 85  85  85  GLU GLU O . n 
O 2 86  MET 86  86  86  MET MET O . n 
O 2 87  LEU 87  87  87  LEU LEU O . n 
O 2 88  ASP 88  88  88  ASP ASP O . n 
O 2 89  CYS 89  89  89  CYS CYS O . n 
O 2 90  ASP 90  90  90  ASP ASP O . n 
O 2 91  LEU 91  91  91  LEU LEU O . n 
O 2 92  ALA 92  92  92  ALA ALA O . n 
O 2 93  MET 93  93  93  MET MET O . n 
O 2 94  VAL 94  94  94  VAL VAL O . n 
O 2 95  GLN 95  95  95  GLN GLN O . n 
O 2 96  GLU 96  96  96  GLU GLU O . n 
O 2 97  GLN 97  97  97  GLN GLN O . n 
O 2 98  LEU 98  98  98  LEU LEU O . n 
O 2 99  THR 99  99  99  THR THR O . n 
O 2 100 LEU 100 100 100 LEU LEU O . n 
O 2 101 LEU 101 101 101 LEU LEU O . n 
O 2 102 ARG 102 102 102 ARG ARG O . n 
O 2 103 ASP 103 103 103 ASP ASP O . n 
O 2 104 ALA 104 104 104 ALA ALA O . n 
O 2 105 ILE 105 105 105 ILE ILE O . n 
O 2 106 THR 106 106 106 THR THR O . n 
O 2 107 LEU 107 107 107 LEU LEU O . n 
O 2 108 CYS 108 108 108 CYS CYS O . n 
O 2 109 GLU 109 109 109 GLU GLU O . n 
O 2 110 ALA 110 110 110 ALA ALA O . n 
O 2 111 GLU 111 111 111 GLU GLU O . n 
O 2 112 GLN 112 112 112 GLN GLN O . n 
O 2 113 ASP 113 113 113 ASP ASP O . n 
O 2 114 TYR 114 114 114 TYR TYR O . n 
O 2 115 VAL 115 115 115 VAL VAL O . n 
O 2 116 SER 116 116 116 SER SER O . n 
O 2 117 ARG 117 117 117 ARG ARG O . n 
O 2 118 ASP 118 118 118 ASP ASP O . n 
O 2 119 LEU 119 119 119 LEU LEU O . n 
O 2 120 LEU 120 120 120 LEU LEU O . n 
O 2 121 GLU 121 121 121 GLU GLU O . n 
O 2 122 ASP 122 122 122 ASP ASP O . n 
O 2 123 ILE 123 123 123 ILE ILE O . n 
O 2 124 LEU 124 124 124 LEU LEU O . n 
O 2 125 GLU 125 125 125 GLU GLU O . n 
O 2 126 ASP 126 126 126 ASP ASP O . n 
O 2 127 GLU 127 127 127 GLU GLU O . n 
O 2 128 GLU 128 128 128 GLU GLU O . n 
O 2 129 GLU 129 129 129 GLU GLU O . n 
O 2 130 HIS 130 130 130 HIS HIS O . n 
O 2 131 LEU 131 131 131 LEU LEU O . n 
O 2 132 ASP 132 132 132 ASP ASP O . n 
O 2 133 TRP 133 133 133 TRP TRP O . n 
O 2 134 LEU 134 134 134 LEU LEU O . n 
O 2 135 GLU 135 135 135 GLU GLU O . n 
O 2 136 SER 136 136 136 SER SER O . n 
O 2 137 GLN 137 137 137 GLN GLN O . n 
O 2 138 ARG 138 138 138 ARG ARG O . n 
O 2 139 GLU 139 139 139 GLU GLU O . n 
O 2 140 LEU 140 140 140 LEU LEU O . n 
O 2 141 ILE 141 141 141 ILE ILE O . n 
O 2 142 GLY 142 142 142 GLY GLY O . n 
O 2 143 LEU 143 143 143 LEU LEU O . n 
O 2 144 THR 144 144 144 THR THR O . n 
O 2 145 GLY 145 145 145 GLY GLY O . n 
O 2 146 ILE 146 146 146 ILE ILE O . n 
O 2 147 GLN 147 147 147 GLN GLN O . n 
O 2 148 ASN 148 148 148 ASN ASN O . n 
O 2 149 TYR 149 149 149 TYR TYR O . n 
O 2 150 LEU 150 150 150 LEU LEU O . n 
O 2 151 GLN 151 151 151 GLN GLN O . n 
O 2 152 SER 152 152 152 SER SER O . n 
O 2 153 GLN 153 153 153 GLN GLN O . n 
O 2 154 ILE 154 154 154 ILE ILE O . n 
O 2 155 SER 155 155 155 SER SER O . n 
O 2 156 GLU 156 156 156 GLU GLU O . n 
O 2 157 SER 157 157 157 SER SER O . n 
P 2 1   MET 1   1   1   MET MET P . n 
P 2 2   LYS 2   2   2   LYS LYS P . n 
P 2 3   GLY 3   3   3   GLY GLY P . n 
P 2 4   HIS 4   4   4   HIS HIS P . n 
P 2 5   PRO 5   5   5   PRO PRO P . n 
P 2 6   LYS 6   6   6   LYS LYS P . n 
P 2 7   VAL 7   7   7   VAL VAL P . n 
P 2 8   VAL 8   8   8   VAL VAL P . n 
P 2 9   GLY 9   9   9   GLY GLY P . n 
P 2 10  GLN 10  10  10  GLN GLN P . n 
P 2 11  LEU 11  11  11  LEU LEU P . n 
P 2 12  ASN 12  12  12  ASN ASN P . n 
P 2 13  ARG 13  13  13  ARG ARG P . n 
P 2 14  VAL 14  14  14  VAL VAL P . n 
P 2 15  LEU 15  15  15  LEU LEU P . n 
P 2 16  THR 16  16  16  THR THR P . n 
P 2 17  CYS 17  17  17  CYS CYS P . n 
P 2 18  GLU 18  18  18  GLU GLU P . n 
P 2 19  LEU 19  19  19  LEU LEU P . n 
P 2 20  THR 20  20  20  THR THR P . n 
P 2 21  ALA 21  21  21  ALA ALA P . n 
P 2 22  ILE 22  22  22  ILE ILE P . n 
P 2 23  ASN 23  23  23  ASN ASN P . n 
P 2 24  GLN 24  24  24  GLN GLN P . n 
P 2 25  TYR 25  25  25  TYR TYR P . n 
P 2 26  PHE 26  26  26  PHE PHE P . n 
P 2 27  LEU 27  27  27  LEU LEU P . n 
P 2 28  HIS 28  28  28  HIS HIS P . n 
P 2 29  ALA 29  29  29  ALA ALA P . n 
P 2 30  ARG 30  30  30  ARG ARG P . n 
P 2 31  MET 31  31  31  MET MET P . n 
P 2 32  PHE 32  32  32  PHE PHE P . n 
P 2 33  LYS 33  33  33  LYS LYS P . n 
P 2 34  HIS 34  34  34  HIS HIS P . n 
P 2 35  TRP 35  35  35  TRP TRP P . n 
P 2 36  GLY 36  36  36  GLY GLY P . n 
P 2 37  LEU 37  37  37  LEU LEU P . n 
P 2 38  GLU 38  38  38  GLU GLU P . n 
P 2 39  LYS 39  39  39  LYS LYS P . n 
P 2 40  LEU 40  40  40  LEU LEU P . n 
P 2 41  ASN 41  41  41  ASN ASN P . n 
P 2 42  HIS 42  42  42  HIS HIS P . n 
P 2 43  VAL 43  43  43  VAL VAL P . n 
P 2 44  GLU 44  44  44  GLU GLU P . n 
P 2 45  TYR 45  45  45  TYR TYR P . n 
P 2 46  LYS 46  46  46  LYS LYS P . n 
P 2 47  LYS 47  47  47  LYS LYS P . n 
P 2 48  SER 48  48  48  SER SER P . n 
P 2 49  ILE 49  49  49  ILE ILE P . n 
P 2 50  GLU 50  50  50  GLU GLU P . n 
P 2 51  ASP 51  51  51  ASP ASP P . n 
P 2 52  MET 52  52  52  MET MET P . n 
P 2 53  LYS 53  53  53  LYS LYS P . n 
P 2 54  HIS 54  54  54  HIS HIS P . n 
P 2 55  ALA 55  55  55  ALA ALA P . n 
P 2 56  ASP 56  56  56  ASP ASP P . n 
P 2 57  LYS 57  57  57  LYS LYS P . n 
P 2 58  LEU 58  58  58  LEU LEU P . n 
P 2 59  ILE 59  59  59  ILE ILE P . n 
P 2 60  GLU 60  60  60  GLU GLU P . n 
P 2 61  ARG 61  61  61  ARG ARG P . n 
P 2 62  VAL 62  62  62  VAL VAL P . n 
P 2 63  LEU 63  63  63  LEU LEU P . n 
P 2 64  PHE 64  64  64  PHE PHE P . n 
P 2 65  LEU 65  65  65  LEU LEU P . n 
P 2 66  GLU 66  66  66  GLU GLU P . n 
P 2 67  GLY 67  67  67  GLY GLY P . n 
P 2 68  LEU 68  68  68  LEU LEU P . n 
P 2 69  PRO 69  69  69  PRO PRO P . n 
P 2 70  ASN 70  70  70  ASN ASN P . n 
P 2 71  LEU 71  71  71  LEU LEU P . n 
P 2 72  GLN 72  72  72  GLN GLN P . n 
P 2 73  GLN 73  73  73  GLN GLN P . n 
P 2 74  LEU 74  74  74  LEU LEU P . n 
P 2 75  GLU 75  75  75  GLU GLU P . n 
P 2 76  LYS 76  76  76  LYS LYS P . n 
P 2 77  LEU 77  77  77  LEU LEU P . n 
P 2 78  ARG 78  78  78  ARG ARG P . n 
P 2 79  ILE 79  79  79  ILE ILE P . n 
P 2 80  GLY 80  80  80  GLY GLY P . n 
P 2 81  GLU 81  81  81  GLU GLU P . n 
P 2 82  HIS 82  82  82  HIS HIS P . n 
P 2 83  ALA 83  83  83  ALA ALA P . n 
P 2 84  GLN 84  84  84  GLN GLN P . n 
P 2 85  GLU 85  85  85  GLU GLU P . n 
P 2 86  MET 86  86  86  MET MET P . n 
P 2 87  LEU 87  87  87  LEU LEU P . n 
P 2 88  ASP 88  88  88  ASP ASP P . n 
P 2 89  CYS 89  89  89  CYS CYS P . n 
P 2 90  ASP 90  90  90  ASP ASP P . n 
P 2 91  LEU 91  91  91  LEU LEU P . n 
P 2 92  ALA 92  92  92  ALA ALA P . n 
P 2 93  MET 93  93  93  MET MET P . n 
P 2 94  VAL 94  94  94  VAL VAL P . n 
P 2 95  GLN 95  95  95  GLN GLN P . n 
P 2 96  GLU 96  96  96  GLU GLU P . n 
P 2 97  GLN 97  97  97  GLN GLN P . n 
P 2 98  LEU 98  98  98  LEU LEU P . n 
P 2 99  THR 99  99  99  THR THR P . n 
P 2 100 LEU 100 100 100 LEU LEU P . n 
P 2 101 LEU 101 101 101 LEU LEU P . n 
P 2 102 ARG 102 102 102 ARG ARG P . n 
P 2 103 ASP 103 103 103 ASP ASP P . n 
P 2 104 ALA 104 104 104 ALA ALA P . n 
P 2 105 ILE 105 105 105 ILE ILE P . n 
P 2 106 THR 106 106 106 THR THR P . n 
P 2 107 LEU 107 107 107 LEU LEU P . n 
P 2 108 CYS 108 108 108 CYS CYS P . n 
P 2 109 GLU 109 109 109 GLU GLU P . n 
P 2 110 ALA 110 110 110 ALA ALA P . n 
P 2 111 GLU 111 111 111 GLU GLU P . n 
P 2 112 GLN 112 112 112 GLN GLN P . n 
P 2 113 ASP 113 113 113 ASP ASP P . n 
P 2 114 TYR 114 114 114 TYR TYR P . n 
P 2 115 VAL 115 115 115 VAL VAL P . n 
P 2 116 SER 116 116 116 SER SER P . n 
P 2 117 ARG 117 117 117 ARG ARG P . n 
P 2 118 ASP 118 118 118 ASP ASP P . n 
P 2 119 LEU 119 119 119 LEU LEU P . n 
P 2 120 LEU 120 120 120 LEU LEU P . n 
P 2 121 GLU 121 121 121 GLU GLU P . n 
P 2 122 ASP 122 122 122 ASP ASP P . n 
P 2 123 ILE 123 123 123 ILE ILE P . n 
P 2 124 LEU 124 124 124 LEU LEU P . n 
P 2 125 GLU 125 125 125 GLU GLU P . n 
P 2 126 ASP 126 126 126 ASP ASP P . n 
P 2 127 GLU 127 127 127 GLU GLU P . n 
P 2 128 GLU 128 128 128 GLU GLU P . n 
P 2 129 GLU 129 129 129 GLU GLU P . n 
P 2 130 HIS 130 130 130 HIS HIS P . n 
P 2 131 LEU 131 131 131 LEU LEU P . n 
P 2 132 ASP 132 132 132 ASP ASP P . n 
P 2 133 TRP 133 133 133 TRP TRP P . n 
P 2 134 LEU 134 134 134 LEU LEU P . n 
P 2 135 GLU 135 135 135 GLU GLU P . n 
P 2 136 SER 136 136 136 SER SER P . n 
P 2 137 GLN 137 137 137 GLN GLN P . n 
P 2 138 ARG 138 138 138 ARG ARG P . n 
P 2 139 GLU 139 139 139 GLU GLU P . n 
P 2 140 LEU 140 140 140 LEU LEU P . n 
P 2 141 ILE 141 141 141 ILE ILE P . n 
P 2 142 GLY 142 142 142 GLY GLY P . n 
P 2 143 LEU 143 143 143 LEU LEU P . n 
P 2 144 THR 144 144 144 THR THR P . n 
P 2 145 GLY 145 145 145 GLY GLY P . n 
P 2 146 ILE 146 146 146 ILE ILE P . n 
P 2 147 GLN 147 147 147 GLN GLN P . n 
P 2 148 ASN 148 148 148 ASN ASN P . n 
P 2 149 TYR 149 149 149 TYR TYR P . n 
P 2 150 LEU 150 150 150 LEU LEU P . n 
P 2 151 GLN 151 151 151 GLN GLN P . n 
P 2 152 SER 152 152 152 SER SER P . n 
P 2 153 GLN 153 153 153 GLN GLN P . n 
P 2 154 ILE 154 154 154 ILE ILE P . n 
P 2 155 SER 155 155 155 SER SER P . n 
P 2 156 GLU 156 156 156 GLU GLU P . n 
P 2 157 SER 157 157 157 SER SER P . n 
Q 2 1   MET 1   1   1   MET MET Q . n 
Q 2 2   LYS 2   2   2   LYS LYS Q . n 
Q 2 3   GLY 3   3   3   GLY GLY Q . n 
Q 2 4   HIS 4   4   4   HIS HIS Q . n 
Q 2 5   PRO 5   5   5   PRO PRO Q . n 
Q 2 6   LYS 6   6   6   LYS LYS Q . n 
Q 2 7   VAL 7   7   7   VAL VAL Q . n 
Q 2 8   VAL 8   8   8   VAL VAL Q . n 
Q 2 9   GLY 9   9   9   GLY GLY Q . n 
Q 2 10  GLN 10  10  10  GLN GLN Q . n 
Q 2 11  LEU 11  11  11  LEU LEU Q . n 
Q 2 12  ASN 12  12  12  ASN ASN Q . n 
Q 2 13  ARG 13  13  13  ARG ARG Q . n 
Q 2 14  VAL 14  14  14  VAL VAL Q . n 
Q 2 15  LEU 15  15  15  LEU LEU Q . n 
Q 2 16  THR 16  16  16  THR THR Q . n 
Q 2 17  CYS 17  17  17  CYS CYS Q . n 
Q 2 18  GLU 18  18  18  GLU GLU Q . n 
Q 2 19  LEU 19  19  19  LEU LEU Q . n 
Q 2 20  THR 20  20  20  THR THR Q . n 
Q 2 21  ALA 21  21  21  ALA ALA Q . n 
Q 2 22  ILE 22  22  22  ILE ILE Q . n 
Q 2 23  ASN 23  23  23  ASN ASN Q . n 
Q 2 24  GLN 24  24  24  GLN GLN Q . n 
Q 2 25  TYR 25  25  25  TYR TYR Q . n 
Q 2 26  PHE 26  26  26  PHE PHE Q . n 
Q 2 27  LEU 27  27  27  LEU LEU Q . n 
Q 2 28  HIS 28  28  28  HIS HIS Q . n 
Q 2 29  ALA 29  29  29  ALA ALA Q . n 
Q 2 30  ARG 30  30  30  ARG ARG Q . n 
Q 2 31  MET 31  31  31  MET MET Q . n 
Q 2 32  PHE 32  32  32  PHE PHE Q . n 
Q 2 33  LYS 33  33  33  LYS LYS Q . n 
Q 2 34  HIS 34  34  34  HIS HIS Q . n 
Q 2 35  TRP 35  35  35  TRP TRP Q . n 
Q 2 36  GLY 36  36  36  GLY GLY Q . n 
Q 2 37  LEU 37  37  37  LEU LEU Q . n 
Q 2 38  GLU 38  38  38  GLU GLU Q . n 
Q 2 39  LYS 39  39  39  LYS LYS Q . n 
Q 2 40  LEU 40  40  40  LEU LEU Q . n 
Q 2 41  ASN 41  41  41  ASN ASN Q . n 
Q 2 42  HIS 42  42  42  HIS HIS Q . n 
Q 2 43  VAL 43  43  43  VAL VAL Q . n 
Q 2 44  GLU 44  44  44  GLU GLU Q . n 
Q 2 45  TYR 45  45  45  TYR TYR Q . n 
Q 2 46  LYS 46  46  46  LYS LYS Q . n 
Q 2 47  LYS 47  47  47  LYS LYS Q . n 
Q 2 48  SER 48  48  48  SER SER Q . n 
Q 2 49  ILE 49  49  49  ILE ILE Q . n 
Q 2 50  GLU 50  50  50  GLU GLU Q . n 
Q 2 51  ASP 51  51  51  ASP ASP Q . n 
Q 2 52  MET 52  52  52  MET MET Q . n 
Q 2 53  LYS 53  53  53  LYS LYS Q . n 
Q 2 54  HIS 54  54  54  HIS HIS Q . n 
Q 2 55  ALA 55  55  55  ALA ALA Q . n 
Q 2 56  ASP 56  56  56  ASP ASP Q . n 
Q 2 57  LYS 57  57  57  LYS LYS Q . n 
Q 2 58  LEU 58  58  58  LEU LEU Q . n 
Q 2 59  ILE 59  59  59  ILE ILE Q . n 
Q 2 60  GLU 60  60  60  GLU GLU Q . n 
Q 2 61  ARG 61  61  61  ARG ARG Q . n 
Q 2 62  VAL 62  62  62  VAL VAL Q . n 
Q 2 63  LEU 63  63  63  LEU LEU Q . n 
Q 2 64  PHE 64  64  64  PHE PHE Q . n 
Q 2 65  LEU 65  65  65  LEU LEU Q . n 
Q 2 66  GLU 66  66  66  GLU GLU Q . n 
Q 2 67  GLY 67  67  67  GLY GLY Q . n 
Q 2 68  LEU 68  68  68  LEU LEU Q . n 
Q 2 69  PRO 69  69  69  PRO PRO Q . n 
Q 2 70  ASN 70  70  70  ASN ASN Q . n 
Q 2 71  LEU 71  71  71  LEU LEU Q . n 
Q 2 72  GLN 72  72  72  GLN GLN Q . n 
Q 2 73  GLN 73  73  73  GLN GLN Q . n 
Q 2 74  LEU 74  74  74  LEU LEU Q . n 
Q 2 75  GLU 75  75  75  GLU GLU Q . n 
Q 2 76  LYS 76  76  76  LYS LYS Q . n 
Q 2 77  LEU 77  77  77  LEU LEU Q . n 
Q 2 78  ARG 78  78  78  ARG ARG Q . n 
Q 2 79  ILE 79  79  79  ILE ILE Q . n 
Q 2 80  GLY 80  80  80  GLY GLY Q . n 
Q 2 81  GLU 81  81  81  GLU GLU Q . n 
Q 2 82  HIS 82  82  82  HIS HIS Q . n 
Q 2 83  ALA 83  83  83  ALA ALA Q . n 
Q 2 84  GLN 84  84  84  GLN GLN Q . n 
Q 2 85  GLU 85  85  85  GLU GLU Q . n 
Q 2 86  MET 86  86  86  MET MET Q . n 
Q 2 87  LEU 87  87  87  LEU LEU Q . n 
Q 2 88  ASP 88  88  88  ASP ASP Q . n 
Q 2 89  CYS 89  89  89  CYS CYS Q . n 
Q 2 90  ASP 90  90  90  ASP ASP Q . n 
Q 2 91  LEU 91  91  91  LEU LEU Q . n 
Q 2 92  ALA 92  92  92  ALA ALA Q . n 
Q 2 93  MET 93  93  93  MET MET Q . n 
Q 2 94  VAL 94  94  94  VAL VAL Q . n 
Q 2 95  GLN 95  95  95  GLN GLN Q . n 
Q 2 96  GLU 96  96  96  GLU GLU Q . n 
Q 2 97  GLN 97  97  97  GLN GLN Q . n 
Q 2 98  LEU 98  98  98  LEU LEU Q . n 
Q 2 99  THR 99  99  99  THR THR Q . n 
Q 2 100 LEU 100 100 100 LEU LEU Q . n 
Q 2 101 LEU 101 101 101 LEU LEU Q . n 
Q 2 102 ARG 102 102 102 ARG ARG Q . n 
Q 2 103 ASP 103 103 103 ASP ASP Q . n 
Q 2 104 ALA 104 104 104 ALA ALA Q . n 
Q 2 105 ILE 105 105 105 ILE ILE Q . n 
Q 2 106 THR 106 106 106 THR THR Q . n 
Q 2 107 LEU 107 107 107 LEU LEU Q . n 
Q 2 108 CYS 108 108 108 CYS CYS Q . n 
Q 2 109 GLU 109 109 109 GLU GLU Q . n 
Q 2 110 ALA 110 110 110 ALA ALA Q . n 
Q 2 111 GLU 111 111 111 GLU GLU Q . n 
Q 2 112 GLN 112 112 112 GLN GLN Q . n 
Q 2 113 ASP 113 113 113 ASP ASP Q . n 
Q 2 114 TYR 114 114 114 TYR TYR Q . n 
Q 2 115 VAL 115 115 115 VAL VAL Q . n 
Q 2 116 SER 116 116 116 SER SER Q . n 
Q 2 117 ARG 117 117 117 ARG ARG Q . n 
Q 2 118 ASP 118 118 118 ASP ASP Q . n 
Q 2 119 LEU 119 119 119 LEU LEU Q . n 
Q 2 120 LEU 120 120 120 LEU LEU Q . n 
Q 2 121 GLU 121 121 121 GLU GLU Q . n 
Q 2 122 ASP 122 122 122 ASP ASP Q . n 
Q 2 123 ILE 123 123 123 ILE ILE Q . n 
Q 2 124 LEU 124 124 124 LEU LEU Q . n 
Q 2 125 GLU 125 125 125 GLU GLU Q . n 
Q 2 126 ASP 126 126 126 ASP ASP Q . n 
Q 2 127 GLU 127 127 127 GLU GLU Q . n 
Q 2 128 GLU 128 128 128 GLU GLU Q . n 
Q 2 129 GLU 129 129 129 GLU GLU Q . n 
Q 2 130 HIS 130 130 130 HIS HIS Q . n 
Q 2 131 LEU 131 131 131 LEU LEU Q . n 
Q 2 132 ASP 132 132 132 ASP ASP Q . n 
Q 2 133 TRP 133 133 133 TRP TRP Q . n 
Q 2 134 LEU 134 134 134 LEU LEU Q . n 
Q 2 135 GLU 135 135 135 GLU GLU Q . n 
Q 2 136 SER 136 136 136 SER SER Q . n 
Q 2 137 GLN 137 137 137 GLN GLN Q . n 
Q 2 138 ARG 138 138 138 ARG ARG Q . n 
Q 2 139 GLU 139 139 139 GLU GLU Q . n 
Q 2 140 LEU 140 140 140 LEU LEU Q . n 
Q 2 141 ILE 141 141 141 ILE ILE Q . n 
Q 2 142 GLY 142 142 142 GLY GLY Q . n 
Q 2 143 LEU 143 143 143 LEU LEU Q . n 
Q 2 144 THR 144 144 144 THR THR Q . n 
Q 2 145 GLY 145 145 145 GLY GLY Q . n 
Q 2 146 ILE 146 146 146 ILE ILE Q . n 
Q 2 147 GLN 147 147 147 GLN GLN Q . n 
Q 2 148 ASN 148 148 148 ASN ASN Q . n 
Q 2 149 TYR 149 149 149 TYR TYR Q . n 
Q 2 150 LEU 150 150 150 LEU LEU Q . n 
Q 2 151 GLN 151 151 151 GLN GLN Q . n 
Q 2 152 SER 152 152 152 SER SER Q . n 
Q 2 153 GLN 153 153 153 GLN GLN Q . n 
Q 2 154 ILE 154 154 154 ILE ILE Q . n 
Q 2 155 SER 155 155 155 SER SER Q . n 
Q 2 156 GLU 156 156 156 GLU GLU Q . n 
Q 2 157 SER 157 157 157 SER SER Q . n 
R 2 1   MET 1   1   1   MET MET R . n 
R 2 2   LYS 2   2   2   LYS LYS R . n 
R 2 3   GLY 3   3   3   GLY GLY R . n 
R 2 4   HIS 4   4   4   HIS HIS R . n 
R 2 5   PRO 5   5   5   PRO PRO R . n 
R 2 6   LYS 6   6   6   LYS LYS R . n 
R 2 7   VAL 7   7   7   VAL VAL R . n 
R 2 8   VAL 8   8   8   VAL VAL R . n 
R 2 9   GLY 9   9   9   GLY GLY R . n 
R 2 10  GLN 10  10  10  GLN GLN R . n 
R 2 11  LEU 11  11  11  LEU LEU R . n 
R 2 12  ASN 12  12  12  ASN ASN R . n 
R 2 13  ARG 13  13  13  ARG ARG R . n 
R 2 14  VAL 14  14  14  VAL VAL R . n 
R 2 15  LEU 15  15  15  LEU LEU R . n 
R 2 16  THR 16  16  16  THR THR R . n 
R 2 17  CYS 17  17  17  CYS CYS R . n 
R 2 18  GLU 18  18  18  GLU GLU R . n 
R 2 19  LEU 19  19  19  LEU LEU R . n 
R 2 20  THR 20  20  20  THR THR R . n 
R 2 21  ALA 21  21  21  ALA ALA R . n 
R 2 22  ILE 22  22  22  ILE ILE R . n 
R 2 23  ASN 23  23  23  ASN ASN R . n 
R 2 24  GLN 24  24  24  GLN GLN R . n 
R 2 25  TYR 25  25  25  TYR TYR R . n 
R 2 26  PHE 26  26  26  PHE PHE R . n 
R 2 27  LEU 27  27  27  LEU LEU R . n 
R 2 28  HIS 28  28  28  HIS HIS R . n 
R 2 29  ALA 29  29  29  ALA ALA R . n 
R 2 30  ARG 30  30  30  ARG ARG R . n 
R 2 31  MET 31  31  31  MET MET R . n 
R 2 32  PHE 32  32  32  PHE PHE R . n 
R 2 33  LYS 33  33  33  LYS LYS R . n 
R 2 34  HIS 34  34  34  HIS HIS R . n 
R 2 35  TRP 35  35  35  TRP TRP R . n 
R 2 36  GLY 36  36  36  GLY GLY R . n 
R 2 37  LEU 37  37  37  LEU LEU R . n 
R 2 38  GLU 38  38  38  GLU GLU R . n 
R 2 39  LYS 39  39  39  LYS LYS R . n 
R 2 40  LEU 40  40  40  LEU LEU R . n 
R 2 41  ASN 41  41  41  ASN ASN R . n 
R 2 42  HIS 42  42  42  HIS HIS R . n 
R 2 43  VAL 43  43  43  VAL VAL R . n 
R 2 44  GLU 44  44  44  GLU GLU R . n 
R 2 45  TYR 45  45  45  TYR TYR R . n 
R 2 46  LYS 46  46  46  LYS LYS R . n 
R 2 47  LYS 47  47  47  LYS LYS R . n 
R 2 48  SER 48  48  48  SER SER R . n 
R 2 49  ILE 49  49  49  ILE ILE R . n 
R 2 50  GLU 50  50  50  GLU GLU R . n 
R 2 51  ASP 51  51  51  ASP ASP R . n 
R 2 52  MET 52  52  52  MET MET R . n 
R 2 53  LYS 53  53  53  LYS LYS R . n 
R 2 54  HIS 54  54  54  HIS HIS R . n 
R 2 55  ALA 55  55  55  ALA ALA R . n 
R 2 56  ASP 56  56  56  ASP ASP R . n 
R 2 57  LYS 57  57  57  LYS LYS R . n 
R 2 58  LEU 58  58  58  LEU LEU R . n 
R 2 59  ILE 59  59  59  ILE ILE R . n 
R 2 60  GLU 60  60  60  GLU GLU R . n 
R 2 61  ARG 61  61  61  ARG ARG R . n 
R 2 62  VAL 62  62  62  VAL VAL R . n 
R 2 63  LEU 63  63  63  LEU LEU R . n 
R 2 64  PHE 64  64  64  PHE PHE R . n 
R 2 65  LEU 65  65  65  LEU LEU R . n 
R 2 66  GLU 66  66  66  GLU GLU R . n 
R 2 67  GLY 67  67  67  GLY GLY R . n 
R 2 68  LEU 68  68  68  LEU LEU R . n 
R 2 69  PRO 69  69  69  PRO PRO R . n 
R 2 70  ASN 70  70  70  ASN ASN R . n 
R 2 71  LEU 71  71  71  LEU LEU R . n 
R 2 72  GLN 72  72  72  GLN GLN R . n 
R 2 73  GLN 73  73  73  GLN GLN R . n 
R 2 74  LEU 74  74  74  LEU LEU R . n 
R 2 75  GLU 75  75  75  GLU GLU R . n 
R 2 76  LYS 76  76  76  LYS LYS R . n 
R 2 77  LEU 77  77  77  LEU LEU R . n 
R 2 78  ARG 78  78  78  ARG ARG R . n 
R 2 79  ILE 79  79  79  ILE ILE R . n 
R 2 80  GLY 80  80  80  GLY GLY R . n 
R 2 81  GLU 81  81  81  GLU GLU R . n 
R 2 82  HIS 82  82  82  HIS HIS R . n 
R 2 83  ALA 83  83  83  ALA ALA R . n 
R 2 84  GLN 84  84  84  GLN GLN R . n 
R 2 85  GLU 85  85  85  GLU GLU R . n 
R 2 86  MET 86  86  86  MET MET R . n 
R 2 87  LEU 87  87  87  LEU LEU R . n 
R 2 88  ASP 88  88  88  ASP ASP R . n 
R 2 89  CYS 89  89  89  CYS CYS R . n 
R 2 90  ASP 90  90  90  ASP ASP R . n 
R 2 91  LEU 91  91  91  LEU LEU R . n 
R 2 92  ALA 92  92  92  ALA ALA R . n 
R 2 93  MET 93  93  93  MET MET R . n 
R 2 94  VAL 94  94  94  VAL VAL R . n 
R 2 95  GLN 95  95  95  GLN GLN R . n 
R 2 96  GLU 96  96  96  GLU GLU R . n 
R 2 97  GLN 97  97  97  GLN GLN R . n 
R 2 98  LEU 98  98  98  LEU LEU R . n 
R 2 99  THR 99  99  99  THR THR R . n 
R 2 100 LEU 100 100 100 LEU LEU R . n 
R 2 101 LEU 101 101 101 LEU LEU R . n 
R 2 102 ARG 102 102 102 ARG ARG R . n 
R 2 103 ASP 103 103 103 ASP ASP R . n 
R 2 104 ALA 104 104 104 ALA ALA R . n 
R 2 105 ILE 105 105 105 ILE ILE R . n 
R 2 106 THR 106 106 106 THR THR R . n 
R 2 107 LEU 107 107 107 LEU LEU R . n 
R 2 108 CYS 108 108 108 CYS CYS R . n 
R 2 109 GLU 109 109 109 GLU GLU R . n 
R 2 110 ALA 110 110 110 ALA ALA R . n 
R 2 111 GLU 111 111 111 GLU GLU R . n 
R 2 112 GLN 112 112 112 GLN GLN R . n 
R 2 113 ASP 113 113 113 ASP ASP R . n 
R 2 114 TYR 114 114 114 TYR TYR R . n 
R 2 115 VAL 115 115 115 VAL VAL R . n 
R 2 116 SER 116 116 116 SER SER R . n 
R 2 117 ARG 117 117 117 ARG ARG R . n 
R 2 118 ASP 118 118 118 ASP ASP R . n 
R 2 119 LEU 119 119 119 LEU LEU R . n 
R 2 120 LEU 120 120 120 LEU LEU R . n 
R 2 121 GLU 121 121 121 GLU GLU R . n 
R 2 122 ASP 122 122 122 ASP ASP R . n 
R 2 123 ILE 123 123 123 ILE ILE R . n 
R 2 124 LEU 124 124 124 LEU LEU R . n 
R 2 125 GLU 125 125 125 GLU GLU R . n 
R 2 126 ASP 126 126 126 ASP ASP R . n 
R 2 127 GLU 127 127 127 GLU GLU R . n 
R 2 128 GLU 128 128 128 GLU GLU R . n 
R 2 129 GLU 129 129 129 GLU GLU R . n 
R 2 130 HIS 130 130 130 HIS HIS R . n 
R 2 131 LEU 131 131 131 LEU LEU R . n 
R 2 132 ASP 132 132 132 ASP ASP R . n 
R 2 133 TRP 133 133 133 TRP TRP R . n 
R 2 134 LEU 134 134 134 LEU LEU R . n 
R 2 135 GLU 135 135 135 GLU GLU R . n 
R 2 136 SER 136 136 136 SER SER R . n 
R 2 137 GLN 137 137 137 GLN GLN R . n 
R 2 138 ARG 138 138 138 ARG ARG R . n 
R 2 139 GLU 139 139 139 GLU GLU R . n 
R 2 140 LEU 140 140 140 LEU LEU R . n 
R 2 141 ILE 141 141 141 ILE ILE R . n 
R 2 142 GLY 142 142 142 GLY GLY R . n 
R 2 143 LEU 143 143 143 LEU LEU R . n 
R 2 144 THR 144 144 144 THR THR R . n 
R 2 145 GLY 145 145 145 GLY GLY R . n 
R 2 146 ILE 146 146 146 ILE ILE R . n 
R 2 147 GLN 147 147 147 GLN GLN R . n 
R 2 148 ASN 148 148 148 ASN ASN R . n 
R 2 149 TYR 149 149 149 TYR TYR R . n 
R 2 150 LEU 150 150 150 LEU LEU R . n 
R 2 151 GLN 151 151 151 GLN GLN R . n 
R 2 152 SER 152 152 152 SER SER R . n 
R 2 153 GLN 153 153 153 GLN GLN R . n 
R 2 154 ILE 154 154 154 ILE ILE R . n 
R 2 155 SER 155 155 155 SER SER R . n 
R 2 156 GLU 156 156 156 GLU GLU R . n 
R 2 157 SER 157 157 157 SER SER R . n 
S 2 1   MET 1   1   1   MET MET S . n 
S 2 2   LYS 2   2   2   LYS LYS S . n 
S 2 3   GLY 3   3   3   GLY GLY S . n 
S 2 4   HIS 4   4   4   HIS HIS S . n 
S 2 5   PRO 5   5   5   PRO PRO S . n 
S 2 6   LYS 6   6   6   LYS LYS S . n 
S 2 7   VAL 7   7   7   VAL VAL S . n 
S 2 8   VAL 8   8   8   VAL VAL S . n 
S 2 9   GLY 9   9   9   GLY GLY S . n 
S 2 10  GLN 10  10  10  GLN GLN S . n 
S 2 11  LEU 11  11  11  LEU LEU S . n 
S 2 12  ASN 12  12  12  ASN ASN S . n 
S 2 13  ARG 13  13  13  ARG ARG S . n 
S 2 14  VAL 14  14  14  VAL VAL S . n 
S 2 15  LEU 15  15  15  LEU LEU S . n 
S 2 16  THR 16  16  16  THR THR S . n 
S 2 17  CYS 17  17  17  CYS CYS S . n 
S 2 18  GLU 18  18  18  GLU GLU S . n 
S 2 19  LEU 19  19  19  LEU LEU S . n 
S 2 20  THR 20  20  20  THR THR S . n 
S 2 21  ALA 21  21  21  ALA ALA S . n 
S 2 22  ILE 22  22  22  ILE ILE S . n 
S 2 23  ASN 23  23  23  ASN ASN S . n 
S 2 24  GLN 24  24  24  GLN GLN S . n 
S 2 25  TYR 25  25  25  TYR TYR S . n 
S 2 26  PHE 26  26  26  PHE PHE S . n 
S 2 27  LEU 27  27  27  LEU LEU S . n 
S 2 28  HIS 28  28  28  HIS HIS S . n 
S 2 29  ALA 29  29  29  ALA ALA S . n 
S 2 30  ARG 30  30  30  ARG ARG S . n 
S 2 31  MET 31  31  31  MET MET S . n 
S 2 32  PHE 32  32  32  PHE PHE S . n 
S 2 33  LYS 33  33  33  LYS LYS S . n 
S 2 34  HIS 34  34  34  HIS HIS S . n 
S 2 35  TRP 35  35  35  TRP TRP S . n 
S 2 36  GLY 36  36  36  GLY GLY S . n 
S 2 37  LEU 37  37  37  LEU LEU S . n 
S 2 38  GLU 38  38  38  GLU GLU S . n 
S 2 39  LYS 39  39  39  LYS LYS S . n 
S 2 40  LEU 40  40  40  LEU LEU S . n 
S 2 41  ASN 41  41  41  ASN ASN S . n 
S 2 42  HIS 42  42  42  HIS HIS S . n 
S 2 43  VAL 43  43  43  VAL VAL S . n 
S 2 44  GLU 44  44  44  GLU GLU S . n 
S 2 45  TYR 45  45  45  TYR TYR S . n 
S 2 46  LYS 46  46  46  LYS LYS S . n 
S 2 47  LYS 47  47  47  LYS LYS S . n 
S 2 48  SER 48  48  48  SER SER S . n 
S 2 49  ILE 49  49  49  ILE ILE S . n 
S 2 50  GLU 50  50  50  GLU GLU S . n 
S 2 51  ASP 51  51  51  ASP ASP S . n 
S 2 52  MET 52  52  52  MET MET S . n 
S 2 53  LYS 53  53  53  LYS LYS S . n 
S 2 54  HIS 54  54  54  HIS HIS S . n 
S 2 55  ALA 55  55  55  ALA ALA S . n 
S 2 56  ASP 56  56  56  ASP ASP S . n 
S 2 57  LYS 57  57  57  LYS LYS S . n 
S 2 58  LEU 58  58  58  LEU LEU S . n 
S 2 59  ILE 59  59  59  ILE ILE S . n 
S 2 60  GLU 60  60  60  GLU GLU S . n 
S 2 61  ARG 61  61  61  ARG ARG S . n 
S 2 62  VAL 62  62  62  VAL VAL S . n 
S 2 63  LEU 63  63  63  LEU LEU S . n 
S 2 64  PHE 64  64  64  PHE PHE S . n 
S 2 65  LEU 65  65  65  LEU LEU S . n 
S 2 66  GLU 66  66  66  GLU GLU S . n 
S 2 67  GLY 67  67  67  GLY GLY S . n 
S 2 68  LEU 68  68  68  LEU LEU S . n 
S 2 69  PRO 69  69  69  PRO PRO S . n 
S 2 70  ASN 70  70  70  ASN ASN S . n 
S 2 71  LEU 71  71  71  LEU LEU S . n 
S 2 72  GLN 72  72  72  GLN GLN S . n 
S 2 73  GLN 73  73  73  GLN GLN S . n 
S 2 74  LEU 74  74  74  LEU LEU S . n 
S 2 75  GLU 75  75  75  GLU GLU S . n 
S 2 76  LYS 76  76  76  LYS LYS S . n 
S 2 77  LEU 77  77  77  LEU LEU S . n 
S 2 78  ARG 78  78  78  ARG ARG S . n 
S 2 79  ILE 79  79  79  ILE ILE S . n 
S 2 80  GLY 80  80  80  GLY GLY S . n 
S 2 81  GLU 81  81  81  GLU GLU S . n 
S 2 82  HIS 82  82  82  HIS HIS S . n 
S 2 83  ALA 83  83  83  ALA ALA S . n 
S 2 84  GLN 84  84  84  GLN GLN S . n 
S 2 85  GLU 85  85  85  GLU GLU S . n 
S 2 86  MET 86  86  86  MET MET S . n 
S 2 87  LEU 87  87  87  LEU LEU S . n 
S 2 88  ASP 88  88  88  ASP ASP S . n 
S 2 89  CYS 89  89  89  CYS CYS S . n 
S 2 90  ASP 90  90  90  ASP ASP S . n 
S 2 91  LEU 91  91  91  LEU LEU S . n 
S 2 92  ALA 92  92  92  ALA ALA S . n 
S 2 93  MET 93  93  93  MET MET S . n 
S 2 94  VAL 94  94  94  VAL VAL S . n 
S 2 95  GLN 95  95  95  GLN GLN S . n 
S 2 96  GLU 96  96  96  GLU GLU S . n 
S 2 97  GLN 97  97  97  GLN GLN S . n 
S 2 98  LEU 98  98  98  LEU LEU S . n 
S 2 99  THR 99  99  99  THR THR S . n 
S 2 100 LEU 100 100 100 LEU LEU S . n 
S 2 101 LEU 101 101 101 LEU LEU S . n 
S 2 102 ARG 102 102 102 ARG ARG S . n 
S 2 103 ASP 103 103 103 ASP ASP S . n 
S 2 104 ALA 104 104 104 ALA ALA S . n 
S 2 105 ILE 105 105 105 ILE ILE S . n 
S 2 106 THR 106 106 106 THR THR S . n 
S 2 107 LEU 107 107 107 LEU LEU S . n 
S 2 108 CYS 108 108 108 CYS CYS S . n 
S 2 109 GLU 109 109 109 GLU GLU S . n 
S 2 110 ALA 110 110 110 ALA ALA S . n 
S 2 111 GLU 111 111 111 GLU GLU S . n 
S 2 112 GLN 112 112 112 GLN GLN S . n 
S 2 113 ASP 113 113 113 ASP ASP S . n 
S 2 114 TYR 114 114 114 TYR TYR S . n 
S 2 115 VAL 115 115 115 VAL VAL S . n 
S 2 116 SER 116 116 116 SER SER S . n 
S 2 117 ARG 117 117 117 ARG ARG S . n 
S 2 118 ASP 118 118 118 ASP ASP S . n 
S 2 119 LEU 119 119 119 LEU LEU S . n 
S 2 120 LEU 120 120 120 LEU LEU S . n 
S 2 121 GLU 121 121 121 GLU GLU S . n 
S 2 122 ASP 122 122 122 ASP ASP S . n 
S 2 123 ILE 123 123 123 ILE ILE S . n 
S 2 124 LEU 124 124 124 LEU LEU S . n 
S 2 125 GLU 125 125 125 GLU GLU S . n 
S 2 126 ASP 126 126 126 ASP ASP S . n 
S 2 127 GLU 127 127 127 GLU GLU S . n 
S 2 128 GLU 128 128 128 GLU GLU S . n 
S 2 129 GLU 129 129 129 GLU GLU S . n 
S 2 130 HIS 130 130 130 HIS HIS S . n 
S 2 131 LEU 131 131 131 LEU LEU S . n 
S 2 132 ASP 132 132 132 ASP ASP S . n 
S 2 133 TRP 133 133 133 TRP TRP S . n 
S 2 134 LEU 134 134 134 LEU LEU S . n 
S 2 135 GLU 135 135 135 GLU GLU S . n 
S 2 136 SER 136 136 136 SER SER S . n 
S 2 137 GLN 137 137 137 GLN GLN S . n 
S 2 138 ARG 138 138 138 ARG ARG S . n 
S 2 139 GLU 139 139 139 GLU GLU S . n 
S 2 140 LEU 140 140 140 LEU LEU S . n 
S 2 141 ILE 141 141 141 ILE ILE S . n 
S 2 142 GLY 142 142 142 GLY GLY S . n 
S 2 143 LEU 143 143 143 LEU LEU S . n 
S 2 144 THR 144 144 144 THR THR S . n 
S 2 145 GLY 145 145 145 GLY GLY S . n 
S 2 146 ILE 146 146 146 ILE ILE S . n 
S 2 147 GLN 147 147 147 GLN GLN S . n 
S 2 148 ASN 148 148 148 ASN ASN S . n 
S 2 149 TYR 149 149 149 TYR TYR S . n 
S 2 150 LEU 150 150 150 LEU LEU S . n 
S 2 151 GLN 151 151 151 GLN GLN S . n 
S 2 152 SER 152 152 152 SER SER S . n 
S 2 153 GLN 153 153 153 GLN GLN S . n 
S 2 154 ILE 154 154 154 ILE ILE S . n 
S 2 155 SER 155 155 155 SER SER S . n 
S 2 156 GLU 156 156 156 GLU GLU S . n 
S 2 157 SER 157 157 157 SER SER S . n 
T 2 1   MET 1   1   1   MET MET T . n 
T 2 2   LYS 2   2   2   LYS LYS T . n 
T 2 3   GLY 3   3   3   GLY GLY T . n 
T 2 4   HIS 4   4   4   HIS HIS T . n 
T 2 5   PRO 5   5   5   PRO PRO T . n 
T 2 6   LYS 6   6   6   LYS LYS T . n 
T 2 7   VAL 7   7   7   VAL VAL T . n 
T 2 8   VAL 8   8   8   VAL VAL T . n 
T 2 9   GLY 9   9   9   GLY GLY T . n 
T 2 10  GLN 10  10  10  GLN GLN T . n 
T 2 11  LEU 11  11  11  LEU LEU T . n 
T 2 12  ASN 12  12  12  ASN ASN T . n 
T 2 13  ARG 13  13  13  ARG ARG T . n 
T 2 14  VAL 14  14  14  VAL VAL T . n 
T 2 15  LEU 15  15  15  LEU LEU T . n 
T 2 16  THR 16  16  16  THR THR T . n 
T 2 17  CYS 17  17  17  CYS CYS T . n 
T 2 18  GLU 18  18  18  GLU GLU T . n 
T 2 19  LEU 19  19  19  LEU LEU T . n 
T 2 20  THR 20  20  20  THR THR T . n 
T 2 21  ALA 21  21  21  ALA ALA T . n 
T 2 22  ILE 22  22  22  ILE ILE T . n 
T 2 23  ASN 23  23  23  ASN ASN T . n 
T 2 24  GLN 24  24  24  GLN GLN T . n 
T 2 25  TYR 25  25  25  TYR TYR T . n 
T 2 26  PHE 26  26  26  PHE PHE T . n 
T 2 27  LEU 27  27  27  LEU LEU T . n 
T 2 28  HIS 28  28  28  HIS HIS T . n 
T 2 29  ALA 29  29  29  ALA ALA T . n 
T 2 30  ARG 30  30  30  ARG ARG T . n 
T 2 31  MET 31  31  31  MET MET T . n 
T 2 32  PHE 32  32  32  PHE PHE T . n 
T 2 33  LYS 33  33  33  LYS LYS T . n 
T 2 34  HIS 34  34  34  HIS HIS T . n 
T 2 35  TRP 35  35  35  TRP TRP T . n 
T 2 36  GLY 36  36  36  GLY GLY T . n 
T 2 37  LEU 37  37  37  LEU LEU T . n 
T 2 38  GLU 38  38  38  GLU GLU T . n 
T 2 39  LYS 39  39  39  LYS LYS T . n 
T 2 40  LEU 40  40  40  LEU LEU T . n 
T 2 41  ASN 41  41  41  ASN ASN T . n 
T 2 42  HIS 42  42  42  HIS HIS T . n 
T 2 43  VAL 43  43  43  VAL VAL T . n 
T 2 44  GLU 44  44  44  GLU GLU T . n 
T 2 45  TYR 45  45  45  TYR TYR T . n 
T 2 46  LYS 46  46  46  LYS LYS T . n 
T 2 47  LYS 47  47  47  LYS LYS T . n 
T 2 48  SER 48  48  48  SER SER T . n 
T 2 49  ILE 49  49  49  ILE ILE T . n 
T 2 50  GLU 50  50  50  GLU GLU T . n 
T 2 51  ASP 51  51  51  ASP ASP T . n 
T 2 52  MET 52  52  52  MET MET T . n 
T 2 53  LYS 53  53  53  LYS LYS T . n 
T 2 54  HIS 54  54  54  HIS HIS T . n 
T 2 55  ALA 55  55  55  ALA ALA T . n 
T 2 56  ASP 56  56  56  ASP ASP T . n 
T 2 57  LYS 57  57  57  LYS LYS T . n 
T 2 58  LEU 58  58  58  LEU LEU T . n 
T 2 59  ILE 59  59  59  ILE ILE T . n 
T 2 60  GLU 60  60  60  GLU GLU T . n 
T 2 61  ARG 61  61  61  ARG ARG T . n 
T 2 62  VAL 62  62  62  VAL VAL T . n 
T 2 63  LEU 63  63  63  LEU LEU T . n 
T 2 64  PHE 64  64  64  PHE PHE T . n 
T 2 65  LEU 65  65  65  LEU LEU T . n 
T 2 66  GLU 66  66  66  GLU GLU T . n 
T 2 67  GLY 67  67  67  GLY GLY T . n 
T 2 68  LEU 68  68  68  LEU LEU T . n 
T 2 69  PRO 69  69  69  PRO PRO T . n 
T 2 70  ASN 70  70  70  ASN ASN T . n 
T 2 71  LEU 71  71  71  LEU LEU T . n 
T 2 72  GLN 72  72  72  GLN GLN T . n 
T 2 73  GLN 73  73  73  GLN GLN T . n 
T 2 74  LEU 74  74  74  LEU LEU T . n 
T 2 75  GLU 75  75  75  GLU GLU T . n 
T 2 76  LYS 76  76  76  LYS LYS T . n 
T 2 77  LEU 77  77  77  LEU LEU T . n 
T 2 78  ARG 78  78  78  ARG ARG T . n 
T 2 79  ILE 79  79  79  ILE ILE T . n 
T 2 80  GLY 80  80  80  GLY GLY T . n 
T 2 81  GLU 81  81  81  GLU GLU T . n 
T 2 82  HIS 82  82  82  HIS HIS T . n 
T 2 83  ALA 83  83  83  ALA ALA T . n 
T 2 84  GLN 84  84  84  GLN GLN T . n 
T 2 85  GLU 85  85  85  GLU GLU T . n 
T 2 86  MET 86  86  86  MET MET T . n 
T 2 87  LEU 87  87  87  LEU LEU T . n 
T 2 88  ASP 88  88  88  ASP ASP T . n 
T 2 89  CYS 89  89  89  CYS CYS T . n 
T 2 90  ASP 90  90  90  ASP ASP T . n 
T 2 91  LEU 91  91  91  LEU LEU T . n 
T 2 92  ALA 92  92  92  ALA ALA T . n 
T 2 93  MET 93  93  93  MET MET T . n 
T 2 94  VAL 94  94  94  VAL VAL T . n 
T 2 95  GLN 95  95  95  GLN GLN T . n 
T 2 96  GLU 96  96  96  GLU GLU T . n 
T 2 97  GLN 97  97  97  GLN GLN T . n 
T 2 98  LEU 98  98  98  LEU LEU T . n 
T 2 99  THR 99  99  99  THR THR T . n 
T 2 100 LEU 100 100 100 LEU LEU T . n 
T 2 101 LEU 101 101 101 LEU LEU T . n 
T 2 102 ARG 102 102 102 ARG ARG T . n 
T 2 103 ASP 103 103 103 ASP ASP T . n 
T 2 104 ALA 104 104 104 ALA ALA T . n 
T 2 105 ILE 105 105 105 ILE ILE T . n 
T 2 106 THR 106 106 106 THR THR T . n 
T 2 107 LEU 107 107 107 LEU LEU T . n 
T 2 108 CYS 108 108 108 CYS CYS T . n 
T 2 109 GLU 109 109 109 GLU GLU T . n 
T 2 110 ALA 110 110 110 ALA ALA T . n 
T 2 111 GLU 111 111 111 GLU GLU T . n 
T 2 112 GLN 112 112 112 GLN GLN T . n 
T 2 113 ASP 113 113 113 ASP ASP T . n 
T 2 114 TYR 114 114 114 TYR TYR T . n 
T 2 115 VAL 115 115 115 VAL VAL T . n 
T 2 116 SER 116 116 116 SER SER T . n 
T 2 117 ARG 117 117 117 ARG ARG T . n 
T 2 118 ASP 118 118 118 ASP ASP T . n 
T 2 119 LEU 119 119 119 LEU LEU T . n 
T 2 120 LEU 120 120 120 LEU LEU T . n 
T 2 121 GLU 121 121 121 GLU GLU T . n 
T 2 122 ASP 122 122 122 ASP ASP T . n 
T 2 123 ILE 123 123 123 ILE ILE T . n 
T 2 124 LEU 124 124 124 LEU LEU T . n 
T 2 125 GLU 125 125 125 GLU GLU T . n 
T 2 126 ASP 126 126 126 ASP ASP T . n 
T 2 127 GLU 127 127 127 GLU GLU T . n 
T 2 128 GLU 128 128 128 GLU GLU T . n 
T 2 129 GLU 129 129 129 GLU GLU T . n 
T 2 130 HIS 130 130 130 HIS HIS T . n 
T 2 131 LEU 131 131 131 LEU LEU T . n 
T 2 132 ASP 132 132 132 ASP ASP T . n 
T 2 133 TRP 133 133 133 TRP TRP T . n 
T 2 134 LEU 134 134 134 LEU LEU T . n 
T 2 135 GLU 135 135 135 GLU GLU T . n 
T 2 136 SER 136 136 136 SER SER T . n 
T 2 137 GLN 137 137 137 GLN GLN T . n 
T 2 138 ARG 138 138 138 ARG ARG T . n 
T 2 139 GLU 139 139 139 GLU GLU T . n 
T 2 140 LEU 140 140 140 LEU LEU T . n 
T 2 141 ILE 141 141 141 ILE ILE T . n 
T 2 142 GLY 142 142 142 GLY GLY T . n 
T 2 143 LEU 143 143 143 LEU LEU T . n 
T 2 144 THR 144 144 144 THR THR T . n 
T 2 145 GLY 145 145 145 GLY GLY T . n 
T 2 146 ILE 146 146 146 ILE ILE T . n 
T 2 147 GLN 147 147 147 GLN GLN T . n 
T 2 148 ASN 148 148 148 ASN ASN T . n 
T 2 149 TYR 149 149 149 TYR TYR T . n 
T 2 150 LEU 150 150 150 LEU LEU T . n 
T 2 151 GLN 151 151 151 GLN GLN T . n 
T 2 152 SER 152 152 152 SER SER T . n 
T 2 153 GLN 153 153 153 GLN GLN T . n 
T 2 154 ILE 154 154 154 ILE ILE T . n 
T 2 155 SER 155 155 155 SER SER T . n 
T 2 156 GLU 156 156 156 GLU GLU T . n 
T 2 157 SER 157 157 157 SER SER T . n 
U 2 1   MET 1   1   1   MET MET U . n 
U 2 2   LYS 2   2   2   LYS LYS U . n 
U 2 3   GLY 3   3   3   GLY GLY U . n 
U 2 4   HIS 4   4   4   HIS HIS U . n 
U 2 5   PRO 5   5   5   PRO PRO U . n 
U 2 6   LYS 6   6   6   LYS LYS U . n 
U 2 7   VAL 7   7   7   VAL VAL U . n 
U 2 8   VAL 8   8   8   VAL VAL U . n 
U 2 9   GLY 9   9   9   GLY GLY U . n 
U 2 10  GLN 10  10  10  GLN GLN U . n 
U 2 11  LEU 11  11  11  LEU LEU U . n 
U 2 12  ASN 12  12  12  ASN ASN U . n 
U 2 13  ARG 13  13  13  ARG ARG U . n 
U 2 14  VAL 14  14  14  VAL VAL U . n 
U 2 15  LEU 15  15  15  LEU LEU U . n 
U 2 16  THR 16  16  16  THR THR U . n 
U 2 17  CYS 17  17  17  CYS CYS U . n 
U 2 18  GLU 18  18  18  GLU GLU U . n 
U 2 19  LEU 19  19  19  LEU LEU U . n 
U 2 20  THR 20  20  20  THR THR U . n 
U 2 21  ALA 21  21  21  ALA ALA U . n 
U 2 22  ILE 22  22  22  ILE ILE U . n 
U 2 23  ASN 23  23  23  ASN ASN U . n 
U 2 24  GLN 24  24  24  GLN GLN U . n 
U 2 25  TYR 25  25  25  TYR TYR U . n 
U 2 26  PHE 26  26  26  PHE PHE U . n 
U 2 27  LEU 27  27  27  LEU LEU U . n 
U 2 28  HIS 28  28  28  HIS HIS U . n 
U 2 29  ALA 29  29  29  ALA ALA U . n 
U 2 30  ARG 30  30  30  ARG ARG U . n 
U 2 31  MET 31  31  31  MET MET U . n 
U 2 32  PHE 32  32  32  PHE PHE U . n 
U 2 33  LYS 33  33  33  LYS LYS U . n 
U 2 34  HIS 34  34  34  HIS HIS U . n 
U 2 35  TRP 35  35  35  TRP TRP U . n 
U 2 36  GLY 36  36  36  GLY GLY U . n 
U 2 37  LEU 37  37  37  LEU LEU U . n 
U 2 38  GLU 38  38  38  GLU GLU U . n 
U 2 39  LYS 39  39  39  LYS LYS U . n 
U 2 40  LEU 40  40  40  LEU LEU U . n 
U 2 41  ASN 41  41  41  ASN ASN U . n 
U 2 42  HIS 42  42  42  HIS HIS U . n 
U 2 43  VAL 43  43  43  VAL VAL U . n 
U 2 44  GLU 44  44  44  GLU GLU U . n 
U 2 45  TYR 45  45  45  TYR TYR U . n 
U 2 46  LYS 46  46  46  LYS LYS U . n 
U 2 47  LYS 47  47  47  LYS LYS U . n 
U 2 48  SER 48  48  48  SER SER U . n 
U 2 49  ILE 49  49  49  ILE ILE U . n 
U 2 50  GLU 50  50  50  GLU GLU U . n 
U 2 51  ASP 51  51  51  ASP ASP U . n 
U 2 52  MET 52  52  52  MET MET U . n 
U 2 53  LYS 53  53  53  LYS LYS U . n 
U 2 54  HIS 54  54  54  HIS HIS U . n 
U 2 55  ALA 55  55  55  ALA ALA U . n 
U 2 56  ASP 56  56  56  ASP ASP U . n 
U 2 57  LYS 57  57  57  LYS LYS U . n 
U 2 58  LEU 58  58  58  LEU LEU U . n 
U 2 59  ILE 59  59  59  ILE ILE U . n 
U 2 60  GLU 60  60  60  GLU GLU U . n 
U 2 61  ARG 61  61  61  ARG ARG U . n 
U 2 62  VAL 62  62  62  VAL VAL U . n 
U 2 63  LEU 63  63  63  LEU LEU U . n 
U 2 64  PHE 64  64  64  PHE PHE U . n 
U 2 65  LEU 65  65  65  LEU LEU U . n 
U 2 66  GLU 66  66  66  GLU GLU U . n 
U 2 67  GLY 67  67  67  GLY GLY U . n 
U 2 68  LEU 68  68  68  LEU LEU U . n 
U 2 69  PRO 69  69  69  PRO PRO U . n 
U 2 70  ASN 70  70  70  ASN ASN U . n 
U 2 71  LEU 71  71  71  LEU LEU U . n 
U 2 72  GLN 72  72  72  GLN GLN U . n 
U 2 73  GLN 73  73  73  GLN GLN U . n 
U 2 74  LEU 74  74  74  LEU LEU U . n 
U 2 75  GLU 75  75  75  GLU GLU U . n 
U 2 76  LYS 76  76  76  LYS LYS U . n 
U 2 77  LEU 77  77  77  LEU LEU U . n 
U 2 78  ARG 78  78  78  ARG ARG U . n 
U 2 79  ILE 79  79  79  ILE ILE U . n 
U 2 80  GLY 80  80  80  GLY GLY U . n 
U 2 81  GLU 81  81  81  GLU GLU U . n 
U 2 82  HIS 82  82  82  HIS HIS U . n 
U 2 83  ALA 83  83  83  ALA ALA U . n 
U 2 84  GLN 84  84  84  GLN GLN U . n 
U 2 85  GLU 85  85  85  GLU GLU U . n 
U 2 86  MET 86  86  86  MET MET U . n 
U 2 87  LEU 87  87  87  LEU LEU U . n 
U 2 88  ASP 88  88  88  ASP ASP U . n 
U 2 89  CYS 89  89  89  CYS CYS U . n 
U 2 90  ASP 90  90  90  ASP ASP U . n 
U 2 91  LEU 91  91  91  LEU LEU U . n 
U 2 92  ALA 92  92  92  ALA ALA U . n 
U 2 93  MET 93  93  93  MET MET U . n 
U 2 94  VAL 94  94  94  VAL VAL U . n 
U 2 95  GLN 95  95  95  GLN GLN U . n 
U 2 96  GLU 96  96  96  GLU GLU U . n 
U 2 97  GLN 97  97  97  GLN GLN U . n 
U 2 98  LEU 98  98  98  LEU LEU U . n 
U 2 99  THR 99  99  99  THR THR U . n 
U 2 100 LEU 100 100 100 LEU LEU U . n 
U 2 101 LEU 101 101 101 LEU LEU U . n 
U 2 102 ARG 102 102 102 ARG ARG U . n 
U 2 103 ASP 103 103 103 ASP ASP U . n 
U 2 104 ALA 104 104 104 ALA ALA U . n 
U 2 105 ILE 105 105 105 ILE ILE U . n 
U 2 106 THR 106 106 106 THR THR U . n 
U 2 107 LEU 107 107 107 LEU LEU U . n 
U 2 108 CYS 108 108 108 CYS CYS U . n 
U 2 109 GLU 109 109 109 GLU GLU U . n 
U 2 110 ALA 110 110 110 ALA ALA U . n 
U 2 111 GLU 111 111 111 GLU GLU U . n 
U 2 112 GLN 112 112 112 GLN GLN U . n 
U 2 113 ASP 113 113 113 ASP ASP U . n 
U 2 114 TYR 114 114 114 TYR TYR U . n 
U 2 115 VAL 115 115 115 VAL VAL U . n 
U 2 116 SER 116 116 116 SER SER U . n 
U 2 117 ARG 117 117 117 ARG ARG U . n 
U 2 118 ASP 118 118 118 ASP ASP U . n 
U 2 119 LEU 119 119 119 LEU LEU U . n 
U 2 120 LEU 120 120 120 LEU LEU U . n 
U 2 121 GLU 121 121 121 GLU GLU U . n 
U 2 122 ASP 122 122 122 ASP ASP U . n 
U 2 123 ILE 123 123 123 ILE ILE U . n 
U 2 124 LEU 124 124 124 LEU LEU U . n 
U 2 125 GLU 125 125 125 GLU GLU U . n 
U 2 126 ASP 126 126 126 ASP ASP U . n 
U 2 127 GLU 127 127 127 GLU GLU U . n 
U 2 128 GLU 128 128 128 GLU GLU U . n 
U 2 129 GLU 129 129 129 GLU GLU U . n 
U 2 130 HIS 130 130 130 HIS HIS U . n 
U 2 131 LEU 131 131 131 LEU LEU U . n 
U 2 132 ASP 132 132 132 ASP ASP U . n 
U 2 133 TRP 133 133 133 TRP TRP U . n 
U 2 134 LEU 134 134 134 LEU LEU U . n 
U 2 135 GLU 135 135 135 GLU GLU U . n 
U 2 136 SER 136 136 136 SER SER U . n 
U 2 137 GLN 137 137 137 GLN GLN U . n 
U 2 138 ARG 138 138 138 ARG ARG U . n 
U 2 139 GLU 139 139 139 GLU GLU U . n 
U 2 140 LEU 140 140 140 LEU LEU U . n 
U 2 141 ILE 141 141 141 ILE ILE U . n 
U 2 142 GLY 142 142 142 GLY GLY U . n 
U 2 143 LEU 143 143 143 LEU LEU U . n 
U 2 144 THR 144 144 144 THR THR U . n 
U 2 145 GLY 145 145 145 GLY GLY U . n 
U 2 146 ILE 146 146 146 ILE ILE U . n 
U 2 147 GLN 147 147 147 GLN GLN U . n 
U 2 148 ASN 148 148 148 ASN ASN U . n 
U 2 149 TYR 149 149 149 TYR TYR U . n 
U 2 150 LEU 150 150 150 LEU LEU U . n 
U 2 151 GLN 151 151 151 GLN GLN U . n 
U 2 152 SER 152 152 152 SER SER U . n 
U 2 153 GLN 153 153 153 GLN GLN U . n 
U 2 154 ILE 154 154 154 ILE ILE U . n 
U 2 155 SER 155 155 155 SER SER U . n 
U 2 156 GLU 156 156 156 GLU GLU U . n 
U 2 157 SER 157 157 157 SER SER U . n 
V 2 1   MET 1   1   1   MET MET V . n 
V 2 2   LYS 2   2   2   LYS LYS V . n 
V 2 3   GLY 3   3   3   GLY GLY V . n 
V 2 4   HIS 4   4   4   HIS HIS V . n 
V 2 5   PRO 5   5   5   PRO PRO V . n 
V 2 6   LYS 6   6   6   LYS LYS V . n 
V 2 7   VAL 7   7   7   VAL VAL V . n 
V 2 8   VAL 8   8   8   VAL VAL V . n 
V 2 9   GLY 9   9   9   GLY GLY V . n 
V 2 10  GLN 10  10  10  GLN GLN V . n 
V 2 11  LEU 11  11  11  LEU LEU V . n 
V 2 12  ASN 12  12  12  ASN ASN V . n 
V 2 13  ARG 13  13  13  ARG ARG V . n 
V 2 14  VAL 14  14  14  VAL VAL V . n 
V 2 15  LEU 15  15  15  LEU LEU V . n 
V 2 16  THR 16  16  16  THR THR V . n 
V 2 17  CYS 17  17  17  CYS CYS V . n 
V 2 18  GLU 18  18  18  GLU GLU V . n 
V 2 19  LEU 19  19  19  LEU LEU V . n 
V 2 20  THR 20  20  20  THR THR V . n 
V 2 21  ALA 21  21  21  ALA ALA V . n 
V 2 22  ILE 22  22  22  ILE ILE V . n 
V 2 23  ASN 23  23  23  ASN ASN V . n 
V 2 24  GLN 24  24  24  GLN GLN V . n 
V 2 25  TYR 25  25  25  TYR TYR V . n 
V 2 26  PHE 26  26  26  PHE PHE V . n 
V 2 27  LEU 27  27  27  LEU LEU V . n 
V 2 28  HIS 28  28  28  HIS HIS V . n 
V 2 29  ALA 29  29  29  ALA ALA V . n 
V 2 30  ARG 30  30  30  ARG ARG V . n 
V 2 31  MET 31  31  31  MET MET V . n 
V 2 32  PHE 32  32  32  PHE PHE V . n 
V 2 33  LYS 33  33  33  LYS LYS V . n 
V 2 34  HIS 34  34  34  HIS HIS V . n 
V 2 35  TRP 35  35  35  TRP TRP V . n 
V 2 36  GLY 36  36  36  GLY GLY V . n 
V 2 37  LEU 37  37  37  LEU LEU V . n 
V 2 38  GLU 38  38  38  GLU GLU V . n 
V 2 39  LYS 39  39  39  LYS LYS V . n 
V 2 40  LEU 40  40  40  LEU LEU V . n 
V 2 41  ASN 41  41  41  ASN ASN V . n 
V 2 42  HIS 42  42  42  HIS HIS V . n 
V 2 43  VAL 43  43  43  VAL VAL V . n 
V 2 44  GLU 44  44  44  GLU GLU V . n 
V 2 45  TYR 45  45  45  TYR TYR V . n 
V 2 46  LYS 46  46  46  LYS LYS V . n 
V 2 47  LYS 47  47  47  LYS LYS V . n 
V 2 48  SER 48  48  48  SER SER V . n 
V 2 49  ILE 49  49  49  ILE ILE V . n 
V 2 50  GLU 50  50  50  GLU GLU V . n 
V 2 51  ASP 51  51  51  ASP ASP V . n 
V 2 52  MET 52  52  52  MET MET V . n 
V 2 53  LYS 53  53  53  LYS LYS V . n 
V 2 54  HIS 54  54  54  HIS HIS V . n 
V 2 55  ALA 55  55  55  ALA ALA V . n 
V 2 56  ASP 56  56  56  ASP ASP V . n 
V 2 57  LYS 57  57  57  LYS LYS V . n 
V 2 58  LEU 58  58  58  LEU LEU V . n 
V 2 59  ILE 59  59  59  ILE ILE V . n 
V 2 60  GLU 60  60  60  GLU GLU V . n 
V 2 61  ARG 61  61  61  ARG ARG V . n 
V 2 62  VAL 62  62  62  VAL VAL V . n 
V 2 63  LEU 63  63  63  LEU LEU V . n 
V 2 64  PHE 64  64  64  PHE PHE V . n 
V 2 65  LEU 65  65  65  LEU LEU V . n 
V 2 66  GLU 66  66  66  GLU GLU V . n 
V 2 67  GLY 67  67  67  GLY GLY V . n 
V 2 68  LEU 68  68  68  LEU LEU V . n 
V 2 69  PRO 69  69  69  PRO PRO V . n 
V 2 70  ASN 70  70  70  ASN ASN V . n 
V 2 71  LEU 71  71  71  LEU LEU V . n 
V 2 72  GLN 72  72  72  GLN GLN V . n 
V 2 73  GLN 73  73  73  GLN GLN V . n 
V 2 74  LEU 74  74  74  LEU LEU V . n 
V 2 75  GLU 75  75  75  GLU GLU V . n 
V 2 76  LYS 76  76  76  LYS LYS V . n 
V 2 77  LEU 77  77  77  LEU LEU V . n 
V 2 78  ARG 78  78  78  ARG ARG V . n 
V 2 79  ILE 79  79  79  ILE ILE V . n 
V 2 80  GLY 80  80  80  GLY GLY V . n 
V 2 81  GLU 81  81  81  GLU GLU V . n 
V 2 82  HIS 82  82  82  HIS HIS V . n 
V 2 83  ALA 83  83  83  ALA ALA V . n 
V 2 84  GLN 84  84  84  GLN GLN V . n 
V 2 85  GLU 85  85  85  GLU GLU V . n 
V 2 86  MET 86  86  86  MET MET V . n 
V 2 87  LEU 87  87  87  LEU LEU V . n 
V 2 88  ASP 88  88  88  ASP ASP V . n 
V 2 89  CYS 89  89  89  CYS CYS V . n 
V 2 90  ASP 90  90  90  ASP ASP V . n 
V 2 91  LEU 91  91  91  LEU LEU V . n 
V 2 92  ALA 92  92  92  ALA ALA V . n 
V 2 93  MET 93  93  93  MET MET V . n 
V 2 94  VAL 94  94  94  VAL VAL V . n 
V 2 95  GLN 95  95  95  GLN GLN V . n 
V 2 96  GLU 96  96  96  GLU GLU V . n 
V 2 97  GLN 97  97  97  GLN GLN V . n 
V 2 98  LEU 98  98  98  LEU LEU V . n 
V 2 99  THR 99  99  99  THR THR V . n 
V 2 100 LEU 100 100 100 LEU LEU V . n 
V 2 101 LEU 101 101 101 LEU LEU V . n 
V 2 102 ARG 102 102 102 ARG ARG V . n 
V 2 103 ASP 103 103 103 ASP ASP V . n 
V 2 104 ALA 104 104 104 ALA ALA V . n 
V 2 105 ILE 105 105 105 ILE ILE V . n 
V 2 106 THR 106 106 106 THR THR V . n 
V 2 107 LEU 107 107 107 LEU LEU V . n 
V 2 108 CYS 108 108 108 CYS CYS V . n 
V 2 109 GLU 109 109 109 GLU GLU V . n 
V 2 110 ALA 110 110 110 ALA ALA V . n 
V 2 111 GLU 111 111 111 GLU GLU V . n 
V 2 112 GLN 112 112 112 GLN GLN V . n 
V 2 113 ASP 113 113 113 ASP ASP V . n 
V 2 114 TYR 114 114 114 TYR TYR V . n 
V 2 115 VAL 115 115 115 VAL VAL V . n 
V 2 116 SER 116 116 116 SER SER V . n 
V 2 117 ARG 117 117 117 ARG ARG V . n 
V 2 118 ASP 118 118 118 ASP ASP V . n 
V 2 119 LEU 119 119 119 LEU LEU V . n 
V 2 120 LEU 120 120 120 LEU LEU V . n 
V 2 121 GLU 121 121 121 GLU GLU V . n 
V 2 122 ASP 122 122 122 ASP ASP V . n 
V 2 123 ILE 123 123 123 ILE ILE V . n 
V 2 124 LEU 124 124 124 LEU LEU V . n 
V 2 125 GLU 125 125 125 GLU GLU V . n 
V 2 126 ASP 126 126 126 ASP ASP V . n 
V 2 127 GLU 127 127 127 GLU GLU V . n 
V 2 128 GLU 128 128 128 GLU GLU V . n 
V 2 129 GLU 129 129 129 GLU GLU V . n 
V 2 130 HIS 130 130 130 HIS HIS V . n 
V 2 131 LEU 131 131 131 LEU LEU V . n 
V 2 132 ASP 132 132 132 ASP ASP V . n 
V 2 133 TRP 133 133 133 TRP TRP V . n 
V 2 134 LEU 134 134 134 LEU LEU V . n 
V 2 135 GLU 135 135 135 GLU GLU V . n 
V 2 136 SER 136 136 136 SER SER V . n 
V 2 137 GLN 137 137 137 GLN GLN V . n 
V 2 138 ARG 138 138 138 ARG ARG V . n 
V 2 139 GLU 139 139 139 GLU GLU V . n 
V 2 140 LEU 140 140 140 LEU LEU V . n 
V 2 141 ILE 141 141 141 ILE ILE V . n 
V 2 142 GLY 142 142 142 GLY GLY V . n 
V 2 143 LEU 143 143 143 LEU LEU V . n 
V 2 144 THR 144 144 144 THR THR V . n 
V 2 145 GLY 145 145 145 GLY GLY V . n 
V 2 146 ILE 146 146 146 ILE ILE V . n 
V 2 147 GLN 147 147 147 GLN GLN V . n 
V 2 148 ASN 148 148 148 ASN ASN V . n 
V 2 149 TYR 149 149 149 TYR TYR V . n 
V 2 150 LEU 150 150 150 LEU LEU V . n 
V 2 151 GLN 151 151 151 GLN GLN V . n 
V 2 152 SER 152 152 152 SER SER V . n 
V 2 153 GLN 153 153 153 GLN GLN V . n 
V 2 154 ILE 154 154 154 ILE ILE V . n 
V 2 155 SER 155 155 155 SER SER V . n 
V 2 156 GLU 156 156 156 GLU GLU V . n 
V 2 157 SER 157 157 157 SER SER V . n 
W 2 1   MET 1   1   1   MET MET W . n 
W 2 2   LYS 2   2   2   LYS LYS W . n 
W 2 3   GLY 3   3   3   GLY GLY W . n 
W 2 4   HIS 4   4   4   HIS HIS W . n 
W 2 5   PRO 5   5   5   PRO PRO W . n 
W 2 6   LYS 6   6   6   LYS LYS W . n 
W 2 7   VAL 7   7   7   VAL VAL W . n 
W 2 8   VAL 8   8   8   VAL VAL W . n 
W 2 9   GLY 9   9   9   GLY GLY W . n 
W 2 10  GLN 10  10  10  GLN GLN W . n 
W 2 11  LEU 11  11  11  LEU LEU W . n 
W 2 12  ASN 12  12  12  ASN ASN W . n 
W 2 13  ARG 13  13  13  ARG ARG W . n 
W 2 14  VAL 14  14  14  VAL VAL W . n 
W 2 15  LEU 15  15  15  LEU LEU W . n 
W 2 16  THR 16  16  16  THR THR W . n 
W 2 17  CYS 17  17  17  CYS CYS W . n 
W 2 18  GLU 18  18  18  GLU GLU W . n 
W 2 19  LEU 19  19  19  LEU LEU W . n 
W 2 20  THR 20  20  20  THR THR W . n 
W 2 21  ALA 21  21  21  ALA ALA W . n 
W 2 22  ILE 22  22  22  ILE ILE W . n 
W 2 23  ASN 23  23  23  ASN ASN W . n 
W 2 24  GLN 24  24  24  GLN GLN W . n 
W 2 25  TYR 25  25  25  TYR TYR W . n 
W 2 26  PHE 26  26  26  PHE PHE W . n 
W 2 27  LEU 27  27  27  LEU LEU W . n 
W 2 28  HIS 28  28  28  HIS HIS W . n 
W 2 29  ALA 29  29  29  ALA ALA W . n 
W 2 30  ARG 30  30  30  ARG ARG W . n 
W 2 31  MET 31  31  31  MET MET W . n 
W 2 32  PHE 32  32  32  PHE PHE W . n 
W 2 33  LYS 33  33  33  LYS LYS W . n 
W 2 34  HIS 34  34  34  HIS HIS W . n 
W 2 35  TRP 35  35  35  TRP TRP W . n 
W 2 36  GLY 36  36  36  GLY GLY W . n 
W 2 37  LEU 37  37  37  LEU LEU W . n 
W 2 38  GLU 38  38  38  GLU GLU W . n 
W 2 39  LYS 39  39  39  LYS LYS W . n 
W 2 40  LEU 40  40  40  LEU LEU W . n 
W 2 41  ASN 41  41  41  ASN ASN W . n 
W 2 42  HIS 42  42  42  HIS HIS W . n 
W 2 43  VAL 43  43  43  VAL VAL W . n 
W 2 44  GLU 44  44  44  GLU GLU W . n 
W 2 45  TYR 45  45  45  TYR TYR W . n 
W 2 46  LYS 46  46  46  LYS LYS W . n 
W 2 47  LYS 47  47  47  LYS LYS W . n 
W 2 48  SER 48  48  48  SER SER W . n 
W 2 49  ILE 49  49  49  ILE ILE W . n 
W 2 50  GLU 50  50  50  GLU GLU W . n 
W 2 51  ASP 51  51  51  ASP ASP W . n 
W 2 52  MET 52  52  52  MET MET W . n 
W 2 53  LYS 53  53  53  LYS LYS W . n 
W 2 54  HIS 54  54  54  HIS HIS W . n 
W 2 55  ALA 55  55  55  ALA ALA W . n 
W 2 56  ASP 56  56  56  ASP ASP W . n 
W 2 57  LYS 57  57  57  LYS LYS W . n 
W 2 58  LEU 58  58  58  LEU LEU W . n 
W 2 59  ILE 59  59  59  ILE ILE W . n 
W 2 60  GLU 60  60  60  GLU GLU W . n 
W 2 61  ARG 61  61  61  ARG ARG W . n 
W 2 62  VAL 62  62  62  VAL VAL W . n 
W 2 63  LEU 63  63  63  LEU LEU W . n 
W 2 64  PHE 64  64  64  PHE PHE W . n 
W 2 65  LEU 65  65  65  LEU LEU W . n 
W 2 66  GLU 66  66  66  GLU GLU W . n 
W 2 67  GLY 67  67  67  GLY GLY W . n 
W 2 68  LEU 68  68  68  LEU LEU W . n 
W 2 69  PRO 69  69  69  PRO PRO W . n 
W 2 70  ASN 70  70  70  ASN ASN W . n 
W 2 71  LEU 71  71  71  LEU LEU W . n 
W 2 72  GLN 72  72  72  GLN GLN W . n 
W 2 73  GLN 73  73  73  GLN GLN W . n 
W 2 74  LEU 74  74  74  LEU LEU W . n 
W 2 75  GLU 75  75  75  GLU GLU W . n 
W 2 76  LYS 76  76  76  LYS LYS W . n 
W 2 77  LEU 77  77  77  LEU LEU W . n 
W 2 78  ARG 78  78  78  ARG ARG W . n 
W 2 79  ILE 79  79  79  ILE ILE W . n 
W 2 80  GLY 80  80  80  GLY GLY W . n 
W 2 81  GLU 81  81  81  GLU GLU W . n 
W 2 82  HIS 82  82  82  HIS HIS W . n 
W 2 83  ALA 83  83  83  ALA ALA W . n 
W 2 84  GLN 84  84  84  GLN GLN W . n 
W 2 85  GLU 85  85  85  GLU GLU W . n 
W 2 86  MET 86  86  86  MET MET W . n 
W 2 87  LEU 87  87  87  LEU LEU W . n 
W 2 88  ASP 88  88  88  ASP ASP W . n 
W 2 89  CYS 89  89  89  CYS CYS W . n 
W 2 90  ASP 90  90  90  ASP ASP W . n 
W 2 91  LEU 91  91  91  LEU LEU W . n 
W 2 92  ALA 92  92  92  ALA ALA W . n 
W 2 93  MET 93  93  93  MET MET W . n 
W 2 94  VAL 94  94  94  VAL VAL W . n 
W 2 95  GLN 95  95  95  GLN GLN W . n 
W 2 96  GLU 96  96  96  GLU GLU W . n 
W 2 97  GLN 97  97  97  GLN GLN W . n 
W 2 98  LEU 98  98  98  LEU LEU W . n 
W 2 99  THR 99  99  99  THR THR W . n 
W 2 100 LEU 100 100 100 LEU LEU W . n 
W 2 101 LEU 101 101 101 LEU LEU W . n 
W 2 102 ARG 102 102 102 ARG ARG W . n 
W 2 103 ASP 103 103 103 ASP ASP W . n 
W 2 104 ALA 104 104 104 ALA ALA W . n 
W 2 105 ILE 105 105 105 ILE ILE W . n 
W 2 106 THR 106 106 106 THR THR W . n 
W 2 107 LEU 107 107 107 LEU LEU W . n 
W 2 108 CYS 108 108 108 CYS CYS W . n 
W 2 109 GLU 109 109 109 GLU GLU W . n 
W 2 110 ALA 110 110 110 ALA ALA W . n 
W 2 111 GLU 111 111 111 GLU GLU W . n 
W 2 112 GLN 112 112 112 GLN GLN W . n 
W 2 113 ASP 113 113 113 ASP ASP W . n 
W 2 114 TYR 114 114 114 TYR TYR W . n 
W 2 115 VAL 115 115 115 VAL VAL W . n 
W 2 116 SER 116 116 116 SER SER W . n 
W 2 117 ARG 117 117 117 ARG ARG W . n 
W 2 118 ASP 118 118 118 ASP ASP W . n 
W 2 119 LEU 119 119 119 LEU LEU W . n 
W 2 120 LEU 120 120 120 LEU LEU W . n 
W 2 121 GLU 121 121 121 GLU GLU W . n 
W 2 122 ASP 122 122 122 ASP ASP W . n 
W 2 123 ILE 123 123 123 ILE ILE W . n 
W 2 124 LEU 124 124 124 LEU LEU W . n 
W 2 125 GLU 125 125 125 GLU GLU W . n 
W 2 126 ASP 126 126 126 ASP ASP W . n 
W 2 127 GLU 127 127 127 GLU GLU W . n 
W 2 128 GLU 128 128 128 GLU GLU W . n 
W 2 129 GLU 129 129 129 GLU GLU W . n 
W 2 130 HIS 130 130 130 HIS HIS W . n 
W 2 131 LEU 131 131 131 LEU LEU W . n 
W 2 132 ASP 132 132 132 ASP ASP W . n 
W 2 133 TRP 133 133 133 TRP TRP W . n 
W 2 134 LEU 134 134 134 LEU LEU W . n 
W 2 135 GLU 135 135 135 GLU GLU W . n 
W 2 136 SER 136 136 136 SER SER W . n 
W 2 137 GLN 137 137 137 GLN GLN W . n 
W 2 138 ARG 138 138 138 ARG ARG W . n 
W 2 139 GLU 139 139 139 GLU GLU W . n 
W 2 140 LEU 140 140 140 LEU LEU W . n 
W 2 141 ILE 141 141 141 ILE ILE W . n 
W 2 142 GLY 142 142 142 GLY GLY W . n 
W 2 143 LEU 143 143 143 LEU LEU W . n 
W 2 144 THR 144 144 144 THR THR W . n 
W 2 145 GLY 145 145 145 GLY GLY W . n 
W 2 146 ILE 146 146 146 ILE ILE W . n 
W 2 147 GLN 147 147 147 GLN GLN W . n 
W 2 148 ASN 148 148 148 ASN ASN W . n 
W 2 149 TYR 149 149 149 TYR TYR W . n 
W 2 150 LEU 150 150 150 LEU LEU W . n 
W 2 151 GLN 151 151 151 GLN GLN W . n 
W 2 152 SER 152 152 152 SER SER W . n 
W 2 153 GLN 153 153 153 GLN GLN W . n 
W 2 154 ILE 154 154 154 ILE ILE W . n 
W 2 155 SER 155 155 155 SER SER W . n 
W 2 156 GLU 156 156 156 GLU GLU W . n 
W 2 157 SER 157 157 157 SER SER W . n 
X 2 1   MET 1   1   1   MET MET X . n 
X 2 2   LYS 2   2   2   LYS LYS X . n 
X 2 3   GLY 3   3   3   GLY GLY X . n 
X 2 4   HIS 4   4   4   HIS HIS X . n 
X 2 5   PRO 5   5   5   PRO PRO X . n 
X 2 6   LYS 6   6   6   LYS LYS X . n 
X 2 7   VAL 7   7   7   VAL VAL X . n 
X 2 8   VAL 8   8   8   VAL VAL X . n 
X 2 9   GLY 9   9   9   GLY GLY X . n 
X 2 10  GLN 10  10  10  GLN GLN X . n 
X 2 11  LEU 11  11  11  LEU LEU X . n 
X 2 12  ASN 12  12  12  ASN ASN X . n 
X 2 13  ARG 13  13  13  ARG ARG X . n 
X 2 14  VAL 14  14  14  VAL VAL X . n 
X 2 15  LEU 15  15  15  LEU LEU X . n 
X 2 16  THR 16  16  16  THR THR X . n 
X 2 17  CYS 17  17  17  CYS CYS X . n 
X 2 18  GLU 18  18  18  GLU GLU X . n 
X 2 19  LEU 19  19  19  LEU LEU X . n 
X 2 20  THR 20  20  20  THR THR X . n 
X 2 21  ALA 21  21  21  ALA ALA X . n 
X 2 22  ILE 22  22  22  ILE ILE X . n 
X 2 23  ASN 23  23  23  ASN ASN X . n 
X 2 24  GLN 24  24  24  GLN GLN X . n 
X 2 25  TYR 25  25  25  TYR TYR X . n 
X 2 26  PHE 26  26  26  PHE PHE X . n 
X 2 27  LEU 27  27  27  LEU LEU X . n 
X 2 28  HIS 28  28  28  HIS HIS X . n 
X 2 29  ALA 29  29  29  ALA ALA X . n 
X 2 30  ARG 30  30  30  ARG ARG X . n 
X 2 31  MET 31  31  31  MET MET X . n 
X 2 32  PHE 32  32  32  PHE PHE X . n 
X 2 33  LYS 33  33  33  LYS LYS X . n 
X 2 34  HIS 34  34  34  HIS HIS X . n 
X 2 35  TRP 35  35  35  TRP TRP X . n 
X 2 36  GLY 36  36  36  GLY GLY X . n 
X 2 37  LEU 37  37  37  LEU LEU X . n 
X 2 38  GLU 38  38  38  GLU GLU X . n 
X 2 39  LYS 39  39  39  LYS LYS X . n 
X 2 40  LEU 40  40  40  LEU LEU X . n 
X 2 41  ASN 41  41  41  ASN ASN X . n 
X 2 42  HIS 42  42  42  HIS HIS X . n 
X 2 43  VAL 43  43  43  VAL VAL X . n 
X 2 44  GLU 44  44  44  GLU GLU X . n 
X 2 45  TYR 45  45  45  TYR TYR X . n 
X 2 46  LYS 46  46  46  LYS LYS X . n 
X 2 47  LYS 47  47  47  LYS LYS X . n 
X 2 48  SER 48  48  48  SER SER X . n 
X 2 49  ILE 49  49  49  ILE ILE X . n 
X 2 50  GLU 50  50  50  GLU GLU X . n 
X 2 51  ASP 51  51  51  ASP ASP X . n 
X 2 52  MET 52  52  52  MET MET X . n 
X 2 53  LYS 53  53  53  LYS LYS X . n 
X 2 54  HIS 54  54  54  HIS HIS X . n 
X 2 55  ALA 55  55  55  ALA ALA X . n 
X 2 56  ASP 56  56  56  ASP ASP X . n 
X 2 57  LYS 57  57  57  LYS LYS X . n 
X 2 58  LEU 58  58  58  LEU LEU X . n 
X 2 59  ILE 59  59  59  ILE ILE X . n 
X 2 60  GLU 60  60  60  GLU GLU X . n 
X 2 61  ARG 61  61  61  ARG ARG X . n 
X 2 62  VAL 62  62  62  VAL VAL X . n 
X 2 63  LEU 63  63  63  LEU LEU X . n 
X 2 64  PHE 64  64  64  PHE PHE X . n 
X 2 65  LEU 65  65  65  LEU LEU X . n 
X 2 66  GLU 66  66  66  GLU GLU X . n 
X 2 67  GLY 67  67  67  GLY GLY X . n 
X 2 68  LEU 68  68  68  LEU LEU X . n 
X 2 69  PRO 69  69  69  PRO PRO X . n 
X 2 70  ASN 70  70  70  ASN ASN X . n 
X 2 71  LEU 71  71  71  LEU LEU X . n 
X 2 72  GLN 72  72  72  GLN GLN X . n 
X 2 73  GLN 73  73  73  GLN GLN X . n 
X 2 74  LEU 74  74  74  LEU LEU X . n 
X 2 75  GLU 75  75  75  GLU GLU X . n 
X 2 76  LYS 76  76  76  LYS LYS X . n 
X 2 77  LEU 77  77  77  LEU LEU X . n 
X 2 78  ARG 78  78  78  ARG ARG X . n 
X 2 79  ILE 79  79  79  ILE ILE X . n 
X 2 80  GLY 80  80  80  GLY GLY X . n 
X 2 81  GLU 81  81  81  GLU GLU X . n 
X 2 82  HIS 82  82  82  HIS HIS X . n 
X 2 83  ALA 83  83  83  ALA ALA X . n 
X 2 84  GLN 84  84  84  GLN GLN X . n 
X 2 85  GLU 85  85  85  GLU GLU X . n 
X 2 86  MET 86  86  86  MET MET X . n 
X 2 87  LEU 87  87  87  LEU LEU X . n 
X 2 88  ASP 88  88  88  ASP ASP X . n 
X 2 89  CYS 89  89  89  CYS CYS X . n 
X 2 90  ASP 90  90  90  ASP ASP X . n 
X 2 91  LEU 91  91  91  LEU LEU X . n 
X 2 92  ALA 92  92  92  ALA ALA X . n 
X 2 93  MET 93  93  93  MET MET X . n 
X 2 94  VAL 94  94  94  VAL VAL X . n 
X 2 95  GLN 95  95  95  GLN GLN X . n 
X 2 96  GLU 96  96  96  GLU GLU X . n 
X 2 97  GLN 97  97  97  GLN GLN X . n 
X 2 98  LEU 98  98  98  LEU LEU X . n 
X 2 99  THR 99  99  99  THR THR X . n 
X 2 100 LEU 100 100 100 LEU LEU X . n 
X 2 101 LEU 101 101 101 LEU LEU X . n 
X 2 102 ARG 102 102 102 ARG ARG X . n 
X 2 103 ASP 103 103 103 ASP ASP X . n 
X 2 104 ALA 104 104 104 ALA ALA X . n 
X 2 105 ILE 105 105 105 ILE ILE X . n 
X 2 106 THR 106 106 106 THR THR X . n 
X 2 107 LEU 107 107 107 LEU LEU X . n 
X 2 108 CYS 108 108 108 CYS CYS X . n 
X 2 109 GLU 109 109 109 GLU GLU X . n 
X 2 110 ALA 110 110 110 ALA ALA X . n 
X 2 111 GLU 111 111 111 GLU GLU X . n 
X 2 112 GLN 112 112 112 GLN GLN X . n 
X 2 113 ASP 113 113 113 ASP ASP X . n 
X 2 114 TYR 114 114 114 TYR TYR X . n 
X 2 115 VAL 115 115 115 VAL VAL X . n 
X 2 116 SER 116 116 116 SER SER X . n 
X 2 117 ARG 117 117 117 ARG ARG X . n 
X 2 118 ASP 118 118 118 ASP ASP X . n 
X 2 119 LEU 119 119 119 LEU LEU X . n 
X 2 120 LEU 120 120 120 LEU LEU X . n 
X 2 121 GLU 121 121 121 GLU GLU X . n 
X 2 122 ASP 122 122 122 ASP ASP X . n 
X 2 123 ILE 123 123 123 ILE ILE X . n 
X 2 124 LEU 124 124 124 LEU LEU X . n 
X 2 125 GLU 125 125 125 GLU GLU X . n 
X 2 126 ASP 126 126 126 ASP ASP X . n 
X 2 127 GLU 127 127 127 GLU GLU X . n 
X 2 128 GLU 128 128 128 GLU GLU X . n 
X 2 129 GLU 129 129 129 GLU GLU X . n 
X 2 130 HIS 130 130 130 HIS HIS X . n 
X 2 131 LEU 131 131 131 LEU LEU X . n 
X 2 132 ASP 132 132 132 ASP ASP X . n 
X 2 133 TRP 133 133 133 TRP TRP X . n 
X 2 134 LEU 134 134 134 LEU LEU X . n 
X 2 135 GLU 135 135 135 GLU GLU X . n 
X 2 136 SER 136 136 136 SER SER X . n 
X 2 137 GLN 137 137 137 GLN GLN X . n 
X 2 138 ARG 138 138 138 ARG ARG X . n 
X 2 139 GLU 139 139 139 GLU GLU X . n 
X 2 140 LEU 140 140 140 LEU LEU X . n 
X 2 141 ILE 141 141 141 ILE ILE X . n 
X 2 142 GLY 142 142 142 GLY GLY X . n 
X 2 143 LEU 143 143 143 LEU LEU X . n 
X 2 144 THR 144 144 144 THR THR X . n 
X 2 145 GLY 145 145 145 GLY GLY X . n 
X 2 146 ILE 146 146 146 ILE ILE X . n 
X 2 147 GLN 147 147 147 GLN GLN X . n 
X 2 148 ASN 148 148 148 ASN ASN X . n 
X 2 149 TYR 149 149 149 TYR TYR X . n 
X 2 150 LEU 150 150 150 LEU LEU X . n 
X 2 151 GLN 151 151 151 GLN GLN X . n 
X 2 152 SER 152 152 152 SER SER X . n 
X 2 153 GLN 153 153 153 GLN GLN X . n 
X 2 154 ILE 154 154 154 ILE ILE X . n 
X 2 155 SER 155 155 155 SER SER X . n 
X 2 156 GLU 156 156 156 GLU GLU X . n 
X 2 157 SER 157 157 157 SER SER X . n 
# 
loop_
_pdbx_nonpoly_scheme.asym_id 
_pdbx_nonpoly_scheme.entity_id 
_pdbx_nonpoly_scheme.mon_id 
_pdbx_nonpoly_scheme.ndb_seq_num 
_pdbx_nonpoly_scheme.pdb_seq_num 
_pdbx_nonpoly_scheme.auth_seq_num 
_pdbx_nonpoly_scheme.pdb_mon_id 
_pdbx_nonpoly_scheme.auth_mon_id 
_pdbx_nonpoly_scheme.pdb_strand_id 
_pdbx_nonpoly_scheme.pdb_ins_code 
Y  3 HEM 1 201 1 HEM HEM N . 
Z  3 HEM 1 201 2 HEM HEM O . 
AA 3 HEM 1 201 3 HEM HEM Q . 
BA 3 HEM 1 201 4 HEM HEM S . 
CA 3 HEM 1 201 5 HEM HEM U . 
DA 3 HEM 1 201 6 HEM HEM X . 
# 
_exptl.absorpt_coefficient_mu     ? 
_exptl.absorpt_correction_T_max   ? 
_exptl.absorpt_correction_T_min   ? 
_exptl.absorpt_correction_type    ? 
_exptl.absorpt_process_details    ? 
_exptl.entry_id                   9IIG 
_exptl.crystals_number            ? 
_exptl.details                    ? 
_exptl.method                     'ELECTRON MICROSCOPY' 
_exptl.method_details             ? 
# 
_struct.entry_id                     9IIG 
_struct.title                        'Cryo-EM structure of hetero-bacterioferritin SoBfr12 in C1 symmetry' 
_struct.pdbx_model_details           ? 
_struct.pdbx_formula_weight          ? 
_struct.pdbx_formula_weight_method   ? 
_struct.pdbx_model_type_details      ? 
_struct.pdbx_CASP_flag               N 
# 
_struct_keywords.entry_id        9IIG 
_struct_keywords.text            '24-mer bacterioferritin, metal transport, oxidoreductase, heme-binding protein' 
_struct_keywords.pdbx_keywords   OXIDOREDUCTASE 
# 
loop_
_struct_asym.id 
_struct_asym.pdbx_blank_PDB_chainid_flag 
_struct_asym.pdbx_modified 
_struct_asym.entity_id 
_struct_asym.details 
A  N N 1 ? 
B  N N 1 ? 
C  N N 1 ? 
D  N N 1 ? 
E  N N 1 ? 
F  N N 1 ? 
G  N N 1 ? 
H  N N 1 ? 
I  N N 1 ? 
J  N N 1 ? 
K  N N 1 ? 
L  N N 1 ? 
M  N N 2 ? 
N  N N 2 ? 
O  N N 2 ? 
P  N N 2 ? 
Q  N N 2 ? 
R  N N 2 ? 
S  N N 2 ? 
T  N N 2 ? 
U  N N 2 ? 
V  N N 2 ? 
W  N N 2 ? 
X  N N 2 ? 
Y  N N 3 ? 
Z  N N 3 ? 
AA N N 3 ? 
BA N N 3 ? 
CA N N 3 ? 
DA N N 3 ? 
# 
loop_
_struct_ref.id 
_struct_ref.db_name 
_struct_ref.db_code 
_struct_ref.pdbx_db_accession 
_struct_ref.pdbx_db_isoform 
_struct_ref.entity_id 
_struct_ref.pdbx_seq_one_letter_code 
_struct_ref.pdbx_align_begin 
1 UNP Q8EHV0_SHEON Q8EHV0 ? 1 
;MKGDKDVIDALNRLLTGELSAMDQYFVHAHMYEDWGLNELYERIAHESDDEKGHAAKLVQRILFLEGVPNVAAREALNIG
SNVEEMLRNDLAYEYKVADDLRKVIALCEQKKDYQTREILEVLLDDTESDHMYWLEKQLGLIDRIGLANYLQTKM
;
1 
2 UNP Q8EHV1_SHEON Q8EHV1 ? 2 
;MKGHPKVVGQLNRVLTCELTAINQYFLHARMFKHWGLEKLNHVEYKKSIEDMKHADKLIERVLFLEGLPNLQQLEKLRIG
EHAQEMLDCDLAMVQEQLTLLRDAITLCEAEQDYVSRDLLEDILEDEEEHLDWLESQRELIGLTGIQNYLQSQISES
;
1 
# 
loop_
_struct_ref_seq.align_id 
_struct_ref_seq.ref_id 
_struct_ref_seq.pdbx_PDB_id_code 
_struct_ref_seq.pdbx_strand_id 
_struct_ref_seq.seq_align_beg 
_struct_ref_seq.pdbx_seq_align_beg_ins_code 
_struct_ref_seq.seq_align_end 
_struct_ref_seq.pdbx_seq_align_end_ins_code 
_struct_ref_seq.pdbx_db_accession 
_struct_ref_seq.db_align_beg 
_struct_ref_seq.pdbx_db_align_beg_ins_code 
_struct_ref_seq.db_align_end 
_struct_ref_seq.pdbx_db_align_end_ins_code 
_struct_ref_seq.pdbx_auth_seq_align_beg 
_struct_ref_seq.pdbx_auth_seq_align_end 
1  1 9IIG A 1 ? 155 ? Q8EHV0 1 ? 155 ? 1 155 
2  1 9IIG B 1 ? 155 ? Q8EHV0 1 ? 155 ? 1 155 
3  1 9IIG C 1 ? 155 ? Q8EHV0 1 ? 155 ? 1 155 
4  1 9IIG D 1 ? 155 ? Q8EHV0 1 ? 155 ? 1 155 
5  1 9IIG E 1 ? 155 ? Q8EHV0 1 ? 155 ? 1 155 
6  1 9IIG F 1 ? 155 ? Q8EHV0 1 ? 155 ? 1 155 
7  1 9IIG G 1 ? 155 ? Q8EHV0 1 ? 155 ? 1 155 
8  1 9IIG H 1 ? 155 ? Q8EHV0 1 ? 155 ? 1 155 
9  1 9IIG I 1 ? 155 ? Q8EHV0 1 ? 155 ? 1 155 
10 1 9IIG J 1 ? 155 ? Q8EHV0 1 ? 155 ? 1 155 
11 1 9IIG K 1 ? 155 ? Q8EHV0 1 ? 155 ? 1 155 
12 1 9IIG L 1 ? 155 ? Q8EHV0 1 ? 155 ? 1 155 
13 2 9IIG M 1 ? 157 ? Q8EHV1 1 ? 157 ? 1 157 
14 2 9IIG N 1 ? 157 ? Q8EHV1 1 ? 157 ? 1 157 
15 2 9IIG O 1 ? 157 ? Q8EHV1 1 ? 157 ? 1 157 
16 2 9IIG P 1 ? 157 ? Q8EHV1 1 ? 157 ? 1 157 
17 2 9IIG Q 1 ? 157 ? Q8EHV1 1 ? 157 ? 1 157 
18 2 9IIG R 1 ? 157 ? Q8EHV1 1 ? 157 ? 1 157 
19 2 9IIG S 1 ? 157 ? Q8EHV1 1 ? 157 ? 1 157 
20 2 9IIG T 1 ? 157 ? Q8EHV1 1 ? 157 ? 1 157 
21 2 9IIG U 1 ? 157 ? Q8EHV1 1 ? 157 ? 1 157 
22 2 9IIG V 1 ? 157 ? Q8EHV1 1 ? 157 ? 1 157 
23 2 9IIG W 1 ? 157 ? Q8EHV1 1 ? 157 ? 1 157 
24 2 9IIG X 1 ? 157 ? Q8EHV1 1 ? 157 ? 1 157 
# 
_pdbx_struct_assembly.id                 1 
_pdbx_struct_assembly.details            author_defined_assembly 
_pdbx_struct_assembly.method_details     ? 
_pdbx_struct_assembly.oligomeric_count   24 
# 
_pdbx_struct_assembly_gen.assembly_id       1 
_pdbx_struct_assembly_gen.oper_expression   1 
_pdbx_struct_assembly_gen.asym_id_list      A,B,C,D,E,F,G,H,I,J,K,L,M,N,Y,O,Z,P,Q,AA,R,S,BA,T,U,CA,V,W,X,DA 
# 
_pdbx_struct_assembly_auth_evidence.id                     1 
_pdbx_struct_assembly_auth_evidence.assembly_id            1 
_pdbx_struct_assembly_auth_evidence.experimental_support   'electron microscopy' 
_pdbx_struct_assembly_auth_evidence.details                'not applicable' 
# 
_pdbx_struct_oper_list.id             1 
_pdbx_struct_oper_list.type           'identity operation' 
_pdbx_struct_oper_list.name           1_555 
_pdbx_struct_oper_list.matrix[1][1]   1.0000000000 
_pdbx_struct_oper_list.matrix[1][2]   0.0000000000 
_pdbx_struct_oper_list.matrix[1][3]   0.0000000000 
_pdbx_struct_oper_list.vector[1]      0.0000000000 
_pdbx_struct_oper_list.matrix[2][1]   0.0000000000 
_pdbx_struct_oper_list.matrix[2][2]   1.0000000000 
_pdbx_struct_oper_list.matrix[2][3]   0.0000000000 
_pdbx_struct_oper_list.vector[2]      0.0000000000 
_pdbx_struct_oper_list.matrix[3][1]   0.0000000000 
_pdbx_struct_oper_list.matrix[3][2]   0.0000000000 
_pdbx_struct_oper_list.matrix[3][3]   1.0000000000 
_pdbx_struct_oper_list.vector[3]      0.0000000000 
# 
loop_
_struct_conf.conf_type_id 
_struct_conf.id 
_struct_conf.pdbx_PDB_helix_id 
_struct_conf.beg_label_comp_id 
_struct_conf.beg_label_asym_id 
_struct_conf.beg_label_seq_id 
_struct_conf.pdbx_beg_PDB_ins_code 
_struct_conf.end_label_comp_id 
_struct_conf.end_label_asym_id 
_struct_conf.end_label_seq_id 
_struct_conf.pdbx_end_PDB_ins_code 
_struct_conf.beg_auth_comp_id 
_struct_conf.beg_auth_asym_id 
_struct_conf.beg_auth_seq_id 
_struct_conf.end_auth_comp_id 
_struct_conf.end_auth_asym_id 
_struct_conf.end_auth_seq_id 
_struct_conf.pdbx_PDB_helix_class 
_struct_conf.details 
_struct_conf.pdbx_PDB_helix_length 
HELX_P HELX_P1   AA1 ASP A 4   ? TRP A 35  ? ASP A 4   TRP A 35  1 ? 32 
HELX_P HELX_P2   AA2 LEU A 37  ? LEU A 65  ? LEU A 37  LEU A 65  1 ? 29 
HELX_P HELX_P3   AA3 ASN A 82  ? LYS A 111 ? ASN A 82  LYS A 111 1 ? 30 
HELX_P HELX_P4   AA4 ASP A 113 ? HIS A 131 ? ASP A 113 HIS A 131 1 ? 19 
HELX_P HELX_P5   AA5 HIS A 131 ? GLY A 146 ? HIS A 131 GLY A 146 1 ? 16 
HELX_P HELX_P6   AA6 GLY A 146 ? LYS A 154 ? GLY A 146 LYS A 154 1 ? 9  
HELX_P HELX_P7   AA7 ASP B 4   ? TRP B 35  ? ASP B 4   TRP B 35  1 ? 32 
HELX_P HELX_P8   AA8 LEU B 37  ? LEU B 65  ? LEU B 37  LEU B 65  1 ? 29 
HELX_P HELX_P9   AA9 ASN B 82  ? LYS B 111 ? ASN B 82  LYS B 111 1 ? 30 
HELX_P HELX_P10  AB1 ASP B 113 ? HIS B 131 ? ASP B 113 HIS B 131 1 ? 19 
HELX_P HELX_P11  AB2 HIS B 131 ? GLY B 146 ? HIS B 131 GLY B 146 1 ? 16 
HELX_P HELX_P12  AB3 GLY B 146 ? LYS B 154 ? GLY B 146 LYS B 154 1 ? 9  
HELX_P HELX_P13  AB4 ASP C 4   ? TRP C 35  ? ASP C 4   TRP C 35  1 ? 32 
HELX_P HELX_P14  AB5 LEU C 37  ? LEU C 65  ? LEU C 37  LEU C 65  1 ? 29 
HELX_P HELX_P15  AB6 ASN C 82  ? LYS C 111 ? ASN C 82  LYS C 111 1 ? 30 
HELX_P HELX_P16  AB7 ASP C 113 ? HIS C 131 ? ASP C 113 HIS C 131 1 ? 19 
HELX_P HELX_P17  AB8 HIS C 131 ? GLY C 146 ? HIS C 131 GLY C 146 1 ? 16 
HELX_P HELX_P18  AB9 GLY C 146 ? LYS C 154 ? GLY C 146 LYS C 154 1 ? 9  
HELX_P HELX_P19  AC1 ASP D 4   ? TRP D 35  ? ASP D 4   TRP D 35  1 ? 32 
HELX_P HELX_P20  AC2 LEU D 37  ? LEU D 65  ? LEU D 37  LEU D 65  1 ? 29 
HELX_P HELX_P21  AC3 ASN D 82  ? LYS D 111 ? ASN D 82  LYS D 111 1 ? 30 
HELX_P HELX_P22  AC4 ASP D 113 ? HIS D 131 ? ASP D 113 HIS D 131 1 ? 19 
HELX_P HELX_P23  AC5 HIS D 131 ? GLY D 146 ? HIS D 131 GLY D 146 1 ? 16 
HELX_P HELX_P24  AC6 GLY D 146 ? LYS D 154 ? GLY D 146 LYS D 154 1 ? 9  
HELX_P HELX_P25  AC7 ASP E 4   ? TRP E 35  ? ASP E 4   TRP E 35  1 ? 32 
HELX_P HELX_P26  AC8 LEU E 37  ? LEU E 65  ? LEU E 37  LEU E 65  1 ? 29 
HELX_P HELX_P27  AC9 ASN E 82  ? LYS E 111 ? ASN E 82  LYS E 111 1 ? 30 
HELX_P HELX_P28  AD1 ASP E 113 ? HIS E 131 ? ASP E 113 HIS E 131 1 ? 19 
HELX_P HELX_P29  AD2 HIS E 131 ? GLY E 146 ? HIS E 131 GLY E 146 1 ? 16 
HELX_P HELX_P30  AD3 GLY E 146 ? LYS E 154 ? GLY E 146 LYS E 154 1 ? 9  
HELX_P HELX_P31  AD4 ASP F 4   ? TRP F 35  ? ASP F 4   TRP F 35  1 ? 32 
HELX_P HELX_P32  AD5 LEU F 37  ? LEU F 65  ? LEU F 37  LEU F 65  1 ? 29 
HELX_P HELX_P33  AD6 ASN F 82  ? LYS F 111 ? ASN F 82  LYS F 111 1 ? 30 
HELX_P HELX_P34  AD7 ASP F 113 ? HIS F 131 ? ASP F 113 HIS F 131 1 ? 19 
HELX_P HELX_P35  AD8 HIS F 131 ? GLY F 146 ? HIS F 131 GLY F 146 1 ? 16 
HELX_P HELX_P36  AD9 GLY F 146 ? LYS F 154 ? GLY F 146 LYS F 154 1 ? 9  
HELX_P HELX_P37  AE1 ASP G 4   ? TRP G 35  ? ASP G 4   TRP G 35  1 ? 32 
HELX_P HELX_P38  AE2 LEU G 37  ? LEU G 65  ? LEU G 37  LEU G 65  1 ? 29 
HELX_P HELX_P39  AE3 ASN G 82  ? LYS G 111 ? ASN G 82  LYS G 111 1 ? 30 
HELX_P HELX_P40  AE4 ASP G 113 ? HIS G 131 ? ASP G 113 HIS G 131 1 ? 19 
HELX_P HELX_P41  AE5 HIS G 131 ? GLY G 146 ? HIS G 131 GLY G 146 1 ? 16 
HELX_P HELX_P42  AE6 GLY G 146 ? LYS G 154 ? GLY G 146 LYS G 154 1 ? 9  
HELX_P HELX_P43  AE7 ASP H 4   ? TRP H 35  ? ASP H 4   TRP H 35  1 ? 32 
HELX_P HELX_P44  AE8 LEU H 37  ? LEU H 65  ? LEU H 37  LEU H 65  1 ? 29 
HELX_P HELX_P45  AE9 ASN H 82  ? LYS H 111 ? ASN H 82  LYS H 111 1 ? 30 
HELX_P HELX_P46  AF1 ASP H 113 ? HIS H 131 ? ASP H 113 HIS H 131 1 ? 19 
HELX_P HELX_P47  AF2 HIS H 131 ? GLY H 146 ? HIS H 131 GLY H 146 1 ? 16 
HELX_P HELX_P48  AF3 GLY H 146 ? LYS H 154 ? GLY H 146 LYS H 154 1 ? 9  
HELX_P HELX_P49  AF4 ASP I 4   ? TRP I 35  ? ASP I 4   TRP I 35  1 ? 32 
HELX_P HELX_P50  AF5 LEU I 37  ? LEU I 65  ? LEU I 37  LEU I 65  1 ? 29 
HELX_P HELX_P51  AF6 ASN I 82  ? LYS I 111 ? ASN I 82  LYS I 111 1 ? 30 
HELX_P HELX_P52  AF7 ASP I 113 ? HIS I 131 ? ASP I 113 HIS I 131 1 ? 19 
HELX_P HELX_P53  AF8 HIS I 131 ? GLY I 146 ? HIS I 131 GLY I 146 1 ? 16 
HELX_P HELX_P54  AF9 GLY I 146 ? LYS I 154 ? GLY I 146 LYS I 154 1 ? 9  
HELX_P HELX_P55  AG1 ASP J 4   ? TRP J 35  ? ASP J 4   TRP J 35  1 ? 32 
HELX_P HELX_P56  AG2 LEU J 37  ? LEU J 65  ? LEU J 37  LEU J 65  1 ? 29 
HELX_P HELX_P57  AG3 ASN J 82  ? LYS J 111 ? ASN J 82  LYS J 111 1 ? 30 
HELX_P HELX_P58  AG4 ASP J 113 ? HIS J 131 ? ASP J 113 HIS J 131 1 ? 19 
HELX_P HELX_P59  AG5 HIS J 131 ? GLY J 146 ? HIS J 131 GLY J 146 1 ? 16 
HELX_P HELX_P60  AG6 GLY J 146 ? LYS J 154 ? GLY J 146 LYS J 154 1 ? 9  
HELX_P HELX_P61  AG7 ASP K 4   ? TRP K 35  ? ASP K 4   TRP K 35  1 ? 32 
HELX_P HELX_P62  AG8 LEU K 37  ? LEU K 65  ? LEU K 37  LEU K 65  1 ? 29 
HELX_P HELX_P63  AG9 ASN K 82  ? LYS K 111 ? ASN K 82  LYS K 111 1 ? 30 
HELX_P HELX_P64  AH1 ASP K 113 ? HIS K 131 ? ASP K 113 HIS K 131 1 ? 19 
HELX_P HELX_P65  AH2 HIS K 131 ? GLY K 146 ? HIS K 131 GLY K 146 1 ? 16 
HELX_P HELX_P66  AH3 GLY K 146 ? LYS K 154 ? GLY K 146 LYS K 154 1 ? 9  
HELX_P HELX_P67  AH4 ASP L 4   ? TRP L 35  ? ASP L 4   TRP L 35  1 ? 32 
HELX_P HELX_P68  AH5 LEU L 37  ? LEU L 65  ? LEU L 37  LEU L 65  1 ? 29 
HELX_P HELX_P69  AH6 ASN L 82  ? LYS L 111 ? ASN L 82  LYS L 111 1 ? 30 
HELX_P HELX_P70  AH7 ASP L 113 ? HIS L 131 ? ASP L 113 HIS L 131 1 ? 19 
HELX_P HELX_P71  AH8 HIS L 131 ? GLY L 146 ? HIS L 131 GLY L 146 1 ? 16 
HELX_P HELX_P72  AH9 GLY L 146 ? LYS L 154 ? GLY L 146 LYS L 154 1 ? 9  
HELX_P HELX_P73  AI1 HIS M 4   ? TRP M 35  ? HIS M 4   TRP M 35  1 ? 32 
HELX_P HELX_P74  AI2 LEU M 37  ? LEU M 65  ? LEU M 37  LEU M 65  1 ? 29 
HELX_P HELX_P75  AI3 HIS M 82  ? GLU M 111 ? HIS M 82  GLU M 111 1 ? 30 
HELX_P HELX_P76  AI4 ASP M 113 ? GLY M 145 ? ASP M 113 GLY M 145 1 ? 33 
HELX_P HELX_P77  AI5 GLY M 145 ? SER M 152 ? GLY M 145 SER M 152 1 ? 8  
HELX_P HELX_P78  AI6 HIS N 4   ? TRP N 35  ? HIS N 4   TRP N 35  1 ? 32 
HELX_P HELX_P79  AI7 LEU N 37  ? LEU N 65  ? LEU N 37  LEU N 65  1 ? 29 
HELX_P HELX_P80  AI8 HIS N 82  ? GLU N 111 ? HIS N 82  GLU N 111 1 ? 30 
HELX_P HELX_P81  AI9 ASP N 113 ? GLY N 145 ? ASP N 113 GLY N 145 1 ? 33 
HELX_P HELX_P82  AJ1 GLY N 145 ? SER N 152 ? GLY N 145 SER N 152 1 ? 8  
HELX_P HELX_P83  AJ2 HIS O 4   ? TRP O 35  ? HIS O 4   TRP O 35  1 ? 32 
HELX_P HELX_P84  AJ3 LEU O 37  ? LEU O 65  ? LEU O 37  LEU O 65  1 ? 29 
HELX_P HELX_P85  AJ4 HIS O 82  ? GLU O 111 ? HIS O 82  GLU O 111 1 ? 30 
HELX_P HELX_P86  AJ5 ASP O 113 ? GLY O 145 ? ASP O 113 GLY O 145 1 ? 33 
HELX_P HELX_P87  AJ6 GLY O 145 ? SER O 152 ? GLY O 145 SER O 152 1 ? 8  
HELX_P HELX_P88  AJ7 HIS P 4   ? TRP P 35  ? HIS P 4   TRP P 35  1 ? 32 
HELX_P HELX_P89  AJ8 LEU P 37  ? LEU P 65  ? LEU P 37  LEU P 65  1 ? 29 
HELX_P HELX_P90  AJ9 HIS P 82  ? GLU P 111 ? HIS P 82  GLU P 111 1 ? 30 
HELX_P HELX_P91  AK1 ASP P 113 ? GLY P 145 ? ASP P 113 GLY P 145 1 ? 33 
HELX_P HELX_P92  AK2 GLY P 145 ? SER P 152 ? GLY P 145 SER P 152 1 ? 8  
HELX_P HELX_P93  AK3 HIS Q 4   ? TRP Q 35  ? HIS Q 4   TRP Q 35  1 ? 32 
HELX_P HELX_P94  AK4 LEU Q 37  ? LEU Q 65  ? LEU Q 37  LEU Q 65  1 ? 29 
HELX_P HELX_P95  AK5 HIS Q 82  ? GLU Q 111 ? HIS Q 82  GLU Q 111 1 ? 30 
HELX_P HELX_P96  AK6 ASP Q 113 ? GLY Q 145 ? ASP Q 113 GLY Q 145 1 ? 33 
HELX_P HELX_P97  AK7 GLY Q 145 ? SER Q 152 ? GLY Q 145 SER Q 152 1 ? 8  
HELX_P HELX_P98  AK8 HIS R 4   ? TRP R 35  ? HIS R 4   TRP R 35  1 ? 32 
HELX_P HELX_P99  AK9 LEU R 37  ? LEU R 65  ? LEU R 37  LEU R 65  1 ? 29 
HELX_P HELX_P100 AL1 HIS R 82  ? GLU R 111 ? HIS R 82  GLU R 111 1 ? 30 
HELX_P HELX_P101 AL2 ASP R 113 ? GLY R 145 ? ASP R 113 GLY R 145 1 ? 33 
HELX_P HELX_P102 AL3 GLY R 145 ? SER R 152 ? GLY R 145 SER R 152 1 ? 8  
HELX_P HELX_P103 AL4 HIS S 4   ? TRP S 35  ? HIS S 4   TRP S 35  1 ? 32 
HELX_P HELX_P104 AL5 LEU S 37  ? LEU S 65  ? LEU S 37  LEU S 65  1 ? 29 
HELX_P HELX_P105 AL6 HIS S 82  ? GLU S 111 ? HIS S 82  GLU S 111 1 ? 30 
HELX_P HELX_P106 AL7 ASP S 113 ? GLY S 145 ? ASP S 113 GLY S 145 1 ? 33 
HELX_P HELX_P107 AL8 GLY S 145 ? SER S 152 ? GLY S 145 SER S 152 1 ? 8  
HELX_P HELX_P108 AL9 HIS T 4   ? TRP T 35  ? HIS T 4   TRP T 35  1 ? 32 
HELX_P HELX_P109 AM1 LEU T 37  ? LEU T 65  ? LEU T 37  LEU T 65  1 ? 29 
HELX_P HELX_P110 AM2 HIS T 82  ? GLU T 111 ? HIS T 82  GLU T 111 1 ? 30 
HELX_P HELX_P111 AM3 ASP T 113 ? GLY T 145 ? ASP T 113 GLY T 145 1 ? 33 
HELX_P HELX_P112 AM4 GLY T 145 ? SER T 152 ? GLY T 145 SER T 152 1 ? 8  
HELX_P HELX_P113 AM5 HIS U 4   ? TRP U 35  ? HIS U 4   TRP U 35  1 ? 32 
HELX_P HELX_P114 AM6 LEU U 37  ? LEU U 65  ? LEU U 37  LEU U 65  1 ? 29 
HELX_P HELX_P115 AM7 HIS U 82  ? GLU U 111 ? HIS U 82  GLU U 111 1 ? 30 
HELX_P HELX_P116 AM8 ASP U 113 ? GLY U 145 ? ASP U 113 GLY U 145 1 ? 33 
HELX_P HELX_P117 AM9 GLY U 145 ? SER U 152 ? GLY U 145 SER U 152 1 ? 8  
HELX_P HELX_P118 AN1 HIS V 4   ? TRP V 35  ? HIS V 4   TRP V 35  1 ? 32 
HELX_P HELX_P119 AN2 LEU V 37  ? LEU V 65  ? LEU V 37  LEU V 65  1 ? 29 
HELX_P HELX_P120 AN3 HIS V 82  ? GLU V 111 ? HIS V 82  GLU V 111 1 ? 30 
HELX_P HELX_P121 AN4 ASP V 113 ? GLY V 145 ? ASP V 113 GLY V 145 1 ? 33 
HELX_P HELX_P122 AN5 GLY V 145 ? SER V 152 ? GLY V 145 SER V 152 1 ? 8  
HELX_P HELX_P123 AN6 HIS W 4   ? TRP W 35  ? HIS W 4   TRP W 35  1 ? 32 
HELX_P HELX_P124 AN7 LEU W 37  ? LEU W 65  ? LEU W 37  LEU W 65  1 ? 29 
HELX_P HELX_P125 AN8 HIS W 82  ? GLU W 111 ? HIS W 82  GLU W 111 1 ? 30 
HELX_P HELX_P126 AN9 ASP W 113 ? GLY W 145 ? ASP W 113 GLY W 145 1 ? 33 
HELX_P HELX_P127 AO1 GLY W 145 ? SER W 152 ? GLY W 145 SER W 152 1 ? 8  
HELX_P HELX_P128 AO2 HIS X 4   ? TRP X 35  ? HIS X 4   TRP X 35  1 ? 32 
HELX_P HELX_P129 AO3 LEU X 37  ? LEU X 65  ? LEU X 37  LEU X 65  1 ? 29 
HELX_P HELX_P130 AO4 HIS X 82  ? GLU X 111 ? HIS X 82  GLU X 111 1 ? 30 
HELX_P HELX_P131 AO5 ASP X 113 ? GLY X 145 ? ASP X 113 GLY X 145 1 ? 33 
HELX_P HELX_P132 AO6 GLY X 145 ? SER X 152 ? GLY X 145 SER X 152 1 ? 8  
# 
_struct_conf_type.id          HELX_P 
_struct_conf_type.criteria    ? 
_struct_conf_type.reference   ? 
# 
loop_
_struct_conn.id 
_struct_conn.conn_type_id 
_struct_conn.pdbx_leaving_atom_flag 
_struct_conn.pdbx_PDB_id 
_struct_conn.ptnr1_label_asym_id 
_struct_conn.ptnr1_label_comp_id 
_struct_conn.ptnr1_label_seq_id 
_struct_conn.ptnr1_label_atom_id 
_struct_conn.pdbx_ptnr1_label_alt_id 
_struct_conn.pdbx_ptnr1_PDB_ins_code 
_struct_conn.pdbx_ptnr1_standard_comp_id 
_struct_conn.ptnr1_symmetry 
_struct_conn.ptnr2_label_asym_id 
_struct_conn.ptnr2_label_comp_id 
_struct_conn.ptnr2_label_seq_id 
_struct_conn.ptnr2_label_atom_id 
_struct_conn.pdbx_ptnr2_label_alt_id 
_struct_conn.pdbx_ptnr2_PDB_ins_code 
_struct_conn.ptnr1_auth_asym_id 
_struct_conn.ptnr1_auth_comp_id 
_struct_conn.ptnr1_auth_seq_id 
_struct_conn.ptnr2_auth_asym_id 
_struct_conn.ptnr2_auth_comp_id 
_struct_conn.ptnr2_auth_seq_id 
_struct_conn.ptnr2_symmetry 
_struct_conn.pdbx_ptnr3_label_atom_id 
_struct_conn.pdbx_ptnr3_label_seq_id 
_struct_conn.pdbx_ptnr3_label_comp_id 
_struct_conn.pdbx_ptnr3_label_asym_id 
_struct_conn.pdbx_ptnr3_label_alt_id 
_struct_conn.pdbx_ptnr3_PDB_ins_code 
_struct_conn.details 
_struct_conn.pdbx_dist_value 
_struct_conn.pdbx_value_order 
_struct_conn.pdbx_role 
metalc1  metalc ? ? M  MET 52 SD ? ? ? 1_555 Y  HEM .  FE ? ? M MET 52  N HEM 201 1_555 ? ? ? ? ? ? ? 2.692 ? ? 
metalc2  metalc ? ? N  MET 52 SD ? ? ? 1_555 Y  HEM .  FE ? ? N MET 52  N HEM 201 1_555 ? ? ? ? ? ? ? 2.376 ? ? 
metalc3  metalc ? ? O  MET 52 SD ? ? ? 1_555 Z  HEM .  FE ? ? O MET 52  O HEM 201 1_555 ? ? ? ? ? ? ? 2.454 ? ? 
metalc4  metalc ? ? Z  HEM .  FE ? ? ? 1_555 P  MET 52 SD ? ? O HEM 201 P MET 52  1_555 ? ? ? ? ? ? ? 2.593 ? ? 
metalc5  metalc ? ? Q  MET 52 SD ? ? ? 1_555 AA HEM .  FE ? ? Q MET 52  Q HEM 201 1_555 ? ? ? ? ? ? ? 2.545 ? ? 
metalc6  metalc ? ? AA HEM .  FE ? ? ? 1_555 R  MET 52 SD ? ? Q HEM 201 R MET 52  1_555 ? ? ? ? ? ? ? 2.474 ? ? 
metalc7  metalc ? ? S  MET 52 SD ? ? ? 1_555 BA HEM .  FE ? ? S MET 52  S HEM 201 1_555 ? ? ? ? ? ? ? 2.398 ? ? 
metalc8  metalc ? ? BA HEM .  FE ? ? ? 1_555 T  MET 52 SD ? ? S HEM 201 T MET 52  1_555 ? ? ? ? ? ? ? 2.658 ? ? 
metalc9  metalc ? ? U  MET 52 SD ? ? ? 1_555 CA HEM .  FE ? ? U MET 52  U HEM 201 1_555 ? ? ? ? ? ? ? 2.377 ? ? 
metalc10 metalc ? ? CA HEM .  FE ? ? ? 1_555 V  MET 52 SD ? ? U HEM 201 V MET 52  1_555 ? ? ? ? ? ? ? 2.593 ? ? 
metalc11 metalc ? ? W  MET 52 SD ? ? ? 1_555 DA HEM .  FE ? ? W MET 52  X HEM 201 1_555 ? ? ? ? ? ? ? 2.566 ? ? 
metalc12 metalc ? ? X  MET 52 SD ? ? ? 1_555 DA HEM .  FE ? ? X MET 52  X HEM 201 1_555 ? ? ? ? ? ? ? 2.447 ? ? 
# 
_struct_conn_type.id          metalc 
_struct_conn_type.criteria    ? 
_struct_conn_type.reference   ? 
# 
loop_
_pdbx_struct_conn_angle.id 
_pdbx_struct_conn_angle.ptnr1_label_atom_id 
_pdbx_struct_conn_angle.ptnr1_label_alt_id 
_pdbx_struct_conn_angle.ptnr1_label_asym_id 
_pdbx_struct_conn_angle.ptnr1_label_comp_id 
_pdbx_struct_conn_angle.ptnr1_label_seq_id 
_pdbx_struct_conn_angle.ptnr1_auth_atom_id 
_pdbx_struct_conn_angle.ptnr1_auth_asym_id 
_pdbx_struct_conn_angle.ptnr1_auth_comp_id 
_pdbx_struct_conn_angle.ptnr1_auth_seq_id 
_pdbx_struct_conn_angle.ptnr1_PDB_ins_code 
_pdbx_struct_conn_angle.ptnr1_symmetry 
_pdbx_struct_conn_angle.ptnr2_label_atom_id 
_pdbx_struct_conn_angle.ptnr2_label_alt_id 
_pdbx_struct_conn_angle.ptnr2_label_asym_id 
_pdbx_struct_conn_angle.ptnr2_label_comp_id 
_pdbx_struct_conn_angle.ptnr2_label_seq_id 
_pdbx_struct_conn_angle.ptnr2_auth_atom_id 
_pdbx_struct_conn_angle.ptnr2_auth_asym_id 
_pdbx_struct_conn_angle.ptnr2_auth_comp_id 
_pdbx_struct_conn_angle.ptnr2_auth_seq_id 
_pdbx_struct_conn_angle.ptnr2_PDB_ins_code 
_pdbx_struct_conn_angle.ptnr2_symmetry 
_pdbx_struct_conn_angle.ptnr3_label_atom_id 
_pdbx_struct_conn_angle.ptnr3_label_alt_id 
_pdbx_struct_conn_angle.ptnr3_label_asym_id 
_pdbx_struct_conn_angle.ptnr3_label_comp_id 
_pdbx_struct_conn_angle.ptnr3_label_seq_id 
_pdbx_struct_conn_angle.ptnr3_auth_atom_id 
_pdbx_struct_conn_angle.ptnr3_auth_asym_id 
_pdbx_struct_conn_angle.ptnr3_auth_comp_id 
_pdbx_struct_conn_angle.ptnr3_auth_seq_id 
_pdbx_struct_conn_angle.ptnr3_PDB_ins_code 
_pdbx_struct_conn_angle.ptnr3_symmetry 
_pdbx_struct_conn_angle.value 
_pdbx_struct_conn_angle.value_esd 
1  SD ? M  MET 52 ? M MET 52  ? 1_555 FE ? Y  HEM . ? N HEM 201 ? 1_555 NA ? Y  HEM .  ? N HEM 201 ? 1_555 74.8  ? 
2  SD ? M  MET 52 ? M MET 52  ? 1_555 FE ? Y  HEM . ? N HEM 201 ? 1_555 NB ? Y  HEM .  ? N HEM 201 ? 1_555 92.4  ? 
3  NA ? Y  HEM .  ? N HEM 201 ? 1_555 FE ? Y  HEM . ? N HEM 201 ? 1_555 NB ? Y  HEM .  ? N HEM 201 ? 1_555 87.0  ? 
4  SD ? M  MET 52 ? M MET 52  ? 1_555 FE ? Y  HEM . ? N HEM 201 ? 1_555 NC ? Y  HEM .  ? N HEM 201 ? 1_555 103.8 ? 
5  NA ? Y  HEM .  ? N HEM 201 ? 1_555 FE ? Y  HEM . ? N HEM 201 ? 1_555 NC ? Y  HEM .  ? N HEM 201 ? 1_555 177.2 ? 
6  NB ? Y  HEM .  ? N HEM 201 ? 1_555 FE ? Y  HEM . ? N HEM 201 ? 1_555 NC ? Y  HEM .  ? N HEM 201 ? 1_555 95.5  ? 
7  SD ? M  MET 52 ? M MET 52  ? 1_555 FE ? Y  HEM . ? N HEM 201 ? 1_555 ND ? Y  HEM .  ? N HEM 201 ? 1_555 83.5  ? 
8  NA ? Y  HEM .  ? N HEM 201 ? 1_555 FE ? Y  HEM . ? N HEM 201 ? 1_555 ND ? Y  HEM .  ? N HEM 201 ? 1_555 88.5  ? 
9  NB ? Y  HEM .  ? N HEM 201 ? 1_555 FE ? Y  HEM . ? N HEM 201 ? 1_555 ND ? Y  HEM .  ? N HEM 201 ? 1_555 174.7 ? 
10 NC ? Y  HEM .  ? N HEM 201 ? 1_555 FE ? Y  HEM . ? N HEM 201 ? 1_555 ND ? Y  HEM .  ? N HEM 201 ? 1_555 88.9  ? 
11 SD ? M  MET 52 ? M MET 52  ? 1_555 FE ? Y  HEM . ? N HEM 201 ? 1_555 SD ? N  MET 52 ? N MET 52  ? 1_555 148.1 ? 
12 NA ? Y  HEM .  ? N HEM 201 ? 1_555 FE ? Y  HEM . ? N HEM 201 ? 1_555 SD ? N  MET 52 ? N MET 52  ? 1_555 80.2  ? 
13 NB ? Y  HEM .  ? N HEM 201 ? 1_555 FE ? Y  HEM . ? N HEM 201 ? 1_555 SD ? N  MET 52 ? N MET 52  ? 1_555 105.9 ? 
14 NC ? Y  HEM .  ? N HEM 201 ? 1_555 FE ? Y  HEM . ? N HEM 201 ? 1_555 SD ? N  MET 52 ? N MET 52  ? 1_555 100.3 ? 
15 ND ? Y  HEM .  ? N HEM 201 ? 1_555 FE ? Y  HEM . ? N HEM 201 ? 1_555 SD ? N  MET 52 ? N MET 52  ? 1_555 76.2  ? 
16 SD ? O  MET 52 ? O MET 52  ? 1_555 FE ? Z  HEM . ? O HEM 201 ? 1_555 NA ? Z  HEM .  ? O HEM 201 ? 1_555 76.3  ? 
17 SD ? O  MET 52 ? O MET 52  ? 1_555 FE ? Z  HEM . ? O HEM 201 ? 1_555 NB ? Z  HEM .  ? O HEM 201 ? 1_555 112.7 ? 
18 NA ? Z  HEM .  ? O HEM 201 ? 1_555 FE ? Z  HEM . ? O HEM 201 ? 1_555 NB ? Z  HEM .  ? O HEM 201 ? 1_555 87.0  ? 
19 SD ? O  MET 52 ? O MET 52  ? 1_555 FE ? Z  HEM . ? O HEM 201 ? 1_555 NC ? Z  HEM .  ? O HEM 201 ? 1_555 103.8 ? 
20 NA ? Z  HEM .  ? O HEM 201 ? 1_555 FE ? Z  HEM . ? O HEM 201 ? 1_555 NC ? Z  HEM .  ? O HEM 201 ? 1_555 177.2 ? 
21 NB ? Z  HEM .  ? O HEM 201 ? 1_555 FE ? Z  HEM . ? O HEM 201 ? 1_555 NC ? Z  HEM .  ? O HEM 201 ? 1_555 95.5  ? 
22 SD ? O  MET 52 ? O MET 52  ? 1_555 FE ? Z  HEM . ? O HEM 201 ? 1_555 ND ? Z  HEM .  ? O HEM 201 ? 1_555 69.0  ? 
23 NA ? Z  HEM .  ? O HEM 201 ? 1_555 FE ? Z  HEM . ? O HEM 201 ? 1_555 ND ? Z  HEM .  ? O HEM 201 ? 1_555 88.5  ? 
24 NB ? Z  HEM .  ? O HEM 201 ? 1_555 FE ? Z  HEM . ? O HEM 201 ? 1_555 ND ? Z  HEM .  ? O HEM 201 ? 1_555 174.6 ? 
25 NC ? Z  HEM .  ? O HEM 201 ? 1_555 FE ? Z  HEM . ? O HEM 201 ? 1_555 ND ? Z  HEM .  ? O HEM 201 ? 1_555 88.9  ? 
26 SD ? O  MET 52 ? O MET 52  ? 1_555 FE ? Z  HEM . ? O HEM 201 ? 1_555 SD ? P  MET 52 ? P MET 52  ? 1_555 135.2 ? 
27 NA ? Z  HEM .  ? O HEM 201 ? 1_555 FE ? Z  HEM . ? O HEM 201 ? 1_555 SD ? P  MET 52 ? P MET 52  ? 1_555 71.8  ? 
28 NB ? Z  HEM .  ? O HEM 201 ? 1_555 FE ? Z  HEM . ? O HEM 201 ? 1_555 SD ? P  MET 52 ? P MET 52  ? 1_555 96.4  ? 
29 NC ? Z  HEM .  ? O HEM 201 ? 1_555 FE ? Z  HEM . ? O HEM 201 ? 1_555 SD ? P  MET 52 ? P MET 52  ? 1_555 106.6 ? 
30 ND ? Z  HEM .  ? O HEM 201 ? 1_555 FE ? Z  HEM . ? O HEM 201 ? 1_555 SD ? P  MET 52 ? P MET 52  ? 1_555 79.3  ? 
31 SD ? Q  MET 52 ? Q MET 52  ? 1_555 FE ? AA HEM . ? Q HEM 201 ? 1_555 NA ? AA HEM .  ? Q HEM 201 ? 1_555 78.5  ? 
32 SD ? Q  MET 52 ? Q MET 52  ? 1_555 FE ? AA HEM . ? Q HEM 201 ? 1_555 NB ? AA HEM .  ? Q HEM 201 ? 1_555 100.0 ? 
33 NA ? AA HEM .  ? Q HEM 201 ? 1_555 FE ? AA HEM . ? Q HEM 201 ? 1_555 NB ? AA HEM .  ? Q HEM 201 ? 1_555 87.0  ? 
34 SD ? Q  MET 52 ? Q MET 52  ? 1_555 FE ? AA HEM . ? Q HEM 201 ? 1_555 NC ? AA HEM .  ? Q HEM 201 ? 1_555 99.7  ? 
35 NA ? AA HEM .  ? Q HEM 201 ? 1_555 FE ? AA HEM . ? Q HEM 201 ? 1_555 NC ? AA HEM .  ? Q HEM 201 ? 1_555 177.2 ? 
36 NB ? AA HEM .  ? Q HEM 201 ? 1_555 FE ? AA HEM . ? Q HEM 201 ? 1_555 NC ? AA HEM .  ? Q HEM 201 ? 1_555 95.5  ? 
37 SD ? Q  MET 52 ? Q MET 52  ? 1_555 FE ? AA HEM . ? Q HEM 201 ? 1_555 ND ? AA HEM .  ? Q HEM 201 ? 1_555 76.2  ? 
38 NA ? AA HEM .  ? Q HEM 201 ? 1_555 FE ? AA HEM . ? Q HEM 201 ? 1_555 ND ? AA HEM .  ? Q HEM 201 ? 1_555 88.5  ? 
39 NB ? AA HEM .  ? Q HEM 201 ? 1_555 FE ? AA HEM . ? Q HEM 201 ? 1_555 ND ? AA HEM .  ? Q HEM 201 ? 1_555 174.7 ? 
40 NC ? AA HEM .  ? Q HEM 201 ? 1_555 FE ? AA HEM . ? Q HEM 201 ? 1_555 ND ? AA HEM .  ? Q HEM 201 ? 1_555 88.9  ? 
41 SD ? Q  MET 52 ? Q MET 52  ? 1_555 FE ? AA HEM . ? Q HEM 201 ? 1_555 SD ? R  MET 52 ? R MET 52  ? 1_555 144.1 ? 
42 NA ? AA HEM .  ? Q HEM 201 ? 1_555 FE ? AA HEM . ? Q HEM 201 ? 1_555 SD ? R  MET 52 ? R MET 52  ? 1_555 81.4  ? 
43 NB ? AA HEM .  ? Q HEM 201 ? 1_555 FE ? AA HEM . ? Q HEM 201 ? 1_555 SD ? R  MET 52 ? R MET 52  ? 1_555 108.4 ? 
44 NC ? AA HEM .  ? Q HEM 201 ? 1_555 FE ? AA HEM . ? Q HEM 201 ? 1_555 SD ? R  MET 52 ? R MET 52  ? 1_555 99.0  ? 
45 ND ? AA HEM .  ? Q HEM 201 ? 1_555 FE ? AA HEM . ? Q HEM 201 ? 1_555 SD ? R  MET 52 ? R MET 52  ? 1_555 73.8  ? 
46 SD ? S  MET 52 ? S MET 52  ? 1_555 FE ? BA HEM . ? S HEM 201 ? 1_555 NA ? BA HEM .  ? S HEM 201 ? 1_555 74.7  ? 
47 SD ? S  MET 52 ? S MET 52  ? 1_555 FE ? BA HEM . ? S HEM 201 ? 1_555 NB ? BA HEM .  ? S HEM 201 ? 1_555 104.3 ? 
48 NA ? BA HEM .  ? S HEM 201 ? 1_555 FE ? BA HEM . ? S HEM 201 ? 1_555 NB ? BA HEM .  ? S HEM 201 ? 1_555 87.0  ? 
49 SD ? S  MET 52 ? S MET 52  ? 1_555 FE ? BA HEM . ? S HEM 201 ? 1_555 NC ? BA HEM .  ? S HEM 201 ? 1_555 105.8 ? 
50 NA ? BA HEM .  ? S HEM 201 ? 1_555 FE ? BA HEM . ? S HEM 201 ? 1_555 NC ? BA HEM .  ? S HEM 201 ? 1_555 177.2 ? 
51 NB ? BA HEM .  ? S HEM 201 ? 1_555 FE ? BA HEM . ? S HEM 201 ? 1_555 NC ? BA HEM .  ? S HEM 201 ? 1_555 95.5  ? 
52 SD ? S  MET 52 ? S MET 52  ? 1_555 FE ? BA HEM . ? S HEM 201 ? 1_555 ND ? BA HEM .  ? S HEM 201 ? 1_555 77.4  ? 
53 NA ? BA HEM .  ? S HEM 201 ? 1_555 FE ? BA HEM . ? S HEM 201 ? 1_555 ND ? BA HEM .  ? S HEM 201 ? 1_555 88.6  ? 
54 NB ? BA HEM .  ? S HEM 201 ? 1_555 FE ? BA HEM . ? S HEM 201 ? 1_555 ND ? BA HEM .  ? S HEM 201 ? 1_555 174.7 ? 
55 NC ? BA HEM .  ? S HEM 201 ? 1_555 FE ? BA HEM . ? S HEM 201 ? 1_555 ND ? BA HEM .  ? S HEM 201 ? 1_555 88.9  ? 
56 SD ? S  MET 52 ? S MET 52  ? 1_555 FE ? BA HEM . ? S HEM 201 ? 1_555 SD ? T  MET 52 ? T MET 52  ? 1_555 142.8 ? 
57 NA ? BA HEM .  ? S HEM 201 ? 1_555 FE ? BA HEM . ? S HEM 201 ? 1_555 SD ? T  MET 52 ? T MET 52  ? 1_555 73.3  ? 
58 NB ? BA HEM .  ? S HEM 201 ? 1_555 FE ? BA HEM . ? S HEM 201 ? 1_555 SD ? T  MET 52 ? T MET 52  ? 1_555 92.5  ? 
59 NC ? BA HEM .  ? S HEM 201 ? 1_555 FE ? BA HEM . ? S HEM 201 ? 1_555 SD ? T  MET 52 ? T MET 52  ? 1_555 105.3 ? 
60 ND ? BA HEM .  ? S HEM 201 ? 1_555 FE ? BA HEM . ? S HEM 201 ? 1_555 SD ? T  MET 52 ? T MET 52  ? 1_555 83.4  ? 
61 SD ? U  MET 52 ? U MET 52  ? 1_555 FE ? CA HEM . ? U HEM 201 ? 1_555 NA ? CA HEM .  ? U HEM 201 ? 1_555 76.2  ? 
62 SD ? U  MET 52 ? U MET 52  ? 1_555 FE ? CA HEM . ? U HEM 201 ? 1_555 NB ? CA HEM .  ? U HEM 201 ? 1_555 103.7 ? 
63 NA ? CA HEM .  ? U HEM 201 ? 1_555 FE ? CA HEM . ? U HEM 201 ? 1_555 NB ? CA HEM .  ? U HEM 201 ? 1_555 87.0  ? 
64 SD ? U  MET 52 ? U MET 52  ? 1_555 FE ? CA HEM . ? U HEM 201 ? 1_555 NC ? CA HEM .  ? U HEM 201 ? 1_555 104.4 ? 
65 NA ? CA HEM .  ? U HEM 201 ? 1_555 FE ? CA HEM . ? U HEM 201 ? 1_555 NC ? CA HEM .  ? U HEM 201 ? 1_555 177.2 ? 
66 NB ? CA HEM .  ? U HEM 201 ? 1_555 FE ? CA HEM . ? U HEM 201 ? 1_555 NC ? CA HEM .  ? U HEM 201 ? 1_555 95.4  ? 
67 SD ? U  MET 52 ? U MET 52  ? 1_555 FE ? CA HEM . ? U HEM 201 ? 1_555 ND ? CA HEM .  ? U HEM 201 ? 1_555 78.1  ? 
68 NA ? CA HEM .  ? U HEM 201 ? 1_555 FE ? CA HEM . ? U HEM 201 ? 1_555 ND ? CA HEM .  ? U HEM 201 ? 1_555 88.5  ? 
69 NB ? CA HEM .  ? U HEM 201 ? 1_555 FE ? CA HEM . ? U HEM 201 ? 1_555 ND ? CA HEM .  ? U HEM 201 ? 1_555 174.7 ? 
70 NC ? CA HEM .  ? U HEM 201 ? 1_555 FE ? CA HEM . ? U HEM 201 ? 1_555 ND ? CA HEM .  ? U HEM 201 ? 1_555 88.9  ? 
71 SD ? U  MET 52 ? U MET 52  ? 1_555 FE ? CA HEM . ? U HEM 201 ? 1_555 SD ? V  MET 52 ? V MET 52  ? 1_555 143.5 ? 
72 NA ? CA HEM .  ? U HEM 201 ? 1_555 FE ? CA HEM . ? U HEM 201 ? 1_555 SD ? V  MET 52 ? V MET 52  ? 1_555 75.6  ? 
73 NB ? CA HEM .  ? U HEM 201 ? 1_555 FE ? CA HEM . ? U HEM 201 ? 1_555 SD ? V  MET 52 ? V MET 52  ? 1_555 97.4  ? 
74 NC ? CA HEM .  ? U HEM 201 ? 1_555 FE ? CA HEM . ? U HEM 201 ? 1_555 SD ? V  MET 52 ? V MET 52  ? 1_555 102.8 ? 
75 ND ? CA HEM .  ? U HEM 201 ? 1_555 FE ? CA HEM . ? U HEM 201 ? 1_555 SD ? V  MET 52 ? V MET 52  ? 1_555 78.6  ? 
76 SD ? W  MET 52 ? W MET 52  ? 1_555 FE ? DA HEM . ? X HEM 201 ? 1_555 NA ? DA HEM .  ? X HEM 201 ? 1_555 73.8  ? 
77 SD ? W  MET 52 ? W MET 52  ? 1_555 FE ? DA HEM . ? X HEM 201 ? 1_555 NB ? DA HEM .  ? X HEM 201 ? 1_555 99.8  ? 
78 NA ? DA HEM .  ? X HEM 201 ? 1_555 FE ? DA HEM . ? X HEM 201 ? 1_555 NB ? DA HEM .  ? X HEM 201 ? 1_555 87.0  ? 
79 SD ? W  MET 52 ? W MET 52  ? 1_555 FE ? DA HEM . ? X HEM 201 ? 1_555 NC ? DA HEM .  ? X HEM 201 ? 1_555 104.5 ? 
80 NA ? DA HEM .  ? X HEM 201 ? 1_555 FE ? DA HEM . ? X HEM 201 ? 1_555 NC ? DA HEM .  ? X HEM 201 ? 1_555 177.2 ? 
81 NB ? DA HEM .  ? X HEM 201 ? 1_555 FE ? DA HEM . ? X HEM 201 ? 1_555 NC ? DA HEM .  ? X HEM 201 ? 1_555 95.5  ? 
82 SD ? W  MET 52 ? W MET 52  ? 1_555 FE ? DA HEM . ? X HEM 201 ? 1_555 ND ? DA HEM .  ? X HEM 201 ? 1_555 76.0  ? 
83 NA ? DA HEM .  ? X HEM 201 ? 1_555 FE ? DA HEM . ? X HEM 201 ? 1_555 ND ? DA HEM .  ? X HEM 201 ? 1_555 88.5  ? 
84 NB ? DA HEM .  ? X HEM 201 ? 1_555 FE ? DA HEM . ? X HEM 201 ? 1_555 ND ? DA HEM .  ? X HEM 201 ? 1_555 174.7 ? 
85 NC ? DA HEM .  ? X HEM 201 ? 1_555 FE ? DA HEM . ? X HEM 201 ? 1_555 ND ? DA HEM .  ? X HEM 201 ? 1_555 88.9  ? 
86 SD ? W  MET 52 ? W MET 52  ? 1_555 FE ? DA HEM . ? X HEM 201 ? 1_555 SD ? X  MET 52 ? X MET 52  ? 1_555 139.1 ? 
87 NA ? DA HEM .  ? X HEM 201 ? 1_555 FE ? DA HEM . ? X HEM 201 ? 1_555 SD ? X  MET 52 ? X MET 52  ? 1_555 82.9  ? 
88 NB ? DA HEM .  ? X HEM 201 ? 1_555 FE ? DA HEM . ? X HEM 201 ? 1_555 SD ? X  MET 52 ? X MET 52  ? 1_555 112.3 ? 
89 NC ? DA HEM .  ? X HEM 201 ? 1_555 FE ? DA HEM . ? X HEM 201 ? 1_555 SD ? X  MET 52 ? X MET 52  ? 1_555 97.2  ? 
90 ND ? DA HEM .  ? X HEM 201 ? 1_555 FE ? DA HEM . ? X HEM 201 ? 1_555 SD ? X  MET 52 ? X MET 52  ? 1_555 70.1  ? 
# 
loop_
_pdbx_validate_close_contact.id 
_pdbx_validate_close_contact.PDB_model_num 
_pdbx_validate_close_contact.auth_atom_id_1 
_pdbx_validate_close_contact.auth_asym_id_1 
_pdbx_validate_close_contact.auth_comp_id_1 
_pdbx_validate_close_contact.auth_seq_id_1 
_pdbx_validate_close_contact.PDB_ins_code_1 
_pdbx_validate_close_contact.label_alt_id_1 
_pdbx_validate_close_contact.auth_atom_id_2 
_pdbx_validate_close_contact.auth_asym_id_2 
_pdbx_validate_close_contact.auth_comp_id_2 
_pdbx_validate_close_contact.auth_seq_id_2 
_pdbx_validate_close_contact.PDB_ins_code_2 
_pdbx_validate_close_contact.label_alt_id_2 
_pdbx_validate_close_contact.dist 
1  1 OE1 Q GLN 10 ? ? NH2 Q ARG 13 ? ? 2.19 
2  1 OE1 N GLN 10 ? ? NH2 N ARG 13 ? ? 2.19 
3  1 OE1 S GLN 10 ? ? NH2 S ARG 13 ? ? 2.19 
4  1 OE1 V GLN 10 ? ? NH2 V ARG 13 ? ? 2.19 
5  1 OE1 M GLN 10 ? ? NH2 M ARG 13 ? ? 2.19 
6  1 OE1 O GLN 10 ? ? NH2 O ARG 13 ? ? 2.19 
7  1 OE1 P GLN 10 ? ? NH2 P ARG 13 ? ? 2.19 
8  1 OE1 U GLN 10 ? ? NH2 U ARG 13 ? ? 2.19 
9  1 OE1 T GLN 10 ? ? NH2 T ARG 13 ? ? 2.19 
10 1 OE1 X GLN 10 ? ? NH2 X ARG 13 ? ? 2.19 
11 1 OE1 R GLN 10 ? ? NH2 R ARG 13 ? ? 2.19 
12 1 OE1 W GLN 10 ? ? NH2 W ARG 13 ? ? 2.19 
# 
loop_
_pdbx_validate_torsion.id 
_pdbx_validate_torsion.PDB_model_num 
_pdbx_validate_torsion.auth_comp_id 
_pdbx_validate_torsion.auth_asym_id 
_pdbx_validate_torsion.auth_seq_id 
_pdbx_validate_torsion.PDB_ins_code 
_pdbx_validate_torsion.label_alt_id 
_pdbx_validate_torsion.phi 
_pdbx_validate_torsion.psi 
1  1 HIS A 131 ? ? -143.44 -29.15 
2  1 HIS B 131 ? ? -143.41 -29.17 
3  1 HIS C 131 ? ? -143.41 -29.15 
4  1 HIS D 131 ? ? -143.42 -29.19 
5  1 HIS E 131 ? ? -143.42 -29.22 
6  1 HIS F 131 ? ? -143.41 -29.18 
7  1 HIS G 131 ? ? -143.38 -29.24 
8  1 HIS H 131 ? ? -143.44 -29.20 
9  1 HIS I 131 ? ? -143.40 -29.28 
10 1 HIS J 131 ? ? -143.40 -29.18 
11 1 HIS K 131 ? ? -143.43 -29.18 
12 1 HIS L 131 ? ? -143.39 -29.24 
# 
_pdbx_entry_details.entry_id                   9IIG 
_pdbx_entry_details.nonpolymer_details         ? 
_pdbx_entry_details.sequence_details           ? 
_pdbx_entry_details.compound_details           ? 
_pdbx_entry_details.source_details             ? 
_pdbx_entry_details.has_ligand_of_interest     Y 
_pdbx_entry_details.has_protein_modification   ? 
# 
_em_3d_fitting.id                1 
_em_3d_fitting.entry_id          9IIG 
_em_3d_fitting.method            ? 
_em_3d_fitting.target_criteria   ? 
_em_3d_fitting.details           ? 
_em_3d_fitting.overall_b_value   ? 
_em_3d_fitting.ref_space         ? 
_em_3d_fitting.ref_protocol      ? 
# 
_em_3d_reconstruction.entry_id                    9IIG 
_em_3d_reconstruction.id                          1 
_em_3d_reconstruction.method                      ? 
_em_3d_reconstruction.algorithm                   ? 
_em_3d_reconstruction.citation_id                 ? 
_em_3d_reconstruction.details                     ? 
_em_3d_reconstruction.resolution                  2.6 
_em_3d_reconstruction.resolution_method           'FSC 0.143 CUT-OFF' 
_em_3d_reconstruction.magnification_calibration   ? 
_em_3d_reconstruction.nominal_pixel_size          ? 
_em_3d_reconstruction.actual_pixel_size           ? 
_em_3d_reconstruction.num_particles               736353 
_em_3d_reconstruction.euler_angles_details        ? 
_em_3d_reconstruction.num_class_averages          ? 
_em_3d_reconstruction.refinement_type             ? 
_em_3d_reconstruction.image_processing_id         1 
_em_3d_reconstruction.symmetry_type               POINT 
# 
_em_buffer.id            1 
_em_buffer.specimen_id   1 
_em_buffer.name          ? 
_em_buffer.details       ? 
_em_buffer.pH            8.0 
# 
_em_entity_assembly.id                   1 
_em_entity_assembly.parent_id            0 
_em_entity_assembly.source               RECOMBINANT 
_em_entity_assembly.type                 COMPLEX 
_em_entity_assembly.name                 'Cryo-EM structure of Shewanelle oneidensis bacterioferritin SoBfr12 in C1 symmetry' 
_em_entity_assembly.details              ? 
_em_entity_assembly.synonym              ? 
_em_entity_assembly.oligomeric_details   ? 
_em_entity_assembly.entity_id_list       '1, 2' 
# 
_em_imaging.entry_id                        9IIG 
_em_imaging.id                              1 
_em_imaging.astigmatism                     ? 
_em_imaging.electron_beam_tilt_params       ? 
_em_imaging.residual_tilt                   ? 
_em_imaging.microscope_model                'FEI TITAN KRIOS' 
_em_imaging.specimen_holder_type            ? 
_em_imaging.specimen_holder_model           ? 
_em_imaging.details                         ? 
_em_imaging.date                            ? 
_em_imaging.accelerating_voltage            300 
_em_imaging.illumination_mode               'FLOOD BEAM' 
_em_imaging.mode                            'BRIGHT FIELD' 
_em_imaging.nominal_cs                      ? 
_em_imaging.nominal_defocus_min             1000 
_em_imaging.nominal_defocus_max             1200 
_em_imaging.calibrated_defocus_min          ? 
_em_imaging.calibrated_defocus_max          ? 
_em_imaging.tilt_angle_min                  ? 
_em_imaging.tilt_angle_max                  ? 
_em_imaging.nominal_magnification           ? 
_em_imaging.calibrated_magnification        ? 
_em_imaging.electron_source                 'FIELD EMISSION GUN' 
_em_imaging.citation_id                     ? 
_em_imaging.temperature                     ? 
_em_imaging.detector_distance               ? 
_em_imaging.recording_temperature_minimum   ? 
_em_imaging.recording_temperature_maximum   ? 
_em_imaging.alignment_procedure             ? 
_em_imaging.c2_aperture_diameter            ? 
_em_imaging.specimen_id                     1 
_em_imaging.cryogen                         ? 
# 
_em_vitrification.entry_id              9IIG 
_em_vitrification.id                    1 
_em_vitrification.specimen_id           1 
_em_vitrification.cryogen_name          ETHANE 
_em_vitrification.humidity              90 
_em_vitrification.temp                  ? 
_em_vitrification.chamber_temperature   283 
_em_vitrification.instrument            'FEI VITROBOT MARK IV' 
_em_vitrification.method                ? 
_em_vitrification.time_resolved_state   ? 
_em_vitrification.citation_id           ? 
_em_vitrification.details               ? 
# 
_em_experiment.entry_id                9IIG 
_em_experiment.id                      1 
_em_experiment.reconstruction_method   'SINGLE PARTICLE' 
_em_experiment.aggregation_state       PARTICLE 
_em_experiment.entity_assembly_id      1 
# 
_em_single_particle_entity.entry_id              9IIG 
_em_single_particle_entity.id                    1 
_em_single_particle_entity.image_processing_id   1 
_em_single_particle_entity.point_symmetry        C1 
# 
loop_
_chem_comp_atom.comp_id 
_chem_comp_atom.atom_id 
_chem_comp_atom.type_symbol 
_chem_comp_atom.pdbx_aromatic_flag 
_chem_comp_atom.pdbx_stereo_config 
_chem_comp_atom.pdbx_ordinal 
ALA N    N  N N 1   
ALA CA   C  N S 2   
ALA C    C  N N 3   
ALA O    O  N N 4   
ALA CB   C  N N 5   
ALA OXT  O  N N 6   
ALA H    H  N N 7   
ALA H2   H  N N 8   
ALA HA   H  N N 9   
ALA HB1  H  N N 10  
ALA HB2  H  N N 11  
ALA HB3  H  N N 12  
ALA HXT  H  N N 13  
ARG N    N  N N 14  
ARG CA   C  N S 15  
ARG C    C  N N 16  
ARG O    O  N N 17  
ARG CB   C  N N 18  
ARG CG   C  N N 19  
ARG CD   C  N N 20  
ARG NE   N  N N 21  
ARG CZ   C  N N 22  
ARG NH1  N  N N 23  
ARG NH2  N  N N 24  
ARG OXT  O  N N 25  
ARG H    H  N N 26  
ARG H2   H  N N 27  
ARG HA   H  N N 28  
ARG HB2  H  N N 29  
ARG HB3  H  N N 30  
ARG HG2  H  N N 31  
ARG HG3  H  N N 32  
ARG HD2  H  N N 33  
ARG HD3  H  N N 34  
ARG HE   H  N N 35  
ARG HH11 H  N N 36  
ARG HH12 H  N N 37  
ARG HH21 H  N N 38  
ARG HH22 H  N N 39  
ARG HXT  H  N N 40  
ASN N    N  N N 41  
ASN CA   C  N S 42  
ASN C    C  N N 43  
ASN O    O  N N 44  
ASN CB   C  N N 45  
ASN CG   C  N N 46  
ASN OD1  O  N N 47  
ASN ND2  N  N N 48  
ASN OXT  O  N N 49  
ASN H    H  N N 50  
ASN H2   H  N N 51  
ASN HA   H  N N 52  
ASN HB2  H  N N 53  
ASN HB3  H  N N 54  
ASN HD21 H  N N 55  
ASN HD22 H  N N 56  
ASN HXT  H  N N 57  
ASP N    N  N N 58  
ASP CA   C  N S 59  
ASP C    C  N N 60  
ASP O    O  N N 61  
ASP CB   C  N N 62  
ASP CG   C  N N 63  
ASP OD1  O  N N 64  
ASP OD2  O  N N 65  
ASP OXT  O  N N 66  
ASP H    H  N N 67  
ASP H2   H  N N 68  
ASP HA   H  N N 69  
ASP HB2  H  N N 70  
ASP HB3  H  N N 71  
ASP HD2  H  N N 72  
ASP HXT  H  N N 73  
CYS N    N  N N 74  
CYS CA   C  N R 75  
CYS C    C  N N 76  
CYS O    O  N N 77  
CYS CB   C  N N 78  
CYS SG   S  N N 79  
CYS OXT  O  N N 80  
CYS H    H  N N 81  
CYS H2   H  N N 82  
CYS HA   H  N N 83  
CYS HB2  H  N N 84  
CYS HB3  H  N N 85  
CYS HG   H  N N 86  
CYS HXT  H  N N 87  
GLN N    N  N N 88  
GLN CA   C  N S 89  
GLN C    C  N N 90  
GLN O    O  N N 91  
GLN CB   C  N N 92  
GLN CG   C  N N 93  
GLN CD   C  N N 94  
GLN OE1  O  N N 95  
GLN NE2  N  N N 96  
GLN OXT  O  N N 97  
GLN H    H  N N 98  
GLN H2   H  N N 99  
GLN HA   H  N N 100 
GLN HB2  H  N N 101 
GLN HB3  H  N N 102 
GLN HG2  H  N N 103 
GLN HG3  H  N N 104 
GLN HE21 H  N N 105 
GLN HE22 H  N N 106 
GLN HXT  H  N N 107 
GLU N    N  N N 108 
GLU CA   C  N S 109 
GLU C    C  N N 110 
GLU O    O  N N 111 
GLU CB   C  N N 112 
GLU CG   C  N N 113 
GLU CD   C  N N 114 
GLU OE1  O  N N 115 
GLU OE2  O  N N 116 
GLU OXT  O  N N 117 
GLU H    H  N N 118 
GLU H2   H  N N 119 
GLU HA   H  N N 120 
GLU HB2  H  N N 121 
GLU HB3  H  N N 122 
GLU HG2  H  N N 123 
GLU HG3  H  N N 124 
GLU HE2  H  N N 125 
GLU HXT  H  N N 126 
GLY N    N  N N 127 
GLY CA   C  N N 128 
GLY C    C  N N 129 
GLY O    O  N N 130 
GLY OXT  O  N N 131 
GLY H    H  N N 132 
GLY H2   H  N N 133 
GLY HA2  H  N N 134 
GLY HA3  H  N N 135 
GLY HXT  H  N N 136 
HEM CHA  C  N N 137 
HEM CHB  C  N N 138 
HEM CHC  C  N N 139 
HEM CHD  C  N N 140 
HEM C1A  C  Y N 141 
HEM C2A  C  Y N 142 
HEM C3A  C  Y N 143 
HEM C4A  C  Y N 144 
HEM CMA  C  N N 145 
HEM CAA  C  N N 146 
HEM CBA  C  N N 147 
HEM CGA  C  N N 148 
HEM O1A  O  N N 149 
HEM O2A  O  N N 150 
HEM C1B  C  N N 151 
HEM C2B  C  N N 152 
HEM C3B  C  N N 153 
HEM C4B  C  N N 154 
HEM CMB  C  N N 155 
HEM CAB  C  N N 156 
HEM CBB  C  N N 157 
HEM C1C  C  Y N 158 
HEM C2C  C  Y N 159 
HEM C3C  C  Y N 160 
HEM C4C  C  Y N 161 
HEM CMC  C  N N 162 
HEM CAC  C  N N 163 
HEM CBC  C  N N 164 
HEM C1D  C  N N 165 
HEM C2D  C  N N 166 
HEM C3D  C  N N 167 
HEM C4D  C  N N 168 
HEM CMD  C  N N 169 
HEM CAD  C  N N 170 
HEM CBD  C  N N 171 
HEM CGD  C  N N 172 
HEM O1D  O  N N 173 
HEM O2D  O  N N 174 
HEM NA   N  Y N 175 
HEM NB   N  N N 176 
HEM NC   N  Y N 177 
HEM ND   N  N N 178 
HEM FE   FE N N 179 
HEM HHB  H  N N 180 
HEM HHC  H  N N 181 
HEM HHD  H  N N 182 
HEM HMA  H  N N 183 
HEM HMAA H  N N 184 
HEM HMAB H  N N 185 
HEM HAA  H  N N 186 
HEM HAAA H  N N 187 
HEM HBA  H  N N 188 
HEM HBAA H  N N 189 
HEM HMB  H  N N 190 
HEM HMBA H  N N 191 
HEM HMBB H  N N 192 
HEM HAB  H  N N 193 
HEM HBB  H  N N 194 
HEM HBBA H  N N 195 
HEM HMC  H  N N 196 
HEM HMCA H  N N 197 
HEM HMCB H  N N 198 
HEM HAC  H  N N 199 
HEM HBC  H  N N 200 
HEM HBCA H  N N 201 
HEM HMD  H  N N 202 
HEM HMDA H  N N 203 
HEM HMDB H  N N 204 
HEM HAD  H  N N 205 
HEM HADA H  N N 206 
HEM HBD  H  N N 207 
HEM HBDA H  N N 208 
HEM H2A  H  N N 209 
HEM H2D  H  N N 210 
HEM HHA  H  N N 211 
HIS N    N  N N 212 
HIS CA   C  N S 213 
HIS C    C  N N 214 
HIS O    O  N N 215 
HIS CB   C  N N 216 
HIS CG   C  Y N 217 
HIS ND1  N  Y N 218 
HIS CD2  C  Y N 219 
HIS CE1  C  Y N 220 
HIS NE2  N  Y N 221 
HIS OXT  O  N N 222 
HIS H    H  N N 223 
HIS H2   H  N N 224 
HIS HA   H  N N 225 
HIS HB2  H  N N 226 
HIS HB3  H  N N 227 
HIS HD1  H  N N 228 
HIS HD2  H  N N 229 
HIS HE1  H  N N 230 
HIS HE2  H  N N 231 
HIS HXT  H  N N 232 
ILE N    N  N N 233 
ILE CA   C  N S 234 
ILE C    C  N N 235 
ILE O    O  N N 236 
ILE CB   C  N S 237 
ILE CG1  C  N N 238 
ILE CG2  C  N N 239 
ILE CD1  C  N N 240 
ILE OXT  O  N N 241 
ILE H    H  N N 242 
ILE H2   H  N N 243 
ILE HA   H  N N 244 
ILE HB   H  N N 245 
ILE HG12 H  N N 246 
ILE HG13 H  N N 247 
ILE HG21 H  N N 248 
ILE HG22 H  N N 249 
ILE HG23 H  N N 250 
ILE HD11 H  N N 251 
ILE HD12 H  N N 252 
ILE HD13 H  N N 253 
ILE HXT  H  N N 254 
LEU N    N  N N 255 
LEU CA   C  N S 256 
LEU C    C  N N 257 
LEU O    O  N N 258 
LEU CB   C  N N 259 
LEU CG   C  N N 260 
LEU CD1  C  N N 261 
LEU CD2  C  N N 262 
LEU OXT  O  N N 263 
LEU H    H  N N 264 
LEU H2   H  N N 265 
LEU HA   H  N N 266 
LEU HB2  H  N N 267 
LEU HB3  H  N N 268 
LEU HG   H  N N 269 
LEU HD11 H  N N 270 
LEU HD12 H  N N 271 
LEU HD13 H  N N 272 
LEU HD21 H  N N 273 
LEU HD22 H  N N 274 
LEU HD23 H  N N 275 
LEU HXT  H  N N 276 
LYS N    N  N N 277 
LYS CA   C  N S 278 
LYS C    C  N N 279 
LYS O    O  N N 280 
LYS CB   C  N N 281 
LYS CG   C  N N 282 
LYS CD   C  N N 283 
LYS CE   C  N N 284 
LYS NZ   N  N N 285 
LYS OXT  O  N N 286 
LYS H    H  N N 287 
LYS H2   H  N N 288 
LYS HA   H  N N 289 
LYS HB2  H  N N 290 
LYS HB3  H  N N 291 
LYS HG2  H  N N 292 
LYS HG3  H  N N 293 
LYS HD2  H  N N 294 
LYS HD3  H  N N 295 
LYS HE2  H  N N 296 
LYS HE3  H  N N 297 
LYS HZ1  H  N N 298 
LYS HZ2  H  N N 299 
LYS HZ3  H  N N 300 
LYS HXT  H  N N 301 
MET N    N  N N 302 
MET CA   C  N S 303 
MET C    C  N N 304 
MET O    O  N N 305 
MET CB   C  N N 306 
MET CG   C  N N 307 
MET SD   S  N N 308 
MET CE   C  N N 309 
MET OXT  O  N N 310 
MET H    H  N N 311 
MET H2   H  N N 312 
MET HA   H  N N 313 
MET HB2  H  N N 314 
MET HB3  H  N N 315 
MET HG2  H  N N 316 
MET HG3  H  N N 317 
MET HE1  H  N N 318 
MET HE2  H  N N 319 
MET HE3  H  N N 320 
MET HXT  H  N N 321 
PHE N    N  N N 322 
PHE CA   C  N S 323 
PHE C    C  N N 324 
PHE O    O  N N 325 
PHE CB   C  N N 326 
PHE CG   C  Y N 327 
PHE CD1  C  Y N 328 
PHE CD2  C  Y N 329 
PHE CE1  C  Y N 330 
PHE CE2  C  Y N 331 
PHE CZ   C  Y N 332 
PHE OXT  O  N N 333 
PHE H    H  N N 334 
PHE H2   H  N N 335 
PHE HA   H  N N 336 
PHE HB2  H  N N 337 
PHE HB3  H  N N 338 
PHE HD1  H  N N 339 
PHE HD2  H  N N 340 
PHE HE1  H  N N 341 
PHE HE2  H  N N 342 
PHE HZ   H  N N 343 
PHE HXT  H  N N 344 
PRO N    N  N N 345 
PRO CA   C  N S 346 
PRO C    C  N N 347 
PRO O    O  N N 348 
PRO CB   C  N N 349 
PRO CG   C  N N 350 
PRO CD   C  N N 351 
PRO OXT  O  N N 352 
PRO H    H  N N 353 
PRO HA   H  N N 354 
PRO HB2  H  N N 355 
PRO HB3  H  N N 356 
PRO HG2  H  N N 357 
PRO HG3  H  N N 358 
PRO HD2  H  N N 359 
PRO HD3  H  N N 360 
PRO HXT  H  N N 361 
SER N    N  N N 362 
SER CA   C  N S 363 
SER C    C  N N 364 
SER O    O  N N 365 
SER CB   C  N N 366 
SER OG   O  N N 367 
SER OXT  O  N N 368 
SER H    H  N N 369 
SER H2   H  N N 370 
SER HA   H  N N 371 
SER HB2  H  N N 372 
SER HB3  H  N N 373 
SER HG   H  N N 374 
SER HXT  H  N N 375 
THR N    N  N N 376 
THR CA   C  N S 377 
THR C    C  N N 378 
THR O    O  N N 379 
THR CB   C  N R 380 
THR OG1  O  N N 381 
THR CG2  C  N N 382 
THR OXT  O  N N 383 
THR H    H  N N 384 
THR H2   H  N N 385 
THR HA   H  N N 386 
THR HB   H  N N 387 
THR HG1  H  N N 388 
THR HG21 H  N N 389 
THR HG22 H  N N 390 
THR HG23 H  N N 391 
THR HXT  H  N N 392 
TRP N    N  N N 393 
TRP CA   C  N S 394 
TRP C    C  N N 395 
TRP O    O  N N 396 
TRP CB   C  N N 397 
TRP CG   C  Y N 398 
TRP CD1  C  Y N 399 
TRP CD2  C  Y N 400 
TRP NE1  N  Y N 401 
TRP CE2  C  Y N 402 
TRP CE3  C  Y N 403 
TRP CZ2  C  Y N 404 
TRP CZ3  C  Y N 405 
TRP CH2  C  Y N 406 
TRP OXT  O  N N 407 
TRP H    H  N N 408 
TRP H2   H  N N 409 
TRP HA   H  N N 410 
TRP HB2  H  N N 411 
TRP HB3  H  N N 412 
TRP HD1  H  N N 413 
TRP HE1  H  N N 414 
TRP HE3  H  N N 415 
TRP HZ2  H  N N 416 
TRP HZ3  H  N N 417 
TRP HH2  H  N N 418 
TRP HXT  H  N N 419 
TYR N    N  N N 420 
TYR CA   C  N S 421 
TYR C    C  N N 422 
TYR O    O  N N 423 
TYR CB   C  N N 424 
TYR CG   C  Y N 425 
TYR CD1  C  Y N 426 
TYR CD2  C  Y N 427 
TYR CE1  C  Y N 428 
TYR CE2  C  Y N 429 
TYR CZ   C  Y N 430 
TYR OH   O  N N 431 
TYR OXT  O  N N 432 
TYR H    H  N N 433 
TYR H2   H  N N 434 
TYR HA   H  N N 435 
TYR HB2  H  N N 436 
TYR HB3  H  N N 437 
TYR HD1  H  N N 438 
TYR HD2  H  N N 439 
TYR HE1  H  N N 440 
TYR HE2  H  N N 441 
TYR HH   H  N N 442 
TYR HXT  H  N N 443 
VAL N    N  N N 444 
VAL CA   C  N S 445 
VAL C    C  N N 446 
VAL O    O  N N 447 
VAL CB   C  N N 448 
VAL CG1  C  N N 449 
VAL CG2  C  N N 450 
VAL OXT  O  N N 451 
VAL H    H  N N 452 
VAL H2   H  N N 453 
VAL HA   H  N N 454 
VAL HB   H  N N 455 
VAL HG11 H  N N 456 
VAL HG12 H  N N 457 
VAL HG13 H  N N 458 
VAL HG21 H  N N 459 
VAL HG22 H  N N 460 
VAL HG23 H  N N 461 
VAL HXT  H  N N 462 
# 
loop_
_chem_comp_bond.comp_id 
_chem_comp_bond.atom_id_1 
_chem_comp_bond.atom_id_2 
_chem_comp_bond.value_order 
_chem_comp_bond.pdbx_aromatic_flag 
_chem_comp_bond.pdbx_stereo_config 
_chem_comp_bond.pdbx_ordinal 
ALA N   CA   sing N N 1   
ALA N   H    sing N N 2   
ALA N   H2   sing N N 3   
ALA CA  C    sing N N 4   
ALA CA  CB   sing N N 5   
ALA CA  HA   sing N N 6   
ALA C   O    doub N N 7   
ALA C   OXT  sing N N 8   
ALA CB  HB1  sing N N 9   
ALA CB  HB2  sing N N 10  
ALA CB  HB3  sing N N 11  
ALA OXT HXT  sing N N 12  
ARG N   CA   sing N N 13  
ARG N   H    sing N N 14  
ARG N   H2   sing N N 15  
ARG CA  C    sing N N 16  
ARG CA  CB   sing N N 17  
ARG CA  HA   sing N N 18  
ARG C   O    doub N N 19  
ARG C   OXT  sing N N 20  
ARG CB  CG   sing N N 21  
ARG CB  HB2  sing N N 22  
ARG CB  HB3  sing N N 23  
ARG CG  CD   sing N N 24  
ARG CG  HG2  sing N N 25  
ARG CG  HG3  sing N N 26  
ARG CD  NE   sing N N 27  
ARG CD  HD2  sing N N 28  
ARG CD  HD3  sing N N 29  
ARG NE  CZ   sing N N 30  
ARG NE  HE   sing N N 31  
ARG CZ  NH1  sing N N 32  
ARG CZ  NH2  doub N N 33  
ARG NH1 HH11 sing N N 34  
ARG NH1 HH12 sing N N 35  
ARG NH2 HH21 sing N N 36  
ARG NH2 HH22 sing N N 37  
ARG OXT HXT  sing N N 38  
ASN N   CA   sing N N 39  
ASN N   H    sing N N 40  
ASN N   H2   sing N N 41  
ASN CA  C    sing N N 42  
ASN CA  CB   sing N N 43  
ASN CA  HA   sing N N 44  
ASN C   O    doub N N 45  
ASN C   OXT  sing N N 46  
ASN CB  CG   sing N N 47  
ASN CB  HB2  sing N N 48  
ASN CB  HB3  sing N N 49  
ASN CG  OD1  doub N N 50  
ASN CG  ND2  sing N N 51  
ASN ND2 HD21 sing N N 52  
ASN ND2 HD22 sing N N 53  
ASN OXT HXT  sing N N 54  
ASP N   CA   sing N N 55  
ASP N   H    sing N N 56  
ASP N   H2   sing N N 57  
ASP CA  C    sing N N 58  
ASP CA  CB   sing N N 59  
ASP CA  HA   sing N N 60  
ASP C   O    doub N N 61  
ASP C   OXT  sing N N 62  
ASP CB  CG   sing N N 63  
ASP CB  HB2  sing N N 64  
ASP CB  HB3  sing N N 65  
ASP CG  OD1  doub N N 66  
ASP CG  OD2  sing N N 67  
ASP OD2 HD2  sing N N 68  
ASP OXT HXT  sing N N 69  
CYS N   CA   sing N N 70  
CYS N   H    sing N N 71  
CYS N   H2   sing N N 72  
CYS CA  C    sing N N 73  
CYS CA  CB   sing N N 74  
CYS CA  HA   sing N N 75  
CYS C   O    doub N N 76  
CYS C   OXT  sing N N 77  
CYS CB  SG   sing N N 78  
CYS CB  HB2  sing N N 79  
CYS CB  HB3  sing N N 80  
CYS SG  HG   sing N N 81  
CYS OXT HXT  sing N N 82  
GLN N   CA   sing N N 83  
GLN N   H    sing N N 84  
GLN N   H2   sing N N 85  
GLN CA  C    sing N N 86  
GLN CA  CB   sing N N 87  
GLN CA  HA   sing N N 88  
GLN C   O    doub N N 89  
GLN C   OXT  sing N N 90  
GLN CB  CG   sing N N 91  
GLN CB  HB2  sing N N 92  
GLN CB  HB3  sing N N 93  
GLN CG  CD   sing N N 94  
GLN CG  HG2  sing N N 95  
GLN CG  HG3  sing N N 96  
GLN CD  OE1  doub N N 97  
GLN CD  NE2  sing N N 98  
GLN NE2 HE21 sing N N 99  
GLN NE2 HE22 sing N N 100 
GLN OXT HXT  sing N N 101 
GLU N   CA   sing N N 102 
GLU N   H    sing N N 103 
GLU N   H2   sing N N 104 
GLU CA  C    sing N N 105 
GLU CA  CB   sing N N 106 
GLU CA  HA   sing N N 107 
GLU C   O    doub N N 108 
GLU C   OXT  sing N N 109 
GLU CB  CG   sing N N 110 
GLU CB  HB2  sing N N 111 
GLU CB  HB3  sing N N 112 
GLU CG  CD   sing N N 113 
GLU CG  HG2  sing N N 114 
GLU CG  HG3  sing N N 115 
GLU CD  OE1  doub N N 116 
GLU CD  OE2  sing N N 117 
GLU OE2 HE2  sing N N 118 
GLU OXT HXT  sing N N 119 
GLY N   CA   sing N N 120 
GLY N   H    sing N N 121 
GLY N   H2   sing N N 122 
GLY CA  C    sing N N 123 
GLY CA  HA2  sing N N 124 
GLY CA  HA3  sing N N 125 
GLY C   O    doub N N 126 
GLY C   OXT  sing N N 127 
GLY OXT HXT  sing N N 128 
HEM CHA C1A  sing N N 129 
HEM CHA C4D  doub N N 130 
HEM CHA HHA  sing N N 131 
HEM CHB C4A  sing N N 132 
HEM CHB C1B  doub N N 133 
HEM CHB HHB  sing N N 134 
HEM CHC C4B  sing N N 135 
HEM CHC C1C  doub N N 136 
HEM CHC HHC  sing N N 137 
HEM CHD C4C  doub N N 138 
HEM CHD C1D  sing N N 139 
HEM CHD HHD  sing N N 140 
HEM C1A C2A  doub Y N 141 
HEM C1A NA   sing Y N 142 
HEM C2A C3A  sing Y N 143 
HEM C2A CAA  sing N N 144 
HEM C3A C4A  doub Y N 145 
HEM C3A CMA  sing N N 146 
HEM C4A NA   sing Y N 147 
HEM CMA HMA  sing N N 148 
HEM CMA HMAA sing N N 149 
HEM CMA HMAB sing N N 150 
HEM CAA CBA  sing N N 151 
HEM CAA HAA  sing N N 152 
HEM CAA HAAA sing N N 153 
HEM CBA CGA  sing N N 154 
HEM CBA HBA  sing N N 155 
HEM CBA HBAA sing N N 156 
HEM CGA O1A  doub N N 157 
HEM CGA O2A  sing N N 158 
HEM C1B C2B  sing N N 159 
HEM C1B NB   sing N N 160 
HEM C2B C3B  doub N N 161 
HEM C2B CMB  sing N N 162 
HEM C3B C4B  sing N N 163 
HEM C3B CAB  sing N N 164 
HEM C4B NB   doub N N 165 
HEM CMB HMB  sing N N 166 
HEM CMB HMBA sing N N 167 
HEM CMB HMBB sing N N 168 
HEM CAB CBB  doub N N 169 
HEM CAB HAB  sing N N 170 
HEM CBB HBB  sing N N 171 
HEM CBB HBBA sing N N 172 
HEM C1C C2C  sing Y N 173 
HEM C1C NC   sing Y N 174 
HEM C2C C3C  doub Y N 175 
HEM C2C CMC  sing N N 176 
HEM C3C C4C  sing Y N 177 
HEM C3C CAC  sing N N 178 
HEM C4C NC   sing Y N 179 
HEM CMC HMC  sing N N 180 
HEM CMC HMCA sing N N 181 
HEM CMC HMCB sing N N 182 
HEM CAC CBC  doub N N 183 
HEM CAC HAC  sing N N 184 
HEM CBC HBC  sing N N 185 
HEM CBC HBCA sing N N 186 
HEM C1D C2D  sing N N 187 
HEM C1D ND   doub N N 188 
HEM C2D C3D  doub N N 189 
HEM C2D CMD  sing N N 190 
HEM C3D C4D  sing N N 191 
HEM C3D CAD  sing N N 192 
HEM C4D ND   sing N N 193 
HEM CMD HMD  sing N N 194 
HEM CMD HMDA sing N N 195 
HEM CMD HMDB sing N N 196 
HEM CAD CBD  sing N N 197 
HEM CAD HAD  sing N N 198 
HEM CAD HADA sing N N 199 
HEM CBD CGD  sing N N 200 
HEM CBD HBD  sing N N 201 
HEM CBD HBDA sing N N 202 
HEM CGD O1D  doub N N 203 
HEM CGD O2D  sing N N 204 
HEM O2A H2A  sing N N 205 
HEM O2D H2D  sing N N 206 
HEM FE  NA   sing N N 207 
HEM FE  NB   sing N N 208 
HEM FE  NC   sing N N 209 
HEM FE  ND   sing N N 210 
HIS N   CA   sing N N 211 
HIS N   H    sing N N 212 
HIS N   H2   sing N N 213 
HIS CA  C    sing N N 214 
HIS CA  CB   sing N N 215 
HIS CA  HA   sing N N 216 
HIS C   O    doub N N 217 
HIS C   OXT  sing N N 218 
HIS CB  CG   sing N N 219 
HIS CB  HB2  sing N N 220 
HIS CB  HB3  sing N N 221 
HIS CG  ND1  sing Y N 222 
HIS CG  CD2  doub Y N 223 
HIS ND1 CE1  doub Y N 224 
HIS ND1 HD1  sing N N 225 
HIS CD2 NE2  sing Y N 226 
HIS CD2 HD2  sing N N 227 
HIS CE1 NE2  sing Y N 228 
HIS CE1 HE1  sing N N 229 
HIS NE2 HE2  sing N N 230 
HIS OXT HXT  sing N N 231 
ILE N   CA   sing N N 232 
ILE N   H    sing N N 233 
ILE N   H2   sing N N 234 
ILE CA  C    sing N N 235 
ILE CA  CB   sing N N 236 
ILE CA  HA   sing N N 237 
ILE C   O    doub N N 238 
ILE C   OXT  sing N N 239 
ILE CB  CG1  sing N N 240 
ILE CB  CG2  sing N N 241 
ILE CB  HB   sing N N 242 
ILE CG1 CD1  sing N N 243 
ILE CG1 HG12 sing N N 244 
ILE CG1 HG13 sing N N 245 
ILE CG2 HG21 sing N N 246 
ILE CG2 HG22 sing N N 247 
ILE CG2 HG23 sing N N 248 
ILE CD1 HD11 sing N N 249 
ILE CD1 HD12 sing N N 250 
ILE CD1 HD13 sing N N 251 
ILE OXT HXT  sing N N 252 
LEU N   CA   sing N N 253 
LEU N   H    sing N N 254 
LEU N   H2   sing N N 255 
LEU CA  C    sing N N 256 
LEU CA  CB   sing N N 257 
LEU CA  HA   sing N N 258 
LEU C   O    doub N N 259 
LEU C   OXT  sing N N 260 
LEU CB  CG   sing N N 261 
LEU CB  HB2  sing N N 262 
LEU CB  HB3  sing N N 263 
LEU CG  CD1  sing N N 264 
LEU CG  CD2  sing N N 265 
LEU CG  HG   sing N N 266 
LEU CD1 HD11 sing N N 267 
LEU CD1 HD12 sing N N 268 
LEU CD1 HD13 sing N N 269 
LEU CD2 HD21 sing N N 270 
LEU CD2 HD22 sing N N 271 
LEU CD2 HD23 sing N N 272 
LEU OXT HXT  sing N N 273 
LYS N   CA   sing N N 274 
LYS N   H    sing N N 275 
LYS N   H2   sing N N 276 
LYS CA  C    sing N N 277 
LYS CA  CB   sing N N 278 
LYS CA  HA   sing N N 279 
LYS C   O    doub N N 280 
LYS C   OXT  sing N N 281 
LYS CB  CG   sing N N 282 
LYS CB  HB2  sing N N 283 
LYS CB  HB3  sing N N 284 
LYS CG  CD   sing N N 285 
LYS CG  HG2  sing N N 286 
LYS CG  HG3  sing N N 287 
LYS CD  CE   sing N N 288 
LYS CD  HD2  sing N N 289 
LYS CD  HD3  sing N N 290 
LYS CE  NZ   sing N N 291 
LYS CE  HE2  sing N N 292 
LYS CE  HE3  sing N N 293 
LYS NZ  HZ1  sing N N 294 
LYS NZ  HZ2  sing N N 295 
LYS NZ  HZ3  sing N N 296 
LYS OXT HXT  sing N N 297 
MET N   CA   sing N N 298 
MET N   H    sing N N 299 
MET N   H2   sing N N 300 
MET CA  C    sing N N 301 
MET CA  CB   sing N N 302 
MET CA  HA   sing N N 303 
MET C   O    doub N N 304 
MET C   OXT  sing N N 305 
MET CB  CG   sing N N 306 
MET CB  HB2  sing N N 307 
MET CB  HB3  sing N N 308 
MET CG  SD   sing N N 309 
MET CG  HG2  sing N N 310 
MET CG  HG3  sing N N 311 
MET SD  CE   sing N N 312 
MET CE  HE1  sing N N 313 
MET CE  HE2  sing N N 314 
MET CE  HE3  sing N N 315 
MET OXT HXT  sing N N 316 
PHE N   CA   sing N N 317 
PHE N   H    sing N N 318 
PHE N   H2   sing N N 319 
PHE CA  C    sing N N 320 
PHE CA  CB   sing N N 321 
PHE CA  HA   sing N N 322 
PHE C   O    doub N N 323 
PHE C   OXT  sing N N 324 
PHE CB  CG   sing N N 325 
PHE CB  HB2  sing N N 326 
PHE CB  HB3  sing N N 327 
PHE CG  CD1  doub Y N 328 
PHE CG  CD2  sing Y N 329 
PHE CD1 CE1  sing Y N 330 
PHE CD1 HD1  sing N N 331 
PHE CD2 CE2  doub Y N 332 
PHE CD2 HD2  sing N N 333 
PHE CE1 CZ   doub Y N 334 
PHE CE1 HE1  sing N N 335 
PHE CE2 CZ   sing Y N 336 
PHE CE2 HE2  sing N N 337 
PHE CZ  HZ   sing N N 338 
PHE OXT HXT  sing N N 339 
PRO N   CA   sing N N 340 
PRO N   CD   sing N N 341 
PRO N   H    sing N N 342 
PRO CA  C    sing N N 343 
PRO CA  CB   sing N N 344 
PRO CA  HA   sing N N 345 
PRO C   O    doub N N 346 
PRO C   OXT  sing N N 347 
PRO CB  CG   sing N N 348 
PRO CB  HB2  sing N N 349 
PRO CB  HB3  sing N N 350 
PRO CG  CD   sing N N 351 
PRO CG  HG2  sing N N 352 
PRO CG  HG3  sing N N 353 
PRO CD  HD2  sing N N 354 
PRO CD  HD3  sing N N 355 
PRO OXT HXT  sing N N 356 
SER N   CA   sing N N 357 
SER N   H    sing N N 358 
SER N   H2   sing N N 359 
SER CA  C    sing N N 360 
SER CA  CB   sing N N 361 
SER CA  HA   sing N N 362 
SER C   O    doub N N 363 
SER C   OXT  sing N N 364 
SER CB  OG   sing N N 365 
SER CB  HB2  sing N N 366 
SER CB  HB3  sing N N 367 
SER OG  HG   sing N N 368 
SER OXT HXT  sing N N 369 
THR N   CA   sing N N 370 
THR N   H    sing N N 371 
THR N   H2   sing N N 372 
THR CA  C    sing N N 373 
THR CA  CB   sing N N 374 
THR CA  HA   sing N N 375 
THR C   O    doub N N 376 
THR C   OXT  sing N N 377 
THR CB  OG1  sing N N 378 
THR CB  CG2  sing N N 379 
THR CB  HB   sing N N 380 
THR OG1 HG1  sing N N 381 
THR CG2 HG21 sing N N 382 
THR CG2 HG22 sing N N 383 
THR CG2 HG23 sing N N 384 
THR OXT HXT  sing N N 385 
TRP N   CA   sing N N 386 
TRP N   H    sing N N 387 
TRP N   H2   sing N N 388 
TRP CA  C    sing N N 389 
TRP CA  CB   sing N N 390 
TRP CA  HA   sing N N 391 
TRP C   O    doub N N 392 
TRP C   OXT  sing N N 393 
TRP CB  CG   sing N N 394 
TRP CB  HB2  sing N N 395 
TRP CB  HB3  sing N N 396 
TRP CG  CD1  doub Y N 397 
TRP CG  CD2  sing Y N 398 
TRP CD1 NE1  sing Y N 399 
TRP CD1 HD1  sing N N 400 
TRP CD2 CE2  doub Y N 401 
TRP CD2 CE3  sing Y N 402 
TRP NE1 CE2  sing Y N 403 
TRP NE1 HE1  sing N N 404 
TRP CE2 CZ2  sing Y N 405 
TRP CE3 CZ3  doub Y N 406 
TRP CE3 HE3  sing N N 407 
TRP CZ2 CH2  doub Y N 408 
TRP CZ2 HZ2  sing N N 409 
TRP CZ3 CH2  sing Y N 410 
TRP CZ3 HZ3  sing N N 411 
TRP CH2 HH2  sing N N 412 
TRP OXT HXT  sing N N 413 
TYR N   CA   sing N N 414 
TYR N   H    sing N N 415 
TYR N   H2   sing N N 416 
TYR CA  C    sing N N 417 
TYR CA  CB   sing N N 418 
TYR CA  HA   sing N N 419 
TYR C   O    doub N N 420 
TYR C   OXT  sing N N 421 
TYR CB  CG   sing N N 422 
TYR CB  HB2  sing N N 423 
TYR CB  HB3  sing N N 424 
TYR CG  CD1  doub Y N 425 
TYR CG  CD2  sing Y N 426 
TYR CD1 CE1  sing Y N 427 
TYR CD1 HD1  sing N N 428 
TYR CD2 CE2  doub Y N 429 
TYR CD2 HD2  sing N N 430 
TYR CE1 CZ   doub Y N 431 
TYR CE1 HE1  sing N N 432 
TYR CE2 CZ   sing Y N 433 
TYR CE2 HE2  sing N N 434 
TYR CZ  OH   sing N N 435 
TYR OH  HH   sing N N 436 
TYR OXT HXT  sing N N 437 
VAL N   CA   sing N N 438 
VAL N   H    sing N N 439 
VAL N   H2   sing N N 440 
VAL CA  C    sing N N 441 
VAL CA  CB   sing N N 442 
VAL CA  HA   sing N N 443 
VAL C   O    doub N N 444 
VAL C   OXT  sing N N 445 
VAL CB  CG1  sing N N 446 
VAL CB  CG2  sing N N 447 
VAL CB  HB   sing N N 448 
VAL CG1 HG11 sing N N 449 
VAL CG1 HG12 sing N N 450 
VAL CG1 HG13 sing N N 451 
VAL CG2 HG21 sing N N 452 
VAL CG2 HG22 sing N N 453 
VAL CG2 HG23 sing N N 454 
VAL OXT HXT  sing N N 455 
# 
_em_admin.current_status     HPUB 
_em_admin.deposition_date    2024-06-20 
_em_admin.deposition_site    PDBJ 
_em_admin.entry_id           9IIG 
_em_admin.last_update        2024-06-26 
_em_admin.map_release_date   ? 
_em_admin.title              'Cryo-EM structure of hetero-bacterioferritin SoBfr12 in C1 symmetry' 
# 
_em_ctf_correction.details                  ? 
_em_ctf_correction.em_image_processing_id   1 
_em_ctf_correction.id                       1 
_em_ctf_correction.type                     NONE 
# 
_em_entity_assembly_molwt.entity_assembly_id   1 
_em_entity_assembly_molwt.experimental_flag    NO 
_em_entity_assembly_molwt.id                   1 
_em_entity_assembly_molwt.units                ? 
_em_entity_assembly_molwt.value                ? 
# 
_em_entity_assembly_naturalsource.cell                 ? 
_em_entity_assembly_naturalsource.cellular_location    ? 
_em_entity_assembly_naturalsource.entity_assembly_id   1 
_em_entity_assembly_naturalsource.id                   2 
_em_entity_assembly_naturalsource.ncbi_tax_id          211586 
_em_entity_assembly_naturalsource.organism             'Shewanella oneidensis MR-1' 
_em_entity_assembly_naturalsource.organelle            ? 
_em_entity_assembly_naturalsource.organ                ? 
_em_entity_assembly_naturalsource.strain               ? 
_em_entity_assembly_naturalsource.tissue               ? 
_em_entity_assembly_naturalsource.details              ? 
# 
_em_entity_assembly_recombinant.cell                 ? 
_em_entity_assembly_recombinant.entity_assembly_id   1 
_em_entity_assembly_recombinant.id                   2 
_em_entity_assembly_recombinant.ncbi_tax_id          469008 
_em_entity_assembly_recombinant.organism             'Escherichia coli BL21(DE3)' 
_em_entity_assembly_recombinant.plasmid              ? 
_em_entity_assembly_recombinant.strain               ? 
# 
_em_image_processing.details              ? 
_em_image_processing.id                   1 
_em_image_processing.image_recording_id   1 
# 
_em_image_recording.average_exposure_time               ? 
_em_image_recording.avg_electron_dose_per_subtomogram   ? 
_em_image_recording.avg_electron_dose_per_image         50 
_em_image_recording.details                             ? 
_em_image_recording.detector_mode                       ? 
_em_image_recording.film_or_detector_model              'FEI FALCON IV (4k x 4k)' 
_em_image_recording.id                                  1 
_em_image_recording.imaging_id                          1 
_em_image_recording.num_diffraction_images              ? 
_em_image_recording.num_grids_imaged                    1 
_em_image_recording.num_real_images                     6940 
# 
loop_
_em_software.category 
_em_software.details 
_em_software.id 
_em_software.image_processing_id 
_em_software.fitting_id 
_em_software.imaging_id 
_em_software.name 
_em_software.version 
'PARTICLE SELECTION'            ? 1  1 ? ? ?         ?   
'IMAGE ACQUISITION'             ? 2  ? ? 1 ?         ?   
MASKING                         ? 3  ? ? ? ?         ?   
'CTF CORRECTION'                ? 4  1 ? ? ?         ?   
'LAYERLINE INDEXING'            ? 5  ? ? ? ?         ?   
'DIFFRACTION INDEXING'          ? 6  ? ? ? ?         ?   
'MODEL FITTING'                 ? 7  ? ? ? ?         ?   
'MODEL REFINEMENT'              ? 8  ? ? ? ?         ?   
OTHER                           ? 9  ? ? ? ?         ?   
'INITIAL EULER ASSIGNMENT'      ? 10 1 ? ? cryoSPARC 4.0 
'FINAL EULER ASSIGNMENT'        ? 11 1 ? ? cryoSPARC 4.0 
CLASSIFICATION                  ? 12 1 ? ? ?         ?   
RECONSTRUCTION                  ? 13 1 ? ? cryoSPARC 4.0 
'VOLUME SELECTION'              ? 14 1 1 1 ?         ?   
'SERIES ALIGNMENT'              ? 15 1 1 1 ?         ?   
'MOLECULAR REPLACEMENT'         ? 16 1 1 1 ?         ?   
'LATTICE DISTORTION CORRECTION' ? 17 1 1 1 ?         ?   
'SYMMETRY DETERMINATION'        ? 18 1 1 1 ?         ?   
'CRYSTALLOGRAPHY MERGING'       ? 19 1 1 1 ?         ?   
# 
_em_specimen.concentration           ? 
_em_specimen.details                 ? 
_em_specimen.embedding_applied       NO 
_em_specimen.experiment_id           1 
_em_specimen.id                      1 
_em_specimen.shadowing_applied       NO 
_em_specimen.staining_applied        NO 
_em_specimen.vitrification_applied   YES 
# 
_pdbx_audit_support.funding_organization   'National Natural Science Foundation of China (NSFC)' 
_pdbx_audit_support.country                China 
_pdbx_audit_support.grant_number           31930003 
_pdbx_audit_support.ordinal                1 
# 
_pdbx_entity_instance_feature.ordinal        1 
_pdbx_entity_instance_feature.comp_id        HEM 
_pdbx_entity_instance_feature.asym_id        ? 
_pdbx_entity_instance_feature.seq_num        ? 
_pdbx_entity_instance_feature.auth_comp_id   HEM 
_pdbx_entity_instance_feature.auth_asym_id   ? 
_pdbx_entity_instance_feature.auth_seq_num   ? 
_pdbx_entity_instance_feature.feature_type   'SUBJECT OF INVESTIGATION' 
_pdbx_entity_instance_feature.details        ? 
# 
_atom_sites.entry_id                    9IIG 
_atom_sites.Cartn_transf_matrix[1][1]   ? 
_atom_sites.Cartn_transf_matrix[1][2]   ? 
_atom_sites.Cartn_transf_matrix[1][3]   ? 
_atom_sites.Cartn_transf_matrix[2][1]   ? 
_atom_sites.Cartn_transf_matrix[2][2]   ? 
_atom_sites.Cartn_transf_matrix[2][3]   ? 
_atom_sites.Cartn_transf_matrix[3][1]   ? 
_atom_sites.Cartn_transf_matrix[3][2]   ? 
_atom_sites.Cartn_transf_matrix[3][3]   ? 
_atom_sites.Cartn_transf_vector[1]      ? 
_atom_sites.Cartn_transf_vector[2]      ? 
_atom_sites.Cartn_transf_vector[3]      ? 
_atom_sites.Cartn_transform_axes        ? 
_atom_sites.fract_transf_matrix[1][1]   1.000000 
_atom_sites.fract_transf_matrix[1][2]   0.000000 
_atom_sites.fract_transf_matrix[1][3]   0.000000 
_atom_sites.fract_transf_matrix[2][1]   0.000000 
_atom_sites.fract_transf_matrix[2][2]   1.000000 
_atom_sites.fract_transf_matrix[2][3]   0.000000 
_atom_sites.fract_transf_matrix[3][1]   0.000000 
_atom_sites.fract_transf_matrix[3][2]   0.000000 
_atom_sites.fract_transf_matrix[3][3]   1.000000 
_atom_sites.fract_transf_vector[1]      0.00000 
_atom_sites.fract_transf_vector[2]      0.00000 
_atom_sites.fract_transf_vector[3]      0.00000 
_atom_sites.solution_primary            ? 
_atom_sites.solution_secondary          ? 
_atom_sites.solution_hydrogens          ? 
_atom_sites.special_details             ? 
# 
loop_
_atom_type.symbol 
C  
FE 
N  
O  
S  
# 
loop_
_atom_site.group_PDB 
_atom_site.id 
_atom_site.type_symbol 
_atom_site.label_atom_id 
_atom_site.label_alt_id 
_atom_site.label_comp_id 
_atom_site.label_asym_id 
_atom_site.label_entity_id 
_atom_site.label_seq_id 
_atom_site.pdbx_PDB_ins_code 
_atom_site.Cartn_x 
_atom_site.Cartn_y 
_atom_site.Cartn_z 
_atom_site.occupancy 
_atom_site.B_iso_or_equiv 
_atom_site.pdbx_formal_charge 
_atom_site.auth_seq_id 
_atom_site.auth_comp_id 
_atom_site.auth_asym_id 
_atom_site.auth_atom_id 
_atom_site.pdbx_PDB_model_num 
ATOM   1     N  N   . MET A  1 1   ? 58.787  77.268  119.851 1.00 45.34 0  1   MET A N   1 
ATOM   2     C  CA  . MET A  1 1   ? 57.573  76.549  119.501 1.00 51.34 0  1   MET A CA  1 
ATOM   3     C  C   . MET A  1 1   ? 57.504  75.215  120.219 1.00 51.50 0  1   MET A C   1 
ATOM   4     O  O   . MET A  1 1   ? 58.486  74.755  120.778 1.00 48.52 0  1   MET A O   1 
ATOM   5     C  CB  . MET A  1 1   ? 57.492  76.329  117.994 1.00 49.21 0  1   MET A CB  1 
ATOM   6     C  CG  . MET A  1 1   ? 58.587  75.438  117.455 1.00 52.04 0  1   MET A CG  1 
ATOM   7     S  SD  . MET A  1 1   ? 58.460  75.148  115.684 1.00 73.31 0  1   MET A SD  1 
ATOM   8     C  CE  . MET A  1 1   ? 57.050  74.049  115.637 1.00 53.88 0  1   MET A CE  1 
ATOM   9     N  N   . LYS A  1 2   ? 56.331  74.594  120.197 1.00 52.96 0  2   LYS A N   1 
ATOM   10    C  CA  . LYS A  1 2   ? 56.144  73.288  120.815 1.00 53.21 0  2   LYS A CA  1 
ATOM   11    C  C   . LYS A  1 2   ? 56.369  72.205  119.770 1.00 53.89 0  2   LYS A C   1 
ATOM   12    O  O   . LYS A  1 2   ? 55.524  71.982  118.900 1.00 52.99 0  2   LYS A O   1 
ATOM   13    C  CB  . LYS A  1 2   ? 54.749  73.181  121.420 1.00 55.90 0  2   LYS A CB  1 
ATOM   14    C  CG  . LYS A  1 2   ? 54.492  71.871  122.130 1.00 60.62 0  2   LYS A CG  1 
ATOM   15    C  CD  . LYS A  1 2   ? 53.133  71.870  122.802 1.00 66.84 0  2   LYS A CD  1 
ATOM   16    C  CE  . LYS A  1 2   ? 52.806  70.507  123.387 1.00 76.24 0  2   LYS A CE  1 
ATOM   17    N  NZ  . LYS A  1 2   ? 53.719  70.150  124.504 1.00 75.93 1  2   LYS A NZ  1 
ATOM   18    N  N   . GLY A  1 3   ? 57.510  71.534  119.851 1.00 51.33 0  3   GLY A N   1 
ATOM   19    C  CA  . GLY A  1 3   ? 57.827  70.475  118.922 1.00 49.01 0  3   GLY A CA  1 
ATOM   20    C  C   . GLY A  1 3   ? 57.059  69.204  119.210 1.00 51.73 0  3   GLY A C   1 
ATOM   21    O  O   . GLY A  1 3   ? 56.532  68.993  120.299 1.00 52.12 0  3   GLY A O   1 
ATOM   22    N  N   . ASP A  1 4   ? 56.984  68.355  118.193 1.00 51.39 0  4   ASP A N   1 
ATOM   23    C  CA  . ASP A  1 4   ? 56.358  67.052  118.351 1.00 48.29 0  4   ASP A CA  1 
ATOM   24    C  C   . ASP A  1 4   ? 57.157  66.212  119.338 1.00 51.52 0  4   ASP A C   1 
ATOM   25    O  O   . ASP A  1 4   ? 58.385  66.274  119.378 1.00 51.31 0  4   ASP A O   1 
ATOM   26    C  CB  . ASP A  1 4   ? 56.253  66.345  117.001 1.00 48.24 0  4   ASP A CB  1 
ATOM   27    C  CG  . ASP A  1 4   ? 55.475  65.051  117.079 1.00 53.34 0  4   ASP A CG  1 
ATOM   28    O  OD1 . ASP A  1 4   ? 54.237  65.104  117.196 1.00 52.55 0  4   ASP A OD1 1 
ATOM   29    O  OD2 . ASP A  1 4   ? 56.099  63.977  117.011 1.00 54.37 -1 4   ASP A OD2 1 
ATOM   30    N  N   . LYS A  1 5   ? 56.445  65.440  120.156 1.00 51.39 0  5   LYS A N   1 
ATOM   31    C  CA  . LYS A  1 5   ? 57.102  64.670  121.206 1.00 51.00 0  5   LYS A CA  1 
ATOM   32    C  C   . LYS A  1 5   ? 58.034  63.612  120.618 1.00 50.39 0  5   LYS A C   1 
ATOM   33    O  O   . LYS A  1 5   ? 59.154  63.414  121.110 1.00 46.89 0  5   LYS A O   1 
ATOM   34    C  CB  . LYS A  1 5   ? 56.031  64.050  122.106 1.00 51.75 0  5   LYS A CB  1 
ATOM   35    C  CG  . LYS A  1 5   ? 56.527  63.373  123.369 1.00 58.58 0  5   LYS A CG  1 
ATOM   36    C  CD  . LYS A  1 5   ? 56.774  61.887  123.182 1.00 62.13 0  5   LYS A CD  1 
ATOM   37    C  CE  . LYS A  1 5   ? 57.188  61.241  124.493 1.00 62.81 0  5   LYS A CE  1 
ATOM   38    N  NZ  . LYS A  1 5   ? 57.475  59.791  124.330 1.00 65.04 1  5   LYS A NZ  1 
ATOM   39    N  N   . ASP A  1 6   ? 57.598  62.939  119.550 1.00 51.55 0  6   ASP A N   1 
ATOM   40    C  CA  . ASP A  1 6   ? 58.443  61.946  118.898 1.00 51.00 0  6   ASP A CA  1 
ATOM   41    C  C   . ASP A  1 6   ? 59.658  62.589  118.249 1.00 45.38 0  6   ASP A C   1 
ATOM   42    O  O   . ASP A  1 6   ? 60.743  61.998  118.224 1.00 48.66 0  6   ASP A O   1 
ATOM   43    C  CB  . ASP A  1 6   ? 57.643  61.170  117.856 1.00 50.47 0  6   ASP A CB  1 
ATOM   44    C  CG  . ASP A  1 6   ? 56.603  60.273  118.474 1.00 58.46 0  6   ASP A CG  1 
ATOM   45    O  OD1 . ASP A  1 6   ? 56.817  59.807  119.611 1.00 61.83 0  6   ASP A OD1 1 
ATOM   46    O  OD2 . ASP A  1 6   ? 55.575  60.019  117.818 1.00 58.76 -1 6   ASP A OD2 1 
ATOM   47    N  N   . VAL A  1 7   ? 59.499  63.799  117.720 1.00 39.38 0  7   VAL A N   1 
ATOM   48    C  CA  . VAL A  1 7   ? 60.625  64.475  117.089 1.00 37.16 0  7   VAL A CA  1 
ATOM   49    C  C   . VAL A  1 7   ? 61.667  64.846  118.132 1.00 40.70 0  7   VAL A C   1 
ATOM   50    O  O   . VAL A  1 7   ? 62.871  64.738  117.888 1.00 39.31 0  7   VAL A O   1 
ATOM   51    C  CB  . VAL A  1 7   ? 60.139  65.701  116.296 1.00 42.37 0  7   VAL A CB  1 
ATOM   52    C  CG1 . VAL A  1 7   ? 61.279  66.656  116.036 1.00 34.40 0  7   VAL A CG1 1 
ATOM   53    C  CG2 . VAL A  1 7   ? 59.511  65.262  114.991 1.00 44.18 0  7   VAL A CG2 1 
ATOM   54    N  N   . ILE A  1 8   ? 61.226  65.241  119.326 1.00 43.51 0  8   ILE A N   1 
ATOM   55    C  CA  . ILE A  1 8   ? 62.173  65.557  120.390 1.00 40.51 0  8   ILE A CA  1 
ATOM   56    C  C   . ILE A  1 8   ? 62.857  64.296  120.897 1.00 41.25 0  8   ILE A C   1 
ATOM   57    O  O   . ILE A  1 8   ? 64.059  64.307  121.177 1.00 41.14 0  8   ILE A O   1 
ATOM   58    C  CB  . ILE A  1 8   ? 61.480  66.329  121.526 1.00 42.04 0  8   ILE A CB  1 
ATOM   59    C  CG1 . ILE A  1 8   ? 60.864  67.617  120.990 1.00 40.28 0  8   ILE A CG1 1 
ATOM   60    C  CG2 . ILE A  1 8   ? 62.463  66.651  122.633 1.00 40.13 0  8   ILE A CG2 1 
ATOM   61    C  CD1 . ILE A  1 8   ? 59.776  68.169  121.859 1.00 43.53 0  8   ILE A CD1 1 
ATOM   62    N  N   . ASP A  1 9   ? 62.121  63.187  121.020 1.00 42.52 0  9   ASP A N   1 
ATOM   63    C  CA  . ASP A  1 9   ? 62.776  61.940  121.410 1.00 42.51 0  9   ASP A CA  1 
ATOM   64    C  C   . ASP A  1 9   ? 63.838  61.529  120.400 1.00 41.48 0  9   ASP A C   1 
ATOM   65    O  O   . ASP A  1 9   ? 64.942  61.114  120.775 1.00 46.03 0  9   ASP A O   1 
ATOM   66    C  CB  . ASP A  1 9   ? 61.759  60.812  121.573 1.00 49.39 0  9   ASP A CB  1 
ATOM   67    C  CG  . ASP A  1 9   ? 60.662  61.149  122.547 1.00 57.75 0  9   ASP A CG  1 
ATOM   68    O  OD1 . ASP A  1 9   ? 60.875  62.024  123.409 1.00 60.44 0  9   ASP A OD1 1 
ATOM   69    O  OD2 . ASP A  1 9   ? 59.595  60.509  122.472 1.00 58.47 -1 9   ASP A OD2 1 
ATOM   70    N  N   . ALA A  1 10  ? 63.520  61.628  119.113 1.00 38.34 0  10  ALA A N   1 
ATOM   71    C  CA  . ALA A  1 10  ? 64.479  61.239  118.091 1.00 34.25 0  10  ALA A CA  1 
ATOM   72    C  C   . ALA A  1 10  ? 65.667  62.189  118.060 1.00 36.10 0  10  ALA A C   1 
ATOM   73    O  O   . ALA A  1 10  ? 66.807  61.762  117.850 1.00 36.79 0  10  ALA A O   1 
ATOM   74    C  CB  . ALA A  1 10  ? 63.782  61.177  116.738 1.00 35.21 0  10  ALA A CB  1 
ATOM   75    N  N   . LEU A  1 11  ? 65.426  63.478  118.291 1.00 37.03 0  11  LEU A N   1 
ATOM   76    C  CA  . LEU A  1 11  ? 66.520  64.436  118.370 1.00 35.34 0  11  LEU A CA  1 
ATOM   77    C  C   . LEU A  1 11  ? 67.415  64.143  119.563 1.00 32.64 0  11  LEU A C   1 
ATOM   78    O  O   . LEU A  1 11  ? 68.633  64.333  119.500 1.00 30.96 0  11  LEU A O   1 
ATOM   79    C  CB  . LEU A  1 11  ? 65.958  65.848  118.469 1.00 33.95 0  11  LEU A CB  1 
ATOM   80    C  CG  . LEU A  1 11  ? 65.536  66.535  117.179 1.00 29.53 0  11  LEU A CG  1 
ATOM   81    C  CD1 . LEU A  1 11  ? 65.143  67.955  117.485 1.00 25.14 0  11  LEU A CD1 1 
ATOM   82    C  CD2 . LEU A  1 11  ? 66.627  66.488  116.157 1.00 28.12 0  11  LEU A CD2 1 
ATOM   83    N  N   . ASN A  1 12  ? 66.831  63.656  120.656 1.00 33.53 0  12  ASN A N   1 
ATOM   84    C  CA  . ASN A  1 12  ? 67.621  63.337  121.838 1.00 33.24 0  12  ASN A CA  1 
ATOM   85    C  C   . ASN A  1 12  ? 68.456  62.082  121.623 1.00 34.59 0  12  ASN A C   1 
ATOM   86    O  O   . ASN A  1 12  ? 69.585  61.988  122.117 1.00 34.90 0  12  ASN A O   1 
ATOM   87    C  CB  . ASN A  1 12  ? 66.704  63.172  123.047 1.00 32.58 0  12  ASN A CB  1 
ATOM   88    C  CG  . ASN A  1 12  ? 66.611  64.428  123.876 1.00 30.55 0  12  ASN A CG  1 
ATOM   89    O  OD1 . ASN A  1 12  ? 67.609  65.090  124.126 1.00 33.02 0  12  ASN A OD1 1 
ATOM   90    N  ND2 . ASN A  1 12  ? 65.408  64.761  124.308 1.00 30.10 0  12  ASN A ND2 1 
ATOM   91    N  N   . ARG A  1 13  ? 67.918  61.104  120.895 1.00 36.33 0  13  ARG A N   1 
ATOM   92    C  CA  . ARG A  1 13  ? 68.723  59.941  120.530 1.00 35.28 0  13  ARG A CA  1 
ATOM   93    C  C   . ARG A  1 13  ? 69.864  60.325  119.595 1.00 34.76 0  13  ARG A C   1 
ATOM   94    O  O   . ARG A  1 13  ? 70.992  59.835  119.742 1.00 38.49 0  13  ARG A O   1 
ATOM   95    C  CB  . ARG A  1 13  ? 67.836  58.863  119.916 1.00 37.24 0  13  ARG A CB  1 
ATOM   96    C  CG  . ARG A  1 13  ? 66.901  58.249  120.932 1.00 39.08 0  13  ARG A CG  1 
ATOM   97    C  CD  . ARG A  1 13  ? 66.062  57.125  120.365 1.00 41.70 0  13  ARG A CD  1 
ATOM   98    N  NE  . ARG A  1 13  ? 65.065  57.611  119.420 1.00 44.47 0  13  ARG A NE  1 
ATOM   99    C  CZ  . ARG A  1 13  ? 65.068  57.349  118.121 1.00 48.35 0  13  ARG A CZ  1 
ATOM   100   N  NH1 . ARG A  1 13  ? 66.013  56.607  117.568 1.00 49.01 1  13  ARG A NH1 1 
ATOM   101   N  NH2 . ARG A  1 13  ? 64.099  57.844  117.359 1.00 44.55 0  13  ARG A NH2 1 
ATOM   102   N  N   . LEU A  1 14  ? 69.601  61.212  118.641 1.00 32.39 0  14  LEU A N   1 
ATOM   103   C  CA  . LEU A  1 14  ? 70.679  61.729  117.808 1.00 31.83 0  14  LEU A CA  1 
ATOM   104   C  C   . LEU A  1 14  ? 71.715  62.472  118.635 1.00 34.46 0  14  LEU A C   1 
ATOM   105   O  O   . LEU A  1 14  ? 72.908  62.434  118.325 1.00 35.38 0  14  LEU A O   1 
ATOM   106   C  CB  . LEU A  1 14  ? 70.109  62.638  116.730 1.00 32.96 0  14  LEU A CB  1 
ATOM   107   C  CG  . LEU A  1 14  ? 69.275  61.897  115.707 1.00 36.03 0  14  LEU A CG  1 
ATOM   108   C  CD1 . LEU A  1 14  ? 68.546  62.900  114.900 1.00 35.38 0  14  LEU A CD1 1 
ATOM   109   C  CD2 . LEU A  1 14  ? 70.196  61.113  114.828 1.00 32.89 0  14  LEU A CD2 1 
ATOM   110   N  N   . LEU A  1 15  ? 71.276  63.157  119.689 1.00 32.83 0  15  LEU A N   1 
ATOM   111   C  CA  . LEU A  1 15  ? 72.205  63.867  120.559 1.00 30.01 0  15  LEU A CA  1 
ATOM   112   C  C   . LEU A  1 15  ? 73.097  62.901  121.323 1.00 33.42 0  15  LEU A C   1 
ATOM   113   O  O   . LEU A  1 15  ? 74.307  63.123  121.441 1.00 34.66 0  15  LEU A O   1 
ATOM   114   C  CB  . LEU A  1 15  ? 71.428  64.750  121.528 1.00 28.05 0  15  LEU A CB  1 
ATOM   115   C  CG  . LEU A  1 15  ? 72.256  65.567  122.505 1.00 27.55 0  15  LEU A CG  1 
ATOM   116   C  CD1 . LEU A  1 15  ? 73.202  66.474  121.752 1.00 25.95 0  15  LEU A CD1 1 
ATOM   117   C  CD2 . LEU A  1 15  ? 71.339  66.339  123.406 1.00 29.19 0  15  LEU A CD2 1 
ATOM   118   N  N   . THR A  1 16  ? 72.510  61.844  121.884 1.00 35.09 0  16  THR A N   1 
ATOM   119   C  CA  . THR A  1 16  ? 73.309  60.796  122.511 1.00 33.92 0  16  THR A CA  1 
ATOM   120   C  C   . THR A  1 16  ? 74.340  60.242  121.541 1.00 37.74 0  16  THR A C   1 
ATOM   121   O  O   . THR A  1 16  ? 75.507  60.044  121.903 1.00 41.80 0  16  THR A O   1 
ATOM   122   C  CB  . THR A  1 16  ? 72.406  59.674  123.016 1.00 38.29 0  16  THR A CB  1 
ATOM   123   O  OG1 . THR A  1 16  ? 71.378  60.219  123.844 1.00 43.99 0  16  THR A OG1 1 
ATOM   124   C  CG2 . THR A  1 16  ? 73.198  58.658  123.805 1.00 40.36 0  16  THR A CG2 1 
ATOM   125   N  N   . GLY A  1 17  ? 73.925  59.991  120.299 1.00 38.62 0  17  GLY A N   1 
ATOM   126   C  CA  . GLY A  1 17  ? 74.860  59.511  119.298 1.00 35.90 0  17  GLY A CA  1 
ATOM   127   C  C   . GLY A  1 17  ? 75.996  60.479  119.030 1.00 35.56 0  17  GLY A C   1 
ATOM   128   O  O   . GLY A  1 17  ? 77.156  60.077  118.943 1.00 36.60 0  17  GLY A O   1 
ATOM   129   N  N   . GLU A  1 18  ? 75.681  61.766  118.889 1.00 37.93 0  18  GLU A N   1 
ATOM   130   C  CA  . GLU A  1 18  ? 76.717  62.751  118.594 1.00 37.08 0  18  GLU A CA  1 
ATOM   131   C  C   . GLU A  1 18  ? 77.681  62.897  119.759 1.00 36.12 0  18  GLU A C   1 
ATOM   132   O  O   . GLU A  1 18  ? 78.883  63.095  119.561 1.00 38.32 0  18  GLU A O   1 
ATOM   133   C  CB  . GLU A  1 18  ? 76.087  64.100  118.264 1.00 35.42 0  18  GLU A CB  1 
ATOM   134   C  CG  . GLU A  1 18  ? 75.292  64.117  116.982 1.00 39.05 0  18  GLU A CG  1 
ATOM   135   C  CD  . GLU A  1 18  ? 76.129  63.943  115.739 1.00 47.67 0  18  GLU A CD  1 
ATOM   136   O  OE1 . GLU A  1 18  ? 77.288  64.390  115.728 1.00 47.83 0  18  GLU A OE1 1 
ATOM   137   O  OE2 . GLU A  1 18  ? 75.622  63.348  114.768 1.00 46.58 -1 18  GLU A OE2 1 
ATOM   138   N  N   . LEU A  1 19  ? 77.176  62.790  120.984 1.00 35.10 0  19  LEU A N   1 
ATOM   139   C  CA  . LEU A  1 19  ? 78.038  62.941  122.148 1.00 34.23 0  19  LEU A CA  1 
ATOM   140   C  C   . LEU A  1 19  ? 78.958  61.739  122.305 1.00 36.81 0  19  LEU A C   1 
ATOM   141   O  O   . LEU A  1 19  ? 80.143  61.887  122.635 1.00 37.29 0  19  LEU A O   1 
ATOM   142   C  CB  . LEU A  1 19  ? 77.180  63.143  123.391 1.00 32.65 0  19  LEU A CB  1 
ATOM   143   C  CG  . LEU A  1 19  ? 76.501  64.507  123.473 1.00 31.81 0  19  LEU A CG  1 
ATOM   144   C  CD1 . LEU A  1 19  ? 75.524  64.545  124.615 1.00 31.82 0  19  LEU A CD1 1 
ATOM   145   C  CD2 . LEU A  1 19  ? 77.508  65.615  123.594 1.00 30.46 0  19  LEU A CD2 1 
ATOM   146   N  N   . SER A  1 20  ? 78.435  60.537  122.055 1.00 36.69 0  20  SER A N   1 
ATOM   147   C  CA  . SER A  1 20  ? 79.284  59.352  122.059 1.00 34.51 0  20  SER A CA  1 
ATOM   148   C  C   . SER A  1 20  ? 80.332  59.419  120.956 1.00 35.43 0  20  SER A C   1 
ATOM   149   O  O   . SER A  1 20  ? 81.483  59.018  121.160 1.00 41.34 0  20  SER A O   1 
ATOM   150   C  CB  . SER A  1 20  ? 78.430  58.101  121.911 1.00 37.90 0  20  SER A CB  1 
ATOM   151   O  OG  . SER A  1 20  ? 77.569  57.949  123.019 1.00 43.48 0  20  SER A OG  1 
ATOM   152   N  N   . ALA A  1 21  ? 79.948  59.909  119.774 1.00 36.34 0  21  ALA A N   1 
ATOM   153   C  CA  . ALA A  1 21  ? 80.911  60.125  118.701 1.00 35.12 0  21  ALA A CA  1 
ATOM   154   C  C   . ALA A  1 21  ? 82.011  61.070  119.134 1.00 35.56 0  21  ALA A C   1 
ATOM   155   O  O   . ALA A  1 21  ? 83.186  60.847  118.836 1.00 37.69 0  21  ALA A O   1 
ATOM   156   C  CB  . ALA A  1 21  ? 80.212  60.685  117.467 1.00 42.28 0  21  ALA A CB  1 
ATOM   157   N  N   . MET A  1 22  ? 81.640  62.159  119.801 1.00 36.31 0  22  MET A N   1 
ATOM   158   C  CA  . MET A  1 22  ? 82.624  63.105  120.304 1.00 38.01 0  22  MET A CA  1 
ATOM   159   C  C   . MET A  1 22  ? 83.621  62.430  121.232 1.00 39.22 0  22  MET A C   1 
ATOM   160   O  O   . MET A  1 22  ? 84.833  62.607  121.086 1.00 35.84 0  22  MET A O   1 
ATOM   161   C  CB  . MET A  1 22  ? 81.916  64.241  121.025 1.00 39.05 0  22  MET A CB  1 
ATOM   162   C  CG  . MET A  1 22  ? 82.839  65.286  121.561 1.00 44.34 0  22  MET A CG  1 
ATOM   163   S  SD  . MET A  1 22  ? 81.884  66.552  122.382 1.00 71.00 0  22  MET A SD  1 
ATOM   164   C  CE  . MET A  1 22  ? 81.348  65.668  123.843 1.00 49.73 0  22  MET A CE  1 
ATOM   165   N  N   . ASP A  1 23  ? 83.128  61.655  122.197 1.00 39.46 0  23  ASP A N   1 
ATOM   166   C  CA  . ASP A  1 23  ? 84.032  60.977  123.124 1.00 33.92 0  23  ASP A CA  1 
ATOM   167   C  C   . ASP A  1 23  ? 84.958  60.008  122.403 1.00 34.63 0  23  ASP A C   1 
ATOM   168   O  O   . ASP A  1 23  ? 86.165  59.960  122.680 1.00 36.84 0  23  ASP A O   1 
ATOM   169   C  CB  . ASP A  1 23  ? 83.237  60.241  124.194 1.00 36.30 0  23  ASP A CB  1 
ATOM   170   C  CG  . ASP A  1 23  ? 82.665  61.165  125.221 1.00 50.53 0  23  ASP A CG  1 
ATOM   171   O  OD1 . ASP A  1 23  ? 83.231  62.258  125.420 1.00 47.50 0  23  ASP A OD1 1 
ATOM   172   O  OD2 . ASP A  1 23  ? 81.649  60.794  125.838 1.00 57.49 -1 23  ASP A OD2 1 
ATOM   173   N  N   . GLN A  1 24  ? 84.409  59.212  121.486 1.00 36.35 0  24  GLN A N   1 
ATOM   174   C  CA  . GLN A  1 24  ? 85.220  58.214  120.798 1.00 32.70 0  24  GLN A CA  1 
ATOM   175   C  C   . GLN A  1 24  ? 86.273  58.869  119.917 1.00 32.02 0  24  GLN A C   1 
ATOM   176   O  O   . GLN A  1 24  ? 87.433  58.450  119.912 1.00 33.78 0  24  GLN A O   1 
ATOM   177   C  CB  . GLN A  1 24  ? 84.327  57.287  119.981 1.00 32.39 0  24  GLN A CB  1 
ATOM   178   C  CG  . GLN A  1 24  ? 85.041  56.052  119.498 1.00 37.43 0  24  GLN A CG  1 
ATOM   179   C  CD  . GLN A  1 24  ? 84.156  55.131  118.706 1.00 36.32 0  24  GLN A CD  1 
ATOM   180   O  OE1 . GLN A  1 24  ? 83.203  54.564  119.229 1.00 39.33 0  24  GLN A OE1 1 
ATOM   181   N  NE2 . GLN A  1 24  ? 84.461  54.981  117.430 1.00 33.87 0  24  GLN A NE2 1 
ATOM   182   N  N   . TYR A  1 25  ? 85.896  59.911  119.179 1.00 33.62 0  25  TYR A N   1 
ATOM   183   C  CA  . TYR A  1 25  ? 86.856  60.615  118.339 1.00 34.01 0  25  TYR A CA  1 
ATOM   184   C  C   . TYR A  1 25  ? 87.906  61.312  119.183 1.00 35.89 0  25  TYR A C   1 
ATOM   185   O  O   . TYR A  1 25  ? 89.064  61.412  118.783 1.00 37.67 0  25  TYR A O   1 
ATOM   186   C  CB  . TYR A  1 25  ? 86.131  61.629  117.463 1.00 35.36 0  25  TYR A CB  1 
ATOM   187   C  CG  . TYR A  1 25  ? 85.246  61.006  116.427 1.00 37.82 0  25  TYR A CG  1 
ATOM   188   C  CD1 . TYR A  1 25  ? 85.378  59.677  116.092 1.00 41.27 0  25  TYR A CD1 1 
ATOM   189   C  CD2 . TYR A  1 25  ? 84.249  61.735  115.814 1.00 37.71 0  25  TYR A CD2 1 
ATOM   190   C  CE1 . TYR A  1 25  ? 84.561  59.099  115.166 1.00 43.95 0  25  TYR A CE1 1 
ATOM   191   C  CE2 . TYR A  1 25  ? 83.430  61.164  114.885 1.00 40.93 0  25  TYR A CE2 1 
ATOM   192   C  CZ  . TYR A  1 25  ? 83.592  59.845  114.565 1.00 44.14 0  25  TYR A CZ  1 
ATOM   193   O  OH  . TYR A  1 25  ? 82.781  59.257  113.638 1.00 46.06 0  25  TYR A OH  1 
ATOM   194   N  N   . PHE A  1 26  ? 87.522  61.778  120.367 1.00 33.96 0  26  PHE A N   1 
ATOM   195   C  CA  . PHE A  1 26  ? 88.455  62.433  121.272 1.00 32.51 0  26  PHE A CA  1 
ATOM   196   C  C   . PHE A  1 26  ? 89.529  61.459  121.746 1.00 31.12 0  26  PHE A C   1 
ATOM   197   O  O   . PHE A  1 26  ? 90.735  61.713  121.595 1.00 33.40 0  26  PHE A O   1 
ATOM   198   C  CB  . PHE A  1 26  ? 87.633  63.016  122.425 1.00 33.55 0  26  PHE A CB  1 
ATOM   199   C  CG  . PHE A  1 26  ? 88.423  63.572  123.559 1.00 36.45 0  26  PHE A CG  1 
ATOM   200   C  CD1 . PHE A  1 26  ? 89.144  64.740  123.417 1.00 35.48 0  26  PHE A CD1 1 
ATOM   201   C  CD2 . PHE A  1 26  ? 88.370  62.969  124.803 1.00 35.00 0  26  PHE A CD2 1 
ATOM   202   C  CE1 . PHE A  1 26  ? 89.842  65.262  124.482 1.00 34.50 0  26  PHE A CE1 1 
ATOM   203   C  CE2 . PHE A  1 26  ? 89.064  63.488  125.866 1.00 33.62 0  26  PHE A CE2 1 
ATOM   204   C  CZ  . PHE A  1 26  ? 89.801  64.633  125.706 1.00 35.27 0  26  PHE A CZ  1 
ATOM   205   N  N   . VAL A  1 27  ? 89.110  60.309  122.274 1.00 30.64 0  27  VAL A N   1 
ATOM   206   C  CA  . VAL A  1 27  ? 90.092  59.357  122.780 1.00 29.95 0  27  VAL A CA  1 
ATOM   207   C  C   . VAL A  1 27  ? 90.904  58.761  121.634 1.00 31.89 0  27  VAL A C   1 
ATOM   208   O  O   . VAL A  1 27  ? 92.096  58.495  121.789 1.00 35.30 0  27  VAL A O   1 
ATOM   209   C  CB  . VAL A  1 27  ? 89.417  58.271  123.640 1.00 32.13 0  27  VAL A CB  1 
ATOM   210   C  CG1 . VAL A  1 27  ? 88.373  57.537  122.861 1.00 36.17 0  27  VAL A CG1 1 
ATOM   211   C  CG2 . VAL A  1 27  ? 90.438  57.310  124.209 1.00 24.55 0  27  VAL A CG2 1 
ATOM   212   N  N   . HIS A  1 28  ? 90.298  58.586  120.456 1.00 32.42 0  28  HIS A N   1 
ATOM   213   C  CA  . HIS A  1 28  ? 91.052  58.063  119.320 1.00 32.25 0  28  HIS A CA  1 
ATOM   214   C  C   . HIS A  1 28  ? 92.074  59.063  118.808 1.00 30.14 0  28  HIS A C   1 
ATOM   215   O  O   . HIS A  1 28  ? 93.194  58.681  118.466 1.00 32.98 0  28  HIS A O   1 
ATOM   216   C  CB  . HIS A  1 28  ? 90.112  57.649  118.193 1.00 34.79 0  28  HIS A CB  1 
ATOM   217   C  CG  . HIS A  1 28  ? 89.492  56.303  118.388 1.00 38.28 0  28  HIS A CG  1 
ATOM   218   N  ND1 . HIS A  1 28  ? 88.536  55.796  117.538 1.00 37.92 0  28  HIS A ND1 1 
ATOM   219   C  CD2 . HIS A  1 28  ? 89.713  55.347  119.317 1.00 40.36 0  28  HIS A CD2 1 
ATOM   220   C  CE1 . HIS A  1 28  ? 88.181  54.592  117.946 1.00 40.79 0  28  HIS A CE1 1 
ATOM   221   N  NE2 . HIS A  1 28  ? 88.882  54.295  119.023 1.00 43.00 0  28  HIS A NE2 1 
ATOM   222   N  N   . ALA A  1 29  ? 91.710  60.341  118.724 1.00 31.92 0  29  ALA A N   1 
ATOM   223   C  CA  . ALA A  1 29  ? 92.680  61.348  118.325 1.00 30.22 0  29  ALA A CA  1 
ATOM   224   C  C   . ALA A  1 29  ? 93.853  61.369  119.283 1.00 33.20 0  29  ALA A C   1 
ATOM   225   O  O   . ALA A  1 29  ? 95.010  61.472  118.864 1.00 34.68 0  29  ALA A O   1 
ATOM   226   C  CB  . ALA A  1 29  ? 92.019  62.720  118.263 1.00 30.57 0  29  ALA A CB  1 
ATOM   227   N  N   . HIS A  1 30  ? 93.583  61.235  120.577 1.00 35.03 0  30  HIS A N   1 
ATOM   228   C  CA  . HIS A  1 30  ? 94.692  61.296  121.517 1.00 32.01 0  30  HIS A CA  1 
ATOM   229   C  C   . HIS A  1 30  ? 95.508  60.011  121.517 1.00 29.66 0  30  HIS A C   1 
ATOM   230   O  O   . HIS A  1 30  ? 96.711  60.048  121.784 1.00 33.65 0  30  HIS A O   1 
ATOM   231   C  CB  . HIS A  1 30  ? 94.166  61.637  122.899 1.00 27.71 0  30  HIS A CB  1 
ATOM   232   C  CG  . HIS A  1 30  ? 93.771  63.070  123.032 1.00 28.54 0  30  HIS A CG  1 
ATOM   233   N  ND1 . HIS A  1 30  ? 94.580  64.100  122.613 1.00 32.76 0  30  HIS A ND1 1 
ATOM   234   C  CD2 . HIS A  1 30  ? 92.635  63.645  123.485 1.00 30.36 0  30  HIS A CD2 1 
ATOM   235   C  CE1 . HIS A  1 30  ? 93.972  65.251  122.828 1.00 32.09 0  30  HIS A CE1 1 
ATOM   236   N  NE2 . HIS A  1 30  ? 92.789  65.002  123.356 1.00 33.37 0  30  HIS A NE2 1 
ATOM   237   N  N   . MET A  1 31  ? 94.891  58.873  121.199 1.00 28.27 0  31  MET A N   1 
ATOM   238   C  CA  . MET A  1 31  ? 95.662  57.649  121.021 1.00 26.31 0  31  MET A CA  1 
ATOM   239   C  C   . MET A  1 31  ? 96.530  57.729  119.774 1.00 27.72 0  31  MET A C   1 
ATOM   240   O  O   . MET A  1 31  ? 97.603  57.125  119.718 1.00 29.52 0  31  MET A O   1 
ATOM   241   C  CB  . MET A  1 31  ? 94.731  56.444  120.942 1.00 27.86 0  31  MET A CB  1 
ATOM   242   C  CG  . MET A  1 31  ? 94.020  56.119  122.227 1.00 26.00 0  31  MET A CG  1 
ATOM   243   S  SD  . MET A  1 31  ? 92.719  54.914  121.988 1.00 45.74 0  31  MET A SD  1 
ATOM   244   C  CE  . MET A  1 31  ? 93.693  53.525  121.445 1.00 37.46 0  31  MET A CE  1 
ATOM   245   N  N   . TYR A  1 32  ? 96.076  58.462  118.759 1.00 29.93 0  32  TYR A N   1 
ATOM   246   C  CA  . TYR A  1 32  ? 96.893  58.675  117.571 1.00 28.21 0  32  TYR A CA  1 
ATOM   247   C  C   . TYR A  1 32  ? 98.060  59.595  117.877 1.00 30.60 0  32  TYR A C   1 
ATOM   248   O  O   . TYR A  1 32  ? 99.169  59.390  117.378 1.00 28.47 0  32  TYR A O   1 
ATOM   249   C  CB  . TYR A  1 32  ? 96.046  59.263  116.446 1.00 29.41 0  32  TYR A CB  1 
ATOM   250   C  CG  . TYR A  1 32  ? 95.147  58.265  115.774 1.00 32.57 0  32  TYR A CG  1 
ATOM   251   C  CD1 . TYR A  1 32  ? 95.587  56.987  115.500 1.00 32.67 0  32  TYR A CD1 1 
ATOM   252   C  CD2 . TYR A  1 32  ? 93.848  58.596  115.438 1.00 29.80 0  32  TYR A CD2 1 
ATOM   253   C  CE1 . TYR A  1 32  ? 94.766  56.076  114.902 1.00 33.58 0  32  TYR A CE1 1 
ATOM   254   C  CE2 . TYR A  1 32  ? 93.022  57.692  114.845 1.00 31.79 0  32  TYR A CE2 1 
ATOM   255   C  CZ  . TYR A  1 32  ? 93.484  56.435  114.577 1.00 35.63 0  32  TYR A CZ  1 
ATOM   256   O  OH  . TYR A  1 32  ? 92.656  55.527  113.979 1.00 39.45 0  32  TYR A OH  1 
ATOM   257   N  N   . GLU A  1 33  ? 97.824  60.625  118.688 1.00 34.55 0  33  GLU A N   1 
ATOM   258   C  CA  . GLU A  1 33  ? 98.905  61.531  119.063 1.00 31.40 0  33  GLU A CA  1 
ATOM   259   C  C   . GLU A  1 33  ? 99.932  60.832  119.944 1.00 30.17 0  33  GLU A C   1 
ATOM   260   O  O   . GLU A  1 33  ? 101.135 61.084  119.825 1.00 29.46 0  33  GLU A O   1 
ATOM   261   C  CB  . GLU A  1 33  ? 98.349  62.752  119.786 1.00 36.39 0  33  GLU A CB  1 
ATOM   262   C  CG  . GLU A  1 33  ? 99.188  63.995  119.611 1.00 41.74 0  33  GLU A CG  1 
ATOM   263   C  CD  . GLU A  1 33  ? 98.737  65.124  120.502 1.00 48.46 0  33  GLU A CD  1 
ATOM   264   O  OE1 . GLU A  1 33  ? 98.021  64.849  121.485 1.00 48.69 0  33  GLU A OE1 1 
ATOM   265   O  OE2 . GLU A  1 33  ? 99.090  66.287  120.220 1.00 46.79 -1 33  GLU A OE2 1 
ATOM   266   N  N   . ASP A  1 34  ? 99.477  59.960  120.844 1.00 28.97 0  34  ASP A N   1 
ATOM   267   C  CA  . ASP A  1 34  ? 100.403 59.205  121.678 1.00 26.86 0  34  ASP A CA  1 
ATOM   268   C  C   . ASP A  1 34  ? 101.338 58.342  120.844 1.00 30.24 0  34  ASP A C   1 
ATOM   269   O  O   . ASP A  1 34  ? 102.442 58.016  121.290 1.00 35.19 0  34  ASP A O   1 
ATOM   270   C  CB  . ASP A  1 34  ? 99.627  58.335  122.665 1.00 26.76 0  34  ASP A CB  1 
ATOM   271   C  CG  . ASP A  1 34  ? 100.528 57.628  123.655 1.00 32.25 0  34  ASP A CG  1 
ATOM   272   O  OD1 . ASP A  1 34  ? 101.460 58.270  124.176 1.00 35.21 0  34  ASP A OD1 1 
ATOM   273   O  OD2 . ASP A  1 34  ? 100.308 56.431  123.913 1.00 29.01 -1 34  ASP A OD2 1 
ATOM   274   N  N   . TRP A  1 35  ? 100.925 57.964  119.639 1.00 29.85 0  35  TRP A N   1 
ATOM   275   C  CA  . TRP A  1 35  ? 101.729 57.121  118.770 1.00 28.92 0  35  TRP A CA  1 
ATOM   276   C  C   . TRP A  1 35  ? 102.512 57.901  117.727 1.00 26.11 0  35  TRP A C   1 
ATOM   277   O  O   . TRP A  1 35  ? 103.128 57.286  116.857 1.00 22.91 0  35  TRP A O   1 
ATOM   278   C  CB  . TRP A  1 35  ? 100.848 56.091  118.067 1.00 29.48 0  35  TRP A CB  1 
ATOM   279   C  CG  . TRP A  1 35  ? 100.135 55.158  118.975 1.00 31.35 0  35  TRP A CG  1 
ATOM   280   C  CD1 . TRP A  1 35  ? 100.538 54.746  120.204 1.00 28.54 0  35  TRP A CD1 1 
ATOM   281   C  CD2 . TRP A  1 35  ? 98.911  54.476  118.704 1.00 34.99 0  35  TRP A CD2 1 
ATOM   282   N  NE1 . TRP A  1 35  ? 99.631  53.864  120.728 1.00 31.60 0  35  TRP A NE1 1 
ATOM   283   C  CE2 . TRP A  1 35  ? 98.620  53.681  119.825 1.00 32.85 0  35  TRP A CE2 1 
ATOM   284   C  CE3 . TRP A  1 35  ? 98.024  54.470  117.627 1.00 29.90 0  35  TRP A CE3 1 
ATOM   285   C  CZ2 . TRP A  1 35  ? 97.482  52.890  119.898 1.00 32.01 0  35  TRP A CZ2 1 
ATOM   286   C  CZ3 . TRP A  1 35  ? 96.907  53.688  117.703 1.00 29.63 0  35  TRP A CZ3 1 
ATOM   287   C  CH2 . TRP A  1 35  ? 96.640  52.907  118.829 1.00 31.59 0  35  TRP A CH2 1 
ATOM   288   N  N   . GLY A  1 36  ? 102.529 59.225  117.799 1.00 26.46 0  36  GLY A N   1 
ATOM   289   C  CA  . GLY A  1 36  ? 103.242 60.017  116.827 1.00 25.11 0  36  GLY A CA  1 
ATOM   290   C  C   . GLY A  1 36  ? 102.558 60.184  115.495 1.00 29.43 0  36  GLY A C   1 
ATOM   291   O  O   . GLY A  1 36  ? 103.183 60.691  114.560 1.00 34.42 0  36  GLY A O   1 
ATOM   292   N  N   . LEU A  1 37  ? 101.296 59.779  115.376 1.00 31.87 0  37  LEU A N   1 
ATOM   293   C  CA  . LEU A  1 37  ? 100.557 59.833  114.117 1.00 27.56 0  37  LEU A CA  1 
ATOM   294   C  C   . LEU A  1 37  ? 99.765  61.132  114.097 1.00 29.22 0  37  LEU A C   1 
ATOM   295   O  O   . LEU A  1 37  ? 98.545  61.149  114.228 1.00 36.02 0  37  LEU A O   1 
ATOM   296   C  CB  . LEU A  1 37  ? 99.651  58.618  113.995 1.00 26.42 0  37  LEU A CB  1 
ATOM   297   C  CG  . LEU A  1 37  ? 100.384 57.285  113.907 1.00 26.79 0  37  LEU A CG  1 
ATOM   298   C  CD1 . LEU A  1 37  ? 99.410  56.146  113.941 1.00 29.47 0  37  LEU A CD1 1 
ATOM   299   C  CD2 . LEU A  1 37  ? 101.224 57.220  112.660 1.00 24.57 0  37  LEU A CD2 1 
ATOM   300   N  N   . ASN A  1 38  ? 100.483 62.241  113.926 1.00 27.53 0  38  ASN A N   1 
ATOM   301   C  CA  . ASN A  1 38  ? 99.892  63.554  114.160 1.00 34.38 0  38  ASN A CA  1 
ATOM   302   C  C   . ASN A  1 38  ? 98.827  63.906  113.132 1.00 34.18 0  38  ASN A C   1 
ATOM   303   O  O   . ASN A  1 38  ? 97.908  64.671  113.435 1.00 37.86 0  38  ASN A O   1 
ATOM   304   C  CB  . ASN A  1 38  ? 100.978 64.629  114.194 1.00 35.27 0  38  ASN A CB  1 
ATOM   305   C  CG  . ASN A  1 38  ? 102.142 64.256  115.088 1.00 37.79 0  38  ASN A CG  1 
ATOM   306   O  OD1 . ASN A  1 38  ? 101.970 64.046  116.287 1.00 37.89 0  38  ASN A OD1 1 
ATOM   307   N  ND2 . ASN A  1 38  ? 103.337 64.184  114.514 1.00 35.44 0  38  ASN A ND2 1 
ATOM   308   N  N   . GLU A  1 39  ? 98.927  63.381  111.916 1.00 33.12 0  39  GLU A N   1 
ATOM   309   C  CA  . GLU A  1 39  ? 97.914  63.705  110.919 1.00 32.41 0  39  GLU A CA  1 
ATOM   310   C  C   . GLU A  1 39  ? 96.571  63.070  111.267 1.00 31.55 0  39  GLU A C   1 
ATOM   311   O  O   . GLU A  1 39  ? 95.526  63.726  111.176 1.00 35.95 0  39  GLU A O   1 
ATOM   312   C  CB  . GLU A  1 39  ? 98.390  63.281  109.532 1.00 32.42 0  39  GLU A CB  1 
ATOM   313   C  CG  . GLU A  1 39  ? 97.385  63.509  108.434 1.00 38.59 0  39  GLU A CG  1 
ATOM   314   C  CD  . GLU A  1 39  ? 98.021  63.518  107.063 1.00 46.26 0  39  GLU A CD  1 
ATOM   315   O  OE1 . GLU A  1 39  ? 99.259  63.648  106.983 1.00 44.68 0  39  GLU A OE1 1 
ATOM   316   O  OE2 . GLU A  1 39  ? 97.283  63.394  106.063 1.00 45.44 -1 39  GLU A OE2 1 
ATOM   317   N  N   . LEU A  1 40  ? 96.580  61.811  111.710 1.00 29.59 0  40  LEU A N   1 
ATOM   318   C  CA  . LEU A  1 40  ? 95.352  61.206  112.210 1.00 30.95 0  40  LEU A CA  1 
ATOM   319   C  C   . LEU A  1 40  ? 94.867  61.893  113.475 1.00 31.52 0  40  LEU A C   1 
ATOM   320   O  O   . LEU A  1 40  ? 93.661  62.066  113.661 1.00 34.43 0  40  LEU A O   1 
ATOM   321   C  CB  . LEU A  1 40  ? 95.543  59.713  112.461 1.00 29.59 0  40  LEU A CB  1 
ATOM   322   C  CG  . LEU A  1 40  ? 95.754  58.794  111.273 1.00 27.52 0  40  LEU A CG  1 
ATOM   323   C  CD1 . LEU A  1 40  ? 96.075  57.403  111.732 1.00 25.84 0  40  LEU A CD1 1 
ATOM   324   C  CD2 . LEU A  1 40  ? 94.488  58.779  110.467 1.00 26.95 0  40  LEU A CD2 1 
ATOM   325   N  N   . TYR A  1 41  ? 95.782  62.281  114.365 1.00 31.86 0  41  TYR A N   1 
ATOM   326   C  CA  . TYR A  1 41  ? 95.365  62.997  115.563 1.00 30.67 0  41  TYR A CA  1 
ATOM   327   C  C   . TYR A  1 41  ? 94.595  64.251  115.192 1.00 33.44 0  41  TYR A C   1 
ATOM   328   O  O   . TYR A  1 41  ? 93.508  64.504  115.716 1.00 38.52 0  41  TYR A O   1 
ATOM   329   C  CB  . TYR A  1 41  ? 96.564  63.373  116.427 1.00 29.72 0  41  TYR A CB  1 
ATOM   330   C  CG  . TYR A  1 41  ? 96.256  64.515  117.371 1.00 36.19 0  41  TYR A CG  1 
ATOM   331   C  CD1 . TYR A  1 41  ? 95.358  64.348  118.413 1.00 37.35 0  41  TYR A CD1 1 
ATOM   332   C  CD2 . TYR A  1 41  ? 96.829  65.762  117.206 1.00 40.01 0  41  TYR A CD2 1 
ATOM   333   C  CE1 . TYR A  1 41  ? 95.052  65.372  119.277 1.00 33.66 0  41  TYR A CE1 1 
ATOM   334   C  CE2 . TYR A  1 41  ? 96.525  66.802  118.068 1.00 38.66 0  41  TYR A CE2 1 
ATOM   335   C  CZ  . TYR A  1 41  ? 95.632  66.595  119.103 1.00 35.67 0  41  TYR A CZ  1 
ATOM   336   O  OH  . TYR A  1 41  ? 95.307  67.605  119.976 1.00 36.32 0  41  TYR A OH  1 
ATOM   337   N  N   . GLU A  1 42  ? 95.138  65.041  114.269 1.00 34.32 0  42  GLU A N   1 
ATOM   338   C  CA  . GLU A  1 42  ? 94.508  66.303  113.911 1.00 38.66 0  42  GLU A CA  1 
ATOM   339   C  C   . GLU A  1 42  ? 93.186  66.079  113.194 1.00 37.83 0  42  GLU A C   1 
ATOM   340   O  O   . GLU A  1 42  ? 92.194  66.762  113.478 1.00 40.48 0  42  GLU A O   1 
ATOM   341   C  CB  . GLU A  1 42  ? 95.469  67.130  113.062 1.00 42.69 0  42  GLU A CB  1 
ATOM   342   C  CG  . GLU A  1 42  ? 96.682  67.590  113.848 1.00 48.46 0  42  GLU A CG  1 
ATOM   343   C  CD  . GLU A  1 42  ? 97.653  68.391  113.022 1.00 64.61 0  42  GLU A CD  1 
ATOM   344   O  OE1 . GLU A  1 42  ? 97.451  68.493  111.796 1.00 64.15 0  42  GLU A OE1 1 
ATOM   345   O  OE2 . GLU A  1 42  ? 98.624  68.918  113.600 1.00 63.86 -1 42  GLU A OE2 1 
ATOM   346   N  N   . ARG A  1 43  ? 93.138  65.106  112.286 1.00 38.16 0  43  ARG A N   1 
ATOM   347   C  CA  . ARG A  1 43  ? 91.896  64.838  111.574 1.00 36.12 0  43  ARG A CA  1 
ATOM   348   C  C   . ARG A  1 43  ? 90.797  64.386  112.532 1.00 37.76 0  43  ARG A C   1 
ATOM   349   O  O   . ARG A  1 43  ? 89.670  64.899  112.495 1.00 46.46 0  43  ARG A O   1 
ATOM   350   C  CB  . ARG A  1 43  ? 92.137  63.786  110.497 1.00 33.55 0  43  ARG A CB  1 
ATOM   351   C  CG  . ARG A  1 43  ? 90.873  63.167  110.007 1.00 36.11 0  43  ARG A CG  1 
ATOM   352   C  CD  . ARG A  1 43  ? 90.273  64.060  108.952 1.00 42.63 0  43  ARG A CD  1 
ATOM   353   N  NE  . ARG A  1 43  ? 88.920  63.662  108.588 1.00 50.86 0  43  ARG A NE  1 
ATOM   354   C  CZ  . ARG A  1 43  ? 88.177  64.294  107.692 1.00 49.76 0  43  ARG A CZ  1 
ATOM   355   N  NH1 . ARG A  1 43  ? 88.655  65.311  106.994 1.00 48.17 1  43  ARG A NH1 1 
ATOM   356   N  NH2 . ARG A  1 43  ? 86.930  63.886  107.480 1.00 46.50 0  43  ARG A NH2 1 
ATOM   357   N  N   . ILE A  1 44  ? 91.110  63.439  113.416 1.00 32.97 0  44  ILE A N   1 
ATOM   358   C  CA  . ILE A  1 44  ? 90.100  62.893  114.311 1.00 33.32 0  44  ILE A CA  1 
ATOM   359   C  C   . ILE A  1 44  ? 89.713  63.908  115.378 1.00 34.23 0  44  ILE A C   1 
ATOM   360   O  O   . ILE A  1 44  ? 88.567  63.926  115.839 1.00 40.43 0  44  ILE A O   1 
ATOM   361   C  CB  . ILE A  1 44  ? 90.607  61.575  114.918 1.00 35.87 0  44  ILE A CB  1 
ATOM   362   C  CG1 . ILE A  1 44  ? 90.945  60.582  113.815 1.00 36.02 0  44  ILE A CG1 1 
ATOM   363   C  CG2 . ILE A  1 44  ? 89.558  60.940  115.765 1.00 33.31 0  44  ILE A CG2 1 
ATOM   364   C  CD1 . ILE A  1 44  ? 89.781  60.215  112.950 1.00 35.54 0  44  ILE A CD1 1 
ATOM   365   N  N   . ALA A  1 45  ? 90.631  64.794  115.766 1.00 34.12 0  45  ALA A N   1 
ATOM   366   C  CA  . ALA A  1 45  ? 90.272  65.847  116.708 1.00 35.42 0  45  ALA A CA  1 
ATOM   367   C  C   . ALA A  1 45  ? 89.336  66.857  116.066 1.00 39.85 0  45  ALA A C   1 
ATOM   368   O  O   . ALA A  1 45  ? 88.377  67.317  116.698 1.00 42.35 0  45  ALA A O   1 
ATOM   369   C  CB  . ALA A  1 45  ? 91.527  66.539  117.233 1.00 32.84 0  45  ALA A CB  1 
ATOM   370   N  N   . HIS A  1 46  ? 89.583  67.208  114.806 1.00 41.16 0  46  HIS A N   1 
ATOM   371   C  CA  . HIS A  1 46  ? 88.657  68.107  114.137 1.00 42.27 0  46  HIS A CA  1 
ATOM   372   C  C   . HIS A  1 46  ? 87.299  67.447  113.949 1.00 45.09 0  46  HIS A C   1 
ATOM   373   O  O   . HIS A  1 46  ? 86.265  68.122  113.963 1.00 47.84 0  46  HIS A O   1 
ATOM   374   C  CB  . HIS A  1 46  ? 89.214  68.563  112.795 1.00 45.38 0  46  HIS A CB  1 
ATOM   375   C  CG  . HIS A  1 46  ? 88.262  69.419  112.027 1.00 59.24 0  46  HIS A CG  1 
ATOM   376   N  ND1 . HIS A  1 46  ? 87.826  69.102  110.760 1.00 63.69 0  46  HIS A ND1 1 
ATOM   377   C  CD2 . HIS A  1 46  ? 87.641  70.574  112.361 1.00 56.65 0  46  HIS A CD2 1 
ATOM   378   C  CE1 . HIS A  1 46  ? 86.984  70.030  110.342 1.00 60.68 0  46  HIS A CE1 1 
ATOM   379   N  NE2 . HIS A  1 46  ? 86.855  70.935  111.296 1.00 61.71 0  46  HIS A NE2 1 
ATOM   380   N  N   . GLU A  1 47  ? 87.273  66.125  113.790 1.00 43.12 0  47  GLU A N   1 
ATOM   381   C  CA  . GLU A  1 47  ? 85.981  65.454  113.690 1.00 41.07 0  47  GLU A CA  1 
ATOM   382   C  C   . GLU A  1 47  ? 85.260  65.417  115.027 1.00 38.25 0  47  GLU A C   1 
ATOM   383   O  O   . GLU A  1 47  ? 84.030  65.497  115.073 1.00 41.81 0  47  GLU A O   1 
ATOM   384   C  CB  . GLU A  1 47  ? 86.147  64.054  113.119 1.00 41.09 0  47  GLU A CB  1 
ATOM   385   C  CG  . GLU A  1 47  ? 86.597  64.132  111.702 1.00 46.16 0  47  GLU A CG  1 
ATOM   386   C  CD  . GLU A  1 47  ? 85.532  64.758  110.827 1.00 57.74 0  47  GLU A CD  1 
ATOM   387   O  OE1 . GLU A  1 47  ? 84.331  64.579  111.130 1.00 57.92 0  47  GLU A OE1 1 
ATOM   388   O  OE2 . GLU A  1 47  ? 85.893  65.457  109.859 1.00 58.92 -1 47  GLU A OE2 1 
ATOM   389   N  N   . SER A  1 48  ? 85.999  65.308  116.126 1.00 39.93 0  48  SER A N   1 
ATOM   390   C  CA  . SER A  1 48  ? 85.366  65.441  117.432 1.00 40.79 0  48  SER A CA  1 
ATOM   391   C  C   . SER A  1 48  ? 84.792  66.842  117.616 1.00 43.21 0  48  SER A C   1 
ATOM   392   O  O   . SER A  1 48  ? 83.713  67.014  118.195 1.00 42.75 0  48  SER A O   1 
ATOM   393   C  CB  . SER A  1 48  ? 86.368  65.111  118.531 1.00 37.25 0  48  SER A CB  1 
ATOM   394   O  OG  . SER A  1 48  ? 85.783  65.262  119.806 1.00 43.55 0  48  SER A OG  1 
ATOM   395   N  N   . ASP A  1 49  ? 85.486  67.859  117.103 1.00 44.65 0  49  ASP A N   1 
ATOM   396   C  CA  . ASP A  1 49  ? 84.948  69.216  117.163 1.00 44.79 0  49  ASP A CA  1 
ATOM   397   C  C   . ASP A  1 49  ? 83.688  69.360  116.316 1.00 44.61 0  49  ASP A C   1 
ATOM   398   O  O   . ASP A  1 49  ? 82.742  70.051  116.711 1.00 43.14 0  49  ASP A O   1 
ATOM   399   C  CB  . ASP A  1 49  ? 86.002  70.229  116.724 1.00 47.86 0  49  ASP A CB  1 
ATOM   400   C  CG  . ASP A  1 49  ? 87.137  70.345  117.709 1.00 53.41 0  49  ASP A CG  1 
ATOM   401   O  OD1 . ASP A  1 49  ? 86.901  70.116  118.910 1.00 54.50 0  49  ASP A OD1 1 
ATOM   402   O  OD2 . ASP A  1 49  ? 88.260  70.682  117.287 1.00 57.55 -1 49  ASP A OD2 1 
ATOM   403   N  N   . ASP A  1 50  ? 83.657  68.728  115.142 1.00 42.43 0  50  ASP A N   1 
ATOM   404   C  CA  . ASP A  1 50  ? 82.442  68.763  114.334 1.00 39.59 0  50  ASP A CA  1 
ATOM   405   C  C   . ASP A  1 50  ? 81.292  68.040  115.023 1.00 37.98 0  50  ASP A C   1 
ATOM   406   O  O   . ASP A  1 50  ? 80.139  68.466  114.923 1.00 44.44 0  50  ASP A O   1 
ATOM   407   C  CB  . ASP A  1 50  ? 82.692  68.168  112.954 1.00 44.10 0  50  ASP A CB  1 
ATOM   408   C  CG  . ASP A  1 50  ? 83.883  68.778  112.268 1.00 51.67 0  50  ASP A CG  1 
ATOM   409   O  OD1 . ASP A  1 50  ? 84.241  69.923  112.608 1.00 50.08 0  50  ASP A OD1 1 
ATOM   410   O  OD2 . ASP A  1 50  ? 84.442  68.127  111.360 1.00 54.20 -1 50  ASP A OD2 1 
ATOM   411   N  N   . GLU A  1 51  ? 81.580  66.937  115.714 1.00 35.74 0  51  GLU A N   1 
ATOM   412   C  CA  . GLU A  1 51  ? 80.546  66.287  116.510 1.00 37.97 0  51  GLU A CA  1 
ATOM   413   C  C   . GLU A  1 51  ? 80.038  67.206  117.610 1.00 38.63 0  51  GLU A C   1 
ATOM   414   O  O   . GLU A  1 51  ? 78.847  67.196  117.928 1.00 41.43 0  51  GLU A O   1 
ATOM   415   C  CB  . GLU A  1 51  ? 81.068  64.987  117.116 1.00 42.43 0  51  GLU A CB  1 
ATOM   416   C  CG  . GLU A  1 51  ? 81.542  63.965  116.119 1.00 45.43 0  51  GLU A CG  1 
ATOM   417   C  CD  . GLU A  1 51  ? 80.584  63.774  114.974 1.00 51.53 0  51  GLU A CD  1 
ATOM   418   O  OE1 . GLU A  1 51  ? 79.541  63.126  115.177 1.00 51.22 0  51  GLU A OE1 1 
ATOM   419   O  OE2 . GLU A  1 51  ? 80.872  64.264  113.864 1.00 51.94 -1 51  GLU A OE2 1 
ATOM   420   N  N   . LYS A  1 52  ? 80.928  67.997  118.212 1.00 41.04 0  52  LYS A N   1 
ATOM   421   C  CA  . LYS A  1 52  ? 80.490  68.970  119.210 1.00 39.20 0  52  LYS A CA  1 
ATOM   422   C  C   . LYS A  1 52  ? 79.592  70.033  118.586 1.00 34.72 0  52  LYS A C   1 
ATOM   423   O  O   . LYS A  1 52  ? 78.610  70.462  119.196 1.00 34.40 0  52  LYS A O   1 
ATOM   424   C  CB  . LYS A  1 52  ? 81.702  69.607  119.892 1.00 42.00 0  52  LYS A CB  1 
ATOM   425   C  CG  . LYS A  1 52  ? 81.425  70.286  121.243 1.00 45.13 0  52  LYS A CG  1 
ATOM   426   C  CD  . LYS A  1 52  ? 80.384  69.553  122.076 1.00 47.07 0  52  LYS A CD  1 
ATOM   427   C  CE  . LYS A  1 52  ? 80.604  69.780  123.561 1.00 45.90 0  52  LYS A CE  1 
ATOM   428   N  NZ  . LYS A  1 52  ? 79.701  68.949  124.405 1.00 44.28 1  52  LYS A NZ  1 
ATOM   429   N  N   . GLY A  1 53  ? 79.906  70.460  117.366 1.00 36.78 0  53  GLY A N   1 
ATOM   430   C  CA  . GLY A  1 53  ? 79.032  71.398  116.672 1.00 33.35 0  53  GLY A CA  1 
ATOM   431   C  C   . GLY A  1 53  ? 77.664  70.815  116.363 1.00 32.64 0  53  GLY A C   1 
ATOM   432   O  O   . GLY A  1 53  ? 76.638  71.484  116.522 1.00 33.43 0  53  GLY A O   1 
ATOM   433   N  N   . HIS A  1 54  ? 77.631  69.560  115.916 1.00 35.74 0  54  HIS A N   1 
ATOM   434   C  CA  . HIS A  1 54  ? 76.361  68.882  115.680 1.00 29.76 0  54  HIS A CA  1 
ATOM   435   C  C   . HIS A  1 54  ? 75.560  68.741  116.962 1.00 28.62 0  54  HIS A C   1 
ATOM   436   O  O   . HIS A  1 54  ? 74.337  68.917  116.962 1.00 32.83 0  54  HIS A O   1 
ATOM   437   C  CB  . HIS A  1 54  ? 76.594  67.503  115.072 1.00 31.30 0  54  HIS A CB  1 
ATOM   438   C  CG  . HIS A  1 54  ? 77.189  67.534  113.704 1.00 35.14 0  54  HIS A CG  1 
ATOM   439   N  ND1 . HIS A  1 54  ? 77.848  66.456  113.159 1.00 37.75 0  54  HIS A ND1 1 
ATOM   440   C  CD2 . HIS A  1 54  ? 77.224  68.509  112.769 1.00 36.46 0  54  HIS A CD2 1 
ATOM   441   C  CE1 . HIS A  1 54  ? 78.261  66.765  111.945 1.00 39.17 0  54  HIS A CE1 1 
ATOM   442   N  NE2 . HIS A  1 54  ? 77.896  68.005  111.685 1.00 39.71 0  54  HIS A NE2 1 
ATOM   443   N  N   . ALA A  1 55  ? 76.227  68.404  118.063 1.00 30.87 0  55  ALA A N   1 
ATOM   444   C  CA  . ALA A  1 55  ? 75.533  68.277  119.335 1.00 30.44 0  55  ALA A CA  1 
ATOM   445   C  C   . ALA A  1 55  ? 75.005  69.622  119.805 1.00 27.87 0  55  ALA A C   1 
ATOM   446   O  O   . ALA A  1 55  ? 73.925  69.696  120.394 1.00 27.42 0  55  ALA A O   1 
ATOM   447   C  CB  . ALA A  1 55  ? 76.457  67.660  120.380 1.00 32.41 0  55  ALA A CB  1 
ATOM   448   N  N   . ALA A  1 56  ? 75.748  70.698  119.548 1.00 28.19 0  56  ALA A N   1 
ATOM   449   C  CA  . ALA A  1 56  ? 75.258  72.028  119.883 1.00 23.76 0  56  ALA A CA  1 
ATOM   450   C  C   . ALA A  1 56  ? 74.004  72.360  119.096 1.00 26.18 0  56  ALA A C   1 
ATOM   451   O  O   . ALA A  1 56  ? 73.033  72.874  119.657 1.00 27.88 0  56  ALA A O   1 
ATOM   452   C  CB  . ALA A  1 56  ? 76.342  73.070  119.626 1.00 25.71 0  56  ALA A CB  1 
ATOM   453   N  N   . LYS A  1 57  ? 74.008  72.076  117.791 1.00 27.99 0  57  LYS A N   1 
ATOM   454   C  CA  . LYS A  1 57  ? 72.818  72.309  116.978 1.00 25.69 0  57  LYS A CA  1 
ATOM   455   C  C   . LYS A  1 57  ? 71.635  71.488  117.469 1.00 26.82 0  57  LYS A C   1 
ATOM   456   O  O   . LYS A  1 57  ? 70.505  71.985  117.520 1.00 30.78 0  57  LYS A O   1 
ATOM   457   C  CB  . LYS A  1 57  ? 73.109  71.996  115.512 1.00 27.08 0  57  LYS A CB  1 
ATOM   458   C  CG  . LYS A  1 57  ? 74.037  72.974  114.839 1.00 31.94 0  57  LYS A CG  1 
ATOM   459   C  CD  . LYS A  1 57  ? 74.123  72.708  113.355 1.00 33.36 0  57  LYS A CD  1 
ATOM   460   C  CE  . LYS A  1 57  ? 75.421  72.013  112.985 1.00 37.65 0  57  LYS A CE  1 
ATOM   461   N  NZ  . LYS A  1 57  ? 75.434  71.609  111.553 1.00 42.36 1  57  LYS A NZ  1 
ATOM   462   N  N   . LEU A  1 58  ? 71.870  70.232  117.844 1.00 25.61 0  58  LEU A N   1 
ATOM   463   C  CA  . LEU A  1 58  ? 70.772  69.397  118.317 1.00 25.25 0  58  LEU A CA  1 
ATOM   464   C  C   . LEU A  1 58  ? 70.233  69.884  119.651 1.00 25.28 0  58  LEU A C   1 
ATOM   465   O  O   . LEU A  1 58  ? 69.023  69.858  119.880 1.00 26.68 0  58  LEU A O   1 
ATOM   466   C  CB  . LEU A  1 58  ? 71.214  67.944  118.436 1.00 27.48 0  58  LEU A CB  1 
ATOM   467   C  CG  . LEU A  1 58  ? 71.422  67.184  117.139 1.00 29.98 0  58  LEU A CG  1 
ATOM   468   C  CD1 . LEU A  1 58  ? 72.450  66.118  117.358 1.00 31.73 0  58  LEU A CD1 1 
ATOM   469   C  CD2 . LEU A  1 58  ? 70.125  66.583  116.690 1.00 30.30 0  58  LEU A CD2 1 
ATOM   470   N  N   . VAL A  1 59  ? 71.115  70.319  120.550 1.00 27.81 0  59  VAL A N   1 
ATOM   471   C  CA  . VAL A  1 59  ? 70.674  70.833  121.843 1.00 24.73 0  59  VAL A CA  1 
ATOM   472   C  C   . VAL A  1 59  ? 69.880  72.115  121.659 1.00 26.07 0  59  VAL A C   1 
ATOM   473   O  O   . VAL A  1 59  ? 68.837  72.311  122.292 1.00 28.41 0  59  VAL A O   1 
ATOM   474   C  CB  . VAL A  1 59  ? 71.882  71.042  122.773 1.00 22.48 0  59  VAL A CB  1 
ATOM   475   C  CG1 . VAL A  1 59  ? 71.497  71.874  123.972 1.00 24.80 0  59  VAL A CG1 1 
ATOM   476   C  CG2 . VAL A  1 59  ? 72.415  69.719  123.229 1.00 24.22 0  59  VAL A CG2 1 
ATOM   477   N  N   . GLN A  1 60  ? 70.353  73.004  120.785 1.00 26.16 0  60  GLN A N   1 
ATOM   478   C  CA  . GLN A  1 60  ? 69.612  74.224  120.497 1.00 26.10 0  60  GLN A CA  1 
ATOM   479   C  C   . GLN A  1 60  ? 68.239  73.914  119.923 1.00 25.63 0  60  GLN A C   1 
ATOM   480   O  O   . GLN A  1 60  ? 67.250  74.556  120.286 1.00 29.66 0  60  GLN A O   1 
ATOM   481   C  CB  . GLN A  1 60  ? 70.405  75.107  119.540 1.00 25.87 0  60  GLN A CB  1 
ATOM   482   C  CG  . GLN A  1 60  ? 71.412  75.991  120.223 1.00 27.78 0  60  GLN A CG  1 
ATOM   483   C  CD  . GLN A  1 60  ? 72.557  76.378  119.324 1.00 35.35 0  60  GLN A CD  1 
ATOM   484   O  OE1 . GLN A  1 60  ? 72.776  75.769  118.281 1.00 33.75 0  60  GLN A OE1 1 
ATOM   485   N  NE2 . GLN A  1 60  ? 73.291  77.408  119.717 1.00 37.44 0  60  GLN A NE2 1 
ATOM   486   N  N   . ARG A  1 61  ? 68.154  72.927  119.030 1.00 26.51 0  61  ARG A N   1 
ATOM   487   C  CA  . ARG A  1 61  ? 66.866  72.567  118.451 1.00 23.97 0  61  ARG A CA  1 
ATOM   488   C  C   . ARG A  1 61  ? 65.938  71.945  119.486 1.00 26.32 0  61  ARG A C   1 
ATOM   489   O  O   . ARG A  1 61  ? 64.730  72.193  119.467 1.00 31.21 0  61  ARG A O   1 
ATOM   490   C  CB  . ARG A  1 61  ? 67.067  71.617  117.273 1.00 22.51 0  61  ARG A CB  1 
ATOM   491   C  CG  . ARG A  1 61  ? 65.815  71.373  116.459 1.00 26.62 0  61  ARG A CG  1 
ATOM   492   C  CD  . ARG A  1 61  ? 65.160  72.672  116.057 1.00 28.90 0  61  ARG A CD  1 
ATOM   493   N  NE  . ARG A  1 61  ? 63.934  72.459  115.303 1.00 27.98 0  61  ARG A NE  1 
ATOM   494   C  CZ  . ARG A  1 61  ? 63.281  73.405  114.647 1.00 26.14 0  61  ARG A CZ  1 
ATOM   495   N  NH1 . ARG A  1 61  ? 63.748  74.635  114.565 1.00 29.13 1  61  ARG A NH1 1 
ATOM   496   N  NH2 . ARG A  1 61  ? 62.126  73.109  114.065 1.00 24.74 0  61  ARG A NH2 1 
ATOM   497   N  N   . ILE A  1 62  ? 66.472  71.119  120.385 1.00 24.61 0  62  ILE A N   1 
ATOM   498   C  CA  . ILE A  1 62  ? 65.626  70.497  121.399 1.00 25.04 0  62  ILE A CA  1 
ATOM   499   C  C   . ILE A  1 62  ? 65.119  71.541  122.379 1.00 29.29 0  62  ILE A C   1 
ATOM   500   O  O   . ILE A  1 62  ? 63.970  71.483  122.827 1.00 32.00 0  62  ILE A O   1 
ATOM   501   C  CB  . ILE A  1 62  ? 66.378  69.364  122.121 1.00 28.90 0  62  ILE A CB  1 
ATOM   502   C  CG1 . ILE A  1 62  ? 66.702  68.234  121.156 1.00 27.87 0  62  ILE A CG1 1 
ATOM   503   C  CG2 . ILE A  1 62  ? 65.550  68.807  123.247 1.00 28.28 0  62  ILE A CG2 1 
ATOM   504   C  CD1 . ILE A  1 62  ? 67.901  67.434  121.557 1.00 26.83 0  62  ILE A CD1 1 
ATOM   505   N  N   . LEU A  1 63  ? 65.954  72.521  122.717 1.00 29.94 0  63  LEU A N   1 
ATOM   506   C  CA  . LEU A  1 63  ? 65.499  73.567  123.623 1.00 30.03 0  63  LEU A CA  1 
ATOM   507   C  C   . LEU A  1 63  ? 64.485  74.479  122.948 1.00 29.92 0  63  LEU A C   1 
ATOM   508   O  O   . LEU A  1 63  ? 63.501  74.884  123.573 1.00 34.63 0  63  LEU A O   1 
ATOM   509   C  CB  . LEU A  1 63  ? 66.682  74.376  124.146 1.00 26.47 0  63  LEU A CB  1 
ATOM   510   C  CG  . LEU A  1 63  ? 67.547  73.731  125.223 1.00 24.21 0  63  LEU A CG  1 
ATOM   511   C  CD1 . LEU A  1 63  ? 68.872  74.429  125.281 1.00 21.74 0  63  LEU A CD1 1 
ATOM   512   C  CD2 . LEU A  1 63  ? 66.867  73.778  126.556 1.00 25.55 0  63  LEU A CD2 1 
ATOM   513   N  N   . PHE A  1 64  ? 64.707  74.818  121.676 1.00 29.37 0  64  PHE A N   1 
ATOM   514   C  CA  . PHE A  1 64  ? 63.734  75.623  120.946 1.00 29.33 0  64  PHE A CA  1 
ATOM   515   C  C   . PHE A  1 64  ? 62.387  74.920  120.869 1.00 31.85 0  64  PHE A C   1 
ATOM   516   O  O   . PHE A  1 64  ? 61.341  75.553  121.031 1.00 36.82 0  64  PHE A O   1 
ATOM   517   C  CB  . PHE A  1 64  ? 64.246  75.930  119.541 1.00 28.97 0  64  PHE A CB  1 
ATOM   518   C  CG  . PHE A  1 64  ? 63.224  76.576  118.656 1.00 35.80 0  64  PHE A CG  1 
ATOM   519   C  CD1 . PHE A  1 64  ? 62.699  77.810  118.976 1.00 35.68 0  64  PHE A CD1 1 
ATOM   520   C  CD2 . PHE A  1 64  ? 62.757  75.936  117.524 1.00 36.32 0  64  PHE A CD2 1 
ATOM   521   C  CE1 . PHE A  1 64  ? 61.752  78.403  118.173 1.00 33.66 0  64  PHE A CE1 1 
ATOM   522   C  CE2 . PHE A  1 64  ? 61.807  76.529  116.721 1.00 34.77 0  64  PHE A CE2 1 
ATOM   523   C  CZ  . PHE A  1 64  ? 61.307  77.760  117.046 1.00 32.78 0  64  PHE A CZ  1 
ATOM   524   N  N   . LEU A  1 65  ? 62.393  73.614  120.636 1.00 30.83 0  65  LEU A N   1 
ATOM   525   C  CA  . LEU A  1 65  ? 61.185  72.807  120.595 1.00 32.16 0  65  LEU A CA  1 
ATOM   526   C  C   . LEU A  1 65  ? 60.625  72.520  121.977 1.00 34.19 0  65  LEU A C   1 
ATOM   527   O  O   . LEU A  1 65  ? 59.749  71.662  122.106 1.00 38.13 0  65  LEU A O   1 
ATOM   528   C  CB  . LEU A  1 65  ? 61.464  71.494  119.865 1.00 32.98 0  65  LEU A CB  1 
ATOM   529   C  CG  . LEU A  1 65  ? 61.789  71.594  118.376 1.00 28.70 0  65  LEU A CG  1 
ATOM   530   C  CD1 . LEU A  1 65  ? 61.863  70.219  117.769 1.00 29.29 0  65  LEU A CD1 1 
ATOM   531   C  CD2 . LEU A  1 65  ? 60.772  72.446  117.651 1.00 34.31 0  65  LEU A CD2 1 
ATOM   532   N  N   . GLU A  1 66  ? 61.112  73.224  122.998 1.00 34.88 0  66  GLU A N   1 
ATOM   533   C  CA  . GLU A  1 66  ? 60.629  73.107  124.374 1.00 34.66 0  66  GLU A CA  1 
ATOM   534   C  C   . GLU A  1 66  ? 60.774  71.686  124.910 1.00 36.73 0  66  GLU A C   1 
ATOM   535   O  O   . GLU A  1 66  ? 59.900  71.169  125.606 1.00 41.79 0  66  GLU A O   1 
ATOM   536   C  CB  . GLU A  1 66  ? 59.188  73.598  124.493 1.00 39.07 0  66  GLU A CB  1 
ATOM   537   C  CG  . GLU A  1 66  ? 59.036  75.075  124.213 1.00 44.05 0  66  GLU A CG  1 
ATOM   538   C  CD  . GLU A  1 66  ? 57.604  75.471  123.969 1.00 53.69 0  66  GLU A CD  1 
ATOM   539   O  OE1 . GLU A  1 66  ? 56.704  74.680  124.316 1.00 59.72 0  66  GLU A OE1 1 
ATOM   540   O  OE2 . GLU A  1 66  ? 57.377  76.573  123.428 1.00 50.06 -1 66  GLU A OE2 1 
ATOM   541   N  N   . GLY A  1 67  ? 61.895  71.050  124.578 1.00 34.48 0  67  GLY A N   1 
ATOM   542   C  CA  . GLY A  1 67  ? 62.261  69.777  125.150 1.00 31.79 0  67  GLY A CA  1 
ATOM   543   C  C   . GLY A  1 67  ? 63.432  69.927  126.109 1.00 34.91 0  67  GLY A C   1 
ATOM   544   O  O   . GLY A  1 67  ? 64.010  71.000  126.268 1.00 34.83 0  67  GLY A O   1 
ATOM   545   N  N   . VAL A  1 68  ? 63.773  68.818  126.753 1.00 36.95 0  68  VAL A N   1 
ATOM   546   C  CA  . VAL A  1 68  ? 64.873  68.772  127.709 1.00 34.02 0  68  VAL A CA  1 
ATOM   547   C  C   . VAL A  1 68  ? 66.015  67.991  127.066 1.00 31.92 0  68  VAL A C   1 
ATOM   548   O  O   . VAL A  1 68  ? 65.908  66.766  126.919 1.00 34.22 0  68  VAL A O   1 
ATOM   549   C  CB  . VAL A  1 68  ? 64.444  68.133  129.036 1.00 30.44 0  68  VAL A CB  1 
ATOM   550   C  CG1 . VAL A  1 68  ? 65.482  68.384  130.099 1.00 28.45 0  68  VAL A CG1 1 
ATOM   551   C  CG2 . VAL A  1 68  ? 63.113  68.677  129.481 1.00 33.80 0  68  VAL A CG2 1 
ATOM   552   N  N   . PRO A  1 69  ? 67.105  68.641  126.661 1.00 31.78 0  69  PRO A N   1 
ATOM   553   C  CA  . PRO A  1 69  ? 68.228  67.899  126.078 1.00 30.69 0  69  PRO A CA  1 
ATOM   554   C  C   . PRO A  1 69  ? 68.829  66.941  127.091 1.00 34.93 0  69  PRO A C   1 
ATOM   555   O  O   . PRO A  1 69  ? 69.016  67.286  128.257 1.00 36.27 0  69  PRO A O   1 
ATOM   556   C  CB  . PRO A  1 69  ? 69.220  68.999  125.690 1.00 28.12 0  69  PRO A CB  1 
ATOM   557   C  CG  . PRO A  1 69  ? 68.442  70.238  125.677 1.00 30.15 0  69  PRO A CG  1 
ATOM   558   C  CD  . PRO A  1 69  ? 67.380  70.082  126.706 1.00 34.20 0  69  PRO A CD  1 
ATOM   559   N  N   . ASN A  1 70  ? 69.141  65.738  126.634 1.00 37.08 0  70  ASN A N   1 
ATOM   560   C  CA  . ASN A  1 70  ? 69.757  64.723  127.480 1.00 37.77 0  70  ASN A CA  1 
ATOM   561   C  C   . ASN A  1 70  ? 71.227  64.624  127.099 1.00 39.16 0  70  ASN A C   1 
ATOM   562   O  O   . ASN A  1 70  ? 71.598  63.905  126.171 1.00 42.59 0  70  ASN A O   1 
ATOM   563   C  CB  . ASN A  1 70  ? 69.051  63.386  127.328 1.00 38.68 0  70  ASN A CB  1 
ATOM   564   C  CG  . ASN A  1 70  ? 69.402  62.423  128.433 1.00 46.19 0  70  ASN A CG  1 
ATOM   565   O  OD1 . ASN A  1 70  ? 70.073  62.783  129.393 1.00 42.88 0  70  ASN A OD1 1 
ATOM   566   N  ND2 . ASN A  1 70  ? 68.950  61.187  128.302 1.00 47.21 0  70  ASN A ND2 1 
ATOM   567   N  N   . VAL A  1 71  ? 72.067  65.359  127.826 1.00 35.89 0  71  VAL A N   1 
ATOM   568   C  CA  . VAL A  1 71  ? 73.508  65.275  127.645 1.00 39.64 0  71  VAL A CA  1 
ATOM   569   C  C   . VAL A  1 71  ? 74.149  64.323  128.642 1.00 40.97 0  71  VAL A C   1 
ATOM   570   O  O   . VAL A  1 71  ? 75.376  64.176  128.640 1.00 37.61 0  71  VAL A O   1 
ATOM   571   C  CB  . VAL A  1 71  ? 74.164  66.666  127.732 1.00 39.33 0  71  VAL A CB  1 
ATOM   572   C  CG1 . VAL A  1 71  ? 73.655  67.564  126.635 1.00 32.08 0  71  VAL A CG1 1 
ATOM   573   C  CG2 . VAL A  1 71  ? 73.878  67.290  129.062 1.00 43.83 0  71  VAL A CG2 1 
ATOM   574   N  N   . ALA A  1 72  ? 73.357  63.677  129.495 1.00 40.59 0  72  ALA A N   1 
ATOM   575   C  CA  . ALA A  1 72  ? 73.914  62.758  130.478 1.00 42.46 0  72  ALA A CA  1 
ATOM   576   C  C   . ALA A  1 72  ? 74.111  61.362  129.907 1.00 47.44 0  72  ALA A C   1 
ATOM   577   O  O   . ALA A  1 72  ? 75.112  60.706  130.211 1.00 45.04 0  72  ALA A O   1 
ATOM   578   C  CB  . ALA A  1 72  ? 73.009  62.692  131.707 1.00 41.22 0  72  ALA A CB  1 
ATOM   579   N  N   . ALA A  1 73  ? 73.176  60.894  129.087 1.00 49.83 0  73  ALA A N   1 
ATOM   580   C  CA  . ALA A  1 73  ? 73.252  59.542  128.556 1.00 47.82 0  73  ALA A CA  1 
ATOM   581   C  C   . ALA A  1 73  ? 74.362  59.430  127.524 1.00 47.94 0  73  ALA A C   1 
ATOM   582   O  O   . ALA A  1 73  ? 74.645  60.377  126.786 1.00 46.02 0  73  ALA A O   1 
ATOM   583   C  CB  . ALA A  1 73  ? 71.917  59.139  127.937 1.00 44.25 0  73  ALA A CB  1 
ATOM   584   N  N   . ARG A  1 74  ? 74.992  58.261  127.474 1.00 45.81 0  74  ARG A N   1 
ATOM   585   C  CA  . ARG A  1 74  ? 76.053  57.985  126.521 1.00 47.72 0  74  ARG A CA  1 
ATOM   586   C  C   . ARG A  1 74  ? 75.938  56.541  126.064 1.00 49.36 0  74  ARG A C   1 
ATOM   587   O  O   . ARG A  1 74  ? 75.638  55.646  126.856 1.00 51.34 0  74  ARG A O   1 
ATOM   588   C  CB  . ARG A  1 74  ? 77.438  58.228  127.128 1.00 48.52 0  74  ARG A CB  1 
ATOM   589   C  CG  . ARG A  1 74  ? 77.768  59.689  127.276 1.00 46.10 0  74  ARG A CG  1 
ATOM   590   C  CD  . ARG A  1 74  ? 78.356  60.271  126.013 1.00 44.37 0  74  ARG A CD  1 
ATOM   591   N  NE  . ARG A  1 74  ? 79.022  61.551  126.227 1.00 41.92 0  74  ARG A NE  1 
ATOM   592   C  CZ  . ARG A  1 74  ? 78.440  62.644  126.708 1.00 39.65 0  74  ARG A CZ  1 
ATOM   593   N  NH1 . ARG A  1 74  ? 77.170  62.654  127.075 1.00 39.76 1  74  ARG A NH1 1 
ATOM   594   N  NH2 . ARG A  1 74  ? 79.147  63.764  126.804 1.00 37.18 0  74  ARG A NH2 1 
ATOM   595   N  N   . GLU A  1 75  ? 76.161  56.326  124.777 1.00 47.57 0  75  GLU A N   1 
ATOM   596   C  CA  . GLU A  1 75  ? 76.216  54.987  124.219 1.00 47.34 0  75  GLU A CA  1 
ATOM   597   C  C   . GLU A  1 75  ? 77.567  54.360  124.525 1.00 47.89 0  75  GLU A C   1 
ATOM   598   O  O   . GLU A  1 75  ? 78.524  55.041  124.894 1.00 48.98 0  75  GLU A O   1 
ATOM   599   C  CB  . GLU A  1 75  ? 75.977  55.023  122.711 1.00 46.43 0  75  GLU A CB  1 
ATOM   600   C  CG  . GLU A  1 75  ? 74.530  55.180  122.318 1.00 49.37 0  75  GLU A CG  1 
ATOM   601   C  CD  . GLU A  1 75  ? 74.374  55.761  120.931 1.00 55.07 0  75  GLU A CD  1 
ATOM   602   O  OE1 . GLU A  1 75  ? 75.376  55.800  120.189 1.00 54.83 0  75  GLU A OE1 1 
ATOM   603   O  OE2 . GLU A  1 75  ? 73.248  56.170  120.577 1.00 55.92 -1 75  GLU A OE2 1 
ATOM   604   N  N   . ALA A  1 76  ? 77.638  53.044  124.371 1.00 50.67 0  76  ALA A N   1 
ATOM   605   C  CA  . ALA A  1 76  ? 78.892  52.348  124.607 1.00 49.05 0  76  ALA A CA  1 
ATOM   606   C  C   . ALA A  1 76  ? 79.911  52.746  123.552 1.00 48.57 0  76  ALA A C   1 
ATOM   607   O  O   . ALA A  1 76  ? 79.623  52.732  122.353 1.00 45.97 0  76  ALA A O   1 
ATOM   608   C  CB  . ALA A  1 76  ? 78.676  50.838  124.595 1.00 46.55 0  76  ALA A CB  1 
ATOM   609   N  N   . LEU A  1 77  ? 81.101  53.110  124.001 1.00 46.64 0  77  LEU A N   1 
ATOM   610   C  CA  . LEU A  1 77  ? 82.186  53.479  123.108 1.00 44.38 0  77  LEU A CA  1 
ATOM   611   C  C   . LEU A  1 77  ? 82.911  52.225  122.659 1.00 45.86 0  77  LEU A C   1 
ATOM   612   O  O   . LEU A  1 77  ? 83.090  51.289  123.442 1.00 47.45 0  77  LEU A O   1 
ATOM   613   C  CB  . LEU A  1 77  ? 83.162  54.435  123.791 1.00 39.73 0  77  LEU A CB  1 
ATOM   614   C  CG  . LEU A  1 77  ? 82.797  55.912  123.916 1.00 42.87 0  77  LEU A CG  1 
ATOM   615   C  CD1 . LEU A  1 77  ? 81.701  56.146  124.920 1.00 46.40 0  77  LEU A CD1 1 
ATOM   616   C  CD2 . LEU A  1 77  ? 84.022  56.668  124.320 1.00 42.15 0  77  LEU A CD2 1 
ATOM   617   N  N   . ASN A  1 78  ? 83.313  52.201  121.398 1.00 42.72 0  78  ASN A N   1 
ATOM   618   C  CA  . ASN A  1 78  ? 84.048  51.067  120.856 1.00 43.52 0  78  ASN A CA  1 
ATOM   619   C  C   . ASN A  1 78  ? 85.437  51.593  120.521 1.00 41.56 0  78  ASN A C   1 
ATOM   620   O  O   . ASN A  1 78  ? 85.667  52.135  119.441 1.00 41.32 0  78  ASN A O   1 
ATOM   621   C  CB  . ASN A  1 78  ? 83.329  50.481  119.646 1.00 41.59 0  78  ASN A CB  1 
ATOM   622   C  CG  . ASN A  1 78  ? 83.930  49.164  119.190 1.00 49.73 0  78  ASN A CG  1 
ATOM   623   O  OD1 . ASN A  1 78  ? 84.910  48.684  119.759 1.00 50.28 0  78  ASN A OD1 1 
ATOM   624   N  ND2 . ASN A  1 78  ? 83.335  48.566  118.166 1.00 47.10 0  78  ASN A ND2 1 
ATOM   625   N  N   . ILE A  1 79  ? 86.358  51.448  121.468 1.00 41.82 0  79  ILE A N   1 
ATOM   626   C  CA  . ILE A  1 79  ? 87.716  51.966  121.354 1.00 41.99 0  79  ILE A CA  1 
ATOM   627   C  C   . ILE A  1 79  ? 88.591  50.879  120.751 1.00 44.70 0  79  ILE A C   1 
ATOM   628   O  O   . ILE A  1 79  ? 88.624  49.750  121.252 1.00 44.68 0  79  ILE A O   1 
ATOM   629   C  CB  . ILE A  1 79  ? 88.265  52.417  122.717 1.00 42.89 0  79  ILE A CB  1 
ATOM   630   C  CG1 . ILE A  1 79  ? 87.208  53.177  123.515 1.00 38.83 0  79  ILE A CG1 1 
ATOM   631   C  CG2 . ILE A  1 79  ? 89.486  53.282  122.538 1.00 42.19 0  79  ILE A CG2 1 
ATOM   632   C  CD1 . ILE A  1 79  ? 86.714  54.417  122.831 1.00 40.82 0  79  ILE A CD1 1 
ATOM   633   N  N   . GLY A  1 80  ? 89.301  51.214  119.681 1.00 42.64 0  80  GLY A N   1 
ATOM   634   C  CA  . GLY A  1 80  ? 90.203  50.269  119.068 1.00 41.84 0  80  GLY A CA  1 
ATOM   635   C  C   . GLY A  1 80  ? 91.550  50.238  119.751 1.00 45.67 0  80  GLY A C   1 
ATOM   636   O  O   . GLY A  1 80  ? 91.896  51.112  120.536 1.00 51.09 0  80  GLY A O   1 
ATOM   637   N  N   . SER A  1 81  ? 92.326  49.205  119.441 1.00 44.80 0  81  SER A N   1 
ATOM   638   C  CA  . SER A  1 81  ? 93.655  49.064  120.016 1.00 43.82 0  81  SER A CA  1 
ATOM   639   C  C   . SER A  1 81  ? 94.762  49.387  119.027 1.00 45.12 0  81  SER A C   1 
ATOM   640   O  O   . SER A  1 81  ? 95.850  49.792  119.442 1.00 48.80 0  81  SER A O   1 
ATOM   641   C  CB  . SER A  1 81  ? 93.847  47.646  120.557 1.00 42.72 0  81  SER A CB  1 
ATOM   642   O  OG  . SER A  1 81  ? 93.484  46.681  119.588 1.00 52.64 0  81  SER A OG  1 
ATOM   643   N  N   . ASN A  1 82  ? 94.509  49.223  117.733 1.00 43.82 0  82  ASN A N   1 
ATOM   644   C  CA  . ASN A  1 82  ? 95.449  49.583  116.685 1.00 39.39 0  82  ASN A CA  1 
ATOM   645   C  C   . ASN A  1 82  ? 94.726  50.407  115.629 1.00 41.78 0  82  ASN A C   1 
ATOM   646   O  O   . ASN A  1 82  ? 93.499  50.469  115.599 1.00 44.22 0  82  ASN A O   1 
ATOM   647   C  CB  . ASN A  1 82  ? 96.125  48.333  116.100 1.00 37.29 0  82  ASN A CB  1 
ATOM   648   C  CG  . ASN A  1 82  ? 95.153  47.373  115.442 1.00 41.76 0  82  ASN A CG  1 
ATOM   649   O  OD1 . ASN A  1 82  ? 93.977  47.653  115.299 1.00 45.98 0  82  ASN A OD1 1 
ATOM   650   N  ND2 . ASN A  1 82  ? 95.655  46.218  115.050 1.00 41.41 0  82  ASN A ND2 1 
ATOM   651   N  N   . VAL A  1 83  ? 95.511  51.038  114.754 1.00 39.42 0  83  VAL A N   1 
ATOM   652   C  CA  . VAL A  1 83  ? 94.991  52.070  113.857 1.00 37.53 0  83  VAL A CA  1 
ATOM   653   C  C   . VAL A  1 83  ? 93.837  51.545  113.013 1.00 38.82 0  83  VAL A C   1 
ATOM   654   O  O   . VAL A  1 83  ? 92.801  52.205  112.880 1.00 38.13 0  83  VAL A O   1 
ATOM   655   C  CB  . VAL A  1 83  ? 96.119  52.627  112.976 1.00 35.64 0  83  VAL A CB  1 
ATOM   656   C  CG1 . VAL A  1 83  ? 95.563  53.640  112.001 1.00 34.31 0  83  VAL A CG1 1 
ATOM   657   C  CG2 . VAL A  1 83  ? 97.181  53.252  113.841 1.00 35.34 0  83  VAL A CG2 1 
ATOM   658   N  N   . GLU A  1 84  ? 94.008  50.375  112.396 1.00 38.89 0  84  GLU A N   1 
ATOM   659   C  CA  . GLU A  1 84  ? 92.933  49.814  111.585 1.00 39.82 0  84  GLU A CA  1 
ATOM   660   C  C   . GLU A  1 84  ? 91.676  49.582  112.409 1.00 38.76 0  84  GLU A C   1 
ATOM   661   O  O   . GLU A  1 84  ? 90.568  49.840  111.936 1.00 36.12 0  84  GLU A O   1 
ATOM   662   C  CB  . GLU A  1 84  ? 93.375  48.510  110.926 1.00 43.06 0  84  GLU A CB  1 
ATOM   663   C  CG  . GLU A  1 84  ? 94.447  48.657  109.871 1.00 46.24 0  84  GLU A CG  1 
ATOM   664   C  CD  . GLU A  1 84  ? 94.850  47.322  109.282 1.00 51.79 0  84  GLU A CD  1 
ATOM   665   O  OE1 . GLU A  1 84  ? 94.382  46.287  109.796 1.00 59.56 0  84  GLU A OE1 1 
ATOM   666   O  OE2 . GLU A  1 84  ? 95.627  47.300  108.308 1.00 47.86 -1 84  GLU A OE2 1 
ATOM   667   N  N   . GLU A  1 85  ? 91.824  49.103  113.643 1.00 40.53 0  85  GLU A N   1 
ATOM   668   C  CA  . GLU A  1 85  ? 90.649  48.846  114.468 1.00 40.84 0  85  GLU A CA  1 
ATOM   669   C  C   . GLU A  1 85  ? 89.942  50.138  114.842 1.00 40.94 0  85  GLU A C   1 
ATOM   670   O  O   . GLU A  1 85  ? 88.712  50.191  114.863 1.00 44.86 0  85  GLU A O   1 
ATOM   671   C  CB  . GLU A  1 85  ? 91.032  48.075  115.724 1.00 42.55 0  85  GLU A CB  1 
ATOM   672   C  CG  . GLU A  1 85  ? 89.865  47.414  116.409 1.00 47.69 0  85  GLU A CG  1 
ATOM   673   C  CD  . GLU A  1 85  ? 90.238  46.824  117.746 1.00 54.05 0  85  GLU A CD  1 
ATOM   674   O  OE1 . GLU A  1 85  ? 91.441  46.594  117.978 1.00 52.14 0  85  GLU A OE1 1 
ATOM   675   O  OE2 . GLU A  1 85  ? 89.328  46.590  118.566 1.00 54.56 -1 85  GLU A OE2 1 
ATOM   676   N  N   . MET A  1 86  ? 90.696  51.193  115.144 1.00 36.29 0  86  MET A N   1 
ATOM   677   C  CA  . MET A  1 86  ? 90.057  52.458  115.480 1.00 37.57 0  86  MET A CA  1 
ATOM   678   C  C   . MET A  1 86  ? 89.386  53.083  114.268 1.00 37.81 0  86  MET A C   1 
ATOM   679   O  O   . MET A  1 86  ? 88.301  53.661  114.385 1.00 38.60 0  86  MET A O   1 
ATOM   680   C  CB  . MET A  1 86  ? 91.066  53.414  116.108 1.00 40.90 0  86  MET A CB  1 
ATOM   681   C  CG  . MET A  1 86  ? 92.003  52.748  117.083 1.00 42.72 0  86  MET A CG  1 
ATOM   682   S  SD  . MET A  1 86  ? 93.606  53.526  117.194 1.00 45.68 0  86  MET A SD  1 
ATOM   683   C  CE  . MET A  1 86  ? 93.169  55.098  117.899 1.00 41.16 0  86  MET A CE  1 
ATOM   684   N  N   . LEU A  1 87  ? 89.993  52.956  113.089 1.00 39.83 0  87  LEU A N   1 
ATOM   685   C  CA  . LEU A  1 87  ? 89.343  53.455  111.884 1.00 33.37 0  87  LEU A CA  1 
ATOM   686   C  C   . LEU A  1 87  ? 88.077  52.668  111.576 1.00 33.68 0  87  LEU A C   1 
ATOM   687   O  O   . LEU A  1 87  ? 87.060  53.246  111.181 1.00 33.82 0  87  LEU A O   1 
ATOM   688   C  CB  . LEU A  1 87  ? 90.310  53.406  110.706 1.00 31.20 0  87  LEU A CB  1 
ATOM   689   C  CG  . LEU A  1 87  ? 91.444  54.427  110.693 1.00 32.63 0  87  LEU A CG  1 
ATOM   690   C  CD1 . LEU A  1 87  ? 92.249  54.269  109.433 1.00 27.89 0  87  LEU A CD1 1 
ATOM   691   C  CD2 . LEU A  1 87  ? 90.921  55.837  110.807 1.00 33.66 0  87  LEU A CD2 1 
ATOM   692   N  N   . ARG A  1 88  ? 88.106  51.350  111.780 1.00 36.78 0  88  ARG A N   1 
ATOM   693   C  CA  . ARG A  1 88  ? 86.923  50.539  111.521 1.00 36.53 0  88  ARG A CA  1 
ATOM   694   C  C   . ARG A  1 88  ? 85.831  50.800  112.546 1.00 36.45 0  88  ARG A C   1 
ATOM   695   O  O   . ARG A  1 88  ? 84.644  50.737  112.219 1.00 37.85 0  88  ARG A O   1 
ATOM   696   C  CB  . ARG A  1 88  ? 87.283  49.056  111.507 1.00 37.06 0  88  ARG A CB  1 
ATOM   697   C  CG  . ARG A  1 88  ? 88.056  48.609  110.292 1.00 39.30 0  88  ARG A CG  1 
ATOM   698   C  CD  . ARG A  1 88  ? 88.142  47.097  110.237 1.00 43.99 0  88  ARG A CD  1 
ATOM   699   N  NE  . ARG A  1 88  ? 89.480  46.598  110.523 1.00 49.04 0  88  ARG A NE  1 
ATOM   700   C  CZ  . ARG A  1 88  ? 89.854  46.092  111.690 1.00 50.26 0  88  ARG A CZ  1 
ATOM   701   N  NH1 . ARG A  1 88  ? 89.007  45.981  112.699 1.00 48.77 1  88  ARG A NH1 1 
ATOM   702   N  NH2 . ARG A  1 88  ? 91.109  45.680  111.847 1.00 48.07 0  88  ARG A NH2 1 
ATOM   703   N  N   . ASN A  1 89  ? 86.206  51.091  113.792 1.00 35.47 0  89  ASN A N   1 
ATOM   704   C  CA  . ASN A  1 89  ? 85.211  51.443  114.798 1.00 35.23 0  89  ASN A CA  1 
ATOM   705   C  C   . ASN A  1 89  ? 84.584  52.795  114.500 1.00 37.08 0  89  ASN A C   1 
ATOM   706   O  O   . ASN A  1 89  ? 83.366  52.964  114.632 1.00 41.74 0  89  ASN A O   1 
ATOM   707   C  CB  . ASN A  1 89  ? 85.838  51.438  116.188 1.00 37.60 0  89  ASN A CB  1 
ATOM   708   C  CG  . ASN A  1 89  ? 86.224  50.054  116.641 1.00 40.98 0  89  ASN A CG  1 
ATOM   709   O  OD1 . ASN A  1 89  ? 85.691  49.063  116.152 1.00 44.07 0  89  ASN A OD1 1 
ATOM   710   N  ND2 . ASN A  1 89  ? 87.148  49.975  117.580 1.00 40.85 0  89  ASN A ND2 1 
ATOM   711   N  N   . ASP A  1 90  ? 85.395  53.767  114.084 1.00 34.51 0  90  ASP A N   1 
ATOM   712   C  CA  . ASP A  1 90  ? 84.842  55.049  113.669 1.00 32.71 0  90  ASP A CA  1 
ATOM   713   C  C   . ASP A  1 90  ? 83.912  54.881  112.477 1.00 37.89 0  90  ASP A C   1 
ATOM   714   O  O   . ASP A  1 90  ? 82.872  55.540  112.398 1.00 40.48 0  90  ASP A O   1 
ATOM   715   C  CB  . ASP A  1 90  ? 85.961  56.031  113.340 1.00 35.72 0  90  ASP A CB  1 
ATOM   716   C  CG  . ASP A  1 90  ? 86.750  56.448  114.562 1.00 44.08 0  90  ASP A CG  1 
ATOM   717   O  OD1 . ASP A  1 90  ? 86.171  56.492  115.663 1.00 40.36 0  90  ASP A OD1 1 
ATOM   718   O  OD2 . ASP A  1 90  ? 87.952  56.757  114.419 1.00 46.08 -1 90  ASP A OD2 1 
ATOM   719   N  N   . LEU A  1 91  ? 84.256  53.988  111.546 1.00 38.29 0  91  LEU A N   1 
ATOM   720   C  CA  . LEU A  1 91  ? 83.391  53.774  110.391 1.00 34.12 0  91  LEU A CA  1 
ATOM   721   C  C   . LEU A  1 91  ? 82.089  53.097  110.788 1.00 34.15 0  91  LEU A C   1 
ATOM   722   O  O   . LEU A  1 91  ? 81.016  53.492  110.324 1.00 37.97 0  91  LEU A O   1 
ATOM   723   C  CB  . LEU A  1 91  ? 84.108  52.950  109.326 1.00 35.44 0  91  LEU A CB  1 
ATOM   724   C  CG  . LEU A  1 91  ? 83.395  52.953  107.973 1.00 36.00 0  91  LEU A CG  1 
ATOM   725   C  CD1 . LEU A  1 91  ? 83.039  54.369  107.543 1.00 38.01 0  91  LEU A CD1 1 
ATOM   726   C  CD2 . LEU A  1 91  ? 84.221  52.269  106.925 1.00 31.92 0  91  LEU A CD2 1 
ATOM   727   N  N   . ALA A  1 92  ? 82.162  52.051  111.612 1.00 34.73 0  92  ALA A N   1 
ATOM   728   C  CA  . ALA A  1 92  ? 80.948  51.414  112.103 1.00 35.39 0  92  ALA A CA  1 
ATOM   729   C  C   . ALA A  1 92  ? 80.052  52.426  112.792 1.00 35.14 0  92  ALA A C   1 
ATOM   730   O  O   . ALA A  1 92  ? 78.823  52.409  112.627 1.00 40.59 0  92  ALA A O   1 
ATOM   731   C  CB  . ALA A  1 92  ? 81.300  50.279  113.060 1.00 33.61 0  92  ALA A CB  1 
ATOM   732   N  N   . TYR A  1 93  ? 80.652  53.353  113.528 1.00 35.99 0  93  TYR A N   1 
ATOM   733   C  CA  . TYR A  1 93  ? 79.826  54.238  114.320 1.00 37.52 0  93  TYR A CA  1 
ATOM   734   C  C   . TYR A  1 93  ? 79.240  55.339  113.442 1.00 40.09 0  93  TYR A C   1 
ATOM   735   O  O   . TYR A  1 93  ? 78.106  55.772  113.661 1.00 40.86 0  93  TYR A O   1 
ATOM   736   C  CB  . TYR A  1 93  ? 80.647  54.814  115.466 1.00 41.42 0  93  TYR A CB  1 
ATOM   737   C  CG  . TYR A  1 93  ? 79.810  55.628  116.391 1.00 47.96 0  93  TYR A CG  1 
ATOM   738   C  CD1 . TYR A  1 93  ? 78.992  54.989  117.310 1.00 50.23 0  93  TYR A CD1 1 
ATOM   739   C  CD2 . TYR A  1 93  ? 79.763  56.998  116.319 1.00 47.90 0  93  TYR A CD2 1 
ATOM   740   C  CE1 . TYR A  1 93  ? 78.196  55.689  118.162 1.00 47.06 0  93  TYR A CE1 1 
ATOM   741   C  CE2 . TYR A  1 93  ? 78.948  57.704  117.162 1.00 47.39 0  93  TYR A CE2 1 
ATOM   742   C  CZ  . TYR A  1 93  ? 78.174  57.046  118.082 1.00 46.97 0  93  TYR A CZ  1 
ATOM   743   O  OH  . TYR A  1 93  ? 77.370  57.750  118.932 1.00 49.60 0  93  TYR A OH  1 
ATOM   744   N  N   . GLU A  1 94  ? 79.984  55.783  112.421 1.00 40.97 0  94  GLU A N   1 
ATOM   745   C  CA  . GLU A  1 94  ? 79.431  56.705  111.431 1.00 37.67 0  94  GLU A CA  1 
ATOM   746   C  C   . GLU A  1 94  ? 78.285  56.069  110.661 1.00 39.20 0  94  GLU A C   1 
ATOM   747   O  O   . GLU A  1 94  ? 77.294  56.734  110.353 1.00 41.19 0  94  GLU A O   1 
ATOM   748   C  CB  . GLU A  1 94  ? 80.514  57.162  110.454 1.00 34.87 0  94  GLU A CB  1 
ATOM   749   C  CG  . GLU A  1 94  ? 81.478  58.197  110.984 1.00 38.51 0  94  GLU A CG  1 
ATOM   750   C  CD  . GLU A  1 94  ? 80.803  59.486  111.406 1.00 48.60 0  94  GLU A CD  1 
ATOM   751   O  OE1 . GLU A  1 94  ? 80.620  60.365  110.544 1.00 49.75 0  94  GLU A OE1 1 
ATOM   752   O  OE2 . GLU A  1 94  ? 80.464  59.630  112.598 1.00 47.85 -1 94  GLU A OE2 1 
ATOM   753   N  N   . TYR A  1 95  ? 78.414  54.789  110.314 1.00 37.88 0  95  TYR A N   1 
ATOM   754   C  CA  . TYR A  1 95  ? 77.312  54.080  109.673 1.00 36.91 0  95  TYR A CA  1 
ATOM   755   C  C   . TYR A  1 95  ? 76.074  54.069  110.553 1.00 38.46 0  95  TYR A C   1 
ATOM   756   O  O   . TYR A  1 95  ? 74.958  54.315  110.077 1.00 41.45 0  95  TYR A O   1 
ATOM   757   C  CB  . TYR A  1 95  ? 77.726  52.653  109.325 1.00 36.27 0  95  TYR A CB  1 
ATOM   758   C  CG  . TYR A  1 95  ? 78.611  52.541  108.114 1.00 39.20 0  95  TYR A CG  1 
ATOM   759   C  CD1 . TYR A  1 95  ? 78.722  53.587  107.219 1.00 40.20 0  95  TYR A CD1 1 
ATOM   760   C  CD2 . TYR A  1 95  ? 79.314  51.379  107.851 1.00 41.53 0  95  TYR A CD2 1 
ATOM   761   C  CE1 . TYR A  1 95  ? 79.518  53.487  106.103 1.00 41.50 0  95  TYR A CE1 1 
ATOM   762   C  CE2 . TYR A  1 95  ? 80.113  51.270  106.738 1.00 43.98 0  95  TYR A CE2 1 
ATOM   763   C  CZ  . TYR A  1 95  ? 80.211  52.328  105.866 1.00 44.59 0  95  TYR A CZ  1 
ATOM   764   O  OH  . TYR A  1 95  ? 81.007  52.228  104.749 1.00 45.06 0  95  TYR A OH  1 
ATOM   765   N  N   . LYS A  1 96  ? 76.248  53.773  111.841 1.00 38.56 0  96  LYS A N   1 
ATOM   766   C  CA  . LYS A  1 96  ? 75.097  53.753  112.737 1.00 38.37 0  96  LYS A CA  1 
ATOM   767   C  C   . LYS A  1 96  ? 74.465  55.137  112.857 1.00 38.10 0  96  LYS A C   1 
ATOM   768   O  O   . LYS A  1 96  ? 73.234  55.270  112.851 1.00 41.63 0  96  LYS A O   1 
ATOM   769   C  CB  . LYS A  1 96  ? 75.510  53.229  114.108 1.00 41.04 0  96  LYS A CB  1 
ATOM   770   C  CG  . LYS A  1 96  ? 74.341  52.933  115.016 1.00 45.69 0  96  LYS A CG  1 
ATOM   771   C  CD  . LYS A  1 96  ? 74.723  53.046  116.473 1.00 49.33 0  96  LYS A CD  1 
ATOM   772   C  CE  . LYS A  1 96  ? 75.320  54.406  116.771 1.00 50.65 0  96  LYS A CE  1 
ATOM   773   N  NZ  . LYS A  1 96  ? 74.283  55.477  116.771 1.00 46.86 1  96  LYS A NZ  1 
ATOM   774   N  N   . VAL A  1 97  ? 75.291  56.180  112.960 1.00 35.29 0  97  VAL A N   1 
ATOM   775   C  CA  . VAL A  1 97  ? 74.770  57.542  113.049 1.00 37.93 0  97  VAL A CA  1 
ATOM   776   C  C   . VAL A  1 97  ? 74.010  57.917  111.787 1.00 38.13 0  97  VAL A C   1 
ATOM   777   O  O   . VAL A  1 97  ? 72.965  58.565  111.855 1.00 35.86 0  97  VAL A O   1 
ATOM   778   C  CB  . VAL A  1 97  ? 75.904  58.540  113.340 1.00 38.94 0  97  VAL A CB  1 
ATOM   779   C  CG1 . VAL A  1 97  ? 75.387  59.959  113.296 1.00 32.62 0  97  VAL A CG1 1 
ATOM   780   C  CG2 . VAL A  1 97  ? 76.495  58.274  114.705 1.00 44.06 0  97  VAL A CG2 1 
ATOM   781   N  N   . ALA A  1 98  ? 74.515  57.521  110.618 1.00 38.69 0  98  ALA A N   1 
ATOM   782   C  CA  . ALA A  1 98  ? 73.838  57.867  109.371 1.00 33.56 0  98  ALA A CA  1 
ATOM   783   C  C   . ALA A  1 98  ? 72.499  57.153  109.255 1.00 35.23 0  98  ALA A C   1 
ATOM   784   O  O   . ALA A  1 98  ? 71.505  57.748  108.825 1.00 33.22 0  98  ALA A O   1 
ATOM   785   C  CB  . ALA A  1 98  ? 74.730  57.536  108.178 1.00 32.90 0  98  ALA A CB  1 
ATOM   786   N  N   . ASP A  1 99  ? 72.454  55.878  109.636 1.00 37.52 0  99  ASP A N   1 
ATOM   787   C  CA  . ASP A  1 99  ? 71.191  55.149  109.644 1.00 38.10 0  99  ASP A CA  1 
ATOM   788   C  C   . ASP A  1 99  ? 70.179  55.821  110.566 1.00 38.25 0  99  ASP A C   1 
ATOM   789   O  O   . ASP A  1 99  ? 69.009  56.020  110.201 1.00 40.72 0  99  ASP A O   1 
ATOM   790   C  CB  . ASP A  1 99  ? 71.450  53.706  110.076 1.00 40.07 0  99  ASP A CB  1 
ATOM   791   C  CG  . ASP A  1 99  ? 70.191  52.868  110.141 1.00 52.57 0  99  ASP A CG  1 
ATOM   792   O  OD1 . ASP A  1 99  ? 69.114  53.333  109.718 1.00 56.18 0  99  ASP A OD1 1 
ATOM   793   O  OD2 . ASP A  1 99  ? 70.274  51.729  110.640 1.00 56.89 -1 99  ASP A OD2 1 
ATOM   794   N  N   . ASP A  1 100 ? 70.618  56.192  111.767 1.00 35.70 0  100 ASP A N   1 
ATOM   795   C  CA  . ASP A  1 100 ? 69.700  56.773  112.736 1.00 37.66 0  100 ASP A CA  1 
ATOM   796   C  C   . ASP A  1 100 ? 69.246  58.160  112.288 1.00 36.50 0  100 ASP A C   1 
ATOM   797   O  O   . ASP A  1 100 ? 68.079  58.531  112.468 1.00 35.54 0  100 ASP A O   1 
ATOM   798   C  CB  . ASP A  1 100 ? 70.383  56.791  114.104 1.00 40.30 0  100 ASP A CB  1 
ATOM   799   C  CG  . ASP A  1 100 ? 69.459  57.194  115.224 1.00 48.50 0  100 ASP A CG  1 
ATOM   800   O  OD1 . ASP A  1 100 ? 68.601  56.371  115.601 1.00 52.95 0  100 ASP A OD1 1 
ATOM   801   O  OD2 . ASP A  1 100 ? 69.623  58.294  115.777 1.00 43.25 -1 100 ASP A OD2 1 
ATOM   802   N  N   . LEU A  1 101 ? 70.139  58.913  111.643 1.00 36.59 0  101 LEU A N   1 
ATOM   803   C  CA  . LEU A  1 101 ? 69.774  60.204  111.075 1.00 31.05 0  101 LEU A CA  1 
ATOM   804   C  C   . LEU A  1 101 ? 68.737  60.058  109.977 1.00 33.98 0  101 LEU A C   1 
ATOM   805   O  O   . LEU A  1 101 ? 67.832  60.885  109.864 1.00 33.37 0  101 LEU A O   1 
ATOM   806   C  CB  . LEU A  1 101 ? 71.012  60.903  110.524 1.00 30.21 0  101 LEU A CB  1 
ATOM   807   C  CG  . LEU A  1 101 ? 71.813  61.808  111.445 1.00 30.10 0  101 LEU A CG  1 
ATOM   808   C  CD1 . LEU A  1 101 ? 73.146  62.097  110.815 1.00 31.04 0  101 LEU A CD1 1 
ATOM   809   C  CD2 . LEU A  1 101 ? 71.067  63.085  111.691 1.00 28.12 0  101 LEU A CD2 1 
ATOM   810   N  N   . ARG A  1 102 ? 68.869  59.035  109.133 1.00 36.81 0  102 ARG A N   1 
ATOM   811   C  CA  . ARG A  1 102 ? 67.870  58.822  108.090 1.00 32.33 0  102 ARG A CA  1 
ATOM   812   C  C   . ARG A  1 102 ? 66.512  58.494  108.682 1.00 34.28 0  102 ARG A C   1 
ATOM   813   O  O   . ARG A  1 102 ? 65.482  58.992  108.210 1.00 33.38 0  102 ARG A O   1 
ATOM   814   C  CB  . ARG A  1 102 ? 68.319  57.718  107.140 1.00 30.41 0  102 ARG A CB  1 
ATOM   815   C  CG  . ARG A  1 102 ? 69.183  58.230  106.032 1.00 31.92 0  102 ARG A CG  1 
ATOM   816   C  CD  . ARG A  1 102 ? 69.733  57.126  105.182 1.00 29.80 0  102 ARG A CD  1 
ATOM   817   N  NE  . ARG A  1 102 ? 71.067  57.484  104.730 1.00 34.73 0  102 ARG A NE  1 
ATOM   818   C  CZ  . ARG A  1 102 ? 72.155  56.777  104.983 1.00 41.77 0  102 ARG A CZ  1 
ATOM   819   N  NH1 . ARG A  1 102 ? 72.095  55.630  105.636 1.00 41.61 1  102 ARG A NH1 1 
ATOM   820   N  NH2 . ARG A  1 102 ? 73.332  57.232  104.571 1.00 41.30 0  102 ARG A NH2 1 
ATOM   821   N  N   . LYS A  1 103 ? 66.485  57.645  109.708 1.00 36.85 0  103 LYS A N   1 
ATOM   822   C  CA  . LYS A  1 103 ? 65.217  57.357  110.370 1.00 36.24 0  103 LYS A CA  1 
ATOM   823   C  C   . LYS A  1 103 ? 64.585  58.623  110.935 1.00 35.42 0  103 LYS A C   1 
ATOM   824   O  O   . LYS A  1 103 ? 63.372  58.839  110.804 1.00 37.02 0  103 LYS A O   1 
ATOM   825   C  CB  . LYS A  1 103 ? 65.429  56.320  111.466 1.00 39.88 0  103 LYS A CB  1 
ATOM   826   C  CG  . LYS A  1 103 ? 65.814  54.962  110.933 1.00 45.70 0  103 LYS A CG  1 
ATOM   827   C  CD  . LYS A  1 103 ? 65.860  53.929  112.036 1.00 53.59 0  103 LYS A CD  1 
ATOM   828   C  CE  . LYS A  1 103 ? 67.095  54.142  112.899 1.00 49.44 0  103 LYS A CE  1 
ATOM   829   N  NZ  . LYS A  1 103 ? 67.272  53.100  113.940 1.00 49.35 1  103 LYS A NZ  1 
ATOM   830   N  N   . VAL A  1 104 ? 65.393  59.491  111.543 1.00 35.41 0  104 VAL A N   1 
ATOM   831   C  CA  . VAL A  1 104 ? 64.816  60.689  112.141 1.00 35.35 0  104 VAL A CA  1 
ATOM   832   C  C   . VAL A  1 104 ? 64.406  61.699  111.076 1.00 36.31 0  104 VAL A C   1 
ATOM   833   O  O   . VAL A  1 104 ? 63.451  62.452  111.271 1.00 38.12 0  104 VAL A O   1 
ATOM   834   C  CB  . VAL A  1 104 ? 65.784  61.300  113.163 1.00 34.26 0  104 VAL A CB  1 
ATOM   835   C  CG1 . VAL A  1 104 ? 65.130  62.460  113.857 1.00 29.66 0  104 VAL A CG1 1 
ATOM   836   C  CG2 . VAL A  1 104 ? 66.171  60.263  114.177 1.00 40.96 0  104 VAL A CG2 1 
ATOM   837   N  N   . ILE A  1 105 ? 65.097  61.735  109.937 1.00 34.35 0  105 ILE A N   1 
ATOM   838   C  CA  . ILE A  1 105 ? 64.680  62.618  108.850 1.00 32.88 0  105 ILE A CA  1 
ATOM   839   C  C   . ILE A  1 105 ? 63.339  62.166  108.290 1.00 33.60 0  105 ILE A C   1 
ATOM   840   O  O   . ILE A  1 105 ? 62.454  62.985  108.012 1.00 34.99 0  105 ILE A O   1 
ATOM   841   C  CB  . ILE A  1 105 ? 65.761  62.678  107.757 1.00 32.70 0  105 ILE A CB  1 
ATOM   842   C  CG1 . ILE A  1 105 ? 66.926  63.548  108.205 1.00 29.53 0  105 ILE A CG1 1 
ATOM   843   C  CG2 . ILE A  1 105 ? 65.207  63.256  106.496 1.00 29.15 0  105 ILE A CG2 1 
ATOM   844   C  CD1 . ILE A  1 105 ? 68.187  63.293  107.457 1.00 30.69 0  105 ILE A CD1 1 
ATOM   845   N  N   . ALA A  1 106 ? 63.162  60.855  108.130 1.00 36.97 0  106 ALA A N   1 
ATOM   846   C  CA  . ALA A  1 106 ? 61.860  60.340  107.727 1.00 35.98 0  106 ALA A CA  1 
ATOM   847   C  C   . ALA A  1 106 ? 60.785  60.727  108.731 1.00 37.98 0  106 ALA A C   1 
ATOM   848   O  O   . ALA A  1 106 ? 59.694  61.164  108.348 1.00 43.91 0  106 ALA A O   1 
ATOM   849   C  CB  . ALA A  1 106 ? 61.925  58.825  107.555 1.00 32.06 0  106 ALA A CB  1 
ATOM   850   N  N   . LEU A  1 107 ? 61.085  60.598  110.025 1.00 34.89 0  107 LEU A N   1 
ATOM   851   C  CA  . LEU A  1 107 ? 60.106  60.949  111.050 1.00 36.67 0  107 LEU A CA  1 
ATOM   852   C  C   . LEU A  1 107 ? 59.754  62.433  111.008 1.00 39.11 0  107 LEU A C   1 
ATOM   853   O  O   . LEU A  1 107 ? 58.585  62.804  111.145 1.00 40.90 0  107 LEU A O   1 
ATOM   854   C  CB  . LEU A  1 107 ? 60.635  60.566  112.427 1.00 40.13 0  107 LEU A CB  1 
ATOM   855   C  CG  . LEU A  1 107 ? 59.802  61.024  113.619 1.00 42.04 0  107 LEU A CG  1 
ATOM   856   C  CD1 . LEU A  1 107 ? 58.474  60.306  113.643 1.00 41.92 0  107 LEU A CD1 1 
ATOM   857   C  CD2 . LEU A  1 107 ? 60.559  60.791  114.891 1.00 42.46 0  107 LEU A CD2 1 
ATOM   858   N  N   . CYS A  1 108 ? 60.754  63.296  110.833 1.00 37.81 0  108 CYS A N   1 
ATOM   859   C  CA  . CYS A  1 108 ? 60.499  64.730  110.757 1.00 35.20 0  108 CYS A CA  1 
ATOM   860   C  C   . CYS A  1 108 ? 59.674  65.076  109.529 1.00 38.83 0  108 CYS A C   1 
ATOM   861   O  O   . CYS A  1 108 ? 58.888  66.027  109.551 1.00 41.07 0  108 CYS A O   1 
ATOM   862   C  CB  . CYS A  1 108 ? 61.816  65.500  110.745 1.00 31.59 0  108 CYS A CB  1 
ATOM   863   S  SG  . CYS A  1 108 ? 62.679  65.513  112.302 1.00 42.32 0  108 CYS A SG  1 
ATOM   864   N  N   . GLU A  1 109 ? 59.843  64.322  108.444 1.00 41.64 0  109 GLU A N   1 
ATOM   865   C  CA  . GLU A  1 109 ? 59.001  64.542  107.275 1.00 40.24 0  109 GLU A CA  1 
ATOM   866   C  C   . GLU A  1 109 ? 57.560  64.132  107.549 1.00 40.78 0  109 GLU A C   1 
ATOM   867   O  O   . GLU A  1 109 ? 56.625  64.841  107.164 1.00 40.95 0  109 GLU A O   1 
ATOM   868   C  CB  . GLU A  1 109 ? 59.563  63.787  106.075 1.00 37.21 0  109 GLU A CB  1 
ATOM   869   C  CG  . GLU A  1 109 ? 58.693  63.825  104.836 1.00 48.14 0  109 GLU A CG  1 
ATOM   870   C  CD  . GLU A  1 109 ? 58.675  65.187  104.175 1.00 47.52 0  109 GLU A CD  1 
ATOM   871   O  OE1 . GLU A  1 109 ? 59.706  65.883  104.219 1.00 47.45 0  109 GLU A OE1 1 
ATOM   872   O  OE2 . GLU A  1 109 ? 57.634  65.556  103.595 1.00 45.25 -1 109 GLU A OE2 1 
ATOM   873   N  N   . GLN A  1 110 ? 57.352  62.993  108.219 1.00 42.36 0  110 GLN A N   1 
ATOM   874   C  CA  . GLN A  1 110 ? 55.988  62.597  108.564 1.00 42.90 0  110 GLN A CA  1 
ATOM   875   C  C   . GLN A  1 110 ? 55.339  63.565  109.541 1.00 44.35 0  110 GLN A C   1 
ATOM   876   O  O   . GLN A  1 110 ? 54.130  63.801  109.464 1.00 46.51 0  110 GLN A O   1 
ATOM   877   C  CB  . GLN A  1 110 ? 55.949  61.187  109.154 1.00 46.13 0  110 GLN A CB  1 
ATOM   878   C  CG  . GLN A  1 110 ? 56.848  60.173  108.496 1.00 48.67 0  110 GLN A CG  1 
ATOM   879   C  CD  . GLN A  1 110 ? 56.916  58.875  109.277 1.00 53.19 0  110 GLN A CD  1 
ATOM   880   O  OE1 . GLN A  1 110 ? 55.962  58.498  109.953 1.00 58.12 0  110 GLN A OE1 1 
ATOM   881   N  NE2 . GLN A  1 110 ? 58.044  58.182  109.181 1.00 49.28 0  110 GLN A NE2 1 
ATOM   882   N  N   . LYS A  1 111 ? 56.109  64.123  110.469 1.00 44.17 0  111 LYS A N   1 
ATOM   883   C  CA  . LYS A  1 111 ? 55.568  65.000  111.495 1.00 43.76 0  111 LYS A CA  1 
ATOM   884   C  C   . LYS A  1 111 ? 55.557  66.457  111.069 1.00 43.98 0  111 LYS A C   1 
ATOM   885   O  O   . LYS A  1 111 ? 55.359  67.333  111.914 1.00 42.86 0  111 LYS A O   1 
ATOM   886   C  CB  . LYS A  1 111 ? 56.364  64.848  112.789 1.00 42.87 0  111 LYS A CB  1 
ATOM   887   C  CG  . LYS A  1 111 ? 56.238  63.490  113.437 1.00 46.62 0  111 LYS A CG  1 
ATOM   888   C  CD  . LYS A  1 111 ? 54.835  63.215  113.914 1.00 49.48 0  111 LYS A CD  1 
ATOM   889   C  CE  . LYS A  1 111 ? 54.704  61.786  114.406 1.00 54.03 0  111 LYS A CE  1 
ATOM   890   N  NZ  . LYS A  1 111 ? 53.318  61.468  114.844 1.00 58.87 1  111 LYS A NZ  1 
ATOM   891   N  N   . LYS A  1 112 ? 55.779  66.732  109.784 1.00 43.43 0  112 LYS A N   1 
ATOM   892   C  CA  . LYS A  1 112 ? 55.710  68.071  109.208 1.00 36.97 0  112 LYS A CA  1 
ATOM   893   C  C   . LYS A  1 112 ? 56.754  69.011  109.798 1.00 36.89 0  112 LYS A C   1 
ATOM   894   O  O   . LYS A  1 112 ? 56.725  70.213  109.536 1.00 37.15 0  112 LYS A O   1 
ATOM   895   C  CB  . LYS A  1 112 ? 54.313  68.670  109.376 1.00 37.31 0  112 LYS A CB  1 
ATOM   896   C  CG  . LYS A  1 112 ? 53.205  67.855  108.743 1.00 40.18 0  112 LYS A CG  1 
ATOM   897   C  CD  . LYS A  1 112 ? 53.326  67.810  107.251 1.00 45.95 0  112 LYS A CD  1 
ATOM   898   C  CE  . LYS A  1 112 ? 52.122  67.129  106.630 1.00 45.68 0  112 LYS A CE  1 
ATOM   899   N  NZ  . LYS A  1 112 ? 52.092  65.677  106.935 1.00 45.87 1  112 LYS A NZ  1 
ATOM   900   N  N   . ASP A  1 113 ? 57.675  68.494  110.608 1.00 37.73 0  113 ASP A N   1 
ATOM   901   C  CA  . ASP A  1 113 ? 58.704  69.322  111.231 1.00 34.43 0  113 ASP A CA  1 
ATOM   902   C  C   . ASP A  1 113 ? 59.835  69.489  110.227 1.00 33.14 0  113 ASP A C   1 
ATOM   903   O  O   . ASP A  1 113 ? 60.879  68.846  110.300 1.00 35.18 0  113 ASP A O   1 
ATOM   904   C  CB  . ASP A  1 113 ? 59.190  68.708  112.533 1.00 34.80 0  113 ASP A CB  1 
ATOM   905   C  CG  . ASP A  1 113 ? 60.082  69.647  113.312 1.00 37.80 0  113 ASP A CG  1 
ATOM   906   O  OD1 . ASP A  1 113 ? 60.350  70.766  112.835 1.00 37.65 0  113 ASP A OD1 1 
ATOM   907   O  OD2 . ASP A  1 113 ? 60.532  69.273  114.407 1.00 41.31 -1 113 ASP A OD2 1 
ATOM   908   N  N   . TYR A  1 114 ? 59.617  70.394  109.281 1.00 30.87 0  114 TYR A N   1 
ATOM   909   C  CA  . TYR A  1 114 ? 60.545  70.542  108.174 1.00 28.85 0  114 TYR A CA  1 
ATOM   910   C  C   . TYR A  1 114 ? 61.874  71.128  108.615 1.00 28.73 0  114 TYR A C   1 
ATOM   911   O  O   . TYR A  1 114 ? 62.918  70.712  108.113 1.00 33.71 0  114 TYR A O   1 
ATOM   912   C  CB  . TYR A  1 114 ? 59.894  71.379  107.077 1.00 29.87 0  114 TYR A CB  1 
ATOM   913   C  CG  . TYR A  1 114 ? 58.666  70.702  106.532 1.00 30.91 0  114 TYR A CG  1 
ATOM   914   C  CD1 . TYR A  1 114 ? 58.745  69.427  106.008 1.00 30.40 0  114 TYR A CD1 1 
ATOM   915   C  CD2 . TYR A  1 114 ? 57.428  71.312  106.576 1.00 27.58 0  114 TYR A CD2 1 
ATOM   916   C  CE1 . TYR A  1 114 ? 57.640  68.789  105.526 1.00 31.83 0  114 TYR A CE1 1 
ATOM   917   C  CE2 . TYR A  1 114 ? 56.312  70.675  106.091 1.00 28.04 0  114 TYR A CE2 1 
ATOM   918   C  CZ  . TYR A  1 114 ? 56.428  69.413  105.566 1.00 33.22 0  114 TYR A CZ  1 
ATOM   919   O  OH  . TYR A  1 114 ? 55.331  68.762  105.076 1.00 32.48 0  114 TYR A OH  1 
ATOM   920   N  N   . GLN A  1 115 ? 61.873  72.038  109.586 1.00 27.57 0  115 GLN A N   1 
ATOM   921   C  CA  . GLN A  1 115 ? 63.115  72.703  109.966 1.00 28.69 0  115 GLN A CA  1 
ATOM   922   C  C   . GLN A  1 115 ? 64.068  71.753  110.681 1.00 29.99 0  115 GLN A C   1 
ATOM   923   O  O   . GLN A  1 115 ? 65.284  71.782  110.444 1.00 31.64 0  115 GLN A O   1 
ATOM   924   C  CB  . GLN A  1 115 ? 62.803  73.922  110.822 1.00 28.99 0  115 GLN A CB  1 
ATOM   925   C  CG  . GLN A  1 115 ? 64.022  74.689  111.198 1.00 30.03 0  115 GLN A CG  1 
ATOM   926   C  CD  . GLN A  1 115 ? 64.661  75.237  109.971 1.00 37.04 0  115 GLN A CD  1 
ATOM   927   O  OE1 . GLN A  1 115 ? 63.968  75.684  109.069 1.00 44.49 0  115 GLN A OE1 1 
ATOM   928   N  NE2 . GLN A  1 115 ? 65.983  75.198  109.910 1.00 37.32 0  115 GLN A NE2 1 
ATOM   929   N  N   . THR A  1 116 ? 63.537  70.900  111.552 1.00 28.33 0  116 THR A N   1 
ATOM   930   C  CA  . THR A  1 116 ? 64.344  69.815  112.086 1.00 27.01 0  116 THR A CA  1 
ATOM   931   C  C   . THR A  1 116 ? 64.861  68.926  110.966 1.00 28.13 0  116 THR A C   1 
ATOM   932   O  O   . THR A  1 116 ? 65.997  68.450  111.020 1.00 30.96 0  116 THR A O   1 
ATOM   933   C  CB  . THR A  1 116 ? 63.533  69.007  113.091 1.00 28.20 0  116 THR A CB  1 
ATOM   934   O  OG1 . THR A  1 116 ? 62.905  69.900  114.011 1.00 32.42 0  116 THR A OG1 1 
ATOM   935   C  CG2 . THR A  1 116 ? 64.423  68.093  113.861 1.00 27.83 0  116 THR A CG2 1 
ATOM   936   N  N   . ARG A  1 117 ? 64.043  68.705  109.934 1.00 28.23 0  117 ARG A N   1 
ATOM   937   C  CA  . ARG A  1 117 ? 64.503  67.951  108.775 1.00 27.38 0  117 ARG A CA  1 
ATOM   938   C  C   . ARG A  1 117 ? 65.745  68.571  108.150 1.00 28.62 0  117 ARG A C   1 
ATOM   939   O  O   . ARG A  1 117 ? 66.689  67.850  107.833 1.00 30.92 0  117 ARG A O   1 
ATOM   940   C  CB  . ARG A  1 117 ? 63.399  67.830  107.731 1.00 30.16 0  117 ARG A CB  1 
ATOM   941   C  CG  . ARG A  1 117 ? 63.802  67.043  106.503 1.00 30.73 0  117 ARG A CG  1 
ATOM   942   C  CD  . ARG A  1 117 ? 62.647  66.916  105.544 1.00 33.56 0  117 ARG A CD  1 
ATOM   943   N  NE  . ARG A  1 117 ? 63.018  66.293  104.279 1.00 36.65 0  117 ARG A NE  1 
ATOM   944   C  CZ  . ARG A  1 117 ? 63.035  64.994  104.030 1.00 36.71 0  117 ARG A CZ  1 
ATOM   945   N  NH1 . ARG A  1 117 ? 62.575  64.117  104.902 1.00 42.35 1  117 ARG A NH1 1 
ATOM   946   N  NH2 . ARG A  1 117 ? 63.486  64.568  102.857 1.00 29.23 0  117 ARG A NH2 1 
ATOM   947   N  N   . GLU A  1 118 ? 65.779  69.893  107.937 1.00 27.61 0  118 GLU A N   1 
ATOM   948   C  CA  . GLU A  1 118 ? 66.984  70.428  107.294 1.00 28.01 0  118 GLU A CA  1 
ATOM   949   C  C   . GLU A  1 118 ? 68.170  70.480  108.244 1.00 30.39 0  118 GLU A C   1 
ATOM   950   O  O   . GLU A  1 118 ? 69.318  70.335  107.806 1.00 34.05 0  118 GLU A O   1 
ATOM   951   C  CB  . GLU A  1 118 ? 66.790  71.804  106.648 1.00 29.92 0  118 GLU A CB  1 
ATOM   952   C  CG  . GLU A  1 118 ? 65.878  71.780  105.449 1.00 39.85 0  118 GLU A CG  1 
ATOM   953   C  CD  . GLU A  1 118 ? 64.464  71.978  105.830 1.00 42.84 0  118 GLU A CD  1 
ATOM   954   O  OE1 . GLU A  1 118 ? 64.253  72.289  107.006 1.00 42.52 0  118 GLU A OE1 1 
ATOM   955   O  OE2 . GLU A  1 118 ? 63.572  71.729  105.004 1.00 44.01 -1 118 GLU A OE2 1 
ATOM   956   N  N   . ILE A  1 119 ? 67.935  70.678  109.540 1.00 29.94 0  119 ILE A N   1 
ATOM   957   C  CA  . ILE A  1 119 ? 69.044  70.568  110.486 1.00 27.40 0  119 ILE A CA  1 
ATOM   958   C  C   . ILE A  1 119 ? 69.664  69.178  110.411 1.00 26.79 0  119 ILE A C   1 
ATOM   959   O  O   . ILE A  1 119 ? 70.888  69.019  110.299 1.00 27.05 0  119 ILE A O   1 
ATOM   960   C  CB  . ILE A  1 119 ? 68.571  70.913  111.909 1.00 30.42 0  119 ILE A CB  1 
ATOM   961   C  CG1 . ILE A  1 119 ? 68.139  72.379  111.967 1.00 29.44 0  119 ILE A CG1 1 
ATOM   962   C  CG2 . ILE A  1 119 ? 69.659  70.618  112.935 1.00 27.74 0  119 ILE A CG2 1 
ATOM   963   C  CD1 . ILE A  1 119 ? 67.141  72.679  113.039 1.00 29.42 0  119 ILE A CD1 1 
ATOM   964   N  N   . LEU A  1 120 ? 68.823  68.147  110.419 1.00 25.62 0  120 LEU A N   1 
ATOM   965   C  CA  . LEU A  1 120 ? 69.332  66.786  110.352 1.00 25.80 0  120 LEU A CA  1 
ATOM   966   C  C   . LEU A  1 120 ? 69.888  66.452  108.984 1.00 24.54 0  120 LEU A C   1 
ATOM   967   O  O   . LEU A  1 120 ? 70.748  65.584  108.872 1.00 27.53 0  120 LEU A O   1 
ATOM   968   C  CB  . LEU A  1 120 ? 68.239  65.798  110.709 1.00 26.68 0  120 LEU A CB  1 
ATOM   969   C  CG  . LEU A  1 120 ? 67.653  66.043  112.078 1.00 24.50 0  120 LEU A CG  1 
ATOM   970   C  CD1 . LEU A  1 120 ? 66.491  65.128  112.249 1.00 23.37 0  120 LEU A CD1 1 
ATOM   971   C  CD2 . LEU A  1 120 ? 68.713  65.842  113.132 1.00 23.91 0  120 LEU A CD2 1 
ATOM   972   N  N   . GLU A  1 121 ? 69.413  67.117  107.937 1.00 28.05 0  121 GLU A N   1 
ATOM   973   C  CA  . GLU A  1 121 ? 69.971  66.891  106.614 1.00 24.51 0  121 GLU A CA  1 
ATOM   974   C  C   . GLU A  1 121 ? 71.371  67.463  106.514 1.00 24.76 0  121 GLU A C   1 
ATOM   975   O  O   . GLU A  1 121 ? 72.241  66.872  105.874 1.00 30.16 0  121 GLU A O   1 
ATOM   976   C  CB  . GLU A  1 121 ? 69.069  67.501  105.550 1.00 22.71 0  121 GLU A CB  1 
ATOM   977   C  CG  . GLU A  1 121 ? 67.987  66.583  105.051 1.00 27.60 0  121 GLU A CG  1 
ATOM   978   C  CD  . GLU A  1 121 ? 66.861  67.339  104.391 1.00 39.90 0  121 GLU A CD  1 
ATOM   979   O  OE1 . GLU A  1 121 ? 67.039  68.536  104.092 1.00 39.97 0  121 GLU A OE1 1 
ATOM   980   O  OE2 . GLU A  1 121 ? 65.798  66.734  104.156 1.00 38.76 -1 121 GLU A OE2 1 
ATOM   981   N  N   . VAL A  1 122 ? 71.612  68.609  107.146 1.00 25.07 0  122 VAL A N   1 
ATOM   982   C  CA  . VAL A  1 122 ? 72.972  69.133  107.218 1.00 25.18 0  122 VAL A CA  1 
ATOM   983   C  C   . VAL A  1 122 ? 73.854  68.198  108.034 1.00 28.69 0  122 VAL A C   1 
ATOM   984   O  O   . VAL A  1 122 ? 75.012  67.940  107.680 1.00 31.41 0  122 VAL A O   1 
ATOM   985   C  CB  . VAL A  1 122 ? 72.961  70.563  107.789 1.00 27.98 0  122 VAL A CB  1 
ATOM   986   C  CG1 . VAL A  1 122 ? 74.364  71.098  107.932 1.00 35.57 0  122 VAL A CG1 1 
ATOM   987   C  CG2 . VAL A  1 122 ? 72.166  71.473  106.892 1.00 24.97 0  122 VAL A CG2 1 
ATOM   988   N  N   . LEU A  1 123 ? 73.314  67.653  109.123 1.00 30.47 0  123 LEU A N   1 
ATOM   989   C  CA  . LEU A  1 123 ? 74.082  66.696  109.916 1.00 27.83 0  123 LEU A CA  1 
ATOM   990   C  C   . LEU A  1 123 ? 74.413  65.443  109.114 1.00 29.23 0  123 LEU A C   1 
ATOM   991   O  O   . LEU A  1 123 ? 75.532  64.928  109.188 1.00 34.16 0  123 LEU A O   1 
ATOM   992   C  CB  . LEU A  1 123 ? 73.315  66.330  111.183 1.00 27.14 0  123 LEU A CB  1 
ATOM   993   C  CG  . LEU A  1 123 ? 73.699  67.037  112.478 1.00 28.16 0  123 LEU A CG  1 
ATOM   994   C  CD1 . LEU A  1 123 ? 73.604  68.534  112.331 1.00 31.24 0  123 LEU A CD1 1 
ATOM   995   C  CD2 . LEU A  1 123 ? 72.804  66.574  113.585 1.00 31.45 0  123 LEU A CD2 1 
ATOM   996   N  N   . LEU A  1 124 ? 73.451  64.937  108.343 1.00 28.15 0  124 LEU A N   1 
ATOM   997   C  CA  . LEU A  1 124 ? 73.667  63.742  107.536 1.00 28.59 0  124 LEU A CA  1 
ATOM   998   C  C   . LEU A  1 124 ? 74.639  64.015  106.401 1.00 31.91 0  124 LEU A C   1 
ATOM   999   O  O   . LEU A  1 124 ? 75.442  63.152  106.038 1.00 36.77 0  124 LEU A O   1 
ATOM   1000  C  CB  . LEU A  1 124 ? 72.336  63.249  106.979 1.00 27.72 0  124 LEU A CB  1 
ATOM   1001  C  CG  . LEU A  1 124 ? 72.354  62.047  106.038 1.00 28.68 0  124 LEU A CG  1 
ATOM   1002  C  CD1 . LEU A  1 124 ? 72.953  60.846  106.723 1.00 29.99 0  124 LEU A CD1 1 
ATOM   1003  C  CD2 . LEU A  1 124 ? 70.975  61.743  105.529 1.00 25.94 0  124 LEU A CD2 1 
ATOM   1004  N  N   . ASP A  1 125 ? 74.574  65.212  105.827 1.00 30.54 0  125 ASP A N   1 
ATOM   1005  C  CA  . ASP A  1 125 ? 75.520  65.590  104.792 1.00 30.13 0  125 ASP A CA  1 
ATOM   1006  C  C   . ASP A  1 125 ? 76.936  65.632  105.343 1.00 35.00 0  125 ASP A C   1 
ATOM   1007  O  O   . ASP A  1 125 ? 77.866  65.154  104.698 1.00 39.10 0  125 ASP A O   1 
ATOM   1008  C  CB  . ASP A  1 125 ? 75.114  66.934  104.194 1.00 32.81 0  125 ASP A CB  1 
ATOM   1009  C  CG  . ASP A  1 125 ? 76.182  67.531  103.319 1.00 43.70 0  125 ASP A CG  1 
ATOM   1010  O  OD1 . ASP A  1 125 ? 76.760  66.798  102.496 1.00 48.70 0  125 ASP A OD1 1 
ATOM   1011  O  OD2 . ASP A  1 125 ? 76.438  68.743  103.446 1.00 48.82 -1 125 ASP A OD2 1 
ATOM   1012  N  N   . ASP A  1 126 ? 77.121  66.173  106.549 1.00 35.83 0  126 ASP A N   1 
ATOM   1013  C  CA  . ASP A  1 126 ? 78.444  66.103  107.169 1.00 38.23 0  126 ASP A CA  1 
ATOM   1014  C  C   . ASP A  1 126 ? 78.857  64.664  107.451 1.00 39.30 0  126 ASP A C   1 
ATOM   1015  O  O   . ASP A  1 126 ? 79.982  64.267  107.140 1.00 41.88 0  126 ASP A O   1 
ATOM   1016  C  CB  . ASP A  1 126 ? 78.490  66.924  108.451 1.00 41.43 0  126 ASP A CB  1 
ATOM   1017  C  CG  . ASP A  1 126 ? 78.411  68.402  108.193 1.00 51.71 0  126 ASP A CG  1 
ATOM   1018  O  OD1 . ASP A  1 126 ? 78.863  68.840  107.115 1.00 59.70 0  126 ASP A OD1 1 
ATOM   1019  O  OD2 . ASP A  1 126 ? 77.917  69.133  109.074 1.00 47.45 -1 126 ASP A OD2 1 
ATOM   1020  N  N   . THR A  1 127 ? 77.962  63.866  108.029 1.00 38.10 0  127 THR A N   1 
ATOM   1021  C  CA  . THR A  1 127 ? 78.303  62.491  108.383 1.00 37.20 0  127 THR A CA  1 
ATOM   1022  C  C   . THR A  1 127 ? 78.744  61.689  107.168 1.00 37.44 0  127 THR A C   1 
ATOM   1023  O  O   . THR A  1 127 ? 79.703  60.916  107.243 1.00 45.61 0  127 THR A O   1 
ATOM   1024  C  CB  . THR A  1 127 ? 77.112  61.821  109.059 1.00 37.72 0  127 THR A CB  1 
ATOM   1025  O  OG1 . THR A  1 127 ? 76.790  62.534  110.255 1.00 41.17 0  127 THR A OG1 1 
ATOM   1026  C  CG2 . THR A  1 127 ? 77.432  60.394  109.421 1.00 37.03 0  127 THR A CG2 1 
ATOM   1027  N  N   . GLU A  1 128 ? 78.062  61.858  106.037 1.00 38.39 0  128 GLU A N   1 
ATOM   1028  C  CA  . GLU A  1 128 ? 78.404  61.116  104.829 1.00 40.27 0  128 GLU A CA  1 
ATOM   1029  C  C   . GLU A  1 128 ? 79.578  61.747  104.090 1.00 38.53 0  128 GLU A C   1 
ATOM   1030  O  O   . GLU A  1 128 ? 80.581  61.085  103.821 1.00 42.40 0  128 GLU A O   1 
ATOM   1031  C  CB  . GLU A  1 128 ? 77.190  61.044  103.904 1.00 39.83 0  128 GLU A CB  1 
ATOM   1032  C  CG  . GLU A  1 128 ? 76.078  60.167  104.392 1.00 40.28 0  128 GLU A CG  1 
ATOM   1033  C  CD  . GLU A  1 128 ? 75.152  59.761  103.276 1.00 44.52 0  128 GLU A CD  1 
ATOM   1034  O  OE1 . GLU A  1 128 ? 75.492  60.019  102.109 1.00 49.92 0  128 GLU A OE1 1 
ATOM   1035  O  OE2 . GLU A  1 128 ? 74.083  59.190  103.558 1.00 48.48 -1 128 GLU A OE2 1 
ATOM   1036  N  N   . SER A  1 129 ? 79.457  63.025  103.746 1.00 41.17 0  129 SER A N   1 
ATOM   1037  C  CA  . SER A  1 129 ? 80.374  63.686  102.834 1.00 42.00 0  129 SER A CA  1 
ATOM   1038  C  C   . SER A  1 129 ? 81.597  64.252  103.533 1.00 41.20 0  129 SER A C   1 
ATOM   1039  O  O   . SER A  1 129 ? 82.409  64.920  102.889 1.00 49.19 0  129 SER A O   1 
ATOM   1040  C  CB  . SER A  1 129 ? 79.637  64.815  102.110 1.00 41.22 0  129 SER A CB  1 
ATOM   1041  O  OG  . SER A  1 129 ? 78.589  64.309  101.302 1.00 44.68 0  129 SER A OG  1 
ATOM   1042  N  N   . ASP A  1 130 ? 81.754  64.017  104.831 1.00 36.71 0  130 ASP A N   1 
ATOM   1043  C  CA  . ASP A  1 130 ? 82.883  64.592  105.544 1.00 45.11 0  130 ASP A CA  1 
ATOM   1044  C  C   . ASP A  1 130 ? 83.760  63.541  106.202 1.00 47.15 0  130 ASP A C   1 
ATOM   1045  O  O   . ASP A  1 130 ? 84.974  63.737  106.315 1.00 48.98 0  130 ASP A O   1 
ATOM   1046  C  CB  . ASP A  1 130 ? 82.410  65.591  106.603 1.00 50.44 0  130 ASP A CB  1 
ATOM   1047  C  CG  . ASP A  1 130 ? 83.561  66.306  107.278 1.00 56.81 0  130 ASP A CG  1 
ATOM   1048  O  OD1 . ASP A  1 130 ? 84.610  66.495  106.627 1.00 52.65 0  130 ASP A OD1 1 
ATOM   1049  O  OD2 . ASP A  1 130 ? 83.419  66.680  108.462 1.00 57.82 -1 130 ASP A OD2 1 
ATOM   1050  N  N   . HIS A  1 131 ? 83.187  62.432  106.649 1.00 41.59 0  131 HIS A N   1 
ATOM   1051  C  CA  . HIS A  1 131 ? 84.019  61.555  107.447 1.00 41.91 0  131 HIS A CA  1 
ATOM   1052  C  C   . HIS A  1 131 ? 83.739  60.084  107.202 1.00 41.79 0  131 HIS A C   1 
ATOM   1053  O  O   . HIS A  1 131 ? 84.648  59.270  107.328 1.00 43.56 0  131 HIS A O   1 
ATOM   1054  C  CB  . HIS A  1 131 ? 83.853  61.897  108.926 1.00 42.45 0  131 HIS A CB  1 
ATOM   1055  C  CG  . HIS A  1 131 ? 84.738  61.108  109.833 1.00 44.73 0  131 HIS A CG  1 
ATOM   1056  N  ND1 . HIS A  1 131 ? 86.095  61.325  109.906 1.00 42.38 0  131 HIS A ND1 1 
ATOM   1057  C  CD2 . HIS A  1 131 ? 84.463  60.140  110.735 1.00 48.31 0  131 HIS A CD2 1 
ATOM   1058  C  CE1 . HIS A  1 131 ? 86.622  60.508  110.796 1.00 50.33 0  131 HIS A CE1 1 
ATOM   1059  N  NE2 . HIS A  1 131 ? 85.653  59.778  111.314 1.00 51.98 0  131 HIS A NE2 1 
ATOM   1060  N  N   . MET A  1 132 ? 82.518  59.715  106.832 1.00 37.30 0  132 MET A N   1 
ATOM   1061  C  CA  . MET A  1 132 ? 82.294  58.359  106.345 1.00 35.15 0  132 MET A CA  1 
ATOM   1062  C  C   . MET A  1 132 ? 83.068  58.123  105.057 1.00 36.77 0  132 MET A C   1 
ATOM   1063  O  O   . MET A  1 132 ? 83.739  57.096  104.890 1.00 39.71 0  132 MET A O   1 
ATOM   1064  C  CB  . MET A  1 132 ? 80.804  58.123  106.127 1.00 37.22 0  132 MET A CB  1 
ATOM   1065  C  CG  . MET A  1 132 ? 80.475  56.777  105.544 1.00 44.27 0  132 MET A CG  1 
ATOM   1066  S  SD  . MET A  1 132 ? 78.741  56.650  105.106 1.00 61.50 0  132 MET A SD  1 
ATOM   1067  C  CE  . MET A  1 132 ? 77.975  57.503  106.475 1.00 48.11 0  132 MET A CE  1 
ATOM   1068  N  N   . TYR A  1 133 ? 82.991  59.082  104.138 1.00 35.86 0  133 TYR A N   1 
ATOM   1069  C  CA  . TYR A  1 133 ? 83.755  59.027  102.900 1.00 38.15 0  133 TYR A CA  1 
ATOM   1070  C  C   . TYR A  1 133 ? 85.252  59.031  103.173 1.00 38.54 0  133 TYR A C   1 
ATOM   1071  O  O   . TYR A  1 133 ? 86.001  58.260  102.562 1.00 41.55 0  133 TYR A O   1 
ATOM   1072  C  CB  . TYR A  1 133 ? 83.333  60.201  102.019 1.00 41.77 0  133 TYR A CB  1 
ATOM   1073  C  CG  . TYR A  1 133 ? 83.998  60.302  100.673 1.00 45.77 0  133 TYR A CG  1 
ATOM   1074  C  CD1 . TYR A  1 133 ? 83.655  59.450  99.643  1.00 46.30 0  133 TYR A CD1 1 
ATOM   1075  C  CD2 . TYR A  1 133 ? 84.911  61.306  100.412 1.00 46.74 0  133 TYR A CD2 1 
ATOM   1076  C  CE1 . TYR A  1 133 ? 84.243  59.552  98.406  1.00 52.49 0  133 TYR A CE1 1 
ATOM   1077  C  CE2 . TYR A  1 133 ? 85.506  61.422  99.179  1.00 55.66 0  133 TYR A CE2 1 
ATOM   1078  C  CZ  . TYR A  1 133 ? 85.167  60.544  98.178  1.00 60.61 0  133 TYR A CZ  1 
ATOM   1079  O  OH  . TYR A  1 133 ? 85.762  60.670  96.947  1.00 65.54 0  133 TYR A OH  1 
ATOM   1080  N  N   . TRP A  1 134 ? 85.702  59.870  104.106 1.00 33.43 0  134 TRP A N   1 
ATOM   1081  C  CA  . TRP A  1 134 ? 87.115  59.905  104.460 1.00 33.65 0  134 TRP A CA  1 
ATOM   1082  C  C   . TRP A  1 134 ? 87.577  58.578  105.044 1.00 35.12 0  134 TRP A C   1 
ATOM   1083  O  O   . TRP A  1 134 ? 88.661  58.097  104.713 1.00 35.06 0  134 TRP A O   1 
ATOM   1084  C  CB  . TRP A  1 134 ? 87.381  61.037  105.442 1.00 35.13 0  134 TRP A CB  1 
ATOM   1085  C  CG  . TRP A  1 134 ? 88.821  61.201  105.770 1.00 34.53 0  134 TRP A CG  1 
ATOM   1086  C  CD1 . TRP A  1 134 ? 89.739  61.923  105.077 1.00 34.89 0  134 TRP A CD1 1 
ATOM   1087  C  CD2 . TRP A  1 134 ? 89.518  60.621  106.875 1.00 36.89 0  134 TRP A CD2 1 
ATOM   1088  N  NE1 . TRP A  1 134 ? 90.963  61.834  105.680 1.00 35.35 0  134 TRP A NE1 1 
ATOM   1089  C  CE2 . TRP A  1 134 ? 90.854  61.039  106.788 1.00 36.90 0  134 TRP A CE2 1 
ATOM   1090  C  CE3 . TRP A  1 134 ? 89.140  59.789  107.931 1.00 37.04 0  134 TRP A CE3 1 
ATOM   1091  C  CZ2 . TRP A  1 134 ? 91.812  60.656  107.714 1.00 35.77 0  134 TRP A CZ2 1 
ATOM   1092  C  CZ3 . TRP A  1 134 ? 90.088  59.410  108.843 1.00 34.42 0  134 TRP A CZ3 1 
ATOM   1093  C  CH2 . TRP A  1 134 ? 91.409  59.843  108.733 1.00 34.99 0  134 TRP A CH2 1 
ATOM   1094  N  N   . LEU A  1 135 ? 86.771  57.971  105.916 1.00 32.43 0  135 LEU A N   1 
ATOM   1095  C  CA  . LEU A  1 135 ? 87.158  56.701  106.519 1.00 32.61 0  135 LEU A CA  1 
ATOM   1096  C  C   . LEU A  1 135 ? 87.216  55.593  105.485 1.00 34.39 0  135 LEU A C   1 
ATOM   1097  O  O   . LEU A  1 135 ? 88.108  54.738  105.531 1.00 35.82 0  135 LEU A O   1 
ATOM   1098  C  CB  . LEU A  1 135 ? 86.189  56.319  107.633 1.00 34.62 0  135 LEU A CB  1 
ATOM   1099  C  CG  . LEU A  1 135 ? 86.227  57.116  108.931 1.00 35.40 0  135 LEU A CG  1 
ATOM   1100  C  CD1 . LEU A  1 135 ? 84.899  56.978  109.627 1.00 34.77 0  135 LEU A CD1 1 
ATOM   1101  C  CD2 . LEU A  1 135 ? 87.358  56.663  109.823 1.00 33.71 0  135 LEU A CD2 1 
ATOM   1102  N  N   . GLU A  1 136 ? 86.266  55.574  104.552 1.00 31.33 0  136 GLU A N   1 
ATOM   1103  C  CA  . GLU A  1 136 ? 86.316  54.576  103.492 1.00 31.03 0  136 GLU A CA  1 
ATOM   1104  C  C   . GLU A  1 136 ? 87.544  54.773  102.613 1.00 30.84 0  136 GLU A C   1 
ATOM   1105  O  O   . GLU A  1 136 ? 88.190  53.800  102.208 1.00 32.89 0  136 GLU A O   1 
ATOM   1106  C  CB  . GLU A  1 136 ? 85.036  54.629  102.667 1.00 36.35 0  136 GLU A CB  1 
ATOM   1107  C  CG  . GLU A  1 136 ? 83.830  54.107  103.408 1.00 36.43 0  136 GLU A CG  1 
ATOM   1108  C  CD  . GLU A  1 136 ? 82.532  54.431  102.716 1.00 43.54 0  136 GLU A CD  1 
ATOM   1109  O  OE1 . GLU A  1 136 ? 82.459  55.479  102.046 1.00 41.75 0  136 GLU A OE1 1 
ATOM   1110  O  OE2 . GLU A  1 136 ? 81.579  53.638  102.843 1.00 51.94 -1 136 GLU A OE2 1 
ATOM   1111  N  N   . LYS A  1 137 ? 87.896  56.029  102.332 1.00 28.14 0  137 LYS A N   1 
ATOM   1112  C  CA  . LYS A  1 137 ? 89.117  56.308  101.585 1.00 28.88 0  137 LYS A CA  1 
ATOM   1113  C  C   . LYS A  1 137 ? 90.346  55.824  102.340 1.00 32.40 0  137 LYS A C   1 
ATOM   1114  O  O   . LYS A  1 137 ? 91.271  55.273  101.742 1.00 32.48 0  137 LYS A O   1 
ATOM   1115  C  CB  . LYS A  1 137 ? 89.225  57.802  101.301 1.00 28.40 0  137 LYS A CB  1 
ATOM   1116  C  CG  . LYS A  1 137 ? 88.237  58.314  100.279 1.00 36.50 0  137 LYS A CG  1 
ATOM   1117  C  CD  . LYS A  1 137 ? 88.585  59.719  99.857  1.00 40.60 0  137 LYS A CD  1 
ATOM   1118  C  CE  . LYS A  1 137 ? 88.390  60.672  101.011 1.00 44.41 0  137 LYS A CE  1 
ATOM   1119  N  NZ  . LYS A  1 137 ? 88.611  62.087  100.639 1.00 49.42 1  137 LYS A NZ  1 
ATOM   1120  N  N   . GLN A  1 138 ? 90.375  56.031  103.658 1.00 33.83 0  138 GLN A N   1 
ATOM   1121  C  CA  . GLN A  1 138 ? 91.529  55.627  104.455 1.00 27.60 0  138 GLN A CA  1 
ATOM   1122  C  C   . GLN A  1 138 ? 91.683  54.120  104.474 1.00 26.89 0  138 GLN A C   1 
ATOM   1123  O  O   . GLN A  1 138 ? 92.799  53.600  104.381 1.00 27.67 0  138 GLN A O   1 
ATOM   1124  C  CB  . GLN A  1 138 ? 91.399  56.145  105.883 1.00 30.09 0  138 GLN A CB  1 
ATOM   1125  C  CG  . GLN A  1 138 ? 91.442  57.634  106.014 1.00 30.01 0  138 GLN A CG  1 
ATOM   1126  C  CD  . GLN A  1 138 ? 92.223  58.297  104.919 1.00 31.12 0  138 GLN A CD  1 
ATOM   1127  O  OE1 . GLN A  1 138 ? 93.446  58.263  104.910 1.00 35.16 0  138 GLN A OE1 1 
ATOM   1128  N  NE2 . GLN A  1 138 ? 91.522  58.919  103.988 1.00 32.46 0  138 GLN A NE2 1 
ATOM   1129  N  N   . LEU A  1 139 ? 90.576  53.399  104.610 1.00 26.68 0  139 LEU A N   1 
ATOM   1130  C  CA  . LEU A  1 139 ? 90.658  51.947  104.619 1.00 27.46 0  139 LEU A CA  1 
ATOM   1131  C  C   . LEU A  1 139 ? 91.049  51.416  103.245 1.00 29.75 0  139 LEU A C   1 
ATOM   1132  O  O   . LEU A  1 139 ? 91.822  50.455  103.137 1.00 32.05 0  139 LEU A O   1 
ATOM   1133  C  CB  . LEU A  1 139 ? 89.331  51.369  105.104 1.00 32.07 0  139 LEU A CB  1 
ATOM   1134  C  CG  . LEU A  1 139 ? 89.027  51.785  106.554 1.00 31.34 0  139 LEU A CG  1 
ATOM   1135  C  CD1 . LEU A  1 139 ? 87.709  51.230  107.042 1.00 31.51 0  139 LEU A CD1 1 
ATOM   1136  C  CD2 . LEU A  1 139 ? 90.147  51.365  107.495 1.00 28.98 0  139 LEU A CD2 1 
ATOM   1137  N  N   . GLY A  1 140 ? 90.583  52.067  102.180 1.00 29.31 0  140 GLY A N   1 
ATOM   1138  C  CA  . GLY A  1 140 ? 91.027  51.686  100.850 1.00 29.14 0  140 GLY A CA  1 
ATOM   1139  C  C   . GLY A  1 140 ? 92.499  51.966  100.616 1.00 30.61 0  140 GLY A C   1 
ATOM   1140  O  O   . GLY A  1 140 ? 93.189  51.193  99.953  1.00 32.35 0  140 GLY A O   1 
ATOM   1141  N  N   . LEU A  1 141 ? 93.005  53.072  101.164 1.00 28.57 0  141 LEU A N   1 
ATOM   1142  C  CA  . LEU A  1 141 ? 94.431  53.354  101.061 1.00 26.53 0  141 LEU A CA  1 
ATOM   1143  C  C   . LEU A  1 141 ? 95.253  52.339  101.836 1.00 28.60 0  141 LEU A C   1 
ATOM   1144  O  O   . LEU A  1 141 ? 96.304  51.904  101.367 1.00 30.18 0  141 LEU A O   1 
ATOM   1145  C  CB  . LEU A  1 141 ? 94.747  54.763  101.551 1.00 25.76 0  141 LEU A CB  1 
ATOM   1146  C  CG  . LEU A  1 141 ? 94.356  55.908  100.630 1.00 22.44 0  141 LEU A CG  1 
ATOM   1147  C  CD1 . LEU A  1 141 ? 94.362  57.214  101.383 1.00 20.32 0  141 LEU A CD1 1 
ATOM   1148  C  CD2 . LEU A  1 141 ? 95.289  55.962  99.447  1.00 22.98 0  141 LEU A CD2 1 
ATOM   1149  N  N   . ILE A  1 142 ? 94.806  51.961  103.032 1.00 27.18 0  142 ILE A N   1 
ATOM   1150  C  CA  . ILE A  1 142 ? 95.491  50.898  103.759 1.00 27.16 0  142 ILE A CA  1 
ATOM   1151  C  C   . ILE A  1 142 ? 95.528  49.634  102.916 1.00 29.59 0  142 ILE A C   1 
ATOM   1152  O  O   . ILE A  1 142 ? 96.530  48.913  102.889 1.00 33.51 0  142 ILE A O   1 
ATOM   1153  C  CB  . ILE A  1 142 ? 94.816  50.644  105.117 1.00 28.21 0  142 ILE A CB  1 
ATOM   1154  C  CG1 . ILE A  1 142 ? 95.081  51.800  106.066 1.00 29.24 0  142 ILE A CG1 1 
ATOM   1155  C  CG2 . ILE A  1 142 ? 95.331  49.365  105.729 1.00 30.33 0  142 ILE A CG2 1 
ATOM   1156  C  CD1 . ILE A  1 142 ? 94.191  51.814  107.265 1.00 25.51 0  142 ILE A CD1 1 
ATOM   1157  N  N   . ASP A  1 143 ? 94.442  49.356  102.198 1.00 31.16 0  143 ASP A N   1 
ATOM   1158  C  CA  . ASP A  1 143 ? 94.413  48.175  101.344 1.00 30.89 0  143 ASP A CA  1 
ATOM   1159  C  C   . ASP A  1 143 ? 95.357  48.307  100.152 1.00 30.31 0  143 ASP A C   1 
ATOM   1160  O  O   . ASP A  1 143 ? 95.902  47.307  99.677  1.00 32.44 0  143 ASP A O   1 
ATOM   1161  C  CB  . ASP A  1 143 ? 92.987  47.916  100.870 1.00 34.96 0  143 ASP A CB  1 
ATOM   1162  C  CG  . ASP A  1 143 ? 92.067  47.486  101.993 1.00 43.03 0  143 ASP A CG  1 
ATOM   1163  O  OD1 . ASP A  1 143 ? 92.434  47.667  103.173 1.00 38.55 0  143 ASP A OD1 1 
ATOM   1164  O  OD2 . ASP A  1 143 ? 90.972  46.968  101.694 1.00 49.42 -1 143 ASP A OD2 1 
ATOM   1165  N  N   . ARG A  1 144 ? 95.556  49.524  99.648  1.00 30.79 0  144 ARG A N   1 
ATOM   1166  C  CA  . ARG A  1 144 ? 96.364  49.696  98.442  1.00 28.18 0  144 ARG A CA  1 
ATOM   1167  C  C   . ARG A  1 144 ? 97.854  49.778  98.748  1.00 30.29 0  144 ARG A C   1 
ATOM   1168  O  O   . ARG A  1 144 ? 98.644  49.024  98.176  1.00 35.53 0  144 ARG A O   1 
ATOM   1169  C  CB  . ARG A  1 144 ? 95.907  50.931  97.664  1.00 27.20 0  144 ARG A CB  1 
ATOM   1170  C  CG  . ARG A  1 144 ? 94.529  50.750  97.101  1.00 30.64 0  144 ARG A CG  1 
ATOM   1171  C  CD  . ARG A  1 144 ? 94.012  51.909  96.289  1.00 31.20 0  144 ARG A CD  1 
ATOM   1172  N  NE  . ARG A  1 144 ? 92.634  51.622  95.910  1.00 34.01 0  144 ARG A NE  1 
ATOM   1173  C  CZ  . ARG A  1 144 ? 92.273  50.961  94.819  1.00 40.71 0  144 ARG A CZ  1 
ATOM   1174  N  NH1 . ARG A  1 144 ? 93.159  50.584  93.912  1.00 40.96 1  144 ARG A NH1 1 
ATOM   1175  N  NH2 . ARG A  1 144 ? 90.992  50.660  94.638  1.00 42.68 0  144 ARG A NH2 1 
ATOM   1176  N  N   . ILE A  1 145 ? 98.265  50.684  99.636  1.00 29.82 0  145 ILE A N   1 
ATOM   1177  C  CA  . ILE A  1 145 ? 99.685  50.888  99.906  1.00 28.54 0  145 ILE A CA  1 
ATOM   1178  C  C   . ILE A  1 145 ? 100.204 50.026  101.040 1.00 29.24 0  145 ILE A C   1 
ATOM   1179  O  O   . ILE A  1 145 ? 101.428 49.911  101.196 1.00 31.57 0  145 ILE A O   1 
ATOM   1180  C  CB  . ILE A  1 145 ? 100.006 52.363  100.212 1.00 26.14 0  145 ILE A CB  1 
ATOM   1181  C  CG1 . ILE A  1 145 ? 99.139  52.892  101.334 1.00 27.38 0  145 ILE A CG1 1 
ATOM   1182  C  CG2 . ILE A  1 145 ? 99.729  53.195  99.006  1.00 27.54 0  145 ILE A CG2 1 
ATOM   1183  C  CD1 . ILE A  1 145 ? 99.422  54.314  101.664 1.00 27.30 0  145 ILE A CD1 1 
ATOM   1184  N  N   . GLY A  1 146 ? 99.333  49.430  101.834 1.00 29.17 0  146 GLY A N   1 
ATOM   1185  C  CA  . GLY A  1 146 ? 99.752  48.709  103.015 1.00 27.22 0  146 GLY A CA  1 
ATOM   1186  C  C   . GLY A  1 146 ? 99.666  49.567  104.262 1.00 30.40 0  146 GLY A C   1 
ATOM   1187  O  O   . GLY A  1 146 ? 99.578  50.791  104.210 1.00 33.96 0  146 GLY A O   1 
ATOM   1188  N  N   . LEU A  1 147 ? 99.702  48.903  105.413 1.00 28.04 0  147 LEU A N   1 
ATOM   1189  C  CA  . LEU A  1 147 ? 99.502  49.623  106.663 1.00 27.76 0  147 LEU A CA  1 
ATOM   1190  C  C   . LEU A  1 147 ? 100.739 50.421  107.051 1.00 29.63 0  147 LEU A C   1 
ATOM   1191  O  O   . LEU A  1 147 ? 100.623 51.512  107.617 1.00 31.13 0  147 LEU A O   1 
ATOM   1192  C  CB  . LEU A  1 147 ? 99.115  48.649  107.770 1.00 27.22 0  147 LEU A CB  1 
ATOM   1193  C  CG  . LEU A  1 147 ? 98.754  49.289  109.105 1.00 28.70 0  147 LEU A CG  1 
ATOM   1194  C  CD1 . LEU A  1 147 ? 97.646  50.309  108.947 1.00 27.77 0  147 LEU A CD1 1 
ATOM   1195  C  CD2 . LEU A  1 147 ? 98.363  48.216  110.084 1.00 28.88 0  147 LEU A CD2 1 
ATOM   1196  N  N   . ALA A  1 148 ? 101.931 49.906  106.746 1.00 29.05 0  148 ALA A N   1 
ATOM   1197  C  CA  . ALA A  1 148 ? 103.153 50.607  107.124 1.00 24.41 0  148 ALA A CA  1 
ATOM   1198  C  C   . ALA A  1 148 ? 103.382 51.836  106.256 1.00 29.23 0  148 ALA A C   1 
ATOM   1199  O  O   . ALA A  1 148 ? 103.860 52.864  106.743 1.00 31.04 0  148 ALA A O   1 
ATOM   1200  C  CB  . ALA A  1 148 ? 104.346 49.659  107.051 1.00 22.48 0  148 ALA A CB  1 
ATOM   1201  N  N   . ASN A  1 149 ? 103.054 51.755  104.964 1.00 29.24 0  149 ASN A N   1 
ATOM   1202  C  CA  . ASN A  1 149 ? 103.086 52.955  104.135 1.00 26.39 0  149 ASN A CA  1 
ATOM   1203  C  C   . ASN A  1 149 ? 101.984 53.922  104.527 1.00 25.97 0  149 ASN A C   1 
ATOM   1204  O  O   . ASN A  1 149 ? 102.183 55.139  104.492 1.00 27.97 0  149 ASN A O   1 
ATOM   1205  C  CB  . ASN A  1 149 ? 102.952 52.614  102.654 1.00 26.70 0  149 ASN A CB  1 
ATOM   1206  C  CG  . ASN A  1 149 ? 104.095 51.810  102.131 1.00 27.17 0  149 ASN A CG  1 
ATOM   1207  O  OD1 . ASN A  1 149 ? 105.218 52.283  102.075 1.00 37.33 0  149 ASN A OD1 1 
ATOM   1208  N  ND2 . ASN A  1 149 ? 103.814 50.589  101.718 1.00 29.80 0  149 ASN A ND2 1 
ATOM   1209  N  N   . TYR A  1 150 ? 100.806 53.405  104.877 1.00 23.98 0  150 TYR A N   1 
ATOM   1210  C  CA  . TYR A  1 150 ? 99.707  54.291  105.232 1.00 27.27 0  150 TYR A CA  1 
ATOM   1211  C  C   . TYR A  1 150 ? 100.029 55.062  106.497 1.00 25.91 0  150 TYR A C   1 
ATOM   1212  O  O   . TYR A  1 150 ? 99.806  56.272  106.573 1.00 26.19 0  150 TYR A O   1 
ATOM   1213  C  CB  . TYR A  1 150 ? 98.407  53.509  105.409 1.00 27.94 0  150 TYR A CB  1 
ATOM   1214  C  CG  . TYR A  1 150 ? 97.311  54.376  105.974 1.00 27.23 0  150 TYR A CG  1 
ATOM   1215  C  CD1 . TYR A  1 150 ? 96.621  55.255  105.160 1.00 26.23 0  150 TYR A CD1 1 
ATOM   1216  C  CD2 . TYR A  1 150 ? 96.995  54.352  107.323 1.00 25.89 0  150 TYR A CD2 1 
ATOM   1217  C  CE1 . TYR A  1 150 ? 95.648  56.062  105.664 1.00 24.93 0  150 TYR A CE1 1 
ATOM   1218  C  CE2 . TYR A  1 150 ? 96.021  55.162  107.831 1.00 27.67 0  150 TYR A CE2 1 
ATOM   1219  C  CZ  . TYR A  1 150 ? 95.350  56.013  106.998 1.00 26.83 0  150 TYR A CZ  1 
ATOM   1220  O  OH  . TYR A  1 150 ? 94.370  56.826  107.498 1.00 29.62 0  150 TYR A OH  1 
ATOM   1221  N  N   . LEU A  1 151 ? 100.558 54.372  107.504 1.00 29.62 0  151 LEU A N   1 
ATOM   1222  C  CA  . LEU A  1 151 ? 100.899 55.024  108.758 1.00 27.16 0  151 LEU A CA  1 
ATOM   1223  C  C   . LEU A  1 151 ? 102.062 55.986  108.599 1.00 25.60 0  151 LEU A C   1 
ATOM   1224  O  O   . LEU A  1 151 ? 102.156 56.957  109.349 1.00 30.28 0  151 LEU A O   1 
ATOM   1225  C  CB  . LEU A  1 151 ? 101.213 53.967  109.810 1.00 28.23 0  151 LEU A CB  1 
ATOM   1226  C  CG  . LEU A  1 151 ? 100.009 53.185  110.324 1.00 28.52 0  151 LEU A CG  1 
ATOM   1227  C  CD1 . LEU A  1 151 ? 100.392 52.307  111.479 1.00 27.93 0  151 LEU A CD1 1 
ATOM   1228  C  CD2 . LEU A  1 151 ? 98.921  54.143  110.727 1.00 27.32 0  151 LEU A CD2 1 
ATOM   1229  N  N   . GLN A  1 152 ? 102.941 55.742  107.630 1.00 23.47 0  152 GLN A N   1 
ATOM   1230  C  CA  . GLN A  1 152 ? 104.046 56.655  107.376 1.00 23.61 0  152 GLN A CA  1 
ATOM   1231  C  C   . GLN A  1 152 ? 103.556 58.002  106.871 1.00 26.66 0  152 GLN A C   1 
ATOM   1232  O  O   . GLN A  1 152 ? 104.175 59.035  107.141 1.00 29.83 0  152 GLN A O   1 
ATOM   1233  C  CB  . GLN A  1 152 ? 105.004 56.037  106.370 1.00 20.13 0  152 GLN A CB  1 
ATOM   1234  C  CG  . GLN A  1 152 ? 106.246 56.832  106.198 1.00 18.78 0  152 GLN A CG  1 
ATOM   1235  C  CD  . GLN A  1 152 ? 107.126 56.286  105.135 1.00 15.90 0  152 GLN A CD  1 
ATOM   1236  O  OE1 . GLN A  1 152 ? 106.721 55.426  104.371 1.00 22.15 0  152 GLN A OE1 1 
ATOM   1237  N  NE2 . GLN A  1 152 ? 108.345 56.777  105.071 1.00 17.14 0  152 GLN A NE2 1 
ATOM   1238  N  N   . THR A  1 153 ? 102.458 58.012  106.120 1.00 26.27 0  153 THR A N   1 
ATOM   1239  C  CA  . THR A  1 153 ? 101.897 59.259  105.623 1.00 25.71 0  153 THR A CA  1 
ATOM   1240  C  C   . THR A  1 153 ? 101.188 60.048  106.706 1.00 30.57 0  153 THR A C   1 
ATOM   1241  O  O   . THR A  1 153 ? 100.942 61.243  106.524 1.00 33.89 0  153 THR A O   1 
ATOM   1242  C  CB  . THR A  1 153 ? 100.917 58.980  104.490 1.00 24.15 0  153 THR A CB  1 
ATOM   1243  O  OG1 . THR A  1 153 ? 99.846  58.170  104.979 1.00 25.17 0  153 THR A OG1 1 
ATOM   1244  C  CG2 . THR A  1 153 ? 101.599 58.244  103.389 1.00 25.71 0  153 THR A CG2 1 
ATOM   1245  N  N   . LYS A  1 154 ? 100.868 59.413  107.826 1.00 28.68 0  154 LYS A N   1 
ATOM   1246  C  CA  . LYS A  1 154 ? 100.065 60.011  108.878 1.00 26.64 0  154 LYS A CA  1 
ATOM   1247  C  C   . LYS A  1 154 ? 100.903 60.642  109.973 1.00 29.87 0  154 LYS A C   1 
ATOM   1248  O  O   . LYS A  1 154 ? 100.341 61.168  110.934 1.00 35.16 0  154 LYS A O   1 
ATOM   1249  C  CB  . LYS A  1 154 ? 99.134  58.961  109.479 1.00 29.40 0  154 LYS A CB  1 
ATOM   1250  C  CG  . LYS A  1 154 ? 98.166  58.324  108.496 1.00 28.05 0  154 LYS A CG  1 
ATOM   1251  C  CD  . LYS A  1 154 ? 97.068  59.265  108.039 1.00 29.72 0  154 LYS A CD  1 
ATOM   1252  C  CE  . LYS A  1 154 ? 97.375  59.960  106.745 1.00 32.87 0  154 LYS A CE  1 
ATOM   1253  N  NZ  . LYS A  1 154 ? 96.207  60.763  106.325 1.00 30.67 1  154 LYS A NZ  1 
ATOM   1254  N  N   . MET A  1 155 ? 102.222 60.597  109.861 1.00 32.17 0  155 MET A N   1 
ATOM   1255  C  CA  . MET A  1 155 ? 103.087 61.172  110.873 1.00 31.04 0  155 MET A CA  1 
ATOM   1256  C  C   . MET A  1 155 ? 103.218 62.676  110.706 1.00 37.22 0  155 MET A C   1 
ATOM   1257  O  O   . MET A  1 155 ? 103.182 63.219  109.608 1.00 40.91 0  155 MET A O   1 
ATOM   1258  C  CB  . MET A  1 155 ? 104.464 60.524  110.831 1.00 26.56 0  155 MET A CB  1 
ATOM   1259  C  CG  . MET A  1 155 ? 104.428 59.025  110.950 1.00 30.53 0  155 MET A CG  1 
ATOM   1260  S  SD  . MET A  1 155 ? 105.960 58.278  110.401 1.00 42.46 0  155 MET A SD  1 
ATOM   1261  C  CE  . MET A  1 155 ? 107.109 59.580  110.800 1.00 40.63 0  155 MET A CE  1 
ATOM   1262  O  OXT . MET A  1 155 ? 103.373 63.399  111.681 1.00 36.64 -1 155 MET A OXT 1 
ATOM   1263  N  N   . MET B  1 1   ? 106.669 57.061  129.505 1.00 45.34 0  1   MET B N   1 
ATOM   1264  C  CA  . MET B  1 1   ? 107.140 56.446  130.735 1.00 51.34 0  1   MET B CA  1 
ATOM   1265  C  C   . MET B  1 1   ? 106.031 55.667  131.415 1.00 51.50 0  1   MET B C   1 
ATOM   1266  O  O   . MET B  1 1   ? 104.869 55.807  131.069 1.00 48.52 0  1   MET B O   1 
ATOM   1267  C  CB  . MET B  1 1   ? 107.690 57.501  131.689 1.00 49.21 0  1   MET B CB  1 
ATOM   1268  C  CG  . MET B  1 1   ? 106.645 58.479  132.173 1.00 52.04 0  1   MET B CG  1 
ATOM   1269  S  SD  . MET B  1 1   ? 107.291 59.695  133.332 1.00 73.31 0  1   MET B SD  1 
ATOM   1270  C  CE  . MET B  1 1   ? 107.518 58.671  134.780 1.00 53.88 0  1   MET B CE  1 
ATOM   1271  N  N   . LYS B  1 2   ? 106.399 54.845  132.389 1.00 52.96 0  2   LYS B N   1 
ATOM   1272  C  CA  . LYS B  1 2   ? 105.425 54.070  133.146 1.00 53.21 0  2   LYS B CA  1 
ATOM   1273  C  C   . LYS B  1 2   ? 105.031 54.848  134.394 1.00 53.89 0  2   LYS B C   1 
ATOM   1274  O  O   . LYS B  1 2   ? 105.800 54.933  135.354 1.00 52.99 0  2   LYS B O   1 
ATOM   1275  C  CB  . LYS B  1 2   ? 105.998 52.706  133.512 1.00 55.90 0  2   LYS B CB  1 
ATOM   1276  C  CG  . LYS B  1 2   ? 105.027 51.817  134.256 1.00 60.62 0  2   LYS B CG  1 
ATOM   1277  C  CD  . LYS B  1 2   ? 105.617 50.441  134.492 1.00 66.84 0  2   LYS B CD  1 
ATOM   1278  C  CE  . LYS B  1 2   ? 104.710 49.594  135.368 1.00 76.24 0  2   LYS B CE  1 
ATOM   1279  N  NZ  . LYS B  1 2   ? 103.422 49.282  134.695 1.00 75.93 1  2   LYS B NZ  1 
ATOM   1280  N  N   . GLY B  1 3   ? 103.834 55.419  134.381 1.00 51.33 0  3   GLY B N   1 
ATOM   1281  C  CA  . GLY B  1 3   ? 103.348 56.171  135.514 1.00 49.01 0  3   GLY B CA  1 
ATOM   1282  C  C   . GLY B  1 3   ? 102.910 55.280  136.654 1.00 51.73 0  3   GLY B C   1 
ATOM   1283  O  O   . GLY B  1 3   ? 102.654 54.090  136.492 1.00 52.12 0  3   GLY B O   1 
ATOM   1284  N  N   . ASP B  1 4   ? 102.846 55.879  137.838 1.00 51.39 0  4   ASP B N   1 
ATOM   1285  C  CA  . ASP B  1 4   ? 102.352 55.172  139.008 1.00 48.29 0  4   ASP B CA  1 
ATOM   1286  C  C   . ASP B  1 4   ? 100.885 54.816  138.813 1.00 51.52 0  4   ASP B C   1 
ATOM   1287  O  O   . ASP B  1 4   ? 100.116 55.580  138.229 1.00 51.31 0  4   ASP B O   1 
ATOM   1288  C  CB  . ASP B  1 4   ? 102.540 56.022  140.262 1.00 48.24 0  4   ASP B CB  1 
ATOM   1289  C  CG  . ASP B  1 4   ? 102.182 55.280  141.529 1.00 53.34 0  4   ASP B CG  1 
ATOM   1290  O  OD1 . ASP B  1 4   ? 102.963 54.407  141.952 1.00 52.55 0  4   ASP B OD1 1 
ATOM   1291  O  OD2 . ASP B  1 4   ? 101.124 55.576  142.114 1.00 54.37 -1 4   ASP B OD2 1 
ATOM   1292  N  N   . LYS B  1 5   ? 100.504 53.632  139.288 1.00 51.39 0  5   LYS B N   1 
ATOM   1293  C  CA  . LYS B  1 5   ? 99.146  53.147  139.069 1.00 51.00 0  5   LYS B CA  1 
ATOM   1294  C  C   . LYS B  1 5   ? 98.120  54.035  139.771 1.00 50.39 0  5   LYS B C   1 
ATOM   1295  O  O   . LYS B  1 5   ? 97.065  54.352  139.203 1.00 46.89 0  5   LYS B O   1 
ATOM   1296  C  CB  . LYS B  1 5   ? 99.058  51.694  139.538 1.00 51.75 0  5   LYS B CB  1 
ATOM   1297  C  CG  . LYS B  1 5   ? 97.773  50.959  139.209 1.00 58.58 0  5   LYS B CG  1 
ATOM   1298  C  CD  . LYS B  1 5   ? 96.745  51.045  140.324 1.00 62.13 0  5   LYS B CD  1 
ATOM   1299  C  CE  . LYS B  1 5   ? 95.512  50.226  139.982 1.00 62.81 0  5   LYS B CE  1 
ATOM   1300  N  NZ  . LYS B  1 5   ? 94.472  50.324  141.039 1.00 65.04 1  5   LYS B NZ  1 
ATOM   1301  N  N   . ASP B  1 6   ? 98.423  54.466  140.998 1.00 51.55 0  6   ASP B N   1 
ATOM   1302  C  CA  . ASP B  1 6   ? 97.521  55.357  141.720 1.00 51.00 0  6   ASP B CA  1 
ATOM   1303  C  C   . ASP B  1 6   ? 97.425  56.716  141.047 1.00 45.38 0  6   ASP B C   1 
ATOM   1304  O  O   . ASP B  1 6   ? 96.360  57.344  141.050 1.00 48.66 0  6   ASP B O   1 
ATOM   1305  C  CB  . ASP B  1 6   ? 97.983  55.521  143.165 1.00 50.47 0  6   ASP B CB  1 
ATOM   1306  C  CG  . ASP B  1 6   ? 97.818  54.260  143.972 1.00 58.46 0  6   ASP B CG  1 
ATOM   1307  O  OD1 . ASP B  1 6   ? 96.903  53.471  143.666 1.00 61.83 0  6   ASP B OD1 1 
ATOM   1308  O  OD2 . ASP B  1 6   ? 98.595  54.061  144.925 1.00 58.76 -1 6   ASP B OD2 1 
ATOM   1309  N  N   . VAL B  1 7   ? 98.523  57.188  140.463 1.00 39.38 0  7   VAL B N   1 
ATOM   1310  C  CA  . VAL B  1 7   ? 98.496  58.481  139.793 1.00 37.16 0  7   VAL B CA  1 
ATOM   1311  C  C   . VAL B  1 7   ? 97.621  58.413  138.552 1.00 40.70 0  7   VAL B C   1 
ATOM   1312  O  O   . VAL B  1 7   ? 96.881  59.352  138.248 1.00 39.31 0  7   VAL B O   1 
ATOM   1313  C  CB  . VAL B  1 7   ? 99.926  58.946  139.467 1.00 42.37 0  7   VAL B CB  1 
ATOM   1314  C  CG1 . VAL B  1 7   ? 99.912  60.010  138.394 1.00 34.40 0  7   VAL B CG1 1 
ATOM   1315  C  CG2 . VAL B  1 7   ? 100.603 59.467  140.716 1.00 44.18 0  7   VAL B CG2 1 
ATOM   1316  N  N   . ILE B  1 8   ? 97.652  57.286  137.841 1.00 43.51 0  8   ILE B N   1 
ATOM   1317  C  CA  . ILE B  1 8   ? 96.793  57.134  136.671 1.00 40.51 0  8   ILE B CA  1 
ATOM   1318  C  C   . ILE B  1 8   ? 95.334  57.006  137.083 1.00 41.25 0  8   ILE B C   1 
ATOM   1319  O  O   . ILE B  1 8   ? 94.449  57.565  136.429 1.00 41.14 0  8   ILE B O   1 
ATOM   1320  C  CB  . ILE B  1 8   ? 97.251  55.943  135.810 1.00 42.04 0  8   ILE B CB  1 
ATOM   1321  C  CG1 . ILE B  1 8   ? 98.696  56.140  135.363 1.00 40.28 0  8   ILE B CG1 1 
ATOM   1322  C  CG2 . ILE B  1 8   ? 96.356  55.782  134.599 1.00 40.13 0  8   ILE B CG2 1 
ATOM   1323  C  CD1 . ILE B  1 8   ? 99.380  54.868  134.968 1.00 43.53 0  8   ILE B CD1 1 
ATOM   1324  N  N   . ASP B  1 9   ? 95.049  56.284  138.171 1.00 42.52 0  9   ASP B N   1 
ATOM   1325  C  CA  . ASP B  1 9   ? 93.666  56.229  138.644 1.00 42.51 0  9   ASP B CA  1 
ATOM   1326  C  C   . ASP B  1 9   ? 93.149  57.611  139.013 1.00 41.48 0  9   ASP B C   1 
ATOM   1327  O  O   . ASP B  1 9   ? 92.015  57.974  138.674 1.00 46.03 0  9   ASP B O   1 
ATOM   1328  C  CB  . ASP B  1 9   ? 93.532  55.293  139.843 1.00 49.39 0  9   ASP B CB  1 
ATOM   1329  C  CG  . ASP B  1 9   ? 94.042  53.905  139.563 1.00 57.75 0  9   ASP B CG  1 
ATOM   1330  O  OD1 . ASP B  1 9   ? 94.097  53.515  138.380 1.00 60.44 0  9   ASP B OD1 1 
ATOM   1331  O  OD2 . ASP B  1 9   ? 94.352  53.186  140.534 1.00 58.47 -1 9   ASP B OD2 1 
ATOM   1332  N  N   . ALA B  1 10  ? 93.961  58.394  139.716 1.00 38.34 0  10  ALA B N   1 
ATOM   1333  C  CA  . ALA B  1 10  ? 93.528  59.723  140.118 1.00 34.25 0  10  ALA B CA  1 
ATOM   1334  C  C   . ALA B  1 10  ? 93.382  60.643  138.915 1.00 36.10 0  10  ALA B C   1 
ATOM   1335  O  O   . ALA B  1 10  ? 92.465  61.468  138.863 1.00 36.79 0  10  ALA B O   1 
ATOM   1336  C  CB  . ALA B  1 10  ? 94.510  60.290  141.135 1.00 35.21 0  10  ALA B CB  1 
ATOM   1337  N  N   . LEU B  1 11  ? 94.262  60.499  137.925 1.00 37.03 0  11  LEU B N   1 
ATOM   1338  C  CA  . LEU B  1 11  ? 94.136  61.277  136.700 1.00 35.34 0  11  LEU B CA  1 
ATOM   1339  C  C   . LEU B  1 11  ? 92.868  60.906  135.948 1.00 32.64 0  11  LEU B C   1 
ATOM   1340  O  O   . LEU B  1 11  ? 92.232  61.759  135.324 1.00 30.96 0  11  LEU B O   1 
ATOM   1341  C  CB  . LEU B  1 11  ? 95.356  61.046  135.819 1.00 33.95 0  11  LEU B CB  1 
ATOM   1342  C  CG  . LEU B  1 11  ? 96.612  61.850  136.122 1.00 29.53 0  11  LEU B CG  1 
ATOM   1343  C  CD1 . LEU B  1 11  ? 97.641  61.571  135.060 1.00 25.14 0  11  LEU B CD1 1 
ATOM   1344  C  CD2 . LEU B  1 11  ? 96.312  63.313  136.210 1.00 28.12 0  11  LEU B CD2 1 
ATOM   1345  N  N   . ASN B  1 12  ? 92.471  59.637  136.016 1.00 33.53 0  12  ASN B N   1 
ATOM   1346  C  CA  . ASN B  1 12  ? 91.258  59.203  135.333 1.00 33.24 0  12  ASN B CA  1 
ATOM   1347  C  C   . ASN B  1 12  ? 90.012  59.719  136.038 1.00 34.59 0  12  ASN B C   1 
ATOM   1348  O  O   . ASN B  1 12  ? 89.017  60.054  135.387 1.00 34.90 0  12  ASN B O   1 
ATOM   1349  C  CB  . ASN B  1 12  ? 91.232  57.680  135.239 1.00 32.58 0  12  ASN B CB  1 
ATOM   1350  C  CG  . ASN B  1 12  ? 91.742  57.175  133.913 1.00 30.55 0  12  ASN B CG  1 
ATOM   1351  O  OD1 . ASN B  1 12  ? 91.416  57.719  132.867 1.00 33.02 0  12  ASN B OD1 1 
ATOM   1352  N  ND2 . ASN B  1 12  ? 92.546  56.127  133.952 1.00 30.10 0  12  ASN B ND2 1 
ATOM   1353  N  N   . ARG B  1 13  ? 90.042  59.784  137.369 1.00 36.33 0  13  ARG B N   1 
ATOM   1354  C  CA  . ARG B  1 13  ? 88.937  60.407  138.093 1.00 35.28 0  13  ARG B CA  1 
ATOM   1355  C  C   . ARG B  1 13  ? 88.843  61.898  137.790 1.00 34.76 0  13  ARG B C   1 
ATOM   1356  O  O   . ARG B  1 13  ? 87.743  62.438  137.613 1.00 38.49 0  13  ARG B O   1 
ATOM   1357  C  CB  . ARG B  1 13  ? 89.080  60.149  139.589 1.00 37.24 0  13  ARG B CB  1 
ATOM   1358  C  CG  . ARG B  1 13  ? 88.860  58.695  139.939 1.00 39.08 0  13  ARG B CG  1 
ATOM   1359  C  CD  . ARG B  1 13  ? 88.923  58.425  141.427 1.00 41.70 0  13  ARG B CD  1 
ATOM   1360  N  NE  . ARG B  1 13  ? 90.274  58.572  141.952 1.00 44.47 0  13  ARG B NE  1 
ATOM   1361  C  CZ  . ARG B  1 13  ? 90.655  59.517  142.798 1.00 48.35 0  13  ARG B CZ  1 
ATOM   1362  N  NH1 . ARG B  1 13  ? 89.808  60.433  143.238 1.00 49.01 1  13  ARG B NH1 1 
ATOM   1363  N  NH2 . ARG B  1 13  ? 91.917  59.545  143.213 1.00 44.55 0  13  ARG B NH2 1 
ATOM   1364  N  N   . LEU B  1 14  ? 89.982  62.578  137.707 1.00 32.39 0  14  LEU B N   1 
ATOM   1365  C  CA  . LEU B  1 14  ? 89.970  63.971  137.280 1.00 31.83 0  14  LEU B CA  1 
ATOM   1366  C  C   . LEU B  1 14  ? 89.428  64.115  135.867 1.00 34.46 0  14  LEU B C   1 
ATOM   1367  O  O   . LEU B  1 14  ? 88.767  65.107  135.548 1.00 35.38 0  14  LEU B O   1 
ATOM   1368  C  CB  . LEU B  1 14  ? 91.373  64.552  137.371 1.00 32.96 0  14  LEU B CB  1 
ATOM   1369  C  CG  . LEU B  1 14  ? 91.871  64.685  138.794 1.00 36.03 0  14  LEU B CG  1 
ATOM   1370  C  CD1 . LEU B  1 14  ? 93.321  64.972  138.746 1.00 35.38 0  14  LEU B CD1 1 
ATOM   1371  C  CD2 . LEU B  1 14  ? 91.149  65.825  139.439 1.00 32.89 0  14  LEU B CD2 1 
ATOM   1372  N  N   . LEU B  1 15  ? 89.701  63.137  135.006 1.00 32.83 0  15  LEU B N   1 
ATOM   1373  C  CA  . LEU B  1 15  ? 89.188  63.176  133.643 1.00 30.01 0  15  LEU B CA  1 
ATOM   1374  C  C   . LEU B  1 15  ? 87.674  63.030  133.615 1.00 33.42 0  15  LEU B C   1 
ATOM   1375  O  O   . LEU B  1 15  ? 86.988  63.747  132.879 1.00 34.66 0  15  LEU B O   1 
ATOM   1376  C  CB  . LEU B  1 15  ? 89.842  62.075  132.817 1.00 28.05 0  15  LEU B CB  1 
ATOM   1377  C  CG  . LEU B  1 15  ? 89.416  61.983  131.361 1.00 27.55 0  15  LEU B CG  1 
ATOM   1378  C  CD1 . LEU B  1 15  ? 89.705  63.287  130.654 1.00 25.95 0  15  LEU B CD1 1 
ATOM   1379  C  CD2 . LEU B  1 15  ? 90.118  60.827  130.712 1.00 29.19 0  15  LEU B CD2 1 
ATOM   1380  N  N   . THR B  1 16  ? 87.141  62.080  134.382 1.00 35.09 0  16  THR B N   1 
ATOM   1381  C  CA  . THR B  1 16  ? 85.693  61.966  134.525 1.00 33.92 0  16  THR B CA  1 
ATOM   1382  C  C   . THR B  1 16  ? 85.086  63.278  134.996 1.00 37.74 0  16  THR B C   1 
ATOM   1383  O  O   . THR B  1 16  ? 84.056  63.722  134.473 1.00 41.80 0  16  THR B O   1 
ATOM   1384  C  CB  . THR B  1 16  ? 85.345  60.846  135.501 1.00 38.29 0  16  THR B CB  1 
ATOM   1385  O  OG1 . THR B  1 16  ? 86.004  59.641  135.107 1.00 43.99 0  16  THR B OG1 1 
ATOM   1386  C  CG2 . THR B  1 16  ? 83.853  60.610  135.541 1.00 40.36 0  16  THR B CG2 1 
ATOM   1387  N  N   . GLY B  1 17  ? 85.719  63.914  135.981 1.00 38.62 0  17  GLY B N   1 
ATOM   1388  C  CA  . GLY B  1 17  ? 85.234  65.199  136.451 1.00 35.90 0  17  GLY B CA  1 
ATOM   1389  C  C   . GLY B  1 17  ? 85.234  66.268  135.375 1.00 35.56 0  17  GLY B C   1 
ATOM   1390  O  O   . GLY B  1 17  ? 84.268  67.017  135.235 1.00 36.60 0  17  GLY B O   1 
ATOM   1391  N  N   . GLU B  1 18  ? 86.318  66.358  134.605 1.00 37.93 0  18  GLU B N   1 
ATOM   1392  C  CA  . GLU B  1 18  ? 86.404  67.384  133.572 1.00 37.08 0  18  GLU B CA  1 
ATOM   1393  C  C   . GLU B  1 18  ? 85.384  67.142  132.471 1.00 36.12 0  18  GLU B C   1 
ATOM   1394  O  O   . GLU B  1 18  ? 84.821  68.089  131.915 1.00 38.32 0  18  GLU B O   1 
ATOM   1395  C  CB  . GLU B  1 18  ? 87.810  67.425  132.980 1.00 35.42 0  18  GLU B CB  1 
ATOM   1396  C  CG  . GLU B  1 18  ? 88.875  67.888  133.944 1.00 39.05 0  18  GLU B CG  1 
ATOM   1397  C  CD  . GLU B  1 18  ? 88.751  69.337  134.345 1.00 47.67 0  18  GLU B CD  1 
ATOM   1398  O  OE1 . GLU B  1 18  ? 88.295  70.150  133.525 1.00 47.83 0  18  GLU B OE1 1 
ATOM   1399  O  OE2 . GLU B  1 18  ? 89.109  69.660  135.495 1.00 46.58 -1 18  GLU B OE2 1 
ATOM   1400  N  N   . LEU B  1 19  ? 85.122  65.879  132.152 1.00 35.10 0  19  LEU B N   1 
ATOM   1401  C  CA  . LEU B  1 19  ? 84.171  65.572  131.093 1.00 34.23 0  19  LEU B CA  1 
ATOM   1402  C  C   . LEU B  1 19  ? 82.746  65.868  131.537 1.00 36.81 0  19  LEU B C   1 
ATOM   1403  O  O   . LEU B  1 19  ? 81.939  66.398  130.761 1.00 37.29 0  19  LEU B O   1 
ATOM   1404  C  CB  . LEU B  1 19  ? 84.326  64.113  130.680 1.00 32.65 0  19  LEU B CB  1 
ATOM   1405  C  CG  . LEU B  1 19  ? 85.599  63.814  129.892 1.00 31.81 0  19  LEU B CG  1 
ATOM   1406  C  CD1 . LEU B  1 19  ? 85.768  62.332  129.703 1.00 31.82 0  19  LEU B CD1 1 
ATOM   1407  C  CD2 . LEU B  1 19  ? 85.606  64.525  128.569 1.00 30.46 0  19  LEU B CD2 1 
ATOM   1408  N  N   . SER B  1 20  ? 82.422  65.550  132.791 1.00 36.69 0  20  SER B N   1 
ATOM   1409  C  CA  . SER B  1 20  ? 81.118  65.919  133.329 1.00 34.51 0  20  SER B CA  1 
ATOM   1410  C  C   . SER B  1 20  ? 80.953  67.432  133.389 1.00 35.43 0  20  SER B C   1 
ATOM   1411  O  O   . SER B  1 20  ? 79.871  67.956  133.106 1.00 41.34 0  20  SER B O   1 
ATOM   1412  C  CB  . SER B  1 20  ? 80.932  65.305  134.709 1.00 37.90 0  20  SER B CB  1 
ATOM   1413  O  OG  . SER B  1 20  ? 80.920  63.896  134.632 1.00 43.48 0  20  SER B OG  1 
ATOM   1414  N  N   . ALA B  1 21  ? 82.013  68.150  133.771 1.00 36.34 0  21  ALA B N   1 
ATOM   1415  C  CA  . ALA B  1 21  ? 81.985  69.607  133.740 1.00 35.12 0  21  ALA B CA  1 
ATOM   1416  C  C   . ALA B  1 21  ? 81.697  70.120  132.344 1.00 35.56 0  21  ALA B C   1 
ATOM   1417  O  O   . ALA B  1 21  ? 80.924  71.064  132.167 1.00 37.69 0  21  ALA B O   1 
ATOM   1418  C  CB  . ALA B  1 21  ? 83.314  70.172  134.227 1.00 42.28 0  21  ALA B CB  1 
ATOM   1419  N  N   . MET B  1 22  ? 82.348  69.535  131.343 1.00 36.31 0  22  MET B N   1 
ATOM   1420  C  CA  . MET B  1 22  ? 82.105  69.921  129.962 1.00 38.01 0  22  MET B CA  1 
ATOM   1421  C  C   . MET B  1 22  ? 80.641  69.759  129.588 1.00 39.22 0  22  MET B C   1 
ATOM   1422  O  O   . MET B  1 22  ? 80.035  70.670  129.017 1.00 35.84 0  22  MET B O   1 
ATOM   1423  C  CB  . MET B  1 22  ? 82.980  69.086  129.039 1.00 39.05 0  22  MET B CB  1 
ATOM   1424  C  CG  . MET B  1 22  ? 82.826  69.422  127.591 1.00 44.34 0  22  MET B CG  1 
ATOM   1425  S  SD  . MET B  1 22  ? 83.901  68.374  126.625 1.00 71.00 0  22  MET B SD  1 
ATOM   1426  C  CE  . MET B  1 22  ? 83.063  66.800  126.788 1.00 49.73 0  22  MET B CE  1 
ATOM   1427  N  N   . ASP B  1 23  ? 80.055  68.603  129.899 1.00 39.46 0  23  ASP B N   1 
ATOM   1428  C  CA  . ASP B  1 23  ? 78.649  68.383  129.568 1.00 33.92 0  23  ASP B CA  1 
ATOM   1429  C  C   . ASP B  1 23  ? 77.740  69.381  130.272 1.00 34.63 0  23  ASP B C   1 
ATOM   1430  O  O   . ASP B  1 23  ? 76.815  69.937  129.661 1.00 36.84 0  23  ASP B O   1 
ATOM   1431  C  CB  . ASP B  1 23  ? 78.238  66.962  129.924 1.00 36.30 0  23  ASP B CB  1 
ATOM   1432  C  CG  . ASP B  1 23  ? 78.761  65.953  128.951 1.00 50.53 0  23  ASP B CG  1 
ATOM   1433  O  OD1 . ASP B  1 23  ? 79.009  66.321  127.787 1.00 47.50 0  23  ASP B OD1 1 
ATOM   1434  O  OD2 . ASP B  1 23  ? 78.917  64.785  129.351 1.00 57.49 -1 23  ASP B OD2 1 
ATOM   1435  N  N   . GLN B  1 24  ? 77.973  69.608  131.565 1.00 36.35 0  24  GLN B N   1 
ATOM   1436  C  CA  . GLN B  1 24  ? 77.106  70.502  132.322 1.00 32.70 0  24  GLN B CA  1 
ATOM   1437  C  C   . GLN B  1 24  ? 77.219  71.936  131.824 1.00 32.02 0  24  GLN B C   1 
ATOM   1438  O  O   . GLN B  1 24  ? 76.207  72.622  131.655 1.00 33.78 0  24  GLN B O   1 
ATOM   1439  C  CB  . GLN B  1 24  ? 77.435  70.416  133.809 1.00 32.39 0  24  GLN B CB  1 
ATOM   1440  C  CG  . GLN B  1 24  ? 76.392  71.060  134.683 1.00 37.43 0  24  GLN B CG  1 
ATOM   1441  C  CD  . GLN B  1 24  ? 76.710  70.960  136.150 1.00 36.32 0  24  GLN B CD  1 
ATOM   1442  O  OE1 . GLN B  1 24  ? 76.740  69.874  136.718 1.00 39.33 0  24  GLN B OE1 1 
ATOM   1443  N  NE2 . GLN B  1 24  ? 76.957  72.096  136.773 1.00 33.87 0  24  GLN B NE2 1 
ATOM   1444  N  N   . TYR B  1 25  ? 78.438  72.402  131.564 1.00 33.62 0  25  TYR B N   1 
ATOM   1445  C  CA  . TYR B  1 25  ? 78.625  73.752  131.048 1.00 34.01 0  25  TYR B CA  1 
ATOM   1446  C  C   . TYR B  1 25  ? 78.037  73.886  129.656 1.00 35.89 0  25  TYR B C   1 
ATOM   1447  O  O   . TYR B  1 25  ? 77.525  74.943  129.293 1.00 37.67 0  25  TYR B O   1 
ATOM   1448  C  CB  . TYR B  1 25  ? 80.109  74.096  131.023 1.00 35.36 0  25  TYR B CB  1 
ATOM   1449  C  CG  . TYR B  1 25  ? 80.720  74.223  132.386 1.00 37.82 0  25  TYR B CG  1 
ATOM   1450  C  CD1 . TYR B  1 25  ? 79.928  74.370  133.504 1.00 41.27 0  25  TYR B CD1 1 
ATOM   1451  C  CD2 . TYR B  1 25  ? 82.085  74.153  132.560 1.00 37.71 0  25  TYR B CD2 1 
ATOM   1452  C  CE1 . TYR B  1 25  ? 80.478  74.464  134.748 1.00 43.95 0  25  TYR B CE1 1 
ATOM   1453  C  CE2 . TYR B  1 25  ? 82.641  74.250  133.802 1.00 40.93 0  25  TYR B CE2 1 
ATOM   1454  C  CZ  . TYR B  1 25  ? 81.831  74.405  134.892 1.00 44.14 0  25  TYR B CZ  1 
ATOM   1455  O  OH  . TYR B  1 25  ? 82.371  74.502  136.142 1.00 46.06 0  25  TYR B OH  1 
ATOM   1456  N  N   . PHE B  1 26  ? 78.080  72.813  128.873 1.00 33.96 0  26  PHE B N   1 
ATOM   1457  C  CA  . PHE B  1 26  ? 77.514  72.820  127.531 1.00 32.51 0  26  PHE B CA  1 
ATOM   1458  C  C   . PHE B  1 26  ? 76.002  73.009  127.579 1.00 31.12 0  26  PHE B C   1 
ATOM   1459  O  O   . PHE B  1 26  ? 75.452  73.930  126.954 1.00 33.40 0  26  PHE B O   1 
ATOM   1460  C  CB  . PHE B  1 26  ? 77.927  71.507  126.859 1.00 33.55 0  26  PHE B CB  1 
ATOM   1461  C  CG  . PHE B  1 26  ? 77.293  71.236  125.538 1.00 36.45 0  26  PHE B CG  1 
ATOM   1462  C  CD1 . PHE B  1 26  ? 77.634  71.972  124.423 1.00 35.48 0  26  PHE B CD1 1 
ATOM   1463  C  CD2 . PHE B  1 26  ? 76.417  70.176  125.394 1.00 35.00 0  26  PHE B CD2 1 
ATOM   1464  C  CE1 . PHE B  1 26  ? 77.068  71.689  123.201 1.00 34.50 0  26  PHE B CE1 1 
ATOM   1465  C  CE2 . PHE B  1 26  ? 75.852  69.891  124.178 1.00 33.62 0  26  PHE B CE2 1 
ATOM   1466  C  CZ  . PHE B  1 26  ? 76.176  70.648  123.082 1.00 35.27 0  26  PHE B CZ  1 
ATOM   1467  N  N   . VAL B  1 27  ? 75.314  72.177  128.361 1.00 30.64 0  27  VAL B N   1 
ATOM   1468  C  CA  . VAL B  1 27  ? 73.861  72.285  128.415 1.00 29.95 0  27  VAL B CA  1 
ATOM   1469  C  C   . VAL B  1 27  ? 73.443  73.583  129.097 1.00 31.89 0  27  VAL B C   1 
ATOM   1470  O  O   . VAL B  1 27  ? 72.441  74.191  128.720 1.00 35.30 0  27  VAL B O   1 
ATOM   1471  C  CB  . VAL B  1 27  ? 73.239  71.047  129.091 1.00 32.13 0  27  VAL B CB  1 
ATOM   1472  C  CG1 . VAL B  1 27  ? 73.773  70.863  130.475 1.00 36.17 0  27  VAL B CG1 1 
ATOM   1473  C  CG2 . VAL B  1 27  ? 71.728  71.132  129.103 1.00 24.55 0  27  VAL B CG2 1 
ATOM   1474  N  N   . HIS B  1 28  ? 74.220  74.061  130.075 1.00 32.42 0  28  HIS B N   1 
ATOM   1475  C  CA  . HIS B  1 28  ? 73.883  75.326  130.721 1.00 32.25 0  28  HIS B CA  1 
ATOM   1476  C  C   . HIS B  1 28  ? 74.079  76.510  129.790 1.00 30.14 0  28  HIS B C   1 
ATOM   1477  O  O   . HIS B  1 28  ? 73.258  77.429  129.779 1.00 32.98 0  28  HIS B O   1 
ATOM   1478  C  CB  . HIS B  1 28  ? 74.699  75.517  131.994 1.00 34.79 0  28  HIS B CB  1 
ATOM   1479  C  CG  . HIS B  1 28  ? 74.158  74.780  133.176 1.00 38.28 0  28  HIS B CG  1 
ATOM   1480  N  ND1 . HIS B  1 28  ? 74.809  74.737  134.387 1.00 37.92 0  28  HIS B ND1 1 
ATOM   1481  C  CD2 . HIS B  1 28  ? 73.012  74.081  133.342 1.00 40.36 0  28  HIS B CD2 1 
ATOM   1482  C  CE1 . HIS B  1 28  ? 74.097  74.029  135.243 1.00 40.79 0  28  HIS B CE1 1 
ATOM   1483  N  NE2 . HIS B  1 28  ? 73.001  73.621  134.634 1.00 43.00 0  28  HIS B NE2 1 
ATOM   1484  N  N   . ALA B  1 29  ? 75.164  76.525  129.019 1.00 31.92 0  29  ALA B N   1 
ATOM   1485  C  CA  . ALA B  1 29  ? 75.351  77.591  128.048 1.00 30.22 0  29  ALA B CA  1 
ATOM   1486  C  C   . ALA B  1 29  ? 74.204  77.620  127.059 1.00 33.20 0  29  ALA B C   1 
ATOM   1487  O  O   . ALA B  1 29  ? 73.702  78.691  126.704 1.00 34.68 0  29  ALA B O   1 
ATOM   1488  C  CB  . ALA B  1 29  ? 76.678  77.412  127.320 1.00 30.57 0  29  ALA B CB  1 
ATOM   1489  N  N   . HIS B  1 30  ? 73.744  76.451  126.627 1.00 35.03 0  30  HIS B N   1 
ATOM   1490  C  CA  . HIS B  1 30  ? 72.672  76.459  125.644 1.00 32.01 0  30  HIS B CA  1 
ATOM   1491  C  C   . HIS B  1 30  ? 71.327  76.795  126.273 1.00 29.66 0  30  HIS B C   1 
ATOM   1492  O  O   . HIS B  1 30  ? 70.463  77.369  125.605 1.00 33.65 0  30  HIS B O   1 
ATOM   1493  C  CB  . HIS B  1 30  ? 72.644  75.128  124.916 1.00 27.71 0  30  HIS B CB  1 
ATOM   1494  C  CG  . HIS B  1 30  ? 73.755  74.981  123.931 1.00 28.54 0  30  HIS B CG  1 
ATOM   1495  N  ND1 . HIS B  1 30  ? 74.069  75.963  123.021 1.00 32.76 0  30  HIS B ND1 1 
ATOM   1496  C  CD2 . HIS B  1 30  ? 74.661  73.995  123.748 1.00 30.36 0  30  HIS B CD2 1 
ATOM   1497  C  CE1 . HIS B  1 30  ? 75.102  75.577  122.298 1.00 32.09 0  30  HIS B CE1 1 
ATOM   1498  N  NE2 . HIS B  1 30  ? 75.482  74.387  122.721 1.00 33.37 0  30  HIS B NE2 1 
ATOM   1499  N  N   . MET B  1 31  ? 71.134  76.478  127.552 1.00 28.27 0  31  MET B N   1 
ATOM   1500  C  CA  . MET B  1 31  ? 69.931  76.929  128.242 1.00 26.31 0  31  MET B CA  1 
ATOM   1501  C  C   . MET B  1 31  ? 69.951  78.437  128.441 1.00 27.72 0  31  MET B C   1 
ATOM   1502  O  O   . MET B  1 31  ? 68.900  79.079  128.475 1.00 29.52 0  31  MET B O   1 
ATOM   1503  C  CB  . MET B  1 31  ? 69.796  76.220  129.586 1.00 27.86 0  31  MET B CB  1 
ATOM   1504  C  CG  . MET B  1 31  ? 69.502  74.748  129.488 1.00 26.00 0  31  MET B CG  1 
ATOM   1505  S  SD  . MET B  1 31  ? 69.672  73.924  131.067 1.00 45.74 0  31  MET B SD  1 
ATOM   1506  C  CE  . MET B  1 31  ? 68.389  74.756  131.980 1.00 37.46 0  31  MET B CE  1 
ATOM   1507  N  N   . TYR B  1 32  ? 71.141  79.019  128.585 1.00 29.93 0  32  TYR B N   1 
ATOM   1508  C  CA  . TYR B  1 32  ? 71.254  80.470  128.675 1.00 28.21 0  32  TYR B CA  1 
ATOM   1509  C  C   . TYR B  1 32  ? 70.960  81.117  127.334 1.00 30.60 0  32  TYR B C   1 
ATOM   1510  O  O   . TYR B  1 32  ? 70.327  82.173  127.272 1.00 28.47 0  32  TYR B O   1 
ATOM   1511  C  CB  . TYR B  1 32  ? 72.650  80.862  129.149 1.00 29.41 0  32  TYR B CB  1 
ATOM   1512  C  CG  . TYR B  1 32  ? 72.876  80.652  130.619 1.00 32.57 0  32  TYR B CG  1 
ATOM   1513  C  CD1 . TYR B  1 32  ? 71.894  80.956  131.537 1.00 32.67 0  32  TYR B CD1 1 
ATOM   1514  C  CD2 . TYR B  1 32  ? 74.065  80.122  131.084 1.00 29.80 0  32  TYR B CD2 1 
ATOM   1515  C  CE1 . TYR B  1 32  ? 72.094  80.752  132.872 1.00 33.58 0  32  TYR B CE1 1 
ATOM   1516  C  CE2 . TYR B  1 32  ? 74.271  79.913  132.411 1.00 31.79 0  32  TYR B CE2 1 
ATOM   1517  C  CZ  . TYR B  1 32  ? 73.285  80.229  133.303 1.00 35.63 0  32  TYR B CZ  1 
ATOM   1518  O  OH  . TYR B  1 32  ? 73.493  80.021  134.637 1.00 39.45 0  32  TYR B OH  1 
ATOM   1519  N  N   . GLU B  1 33  ? 71.426  80.502  126.248 1.00 34.55 0  33  GLU B N   1 
ATOM   1520  C  CA  . GLU B  1 33  ? 71.149  81.039  124.920 1.00 31.40 0  33  GLU B CA  1 
ATOM   1521  C  C   . GLU B  1 33  ? 69.670  80.930  124.576 1.00 30.17 0  33  GLU B C   1 
ATOM   1522  O  O   . GLU B  1 33  ? 69.107  81.826  123.939 1.00 29.46 0  33  GLU B O   1 
ATOM   1523  C  CB  . GLU B  1 33  ? 71.980  80.314  123.869 1.00 36.39 0  33  GLU B CB  1 
ATOM   1524  C  CG  . GLU B  1 33  ? 72.307  81.161  122.663 1.00 41.74 0  33  GLU B CG  1 
ATOM   1525  C  CD  . GLU B  1 33  ? 72.940  80.362  121.553 1.00 48.46 0  33  GLU B CD  1 
ATOM   1526  O  OE1 . GLU B  1 33  ? 72.809  79.122  121.570 1.00 48.69 0  33  GLU B OE1 1 
ATOM   1527  O  OE2 . GLU B  1 33  ? 73.574  80.968  120.665 1.00 46.79 -1 33  GLU B OE2 1 
ATOM   1528  N  N   . ASP B  1 34  ? 69.025  79.834  124.977 1.00 28.97 0  34  ASP B N   1 
ATOM   1529  C  CA  . ASP B  1 34  ? 67.595  79.687  124.741 1.00 26.86 0  34  ASP B CA  1 
ATOM   1530  C  C   . ASP B  1 34  ? 66.796  80.791  125.418 1.00 30.24 0  34  ASP B C   1 
ATOM   1531  O  O   . ASP B  1 34  ? 65.689  81.113  124.977 1.00 35.19 0  34  ASP B O   1 
ATOM   1532  C  CB  . ASP B  1 34  ? 67.122  78.320  125.233 1.00 26.76 0  34  ASP B CB  1 
ATOM   1533  C  CG  . ASP B  1 34  ? 65.673  78.047  124.893 1.00 32.25 0  34  ASP B CG  1 
ATOM   1534  O  OD1 . ASP B  1 34  ? 65.261  78.342  123.754 1.00 35.21 0  34  ASP B OD1 1 
ATOM   1535  O  OD2 . ASP B  1 34  ? 64.941  77.539  125.762 1.00 29.01 -1 34  ASP B OD2 1 
ATOM   1536  N  N   . TRP B  1 35  ? 67.331  81.383  126.480 1.00 29.85 0  35  TRP B N   1 
ATOM   1537  C  CA  . TRP B  1 35  ? 66.643  82.432  127.215 1.00 28.92 0  35  TRP B CA  1 
ATOM   1538  C  C   . TRP B  1 35  ? 67.078  83.833  126.817 1.00 26.11 0  35  TRP B C   1 
ATOM   1539  O  O   . TRP B  1 35  ? 66.657  84.795  127.459 1.00 22.91 0  35  TRP B O   1 
ATOM   1540  C  CB  . TRP B  1 35  ? 66.850  82.251  128.717 1.00 29.48 0  35  TRP B CB  1 
ATOM   1541  C  CG  . TRP B  1 35  ? 66.330  80.976  129.268 1.00 31.35 0  35  TRP B CG  1 
ATOM   1542  C  CD1 . TRP B  1 35  ? 65.288  80.246  128.796 1.00 28.54 0  35  TRP B CD1 1 
ATOM   1543  C  CD2 . TRP B  1 35  ? 66.797  80.299  130.436 1.00 34.99 0  35  TRP B CD2 1 
ATOM   1544  N  NE1 . TRP B  1 35  ? 65.087  79.143  129.582 1.00 31.60 0  35  TRP B NE1 1 
ATOM   1545  C  CE2 . TRP B  1 35  ? 66.003  79.153  130.599 1.00 32.85 0  35  TRP B CE2 1 
ATOM   1546  C  CE3 . TRP B  1 35  ? 67.820  80.545  131.352 1.00 29.90 0  35  TRP B CE3 1 
ATOM   1547  C  CZ2 . TRP B  1 35  ? 66.200  78.256  131.640 1.00 32.01 0  35  TRP B CZ2 1 
ATOM   1548  C  CZ3 . TRP B  1 35  ? 68.008  79.661  132.376 1.00 29.63 0  35  TRP B CZ3 1 
ATOM   1549  C  CH2 . TRP B  1 35  ? 67.205  78.528  132.516 1.00 31.59 0  35  TRP B CH2 1 
ATOM   1550  N  N   . GLY B  1 36  ? 67.881  83.980  125.773 1.00 26.46 0  36  GLY B N   1 
ATOM   1551  C  CA  . GLY B  1 36  ? 68.339  85.284  125.359 1.00 25.11 0  36  GLY B CA  1 
ATOM   1552  C  C   . GLY B  1 36  ? 69.449  85.876  126.187 1.00 29.43 0  36  GLY B C   1 
ATOM   1553  O  O   . GLY B  1 36  ? 69.766  87.055  126.009 1.00 34.42 0  36  GLY B O   1 
ATOM   1554  N  N   . LEU B  1 37  ? 70.053  85.101  127.084 1.00 31.87 0  37  LEU B N   1 
ATOM   1555  C  CA  . LEU B  1 37  ? 71.096  85.587  127.985 1.00 27.56 0  37  LEU B CA  1 
ATOM   1556  C  C   . LEU B  1 37  ? 72.442  85.283  127.345 1.00 29.22 0  37  LEU B C   1 
ATOM   1557  O  O   . LEU B  1 37  ? 73.183  84.407  127.780 1.00 36.02 0  37  LEU B O   1 
ATOM   1558  C  CB  . LEU B  1 37  ? 70.956  84.926  129.346 1.00 26.42 0  37  LEU B CB  1 
ATOM   1559  C  CG  . LEU B  1 37  ? 69.671  85.269  130.090 1.00 26.79 0  37  LEU B CG  1 
ATOM   1560  C  CD1 . LEU B  1 37  ? 69.557  84.456  131.345 1.00 29.47 0  37  LEU B CD1 1 
ATOM   1561  C  CD2 . LEU B  1 37  ? 69.616  86.739  130.410 1.00 24.57 0  37  LEU B CD2 1 
ATOM   1562  N  N   . ASN B  1 38  ? 72.760  86.031  126.289 1.00 27.53 0  38  ASN B N   1 
ATOM   1563  C  CA  . ASN B  1 38  ? 73.880  85.666  125.428 1.00 34.38 0  38  ASN B CA  1 
ATOM   1564  C  C   . ASN B  1 38  ? 75.224  85.811  126.124 1.00 34.18 0  38  ASN B C   1 
ATOM   1565  O  O   . ASN B  1 38  ? 76.175  85.106  125.780 1.00 37.86 0  38  ASN B O   1 
ATOM   1566  C  CB  . ASN B  1 38  ? 73.852  86.489  124.140 1.00 35.27 0  38  ASN B CB  1 
ATOM   1567  C  CG  . ASN B  1 38  ? 72.486  86.504  123.485 1.00 37.79 0  38  ASN B CG  1 
ATOM   1568  O  OD1 . ASN B  1 38  ? 71.956  85.457  123.116 1.00 37.89 0  38  ASN B OD1 1 
ATOM   1569  N  ND2 . ASN B  1 38  ? 71.914  87.691  123.324 1.00 35.44 0  38  ASN B ND2 1 
ATOM   1570  N  N   . GLU B  1 39  ? 75.339  86.719  127.088 1.00 33.12 0  39  GLU B N   1 
ATOM   1571  C  CA  . GLU B  1 39  ? 76.620  86.871  127.768 1.00 32.41 0  39  GLU B CA  1 
ATOM   1572  C  C   . GLU B  1 39  ? 76.931  85.658  128.639 1.00 31.55 0  39  GLU B C   1 
ATOM   1573  O  O   . GLU B  1 39  ? 78.061  85.153  128.628 1.00 35.95 0  39  GLU B O   1 
ATOM   1574  C  CB  . GLU B  1 39  ? 76.630  88.162  128.582 1.00 32.42 0  39  GLU B CB  1 
ATOM   1575  C  CG  . GLU B  1 39  ? 77.886  88.382  129.382 1.00 38.59 0  39  GLU B CG  1 
ATOM   1576  C  CD  . GLU B  1 39  ? 78.064  89.825  129.793 1.00 46.26 0  39  GLU B CD  1 
ATOM   1577  O  OE1 . GLU B  1 39  ? 77.383  90.696  129.214 1.00 44.68 0  39  GLU B OE1 1 
ATOM   1578  O  OE2 . GLU B  1 39  ? 78.882  90.090  130.698 1.00 45.44 -1 39  GLU B OE2 1 
ATOM   1579  N  N   . LEU B  1 40  ? 75.935  85.148  129.367 1.00 29.59 0  40  LEU B N   1 
ATOM   1580  C  CA  . LEU B  1 40  ? 76.128  83.898  130.091 1.00 30.95 0  40  LEU B CA  1 
ATOM   1581  C  C   . LEU B  1 40  ? 76.343  82.731  129.142 1.00 31.52 0  40  LEU B C   1 
ATOM   1582  O  O   . LEU B  1 40  ? 77.151  81.844  129.425 1.00 34.43 0  40  LEU B O   1 
ATOM   1583  C  CB  . LEU B  1 40  ? 74.947  83.615  131.015 1.00 29.59 0  40  LEU B CB  1 
ATOM   1584  C  CG  . LEU B  1 40  ? 74.728  84.516  132.215 1.00 27.52 0  40  LEU B CG  1 
ATOM   1585  C  CD1 . LEU B  1 40  ? 73.440  84.174  132.903 1.00 25.84 0  40  LEU B CD1 1 
ATOM   1586  C  CD2 . LEU B  1 40  ? 75.873  84.313  133.163 1.00 26.95 0  40  LEU B CD2 1 
ATOM   1587  N  N   . TYR B  1 41  ? 75.625  82.700  128.019 1.00 31.86 0  41  TYR B N   1 
ATOM   1588  C  CA  . TYR B  1 41  ? 75.843  81.631  127.052 1.00 30.67 0  41  TYR B CA  1 
ATOM   1589  C  C   . TYR B  1 41  ? 77.296  81.600  126.614 1.00 33.44 0  41  TYR B C   1 
ATOM   1590  O  O   . TYR B  1 41  ? 77.934  80.545  126.617 1.00 38.52 0  41  TYR B O   1 
ATOM   1591  C  CB  . TYR B  1 41  ? 74.945  81.799  125.831 1.00 29.72 0  41  TYR B CB  1 
ATOM   1592  C  CG  . TYR B  1 41  ? 75.473  81.054  124.624 1.00 36.19 0  41  TYR B CG  1 
ATOM   1593  C  CD1 . TYR B  1 41  ? 75.503  79.668  124.607 1.00 37.35 0  41  TYR B CD1 1 
ATOM   1594  C  CD2 . TYR B  1 41  ? 75.970  81.724  123.522 1.00 40.01 0  41  TYR B CD2 1 
ATOM   1595  C  CE1 . TYR B  1 41  ? 75.988  78.967  123.529 1.00 33.66 0  41  TYR B CE1 1 
ATOM   1596  C  CE2 . TYR B  1 41  ? 76.464  81.028  122.432 1.00 38.66 0  41  TYR B CE2 1 
ATOM   1597  C  CZ  . TYR B  1 41  ? 76.469  79.646  122.447 1.00 35.67 0  41  TYR B CZ  1 
ATOM   1598  O  OH  . TYR B  1 41  ? 76.952  78.924  121.382 1.00 36.32 0  41  TYR B OH  1 
ATOM   1599  N  N   . GLU B  1 42  ? 77.840  82.758  126.249 1.00 34.32 0  42  GLU B N   1 
ATOM   1600  C  CA  . GLU B  1 42  ? 79.203  82.806  125.738 1.00 38.66 0  42  GLU B CA  1 
ATOM   1601  C  C   . GLU B  1 42  ? 80.214  82.471  126.823 1.00 37.83 0  42  GLU B C   1 
ATOM   1602  O  O   . GLU B  1 42  ? 81.167  81.721  126.582 1.00 40.48 0  42  GLU B O   1 
ATOM   1603  C  CB  . GLU B  1 42  ? 79.471  84.182  125.133 1.00 42.69 0  42  GLU B CB  1 
ATOM   1604  C  CG  . GLU B  1 42  ? 78.650  84.429  123.881 1.00 48.46 0  42  GLU B CG  1 
ATOM   1605  C  CD  . GLU B  1 42  ? 78.887  85.790  123.280 1.00 64.61 0  42  GLU B CD  1 
ATOM   1606  O  OE1 . GLU B  1 42  ? 79.600  86.601  123.901 1.00 64.15 0  42  GLU B OE1 1 
ATOM   1607  O  OE2 . GLU B  1 42  ? 78.353  86.049  122.183 1.00 63.86 -1 42  GLU B OE2 1 
ATOM   1608  N  N   . ARG B  1 43  ? 80.008  82.987  128.033 1.00 38.16 0  43  ARG B N   1 
ATOM   1609  C  CA  . ARG B  1 43  ? 80.938  82.691  129.116 1.00 36.12 0  43  ARG B CA  1 
ATOM   1610  C  C   . ARG B  1 43  ? 80.952  81.200  129.441 1.00 37.76 0  43  ARG B C   1 
ATOM   1611  O  O   . ARG B  1 43  ? 82.019  80.582  129.546 1.00 46.46 0  43  ARG B O   1 
ATOM   1612  C  CB  . ARG B  1 43  ? 80.567  83.508  130.349 1.00 33.55 0  43  ARG B CB  1 
ATOM   1613  C  CG  . ARG B  1 43  ? 81.194  82.981  131.595 1.00 36.11 0  43  ARG B CG  1 
ATOM   1614  C  CD  . ARG B  1 43  ? 82.596  83.523  131.700 1.00 42.63 0  43  ARG B CD  1 
ATOM   1615  N  NE  . ARG B  1 43  ? 83.366  82.876  132.752 1.00 50.86 0  43  ARG B NE  1 
ATOM   1616  C  CZ  . ARG B  1 43  ? 84.627  83.169  133.035 1.00 49.76 0  43  ARG B CZ  1 
ATOM   1617  N  NH1 . ARG B  1 43  ? 85.263  84.147  132.414 1.00 48.17 1  43  ARG B NH1 1 
ATOM   1618  N  NH2 . ARG B  1 43  ? 85.259  82.473  133.975 1.00 46.50 0  43  ARG B NH2 1 
ATOM   1619  N  N   . ILE B  1 44  ? 79.772  80.596  129.583 1.00 32.97 0  44  ILE B N   1 
ATOM   1620  C  CA  . ILE B  1 44  ? 79.695  79.196  129.973 1.00 33.32 0  44  ILE B CA  1 
ATOM   1621  C  C   . ILE B  1 44  ? 80.140  78.288  128.835 1.00 34.23 0  44  ILE B C   1 
ATOM   1622  O  O   . ILE B  1 44  ? 80.693  77.210  129.073 1.00 40.43 0  44  ILE B O   1 
ATOM   1623  C  CB  . ILE B  1 44  ? 78.271  78.872  130.454 1.00 35.87 0  44  ILE B CB  1 
ATOM   1624  C  CG1 . ILE B  1 44  ? 77.888  79.779  131.615 1.00 36.02 0  44  ILE B CG1 1 
ATOM   1625  C  CG2 . ILE B  1 44  ? 78.183  77.471  130.952 1.00 33.31 0  44  ILE B CG2 1 
ATOM   1626  C  CD1 . ILE B  1 44  ? 78.768  79.635  132.815 1.00 35.54 0  44  ILE B CD1 1 
ATOM   1627  N  N   . ALA B  1 45  ? 79.950  78.710  127.584 1.00 34.12 0  45  ALA B N   1 
ATOM   1628  C  CA  . ALA B  1 45  ? 80.454  77.921  126.466 1.00 35.42 0  45  ALA B CA  1 
ATOM   1629  C  C   . ALA B  1 45  ? 81.972  77.953  126.418 1.00 39.85 0  45  ALA B C   1 
ATOM   1630  O  O   . ALA B  1 45  ? 82.615  76.928  126.158 1.00 42.35 0  45  ALA B O   1 
ATOM   1631  C  CB  . ALA B  1 45  ? 79.865  78.426  125.152 1.00 32.84 0  45  ALA B CB  1 
ATOM   1632  N  N   . HIS B  1 46  ? 82.571  79.112  126.679 1.00 41.16 0  46  HIS B N   1 
ATOM   1633  C  CA  . HIS B  1 46  ? 84.023  79.155  126.723 1.00 42.27 0  46  HIS B CA  1 
ATOM   1634  C  C   . HIS B  1 46  ? 84.555  78.334  127.888 1.00 45.09 0  46  HIS B C   1 
ATOM   1635  O  O   . HIS B  1 46  ? 85.645  77.759  127.806 1.00 47.84 0  46  HIS B O   1 
ATOM   1636  C  CB  . HIS B  1 46  ? 84.523  80.591  126.815 1.00 45.38 0  46  HIS B CB  1 
ATOM   1637  C  CG  . HIS B  1 46  ? 86.006  80.686  126.953 1.00 59.24 0  46  HIS B CG  1 
ATOM   1638  N  ND1 . HIS B  1 46  ? 86.621  81.318  128.010 1.00 63.69 0  46  HIS B ND1 1 
ATOM   1639  C  CD2 . HIS B  1 46  ? 87.002  80.202  126.172 1.00 56.65 0  46  HIS B CD2 1 
ATOM   1640  C  CE1 . HIS B  1 46  ? 87.932  81.229  127.871 1.00 60.68 0  46  HIS B CE1 1 
ATOM   1641  N  NE2 . HIS B  1 46  ? 88.188  80.556  126.763 1.00 61.71 0  46  HIS B NE2 1 
ATOM   1642  N  N   . GLU B  1 47  ? 83.796  78.247  128.979 1.00 43.12 0  47  GLU B N   1 
ATOM   1643  C  CA  . GLU B  1 47  ? 84.241  77.401  130.081 1.00 41.07 0  47  GLU B CA  1 
ATOM   1644  C  C   . GLU B  1 47  ? 84.117  75.925  129.743 1.00 38.25 0  47  GLU B C   1 
ATOM   1645  O  O   . GLU B  1 47  ? 84.940  75.115  130.177 1.00 41.81 0  47  GLU B O   1 
ATOM   1646  C  CB  . GLU B  1 47  ? 83.483  77.737  131.356 1.00 41.09 0  47  GLU B CB  1 
ATOM   1647  C  CG  . GLU B  1 47  ? 83.843  79.106  131.816 1.00 46.16 0  47  GLU B CG  1 
ATOM   1648  C  CD  . GLU B  1 47  ? 85.299  79.175  132.229 1.00 57.74 0  47  GLU B CD  1 
ATOM   1649  O  OE1 . GLU B  1 47  ? 85.829  78.153  132.718 1.00 57.92 0  47  GLU B OE1 1 
ATOM   1650  O  OE2 . GLU B  1 47  ? 85.921  80.239  132.032 1.00 58.92 -1 47  GLU B OE2 1 
ATOM   1651  N  N   . SER B  1 48  ? 83.106  75.551  128.965 1.00 39.93 0  48  SER B N   1 
ATOM   1652  C  CA  . SER B  1 48  ? 83.046  74.179  128.477 1.00 40.79 0  48  SER B CA  1 
ATOM   1653  C  C   . SER B  1 48  ? 84.232  73.874  127.566 1.00 43.21 0  48  SER B C   1 
ATOM   1654  O  O   . SER B  1 48  ? 84.790  72.771  127.601 1.00 42.75 0  48  SER B O   1 
ATOM   1655  C  CB  . SER B  1 48  ? 81.725  73.941  127.755 1.00 37.25 0  48  SER B CB  1 
ATOM   1656  O  OG  . SER B  1 48  ? 81.659  72.626  127.249 1.00 43.55 0  48  SER B OG  1 
ATOM   1657  N  N   . ASP B  1 49  ? 84.650  74.852  126.761 1.00 44.65 0  49  ASP B N   1 
ATOM   1658  C  CA  . ASP B  1 49  ? 85.836  74.658  125.931 1.00 44.79 0  49  ASP B CA  1 
ATOM   1659  C  C   . ASP B  1 49  ? 87.097  74.513  126.776 1.00 44.61 0  49  ASP B C   1 
ATOM   1660  O  O   . ASP B  1 49  ? 87.980  73.709  126.454 1.00 43.14 0  49  ASP B O   1 
ATOM   1661  C  CB  . ASP B  1 49  ? 85.990  75.809  124.941 1.00 47.86 0  49  ASP B CB  1 
ATOM   1662  C  CG  . ASP B  1 49  ? 84.917  75.808  123.882 1.00 53.41 0  49  ASP B CG  1 
ATOM   1663  O  OD1 . ASP B  1 49  ? 84.414  74.716  123.553 1.00 54.50 0  49  ASP B OD1 1 
ATOM   1664  O  OD2 . ASP B  1 49  ? 84.588  76.892  123.365 1.00 57.55 -1 49  ASP B OD2 1 
ATOM   1665  N  N   . ASP B  1 50  ? 87.211  75.289  127.854 1.00 42.43 0  50  ASP B N   1 
ATOM   1666  C  CA  . ASP B  1 50  ? 88.357  75.128  128.744 1.00 39.59 0  50  ASP B CA  1 
ATOM   1667  C  C   . ASP B  1 50  ? 88.344  73.768  129.430 1.00 37.98 0  50  ASP B C   1 
ATOM   1668  O  O   . ASP B  1 50  ? 89.400  73.167  129.644 1.00 44.44 0  50  ASP B O   1 
ATOM   1669  C  CB  . ASP B  1 50  ? 88.401  76.244  129.780 1.00 44.10 0  50  ASP B CB  1 
ATOM   1670  C  CG  . ASP B  1 50  ? 88.314  77.611  129.160 1.00 51.67 0  50  ASP B CG  1 
ATOM   1671  O  OD1 . ASP B  1 50  ? 88.670  77.748  127.973 1.00 50.08 0  50  ASP B OD1 1 
ATOM   1672  O  OD2 . ASP B  1 50  ? 87.923  78.561  129.872 1.00 54.20 -1 50  ASP B OD2 1 
ATOM   1673  N  N   . GLU B  1 51  ? 87.164  73.272  129.798 1.00 35.74 0  51  GLU B N   1 
ATOM   1674  C  CA  . GLU B  1 51  ? 87.077  71.915  130.327 1.00 37.97 0  51  GLU B CA  1 
ATOM   1675  C  C   . GLU B  1 51  ? 87.526  70.892  129.295 1.00 38.63 0  51  GLU B C   1 
ATOM   1676  O  O   . GLU B  1 51  ? 88.151  69.889  129.645 1.00 41.43 0  51  GLU B O   1 
ATOM   1677  C  CB  . GLU B  1 51  ? 85.656  71.604  130.788 1.00 42.43 0  51  GLU B CB  1 
ATOM   1678  C  CG  . GLU B  1 51  ? 85.121  72.513  131.860 1.00 45.43 0  51  GLU B CG  1 
ATOM   1679  C  CD  . GLU B  1 51  ? 86.100  72.739  132.981 1.00 51.53 0  51  GLU B CD  1 
ATOM   1680  O  OE1 . GLU B  1 51  ? 86.272  71.825  133.809 1.00 51.22 0  51  GLU B OE1 1 
ATOM   1681  O  OE2 . GLU B  1 51  ? 86.697  73.831  133.043 1.00 51.94 -1 51  GLU B OE2 1 
ATOM   1682  N  N   . LYS B  1 52  ? 87.202  71.119  128.021 1.00 41.04 0  52  LYS B N   1 
ATOM   1683  C  CA  . LYS B  1 52  ? 87.683  70.226  126.969 1.00 39.20 0  52  LYS B CA  1 
ATOM   1684  C  C   . LYS B  1 52  ? 89.202  70.277  126.855 1.00 34.72 0  52  LYS B C   1 
ATOM   1685  O  O   . LYS B  1 52  ? 89.849  69.249  126.639 1.00 34.40 0  52  LYS B O   1 
ATOM   1686  C  CB  . LYS B  1 52  ? 87.020  70.578  125.636 1.00 42.00 0  52  LYS B CB  1 
ATOM   1687  C  CG  . LYS B  1 52  ? 87.060  69.478  124.563 1.00 45.13 0  52  LYS B CG  1 
ATOM   1688  C  CD  . LYS B  1 52  ? 86.909  68.078  125.139 1.00 47.07 0  52  LYS B CD  1 
ATOM   1689  C  CE  . LYS B  1 52  ? 86.284  67.129  124.131 1.00 45.90 0  52  LYS B CE  1 
ATOM   1690  N  NZ  . LYS B  1 52  ? 85.978  65.794  124.718 1.00 44.28 1  52  LYS B NZ  1 
ATOM   1691  N  N   . GLY B  1 53  ? 89.788  71.460  127.011 1.00 36.78 0  53  GLY B N   1 
ATOM   1692  C  CA  . GLY B  1 53  ? 91.243  71.560  127.016 1.00 33.35 0  53  GLY B CA  1 
ATOM   1693  C  C   . GLY B  1 53  ? 91.883  70.836  128.187 1.00 32.64 0  53  GLY B C   1 
ATOM   1694  O  O   . GLY B  1 53  ? 92.902  70.156  128.033 1.00 33.43 0  53  GLY B O   1 
ATOM   1695  N  N   . HIS B  1 54  ? 91.292  70.971  129.375 1.00 35.74 0  54  HIS B N   1 
ATOM   1696  C  CA  . HIS B  1 54  ? 91.777  70.240  130.540 1.00 29.76 0  54  HIS B CA  1 
ATOM   1697  C  C   . HIS B  1 54  ? 91.660  68.739  130.342 1.00 28.62 0  54  HIS B C   1 
ATOM   1698  O  O   . HIS B  1 54  ? 92.559  67.983  130.724 1.00 32.83 0  54  HIS B O   1 
ATOM   1699  C  CB  . HIS B  1 54  ? 91.005  70.650  131.789 1.00 31.30 0  54  HIS B CB  1 
ATOM   1700  C  CG  . HIS B  1 54  ? 91.220  72.068  132.200 1.00 35.14 0  54  HIS B CG  1 
ATOM   1701  N  ND1 . HIS B  1 54  ? 90.339  72.746  133.011 1.00 37.75 0  54  HIS B ND1 1 
ATOM   1702  C  CD2 . HIS B  1 54  ? 92.215  72.938  131.916 1.00 36.46 0  54  HIS B CD2 1 
ATOM   1703  C  CE1 . HIS B  1 54  ? 90.784  73.972  133.211 1.00 39.17 0  54  HIS B CE1 1 
ATOM   1704  N  NE2 . HIS B  1 54  ? 91.920  74.114  132.556 1.00 39.71 0  54  HIS B NE2 1 
ATOM   1705  N  N   . ALA B  1 55  ? 90.550  68.286  129.765 1.00 30.87 0  55  ALA B N   1 
ATOM   1706  C  CA  . ALA B  1 55  ? 90.377  66.863  129.517 1.00 30.44 0  55  ALA B CA  1 
ATOM   1707  C  C   . ALA B  1 55  ? 91.376  66.363  128.487 1.00 27.87 0  55  ALA B C   1 
ATOM   1708  O  O   . ALA B  1 55  ? 91.869  65.239  128.591 1.00 27.42 0  55  ALA B O   1 
ATOM   1709  C  CB  . ALA B  1 55  ? 88.947  66.576  129.072 1.00 32.41 0  55  ALA B CB  1 
ATOM   1710  N  N   . ALA B  1 56  ? 91.693  67.188  127.489 1.00 28.19 0  56  ALA B N   1 
ATOM   1711  C  CA  . ALA B  1 56  ? 92.715  66.813  126.521 1.00 23.76 0  56  ALA B CA  1 
ATOM   1712  C  C   . ALA B  1 56  ? 94.067  66.654  127.191 1.00 26.18 0  56  ALA B C   1 
ATOM   1713  O  O   . ALA B  1 56  ? 94.782  65.683  126.930 1.00 27.88 0  56  ALA B O   1 
ATOM   1714  C  CB  . ALA B  1 56  ? 92.791  67.850  125.405 1.00 25.71 0  56  ALA B CB  1 
ATOM   1715  N  N   . LYS B  1 57  ? 94.435  67.601  128.058 1.00 27.99 0  57  LYS B N   1 
ATOM   1716  C  CA  . LYS B  1 57  ? 95.694  67.488  128.789 1.00 25.69 0  57  LYS B CA  1 
ATOM   1717  C  C   . LYS B  1 57  ? 95.724  66.242  129.662 1.00 26.82 0  57  LYS B C   1 
ATOM   1718  O  O   . LYS B  1 57  ? 96.746  65.553  129.736 1.00 30.78 0  57  LYS B O   1 
ATOM   1719  C  CB  . LYS B  1 57  ? 95.927  68.736  129.636 1.00 27.08 0  57  LYS B CB  1 
ATOM   1720  C  CG  . LYS B  1 57  ? 96.238  69.978  128.843 1.00 31.94 0  57  LYS B CG  1 
ATOM   1721  C  CD  . LYS B  1 57  ? 96.641  71.116  129.751 1.00 33.36 0  57  LYS B CD  1 
ATOM   1722  C  CE  . LYS B  1 57  ? 95.519  72.126  129.916 1.00 37.65 0  57  LYS B CE  1 
ATOM   1723  N  NZ  . LYS B  1 57  ? 95.859  73.157  130.932 1.00 42.36 1  57  LYS B NZ  1 
ATOM   1724  N  N   . LEU B  1 58  ? 94.613  65.929  130.326 1.00 25.61 0  58  LEU B N   1 
ATOM   1725  C  CA  . LEU B  1 58  ? 94.586  64.750  131.184 1.00 25.25 0  58  LEU B CA  1 
ATOM   1726  C  C   . LEU B  1 58  ? 94.679  63.467  130.374 1.00 25.28 0  58  LEU B C   1 
ATOM   1727  O  O   . LEU B  1 58  ? 95.344  62.517  130.788 1.00 26.68 0  58  LEU B O   1 
ATOM   1728  C  CB  . LEU B  1 58  ? 93.325  64.733  132.038 1.00 27.48 0  58  LEU B CB  1 
ATOM   1729  C  CG  . LEU B  1 58  ? 93.255  65.736  133.174 1.00 29.98 0  58  LEU B CG  1 
ATOM   1730  C  CD1 . LEU B  1 58  ? 91.821  66.075  133.437 1.00 31.73 0  58  LEU B CD1 1 
ATOM   1731  C  CD2 . LEU B  1 58  ? 93.897  65.160  134.399 1.00 30.30 0  58  LEU B CD2 1 
ATOM   1732  N  N   . VAL B  1 59  ? 94.009  63.414  129.224 1.00 27.81 0  59  VAL B N   1 
ATOM   1733  C  CA  . VAL B  1 59  ? 94.073  62.230  128.374 1.00 24.73 0  59  VAL B CA  1 
ATOM   1734  C  C   . VAL B  1 59  ? 95.480  62.046  127.830 1.00 26.07 0  59  VAL B C   1 
ATOM   1735  O  O   . VAL B  1 59  ? 96.008  60.929  127.804 1.00 28.41 0  59  VAL B O   1 
ATOM   1736  C  CB  . VAL B  1 59  ? 93.035  62.329  127.242 1.00 22.48 0  59  VAL B CB  1 
ATOM   1737  C  CG1 . VAL B  1 59  ? 93.306  61.298  126.175 1.00 24.80 0  59  VAL B CG1 1 
ATOM   1738  C  CG2 . VAL B  1 59  ? 91.656  62.136  127.790 1.00 24.22 0  59  VAL B CG2 1 
ATOM   1739  N  N   . GLN B  1 60  ? 96.112  63.136  127.395 1.00 26.16 0  60  GLN B N   1 
ATOM   1740  C  CA  . GLN B  1 60  ? 97.489  63.055  126.929 1.00 26.10 0  60  GLN B CA  1 
ATOM   1741  C  C   . GLN B  1 60  ? 98.418  62.567  128.028 1.00 25.63 0  60  GLN B C   1 
ATOM   1742  O  O   . GLN B  1 60  ? 99.310  61.753  127.777 1.00 29.66 0  60  GLN B O   1 
ATOM   1743  C  CB  . GLN B  1 60  ? 97.947  64.412  126.406 1.00 25.87 0  60  GLN B CB  1 
ATOM   1744  C  CG  . GLN B  1 60  ? 97.573  64.667  124.971 1.00 27.78 0  60  GLN B CG  1 
ATOM   1745  C  CD  . GLN B  1 60  ? 97.464  66.134  124.646 1.00 35.35 0  60  GLN B CD  1 
ATOM   1746  O  OE1 . GLN B  1 60  ? 97.376  66.974  125.536 1.00 33.75 0  60  GLN B OE1 1 
ATOM   1747  N  NE2 . GLN B  1 60  ? 97.482  66.455  123.362 1.00 37.44 0  60  GLN B NE2 1 
ATOM   1748  N  N   . ARG B  1 61  ? 98.220  63.045  129.257 1.00 26.51 0  61  ARG B N   1 
ATOM   1749  C  CA  . ARG B  1 61  ? 99.065  62.607  130.362 1.00 23.97 0  61  ARG B CA  1 
ATOM   1750  C  C   . ARG B  1 61  ? 98.827  61.143  130.706 1.00 26.32 0  61  ARG B C   1 
ATOM   1751  O  O   . ARG B  1 61  ? 99.771  60.420  131.035 1.00 31.21 0  61  ARG B O   1 
ATOM   1752  C  CB  . ARG B  1 61  ? 98.828  63.489  131.586 1.00 22.51 0  61  ARG B CB  1 
ATOM   1753  C  CG  . ARG B  1 61  ? 99.822  63.269  132.705 1.00 26.62 0  61  ARG B CG  1 
ATOM   1754  C  CD  . ARG B  1 61  ? 101.243 63.340  132.198 1.00 28.90 0  61  ARG B CD  1 
ATOM   1755  N  NE  . ARG B  1 61  ? 102.215 63.095  133.253 1.00 27.98 0  61  ARG B NE  1 
ATOM   1756  C  CZ  . ARG B  1 61  ? 103.516 63.309  133.141 1.00 26.14 0  61  ARG B CZ  1 
ATOM   1757  N  NH1 . ARG B  1 61  ? 104.034 63.846  132.054 1.00 29.13 1  61  ARG B NH1 1 
ATOM   1758  N  NH2 . ARG B  1 61  ? 104.317 62.968  134.141 1.00 24.74 0  61  ARG B NH2 1 
ATOM   1759  N  N   . ILE B  1 62  ? 97.577  60.686  130.656 1.00 24.61 0  62  ILE B N   1 
ATOM   1760  C  CA  . ILE B  1 62  ? 97.295  59.290  130.975 1.00 25.04 0  62  ILE B CA  1 
ATOM   1761  C  C   . ILE B  1 62  ? 97.873  58.376  129.908 1.00 29.29 0  62  ILE B C   1 
ATOM   1762  O  O   . ILE B  1 62  ? 98.385  57.294  130.211 1.00 32.00 0  62  ILE B O   1 
ATOM   1763  C  CB  . ILE B  1 62  ? 95.783  59.062  131.154 1.00 28.90 0  62  ILE B CB  1 
ATOM   1764  C  CG1 . ILE B  1 62  ? 95.262  59.835  132.356 1.00 27.87 0  62  ILE B CG1 1 
ATOM   1765  C  CG2 . ILE B  1 62  ? 95.483  57.602  131.361 1.00 28.28 0  62  ILE B CG2 1 
ATOM   1766  C  CD1 . ILE B  1 62  ? 93.811  60.184  132.256 1.00 26.83 0  62  ILE B CD1 1 
ATOM   1767  N  N   . LEU B  1 63  ? 97.817  58.794  128.646 1.00 29.94 0  63  LEU B N   1 
ATOM   1768  C  CA  . LEU B  1 63  ? 98.394  57.970  127.593 1.00 30.03 0  63  LEU B CA  1 
ATOM   1769  C  C   . LEU B  1 63  ? 99.914  57.963  127.667 1.00 29.92 0  63  LEU B C   1 
ATOM   1770  O  O   . LEU B  1 63  ? 100.541 56.920  127.463 1.00 34.63 0  63  LEU B O   1 
ATOM   1771  C  CB  . LEU B  1 63  ? 97.927  58.448  126.221 1.00 26.47 0  63  LEU B CB  1 
ATOM   1772  C  CG  . LEU B  1 63  ? 96.504  58.094  125.806 1.00 24.21 0  63  LEU B CG  1 
ATOM   1773  C  CD1 . LEU B  1 63  ? 96.072  58.998  124.691 1.00 21.74 0  63  LEU B CD1 1 
ATOM   1774  C  CD2 . LEU B  1 63  ? 96.407  56.659  125.390 1.00 25.55 0  63  LEU B CD2 1 
ATOM   1775  N  N   . PHE B  1 64  ? 100.525 59.115  127.953 1.00 29.37 0  64  PHE B N   1 
ATOM   1776  C  CA  . PHE B  1 64  ? 101.974 59.160  128.120 1.00 29.33 0  64  PHE B CA  1 
ATOM   1777  C  C   . PHE B  1 64  ? 102.425 58.256  129.256 1.00 31.85 0  64  PHE B C   1 
ATOM   1778  O  O   . PHE B  1 64  ? 103.433 57.556  129.137 1.00 36.82 0  64  PHE B O   1 
ATOM   1779  C  CB  . PHE B  1 64  ? 102.435 60.592  128.374 1.00 28.97 0  64  PHE B CB  1 
ATOM   1780  C  CG  . PHE B  1 64  ? 103.879 60.701  128.760 1.00 35.80 0  64  PHE B CG  1 
ATOM   1781  C  CD1 . PHE B  1 64  ? 104.869 60.301  127.886 1.00 35.68 0  64  PHE B CD1 1 
ATOM   1782  C  CD2 . PHE B  1 64  ? 104.250 61.165  130.007 1.00 36.32 0  64  PHE B CD2 1 
ATOM   1783  C  CE1 . PHE B  1 64  ? 106.196 60.387  128.237 1.00 33.66 0  64  PHE B CE1 1 
ATOM   1784  C  CE2 . PHE B  1 64  ? 105.580 61.250  130.359 1.00 34.77 0  64  PHE B CE2 1 
ATOM   1785  C  CZ  . PHE B  1 64  ? 106.549 60.862  129.476 1.00 32.78 0  64  PHE B CZ  1 
ATOM   1786  N  N   . LEU B  1 65  ? 101.687 58.248  130.359 1.00 30.83 0  65  LEU B N   1 
ATOM   1787  C  CA  . LEU B  1 65  ? 101.967 57.390  131.499 1.00 32.16 0  65  LEU B CA  1 
ATOM   1788  C  C   . LEU B  1 65  ? 101.560 55.947  131.260 1.00 34.19 0  65  LEU B C   1 
ATOM   1789  O  O   . LEU B  1 65  ? 101.521 55.166  132.214 1.00 38.13 0  65  LEU B O   1 
ATOM   1790  C  CB  . LEU B  1 65  ? 101.259 57.931  132.740 1.00 32.98 0  65  LEU B CB  1 
ATOM   1791  C  CG  . LEU B  1 65  ? 101.743 59.278  133.272 1.00 28.70 0  65  LEU B CG  1 
ATOM   1792  C  CD1 . LEU B  1 65  ? 101.075 59.586  134.585 1.00 29.29 0  65  LEU B CD1 1 
ATOM   1793  C  CD2 . LEU B  1 65  ? 103.248 59.298  133.419 1.00 34.31 0  65  LEU B CD2 1 
ATOM   1794  N  N   . GLU B  1 66  ? 101.263 55.589  130.011 1.00 34.88 0  66  GLU B N   1 
ATOM   1795  C  CA  . GLU B  1 66  ? 100.917 54.223  129.615 1.00 34.66 0  66  GLU B CA  1 
ATOM   1796  C  C   . GLU B  1 66  ? 99.691  53.707  130.361 1.00 36.73 0  66  GLU B C   1 
ATOM   1797  O  O   . GLU B  1 66  ? 99.628  52.548  130.772 1.00 41.79 0  66  GLU B O   1 
ATOM   1798  C  CB  . GLU B  1 66  ? 102.107 53.283  129.791 1.00 39.07 0  66  GLU B CB  1 
ATOM   1799  C  CG  . GLU B  1 66  ? 103.265 53.610  128.877 1.00 44.05 0  66  GLU B CG  1 
ATOM   1800  C  CD  . GLU B  1 66  ? 104.543 52.936  129.302 1.00 53.69 0  66  GLU B CD  1 
ATOM   1801  O  OE1 . GLU B  1 66  ? 104.470 51.984  130.105 1.00 59.72 0  66  GLU B OE1 1 
ATOM   1802  O  OE2 . GLU B  1 66  ? 105.621 53.358  128.834 1.00 50.06 -1 66  GLU B OE2 1 
ATOM   1803  N  N   . GLY B  1 67  ? 98.703  54.582  130.537 1.00 34.48 0  67  GLY B N   1 
ATOM   1804  C  CA  . GLY B  1 67  ? 97.414  54.201  131.059 1.00 31.79 0  67  GLY B CA  1 
ATOM   1805  C  C   . GLY B  1 67  ? 96.351  54.247  129.973 1.00 34.91 0  67  GLY B C   1 
ATOM   1806  O  O   . GLY B  1 67  ? 96.595  54.651  128.838 1.00 34.83 0  67  GLY B O   1 
ATOM   1807  N  N   . VAL B  1 68  ? 95.151  53.819  130.347 1.00 36.95 0  68  VAL B N   1 
ATOM   1808  C  CA  . VAL B  1 68  ? 94.010  53.793  129.440 1.00 34.02 0  68  VAL B CA  1 
ATOM   1809  C  C   . VAL B  1 68  ? 93.048  54.897  129.872 1.00 31.92 0  68  VAL B C   1 
ATOM   1810  O  O   . VAL B  1 68  ? 92.398  54.763  130.917 1.00 34.22 0  68  VAL B O   1 
ATOM   1811  C  CB  . VAL B  1 68  ? 93.316  52.425  129.440 1.00 30.44 0  68  VAL B CB  1 
ATOM   1812  C  CG1 . VAL B  1 68  ? 92.359  52.322  128.281 1.00 28.45 0  68  VAL B CG1 1 
ATOM   1813  C  CG2 . VAL B  1 68  ? 94.331  51.316  129.366 1.00 33.80 0  68  VAL B CG2 1 
ATOM   1814  N  N   . PRO B  1 69  ? 92.932  55.994  129.124 1.00 31.78 0  69  PRO B N   1 
ATOM   1815  C  CA  . PRO B  1 69  ? 91.984  57.045  129.505 1.00 30.69 0  69  PRO B CA  1 
ATOM   1816  C  C   . PRO B  1 69  ? 90.558  56.526  129.469 1.00 34.93 0  69  PRO B C   1 
ATOM   1817  O  O   . PRO B  1 69  ? 90.164  55.814  128.546 1.00 36.27 0  69  PRO B O   1 
ATOM   1818  C  CB  . PRO B  1 69  ? 92.211  58.130  128.448 1.00 28.12 0  69  PRO B CB  1 
ATOM   1819  C  CG  . PRO B  1 69  ? 93.508  57.821  127.845 1.00 30.15 0  69  PRO B CG  1 
ATOM   1820  C  CD  . PRO B  1 69  ? 93.656  56.343  127.895 1.00 34.20 0  69  PRO B CD  1 
ATOM   1821  N  N   . ASN B  1 70  ? 89.782  56.898  130.477 1.00 37.08 0  70  ASN B N   1 
ATOM   1822  C  CA  . ASN B  1 70  ? 88.380  56.507  130.563 1.00 37.77 0  70  ASN B CA  1 
ATOM   1823  C  C   . ASN B  1 70  ? 87.533  57.720  130.209 1.00 39.16 0  70  ASN B C   1 
ATOM   1824  O  O   . ASN B  1 70  ? 87.229  58.555  131.061 1.00 42.59 0  70  ASN B O   1 
ATOM   1825  C  CB  . ASN B  1 70  ? 88.046  55.978  131.947 1.00 38.68 0  70  ASN B CB  1 
ATOM   1826  C  CG  . ASN B  1 70  ? 86.739  55.229  131.976 1.00 46.19 0  70  ASN B CG  1 
ATOM   1827  O  OD1 . ASN B  1 70  ? 86.131  54.984  130.939 1.00 42.88 0  70  ASN B OD1 1 
ATOM   1828  N  ND2 . ASN B  1 70  ? 86.297  54.861  133.166 1.00 47.21 0  70  ASN B ND2 1 
ATOM   1829  N  N   . VAL B  1 71  ? 87.153  57.813  128.936 1.00 35.89 0  71  VAL B N   1 
ATOM   1830  C  CA  . VAL B  1 71  ? 86.250  58.859  128.483 1.00 39.64 0  71  VAL B CA  1 
ATOM   1831  C  C   . VAL B  1 71  ? 84.808  58.379  128.435 1.00 40.97 0  71  VAL B C   1 
ATOM   1832  O  O   . VAL B  1 71  ? 83.925  59.144  128.030 1.00 37.61 0  71  VAL B O   1 
ATOM   1833  C  CB  . VAL B  1 71  ? 86.678  59.414  127.111 1.00 39.33 0  71  VAL B CB  1 
ATOM   1834  C  CG1 . VAL B  1 71  ? 88.042  60.046  127.195 1.00 32.08 0  71  VAL B CG1 1 
ATOM   1835  C  CG2 . VAL B  1 71  ? 86.696  58.316  126.094 1.00 43.83 0  71  VAL B CG2 1 
ATOM   1836  N  N   . ALA B  1 72  ? 84.544  57.136  128.830 1.00 40.59 0  72  ALA B N   1 
ATOM   1837  C  CA  . ALA B  1 72  ? 83.184  56.616  128.800 1.00 42.46 0  72  ALA B CA  1 
ATOM   1838  C  C   . ALA B  1 72  ? 82.408  56.973  130.058 1.00 47.44 0  72  ALA B C   1 
ATOM   1839  O  O   . ALA B  1 72  ? 81.217  57.289  129.981 1.00 45.04 0  72  ALA B O   1 
ATOM   1840  C  CB  . ALA B  1 72  ? 83.204  55.101  128.615 1.00 41.22 0  72  ALA B CB  1 
ATOM   1841  N  N   . ALA B  1 73  ? 83.058  56.928  131.216 1.00 49.83 0  73  ALA B N   1 
ATOM   1842  C  CA  . ALA B  1 73  ? 82.372  57.182  132.473 1.00 47.82 0  73  ALA B CA  1 
ATOM   1843  C  C   . ALA B  1 73  ? 82.023  58.656  132.607 1.00 47.94 0  73  ALA B C   1 
ATOM   1844  O  O   . ALA B  1 73  ? 82.757  59.530  132.140 1.00 46.02 0  73  ALA B O   1 
ATOM   1845  C  CB  . ALA B  1 73  ? 83.236  56.738  133.650 1.00 44.25 0  73  ALA B CB  1 
ATOM   1846  N  N   . ARG B  1 74  ? 80.893  58.928  133.251 1.00 45.81 0  74  ARG B N   1 
ATOM   1847  C  CA  . ARG B  1 74  ? 80.437  60.286  133.490 1.00 47.72 0  74  ARG B CA  1 
ATOM   1848  C  C   . ARG B  1 74  ? 79.783  60.350  134.860 1.00 49.36 0  74  ARG B C   1 
ATOM   1849  O  O   . ARG B  1 74  ? 79.070  59.432  135.267 1.00 51.34 0  74  ARG B O   1 
ATOM   1850  C  CB  . ARG B  1 74  ? 79.444  60.749  132.420 1.00 48.52 0  74  ARG B CB  1 
ATOM   1851  C  CG  . ARG B  1 74  ? 80.101  61.058  131.102 1.00 46.10 0  74  ARG B CG  1 
ATOM   1852  C  CD  . ARG B  1 74  ? 80.628  62.471  131.045 1.00 44.37 0  74  ARG B CD  1 
ATOM   1853  N  NE  . ARG B  1 74  ? 80.925  62.920  129.689 1.00 41.92 0  74  ARG B NE  1 
ATOM   1854  C  CZ  . ARG B  1 74  ? 81.794  62.342  128.867 1.00 39.65 0  74  ARG B CZ  1 
ATOM   1855  N  NH1 . ARG B  1 74  ? 82.462  61.254  129.210 1.00 39.76 1  74  ARG B NH1 1 
ATOM   1856  N  NH2 . ARG B  1 74  ? 82.012  62.882  127.674 1.00 37.18 0  74  ARG B NH2 1 
ATOM   1857  N  N   . GLU B  1 75  ? 80.048  61.434  135.573 1.00 47.57 0  75  GLU B N   1 
ATOM   1858  C  CA  . GLU B  1 75  ? 79.395  61.698  136.842 1.00 47.34 0  75  GLU B CA  1 
ATOM   1859  C  C   . GLU B  1 75  ? 77.995  62.240  136.594 1.00 47.89 0  75  GLU B C   1 
ATOM   1860  O  O   . GLU B  1 75  ? 77.657  62.672  135.492 1.00 48.98 0  75  GLU B O   1 
ATOM   1861  C  CB  . GLU B  1 75  ? 80.209  62.690  137.670 1.00 46.43 0  75  GLU B CB  1 
ATOM   1862  C  CG  . GLU B  1 75  ? 81.407  62.084  138.356 1.00 49.37 0  75  GLU B CG  1 
ATOM   1863  C  CD  . GLU B  1 75  ? 82.465  63.115  138.677 1.00 55.07 0  75  GLU B CD  1 
ATOM   1864  O  OE1 . GLU B  1 75  ? 82.159  64.322  138.596 1.00 54.83 0  75  GLU B OE1 1 
ATOM   1865  O  OE2 . GLU B  1 75  ? 83.599  62.722  139.018 1.00 55.92 -1 75  GLU B OE2 1 
ATOM   1866  N  N   . ALA B  1 76  ? 77.175  62.213  137.638 1.00 50.67 0  76  ALA B N   1 
ATOM   1867  C  CA  . ALA B  1 76  ? 75.825  62.736  137.518 1.00 49.05 0  76  ALA B CA  1 
ATOM   1868  C  C   . ALA B  1 76  ? 75.870  64.242  137.316 1.00 48.57 0  76  ALA B C   1 
ATOM   1869  O  O   . ALA B  1 76  ? 76.553  64.961  138.047 1.00 45.97 0  76  ALA B O   1 
ATOM   1870  C  CB  . ALA B  1 76  ? 75.006  62.390  138.757 1.00 46.55 0  76  ALA B CB  1 
ATOM   1871  N  N   . LEU B  1 77  ? 75.145  64.716  136.315 1.00 46.64 0  77  LEU B N   1 
ATOM   1872  C  CA  . LEU B  1 77  ? 75.061  66.137  136.026 1.00 44.38 0  77  LEU B CA  1 
ATOM   1873  C  C   . LEU B  1 77  ? 73.984  66.759  136.894 1.00 45.86 0  77  LEU B C   1 
ATOM   1874  O  O   . LEU B  1 77  ? 72.941  66.148  137.136 1.00 47.45 0  77  LEU B O   1 
ATOM   1875  C  CB  . LEU B  1 77  ? 74.754  66.383  134.550 1.00 39.73 0  77  LEU B CB  1 
ATOM   1876  C  CG  . LEU B  1 77  ? 75.877  66.268  133.524 1.00 42.87 0  77  LEU B CG  1 
ATOM   1877  C  CD1 . LEU B  1 77  ? 76.308  64.842  133.306 1.00 46.40 0  77  LEU B CD1 1 
ATOM   1878  C  CD2 . LEU B  1 77  ? 75.401  66.854  132.234 1.00 42.15 0  77  LEU B CD2 1 
ATOM   1879  N  N   . ASN B  1 78  ? 74.244  67.966  137.374 1.00 42.72 0  78  ASN B N   1 
ATOM   1880  C  CA  . ASN B  1 78  ? 73.277  68.681  138.194 1.00 43.52 0  78  ASN B CA  1 
ATOM   1881  C  C   . ASN B  1 78  ? 72.861  69.899  137.379 1.00 41.56 0  78  ASN B C   1 
ATOM   1882  O  O   . ASN B  1 78  ? 73.515  70.940  137.412 1.00 41.32 0  78  ASN B O   1
[truncated: 2,666,900 more chars]
