# Supplementary material for: Unveiling Structural Heterogeneity and Evolutionary Adaptations of Heteromultimeric Bacterioferritin Nanocages
Source: Adv Sci (Weinh). 2025 Apr 1;12(20):2409957. doi: 10.1002/advs.202409957 (PMC12120770; doi:10.1002/advs.202409957)
Supplement: Supplementary file 2 — Supporting cif [file ADVS-12-2409957-s001.zip › D_1300048833_model-annotate_P1.pdb]

HEADER    OXIDOREDUCTASE                          20-JUN-24   9IIG              
TITLE     CRYO-EM STRUCTURE OF HETERO-BACTERIOFERRITIN SOBFR12 IN C1 SYMMETRY   
COMPND    MOL_ID: 1;                                                            
COMPND   2 MOLECULE: BACTERIOFERRITIN;                                          
COMPND   3 CHAIN: A, B, C, D, E, F, G, H, I, J, K, L;                           
COMPND   4 EC: 1.16.3.1;                                                        
COMPND   5 ENGINEERED: YES;                                                     
COMPND   6 MOL_ID: 2;                                                           
COMPND   7 MOLECULE: BACTERIOFERRITIN;                                          
COMPND   8 CHAIN: M, N, O, P, Q, R, S, T, U, V, W, X;                           
COMPND   9 EC: 1.16.3.1;                                                        
COMPND  10 ENGINEERED: YES                                                      
SOURCE    MOL_ID: 1;                                                            
SOURCE   2 ORGANISM_SCIENTIFIC: SHEWANELLA ONEIDENSIS MR-1;                     
SOURCE   3 ORGANISM_TAXID: 211586;                                              
SOURCE   4 GENE: BRF1, SO_1112;                                                 
SOURCE   5 EXPRESSION_SYSTEM: ESCHERICHIA COLI BL21(DE3);                       
SOURCE   6 EXPRESSION_SYSTEM_TAXID: 469008;                                     
SOURCE   7 MOL_ID: 2;                                                           
SOURCE   8 ORGANISM_SCIENTIFIC: SHEWANELLA ONEIDENSIS MR-1;                     
SOURCE   9 ORGANISM_TAXID: 211586;                                              
SOURCE  10 GENE: BRF2, SO_1111;                                                 
SOURCE  11 EXPRESSION_SYSTEM: ESCHERICHIA COLI BL21(DE3);                       
SOURCE  12 EXPRESSION_SYSTEM_TAXID: 469008                                      
KEYWDS    24-MER BACTERIOFERRITIN, METAL TRANSPORT, OXIDOREDUCTASE, HEME-       
KEYWDS   2 BINDING PROTEIN                                                      
EXPDTA    ELECTRON MICROSCOPY                                                   
AUTHOR    H.C.GAO,J.H.CHEN,Y.X.LI                                               
JRNL        AUTH   H.C.GAO,Y.X.LI                                               
JRNL        TITL   CRYO-EM STRUCTURE OF HETERO-BACTERIOFERRITIN ROM SHEWANELLA  
JRNL        TITL 2 ONEIDENSIS                                                   
JRNL        REF    TO BE PUBLISHED                                              
JRNL        REFN                                                                
REMARK   2                                                                      
REMARK   2 RESOLUTION.    2.60 ANGSTROMS.                                       
REMARK   3                                                                      
REMARK   3 REFINEMENT.                                                          
REMARK   3   SOFTWARE PACKAGES      : CRYOSPARC, CRYOSPARC, CRYOSPARC           
REMARK   3   RECONSTRUCTION SCHEMA  : NULL                                      
REMARK   3                                                                      
REMARK   3 EM MAP-MODEL FITTING AND REFINEMENT                                  
REMARK   3   PDB ENTRY                    : NULL                                
REMARK   3   REFINEMENT SPACE             : NULL                                
REMARK   3   REFINEMENT PROTOCOL          : NULL                                
REMARK   3   REFINEMENT TARGET            : NULL                                
REMARK   3   OVERALL ANISOTROPIC B VALUE  : NULL                                
REMARK   3                                                                      
REMARK   3 FITTING PROCEDURE : NULL                                             
REMARK   3                                                                      
REMARK   3 EM IMAGE RECONSTRUCTION STATISTICS                                   
REMARK   3   NOMINAL PIXEL SIZE (ANGSTROMS)    : NULL                           
REMARK   3   ACTUAL PIXEL SIZE  (ANGSTROMS)    : NULL                           
REMARK   3   EFFECTIVE RESOLUTION (ANGSTROMS)  : 2.600                          
REMARK   3   NUMBER OF PARTICLES               : 736353                         
REMARK   3   CTF CORRECTION METHOD             : NONE                           
REMARK   3                                                                      
REMARK   3 EM RECONSTRUCTION MAGNIFICATION CALIBRATION: NULL                    
REMARK   3                                                                      
REMARK   3 OTHER DETAILS: NULL                                                  
REMARK   4                                                                      
REMARK   4 9IIG COMPLIES WITH FORMAT V. 3.30, 13-JUL-11                         
REMARK 100                                                                      
REMARK 100 THIS ENTRY HAS BEEN PROCESSED BY PDBC ON 25-JUN-24.                  
REMARK 100 THE DEPOSITION ID IS D_1300048833.                                   
REMARK 245                                                                      
REMARK 245 EXPERIMENTAL DETAILS                                                 
REMARK 245   RECONSTRUCTION METHOD          : SINGLE PARTICLE                   
REMARK 245   SPECIMEN TYPE                  : NULL                              
REMARK 245                                                                      
REMARK 245 ELECTRON MICROSCOPE SAMPLE                                           
REMARK 245   SAMPLE TYPE                    : PARTICLE                          
REMARK 245   PARTICLE TYPE                  : POINT                             
REMARK 245   NAME OF SAMPLE                 : CRYO-EM STRUCTURE OF SHEWANELLE   
REMARK 245                                    ONEIDENSIS BACTERIOFERRITIN       
REMARK 245                                    SOBFR12 IN C1 SYMMETRY            
REMARK 245   SAMPLE CONCENTRATION (MG ML-1) : NULL                              
REMARK 245   SAMPLE SUPPORT DETAILS         : NULL                              
REMARK 245   SAMPLE VITRIFICATION DETAILS   : NULL                              
REMARK 245   SAMPLE BUFFER                  : NULL                              
REMARK 245   PH                             : 8.00                              
REMARK 245   SAMPLE DETAILS                 : NULL                              
REMARK 245                                                                      
REMARK 245 DATA ACQUISITION                                                     
REMARK 245   DATE OF EXPERIMENT                : NULL                           
REMARK 245   NUMBER OF MICROGRAPHS-IMAGES      : 6940                           
REMARK 245   TEMPERATURE (KELVIN)              : NULL                           
REMARK 245   MICROSCOPE MODEL                  : FEI TITAN KRIOS                
REMARK 245   DETECTOR TYPE                     : FEI FALCON IV (4K X 4K)        
REMARK 245   MINIMUM DEFOCUS (NM)              : 1000.00                        
REMARK 245   MAXIMUM DEFOCUS (NM)              : 1200.00                        
REMARK 245   MINIMUM TILT ANGLE (DEGREES)      : NULL                           
REMARK 245   MAXIMUM TILT ANGLE (DEGREES)      : NULL                           
REMARK 245   NOMINAL CS                        : NULL                           
REMARK 245   IMAGING MODE                      : BRIGHT FIELD                   
REMARK 245   ELECTRON DOSE (ELECTRONS NM**-2)  : 5000.00                        
REMARK 245   ILLUMINATION MODE                 : FLOOD BEAM                     
REMARK 245   NOMINAL MAGNIFICATION             : NULL                           
REMARK 245   CALIBRATED MAGNIFICATION          : NULL                           
REMARK 245   SOURCE                            : FIELD EMISSION GUN             
REMARK 245   ACCELERATION VOLTAGE (KV)         : 300                            
REMARK 245   IMAGING DETAILS                   : NULL                           
REMARK 247                                                                      
REMARK 247 ELECTRON MICROSCOPY                                                  
REMARK 247  THE COORDINATES IN THIS ENTRY WERE GENERATED FROM ELECTRON          
REMARK 247  MICROSCOPY DATA. PROTEIN DATA BANK CONVENTIONS REQUIRE              
REMARK 247  THAT CRYST1 AND SCALE RECORDS BE INCLUDED, BUT THE VALUES           
REMARK 247  ON THESE RECORDS ARE MEANINGLESS EXCEPT FOR THE CALCULATION         
REMARK 247  OF THE STRUCTURE FACTORS.                                           
REMARK 300                                                                      
REMARK 300 BIOMOLECULE: 1                                                       
REMARK 300 SEE REMARK 350 FOR THE AUTHOR PROVIDED AND/OR PROGRAM                
REMARK 300 GENERATED ASSEMBLY INFORMATION FOR THE STRUCTURE IN                  
REMARK 300 THIS ENTRY. THE REMARK MAY ALSO PROVIDE INFORMATION ON               
REMARK 300 BURIED SURFACE AREA.                                                 
REMARK 350                                                                      
REMARK 350 COORDINATES FOR A COMPLETE MULTIMER REPRESENTING THE KNOWN           
REMARK 350 BIOLOGICALLY SIGNIFICANT OLIGOMERIZATION STATE OF THE                
REMARK 350 MOLECULE CAN BE GENERATED BY APPLYING BIOMT TRANSFORMATIONS          
REMARK 350 GIVEN BELOW.  BOTH NON-CRYSTALLOGRAPHIC AND                          
REMARK 350 CRYSTALLOGRAPHIC OPERATIONS ARE GIVEN.                               
REMARK 350                                                                      
REMARK 350 BIOMOLECULE: 1                                                       
REMARK 350 AUTHOR DETERMINED BIOLOGICAL UNIT: 24-MERIC                          
REMARK 350 APPLY THE FOLLOWING TO CHAINS: A, B, C, D, E, F, G, H, I, J,         
REMARK 350                    AND CHAINS: K, L, M, N, O, P, Q, R, S,            
REMARK 350                    AND CHAINS: T, U, V, W, X                         
REMARK 350   BIOMT1   1  1.000000  0.000000  0.000000        0.00000            
REMARK 350   BIOMT2   1  0.000000  1.000000  0.000000        0.00000            
REMARK 350   BIOMT3   1  0.000000  0.000000  1.000000        0.00000            
REMARK 500                                                                      
REMARK 500 GEOMETRY AND STEREOCHEMISTRY                                         
REMARK 500 SUBTOPIC: CLOSE CONTACTS IN SAME ASYMMETRIC UNIT                     
REMARK 500                                                                      
REMARK 500 THE FOLLOWING ATOMS ARE IN CLOSE CONTACT.                            
REMARK 500                                                                      
REMARK 500  ATM1  RES C  SSEQI   ATM2  RES C  SSEQI           DISTANCE          
REMARK 500   OE1  GLN Q    10     NH2  ARG Q    13              2.19            
REMARK 500   OE1  GLN N    10     NH2  ARG N    13              2.19            
REMARK 500   OE1  GLN S    10     NH2  ARG S    13              2.19            
REMARK 500   OE1  GLN V    10     NH2  ARG V    13              2.19            
REMARK 500   OE1  GLN M    10     NH2  ARG M    13              2.19            
REMARK 500   OE1  GLN O    10     NH2  ARG O    13              2.19            
REMARK 500   OE1  GLN P    10     NH2  ARG P    13              2.19            
REMARK 500   OE1  GLN U    10     NH2  ARG U    13              2.19            
REMARK 500   OE1  GLN T    10     NH2  ARG T    13              2.19            
REMARK 500   OE1  GLN X    10     NH2  ARG X    13              2.19            
REMARK 500   OE1  GLN R    10     NH2  ARG R    13              2.19            
REMARK 500   OE1  GLN W    10     NH2  ARG W    13              2.19            
REMARK 500                                                                      
REMARK 500 REMARK: NULL                                                         
REMARK 500                                                                      
REMARK 500 GEOMETRY AND STEREOCHEMISTRY                                         
REMARK 500 SUBTOPIC: TORSION ANGLES                                             
REMARK 500                                                                      
REMARK 500 TORSION ANGLES OUTSIDE THE EXPECTED RAMACHANDRAN REGIONS:            
REMARK 500 (M=MODEL NUMBER; RES=RESIDUE NAME; C=CHAIN IDENTIFIER;               
REMARK 500 SSEQ=SEQUENCE NUMBER; I=INSERTION CODE).                             
REMARK 500                                                                      
REMARK 500 STANDARD TABLE:                                                      
REMARK 500 FORMAT:(10X,I3,1X,A3,1X,A1,I4,A1,4X,F7.2,3X,F7.2)                    
REMARK 500                                                                      
REMARK 500 EXPECTED VALUES: GJ KLEYWEGT AND TA JONES (1996). PHI/PSI-           
REMARK 500 CHOLOGY: RAMACHANDRAN REVISITED. STRUCTURE 4, 1395 - 1400            
REMARK 500                                                                      
REMARK 500  M RES CSSEQI        PSI       PHI                                   
REMARK 500    HIS A 131      -29.15   -143.44                                   
REMARK 500    HIS B 131      -29.17   -143.41                                   
REMARK 500    HIS C 131      -29.15   -143.41                                   
REMARK 500    HIS D 131      -29.19   -143.42                                   
REMARK 500    HIS E 131      -29.22   -143.42                                   
REMARK 500    HIS F 131      -29.18   -143.41                                   
REMARK 500    HIS G 131      -29.24   -143.38                                   
REMARK 500    HIS H 131      -29.20   -143.44                                   
REMARK 500    HIS I 131      -29.28   -143.40                                   
REMARK 500    HIS J 131      -29.18   -143.40                                   
REMARK 500    HIS K 131      -29.18   -143.43                                   
REMARK 500    HIS L 131      -29.24   -143.39                                   
REMARK 500                                                                      
REMARK 500 REMARK: NULL                                                         
REMARK 620                                                                      
REMARK 620 METAL COORDINATION                                                   
REMARK 620 (M=MODEL NUMBER; RES=RESIDUE NAME; C=CHAIN IDENTIFIER;               
REMARK 620 SSEQ=SEQUENCE NUMBER; I=INSERTION CODE):                             
REMARK 620                                                                      
REMARK 620 COORDINATION ANGLES FOR:  M RES CSSEQI METAL                         
REMARK 620                             HEM N 201  FE                            
REMARK 620 N RES CSSEQI ATOM                                                    
REMARK 620 1 MET M  52   SD                                                     
REMARK 620 2 HEM N 201   NA   74.8                                              
REMARK 620 3 HEM N 201   NB   92.4  87.0                                        
REMARK 620 4 HEM N 201   NC  103.8 177.2  95.5                                  
REMARK 620 5 HEM N 201   ND   83.5  88.5 174.7  88.9                            
REMARK 620 6 MET N  52   SD  148.1  80.2 105.9 100.3  76.2                      
REMARK 620 N                    1     2     3     4     5                       
REMARK 620                                                                      
REMARK 620 COORDINATION ANGLES FOR:  M RES CSSEQI METAL                         
REMARK 620                             HEM O 201  FE                            
REMARK 620 N RES CSSEQI ATOM                                                    
REMARK 620 1 MET O  52   SD                                                     
REMARK 620 2 HEM O 201   NA   76.3                                              
REMARK 620 3 HEM O 201   NB  112.7  87.0                                        
REMARK 620 4 HEM O 201   NC  103.8 177.2  95.5                                  
REMARK 620 5 HEM O 201   ND   69.0  88.5 174.6  88.9                            
REMARK 620 6 MET P  52   SD  135.2  71.8  96.4 106.6  79.3                      
REMARK 620 N                    1     2     3     4     5                       
REMARK 620                                                                      
REMARK 620 COORDINATION ANGLES FOR:  M RES CSSEQI METAL                         
REMARK 620                             HEM Q 201  FE                            
REMARK 620 N RES CSSEQI ATOM                                                    
REMARK 620 1 MET Q  52   SD                                                     
REMARK 620 2 HEM Q 201   NA   78.5                                              
REMARK 620 3 HEM Q 201   NB  100.0  87.0                                        
REMARK 620 4 HEM Q 201   NC   99.7 177.2  95.5                                  
REMARK 620 5 HEM Q 201   ND   76.2  88.5 174.7  88.9                            
REMARK 620 6 MET R  52   SD  144.1  81.4 108.4  99.0  73.8                      
REMARK 620 N                    1     2     3     4     5                       
REMARK 620                                                                      
REMARK 620 COORDINATION ANGLES FOR:  M RES CSSEQI METAL                         
REMARK 620                             HEM S 201  FE                            
REMARK 620 N RES CSSEQI ATOM                                                    
REMARK 620 1 MET S  52   SD                                                     
REMARK 620 2 HEM S 201   NA   74.7                                              
REMARK 620 3 HEM S 201   NB  104.3  87.0                                        
REMARK 620 4 HEM S 201   NC  105.8 177.2  95.5                                  
REMARK 620 5 HEM S 201   ND   77.4  88.6 174.7  88.9                            
REMARK 620 6 MET T  52   SD  142.8  73.3  92.5 105.3  83.4                      
REMARK 620 N                    1     2     3     4     5                       
REMARK 620                                                                      
REMARK 620 COORDINATION ANGLES FOR:  M RES CSSEQI METAL                         
REMARK 620                             HEM U 201  FE                            
REMARK 620 N RES CSSEQI ATOM                                                    
REMARK 620 1 MET U  52   SD                                                     
REMARK 620 2 HEM U 201   NA   76.2                                              
REMARK 620 3 HEM U 201   NB  103.7  87.0                                        
REMARK 620 4 HEM U 201   NC  104.4 177.2  95.4                                  
REMARK 620 5 HEM U 201   ND   78.1  88.5 174.7  88.9                            
REMARK 620 6 MET V  52   SD  143.5  75.6  97.4 102.8  78.6                      
REMARK 620 N                    1     2     3     4     5                       
REMARK 620                                                                      
REMARK 620 COORDINATION ANGLES FOR:  M RES CSSEQI METAL                         
REMARK 620                             HEM X 201  FE                            
REMARK 620 N RES CSSEQI ATOM                                                    
REMARK 620 1 MET W  52   SD                                                     
REMARK 620 2 HEM X 201   NA   73.8                                              
REMARK 620 3 HEM X 201   NB   99.8  87.0                                        
REMARK 620 4 HEM X 201   NC  104.5 177.2  95.5                                  
REMARK 620 5 HEM X 201   ND   76.0  88.5 174.7  88.9                            
REMARK 620 6 MET X  52   SD  139.1  82.9 112.3  97.2  70.1                      
REMARK 620 N                    1     2     3     4     5                       
REMARK 900                                                                      
REMARK 900 RELATED ENTRIES                                                      
REMARK 900 RELATED ID: EMD-60594   RELATED DB: EMDB                             
REMARK 900 CRYO-EM STRUCTURE OF SHEWANELLE ONEIDENSIS BACTERIOFERRITIN SOBFR12  
REMARK 900 IN C1 SYMMETRY                                                       
DBREF  9IIG A    1   155  UNP    Q8EHV0   Q8EHV0_SHEON     1    155             
DBREF  9IIG B    1   155  UNP    Q8EHV0   Q8EHV0_SHEON     1    155             
DBREF  9IIG C    1   155  UNP    Q8EHV0   Q8EHV0_SHEON     1    155             
DBREF  9IIG D    1   155  UNP    Q8EHV0   Q8EHV0_SHEON     1    155             
DBREF  9IIG E    1   155  UNP    Q8EHV0   Q8EHV0_SHEON     1    155             
DBREF  9IIG F    1   155  UNP    Q8EHV0   Q8EHV0_SHEON     1    155             
DBREF  9IIG G    1   155  UNP    Q8EHV0   Q8EHV0_SHEON     1    155             
DBREF  9IIG H    1   155  UNP    Q8EHV0   Q8EHV0_SHEON     1    155             
DBREF  9IIG I    1   155  UNP    Q8EHV0   Q8EHV0_SHEON     1    155             
DBREF  9IIG J    1   155  UNP    Q8EHV0   Q8EHV0_SHEON     1    155             
DBREF  9IIG K    1   155  UNP    Q8EHV0   Q8EHV0_SHEON     1    155             
DBREF  9IIG L    1   155  UNP    Q8EHV0   Q8EHV0_SHEON     1    155             
DBREF  9IIG M    1   157  UNP    Q8EHV1   Q8EHV1_SHEON     1    157             
DBREF  9IIG N    1   157  UNP    Q8EHV1   Q8EHV1_SHEON     1    157             
DBREF  9IIG O    1   157  UNP    Q8EHV1   Q8EHV1_SHEON     1    157             
DBREF  9IIG P    1   157  UNP    Q8EHV1   Q8EHV1_SHEON     1    157             
DBREF  9IIG Q    1   157  UNP    Q8EHV1   Q8EHV1_SHEON     1    157             
DBREF  9IIG R    1   157  UNP    Q8EHV1   Q8EHV1_SHEON     1    157             
DBREF  9IIG S    1   157  UNP    Q8EHV1   Q8EHV1_SHEON     1    157             
DBREF  9IIG T    1   157  UNP    Q8EHV1   Q8EHV1_SHEON     1    157             
DBREF  9IIG U    1   157  UNP    Q8EHV1   Q8EHV1_SHEON     1    157             
DBREF  9IIG V    1   157  UNP    Q8EHV1   Q8EHV1_SHEON     1    157             
DBREF  9IIG W    1   157  UNP    Q8EHV1   Q8EHV1_SHEON     1    157             
DBREF  9IIG X    1   157  UNP    Q8EHV1   Q8EHV1_SHEON     1    157             
SEQRES   1 A  155  MET LYS GLY ASP LYS ASP VAL ILE ASP ALA LEU ASN ARG          
SEQRES   2 A  155  LEU LEU THR GLY GLU LEU SER ALA MET ASP GLN TYR PHE          
SEQRES   3 A  155  VAL HIS ALA HIS MET TYR GLU ASP TRP GLY LEU ASN GLU          
SEQRES   4 A  155  LEU TYR GLU ARG ILE ALA HIS GLU SER ASP ASP GLU LYS          
SEQRES   5 A  155  GLY HIS ALA ALA LYS LEU VAL GLN ARG ILE LEU PHE LEU          
SEQRES   6 A  155  GLU GLY VAL PRO ASN VAL ALA ALA ARG GLU ALA LEU ASN          
SEQRES   7 A  155  ILE GLY SER ASN VAL GLU GLU MET LEU ARG ASN ASP LEU          
SEQRES   8 A  155  ALA TYR GLU TYR LYS VAL ALA ASP ASP LEU ARG LYS VAL          
SEQRES   9 A  155  ILE ALA LEU CYS GLU GLN LYS LYS ASP TYR GLN THR ARG          
SEQRES  10 A  155  GLU ILE LEU GLU VAL LEU LEU ASP ASP THR GLU SER ASP          
SEQRES  11 A  155  HIS MET TYR TRP LEU GLU LYS GLN LEU GLY LEU ILE ASP          
SEQRES  12 A  155  ARG ILE GLY LEU ALA ASN TYR LEU GLN THR LYS MET              
SEQRES   1 B  155  MET LYS GLY ASP LYS ASP VAL ILE ASP ALA LEU ASN ARG          
SEQRES   2 B  155  LEU LEU THR GLY GLU LEU SER ALA MET ASP GLN TYR PHE          
SEQRES   3 B  155  VAL HIS ALA HIS MET TYR GLU ASP TRP GLY LEU ASN GLU          
SEQRES   4 B  155  LEU TYR GLU ARG ILE ALA HIS GLU SER ASP ASP GLU LYS          
SEQRES   5 B  155  GLY HIS ALA ALA LYS LEU VAL GLN ARG ILE LEU PHE LEU          
SEQRES   6 B  155  GLU GLY VAL PRO ASN VAL ALA ALA ARG GLU ALA LEU ASN          
SEQRES   7 B  155  ILE GLY SER ASN VAL GLU GLU MET LEU ARG ASN ASP LEU          
SEQRES   8 B  155  ALA TYR GLU TYR LYS VAL ALA ASP ASP LEU ARG LYS VAL          
SEQRES   9 B  155  ILE ALA LEU CYS GLU GLN LYS LYS ASP TYR GLN THR ARG          
SEQRES  10 B  155  GLU ILE LEU GLU VAL LEU LEU ASP ASP THR GLU SER ASP          
SEQRES  11 B  155  HIS MET TYR TRP LEU GLU LYS GLN LEU GLY LEU ILE ASP          
SEQRES  12 B  155  ARG ILE GLY LEU ALA ASN TYR LEU GLN THR LYS MET              
SEQRES   1 C  155  MET LYS GLY ASP LYS ASP VAL ILE ASP ALA LEU ASN ARG          
SEQRES   2 C  155  LEU LEU THR GLY GLU LEU SER ALA MET ASP GLN TYR PHE          
SEQRES   3 C  155  VAL HIS ALA HIS MET TYR GLU ASP TRP GLY LEU ASN GLU          
SEQRES   4 C  155  LEU TYR GLU ARG ILE ALA HIS GLU SER ASP ASP GLU LYS          
SEQRES   5 C  155  GLY HIS ALA ALA LYS LEU VAL GLN ARG ILE LEU PHE LEU          
SEQRES   6 C  155  GLU GLY VAL PRO ASN VAL ALA ALA ARG GLU ALA LEU ASN          
SEQRES   7 C  155  ILE GLY SER ASN VAL GLU GLU MET LEU ARG ASN ASP LEU          
SEQRES   8 C  155  ALA TYR GLU TYR LYS VAL ALA ASP ASP LEU ARG LYS VAL          
SEQRES   9 C  155  ILE ALA LEU CYS GLU GLN LYS LYS ASP TYR GLN THR ARG          
SEQRES  10 C  155  GLU ILE LEU GLU VAL LEU LEU ASP ASP THR GLU SER ASP          
SEQRES  11 C  155  HIS MET TYR TRP LEU GLU LYS GLN LEU GLY LEU ILE ASP          
SEQRES  12 C  155  ARG ILE GLY LEU ALA ASN TYR LEU GLN THR LYS MET              
SEQRES   1 D  155  MET LYS GLY ASP LYS ASP VAL ILE ASP ALA LEU ASN ARG          
SEQRES   2 D  155  LEU LEU THR GLY GLU LEU SER ALA MET ASP GLN TYR PHE          
SEQRES   3 D  155  VAL HIS ALA HIS MET TYR GLU ASP TRP GLY LEU ASN GLU          
SEQRES   4 D  155  LEU TYR GLU ARG ILE ALA HIS GLU SER ASP ASP GLU LYS          
SEQRES   5 D  155  GLY HIS ALA ALA LYS LEU VAL GLN ARG ILE LEU PHE LEU          
SEQRES   6 D  155  GLU GLY VAL PRO ASN VAL ALA ALA ARG GLU ALA LEU ASN          
SEQRES   7 D  155  ILE GLY SER ASN VAL GLU GLU MET LEU ARG ASN ASP LEU          
SEQRES   8 D  155  ALA TYR GLU TYR LYS VAL ALA ASP ASP LEU ARG LYS VAL          
SEQRES   9 D  155  ILE ALA LEU CYS GLU GLN LYS LYS ASP TYR GLN THR ARG          
SEQRES  10 D  155  GLU ILE LEU GLU VAL LEU LEU ASP ASP THR GLU SER ASP          
SEQRES  11 D  155  HIS MET TYR TRP LEU GLU LYS GLN LEU GLY LEU ILE ASP          
SEQRES  12 D  155  ARG ILE GLY LEU ALA ASN TYR LEU GLN THR LYS MET              
SEQRES   1 E  155  MET LYS GLY ASP LYS ASP VAL ILE ASP ALA LEU ASN ARG          
SEQRES   2 E  155  LEU LEU THR GLY GLU LEU SER ALA MET ASP GLN TYR PHE          
SEQRES   3 E  155  VAL HIS ALA HIS MET TYR GLU ASP TRP GLY LEU ASN GLU          
SEQRES   4 E  155  LEU TYR GLU ARG ILE ALA HIS GLU SER ASP ASP GLU LYS          
SEQRES   5 E  155  GLY HIS ALA ALA LYS LEU VAL GLN ARG ILE LEU PHE LEU          
SEQRES   6 E  155  GLU GLY VAL PRO ASN VAL ALA ALA ARG GLU ALA LEU ASN          
SEQRES   7 E  155  ILE GLY SER ASN VAL GLU GLU MET LEU ARG ASN ASP LEU          
SEQRES   8 E  155  ALA TYR GLU TYR LYS VAL ALA ASP ASP LEU ARG LYS VAL          
SEQRES   9 E  155  ILE ALA LEU CYS GLU GLN LYS LYS ASP TYR GLN THR ARG          
SEQRES  10 E  155  GLU ILE LEU GLU VAL LEU LEU ASP ASP THR GLU SER ASP          
SEQRES  11 E  155  HIS MET TYR TRP LEU GLU LYS GLN LEU GLY LEU ILE ASP          
SEQRES  12 E  155  ARG ILE GLY LEU ALA ASN TYR LEU GLN THR LYS MET              
SEQRES   1 F  155  MET LYS GLY ASP LYS ASP VAL ILE ASP ALA LEU ASN ARG          
SEQRES   2 F  155  LEU LEU THR GLY GLU LEU SER ALA MET ASP GLN TYR PHE          
SEQRES   3 F  155  VAL HIS ALA HIS MET TYR GLU ASP TRP GLY LEU ASN GLU          
SEQRES   4 F  155  LEU TYR GLU ARG ILE ALA HIS GLU SER ASP ASP GLU LYS          
SEQRES   5 F  155  GLY HIS ALA ALA LYS LEU VAL GLN ARG ILE LEU PHE LEU          
SEQRES   6 F  155  GLU GLY VAL PRO ASN VAL ALA ALA ARG GLU ALA LEU ASN          
SEQRES   7 F  155  ILE GLY SER ASN VAL GLU GLU MET LEU ARG ASN ASP LEU          
SEQRES   8 F  155  ALA TYR GLU TYR LYS VAL ALA ASP ASP LEU ARG LYS VAL          
SEQRES   9 F  155  ILE ALA LEU CYS GLU GLN LYS LYS ASP TYR GLN THR ARG          
SEQRES  10 F  155  GLU ILE LEU GLU VAL LEU LEU ASP ASP THR GLU SER ASP          
SEQRES  11 F  155  HIS MET TYR TRP LEU GLU LYS GLN LEU GLY LEU ILE ASP          
SEQRES  12 F  155  ARG ILE GLY LEU ALA ASN TYR LEU GLN THR LYS MET              
SEQRES   1 G  155  MET LYS GLY ASP LYS ASP VAL ILE ASP ALA LEU ASN ARG          
SEQRES   2 G  155  LEU LEU THR GLY GLU LEU SER ALA MET ASP GLN TYR PHE          
SEQRES   3 G  155  VAL HIS ALA HIS MET TYR GLU ASP TRP GLY LEU ASN GLU          
SEQRES   4 G  155  LEU TYR GLU ARG ILE ALA HIS GLU SER ASP ASP GLU LYS          
SEQRES   5 G  155  GLY HIS ALA ALA LYS LEU VAL GLN ARG ILE LEU PHE LEU          
SEQRES   6 G  155  GLU GLY VAL PRO ASN VAL ALA ALA ARG GLU ALA LEU ASN          
SEQRES   7 G  155  ILE GLY SER ASN VAL GLU GLU MET LEU ARG ASN ASP LEU          
SEQRES   8 G  155  ALA TYR GLU TYR LYS VAL ALA ASP ASP LEU ARG LYS VAL          
SEQRES   9 G  155  ILE ALA LEU CYS GLU GLN LYS LYS ASP TYR GLN THR ARG          
SEQRES  10 G  155  GLU ILE LEU GLU VAL LEU LEU ASP ASP THR GLU SER ASP          
SEQRES  11 G  155  HIS MET TYR TRP LEU GLU LYS GLN LEU GLY LEU ILE ASP          
SEQRES  12 G  155  ARG ILE GLY LEU ALA ASN TYR LEU GLN THR LYS MET              
SEQRES   1 H  155  MET LYS GLY ASP LYS ASP VAL ILE ASP ALA LEU ASN ARG          
SEQRES   2 H  155  LEU LEU THR GLY GLU LEU SER ALA MET ASP GLN TYR PHE          
SEQRES   3 H  155  VAL HIS ALA HIS MET TYR GLU ASP TRP GLY LEU ASN GLU          
SEQRES   4 H  155  LEU TYR GLU ARG ILE ALA HIS GLU SER ASP ASP GLU LYS          
SEQRES   5 H  155  GLY HIS ALA ALA LYS LEU VAL GLN ARG ILE LEU PHE LEU          
SEQRES   6 H  155  GLU GLY VAL PRO ASN VAL ALA ALA ARG GLU ALA LEU ASN          
SEQRES   7 H  155  ILE GLY SER ASN VAL GLU GLU MET LEU ARG ASN ASP LEU          
SEQRES   8 H  155  ALA TYR GLU TYR LYS VAL ALA ASP ASP LEU ARG LYS VAL          
SEQRES   9 H  155  ILE ALA LEU CYS GLU GLN LYS LYS ASP TYR GLN THR ARG          
SEQRES  10 H  155  GLU ILE LEU GLU VAL LEU LEU ASP ASP THR GLU SER ASP          
SEQRES  11 H  155  HIS MET TYR TRP LEU GLU LYS GLN LEU GLY LEU ILE ASP          
SEQRES  12 H  155  ARG ILE GLY LEU ALA ASN TYR LEU GLN THR LYS MET              
SEQRES   1 I  155  MET LYS GLY ASP LYS ASP VAL ILE ASP ALA LEU ASN ARG          
SEQRES   2 I  155  LEU LEU THR GLY GLU LEU SER ALA MET ASP GLN TYR PHE          
SEQRES   3 I  155  VAL HIS ALA HIS MET TYR GLU ASP TRP GLY LEU ASN GLU          
SEQRES   4 I  155  LEU TYR GLU ARG ILE ALA HIS GLU SER ASP ASP GLU LYS          
SEQRES   5 I  155  GLY HIS ALA ALA LYS LEU VAL GLN ARG ILE LEU PHE LEU          
SEQRES   6 I  155  GLU GLY VAL PRO ASN VAL ALA ALA ARG GLU ALA LEU ASN          
SEQRES   7 I  155  ILE GLY SER ASN VAL GLU GLU MET LEU ARG ASN ASP LEU          
SEQRES   8 I  155  ALA TYR GLU TYR LYS VAL ALA ASP ASP LEU ARG LYS VAL          
SEQRES   9 I  155  ILE ALA LEU CYS GLU GLN LYS LYS ASP TYR GLN THR ARG          
SEQRES  10 I  155  GLU ILE LEU GLU VAL LEU LEU ASP ASP THR GLU SER ASP          
SEQRES  11 I  155  HIS MET TYR TRP LEU GLU LYS GLN LEU GLY LEU ILE ASP          
SEQRES  12 I  155  ARG ILE GLY LEU ALA ASN TYR LEU GLN THR LYS MET              
SEQRES   1 J  155  MET LYS GLY ASP LYS ASP VAL ILE ASP ALA LEU ASN ARG          
SEQRES   2 J  155  LEU LEU THR GLY GLU LEU SER ALA MET ASP GLN TYR PHE          
SEQRES   3 J  155  VAL HIS ALA HIS MET TYR GLU ASP TRP GLY LEU ASN GLU          
SEQRES   4 J  155  LEU TYR GLU ARG ILE ALA HIS GLU SER ASP ASP GLU LYS          
SEQRES   5 J  155  GLY HIS ALA ALA LYS LEU VAL GLN ARG ILE LEU PHE LEU          
SEQRES   6 J  155  GLU GLY VAL PRO ASN VAL ALA ALA ARG GLU ALA LEU ASN          
SEQRES   7 J  155  ILE GLY SER ASN VAL GLU GLU MET LEU ARG ASN ASP LEU          
SEQRES   8 J  155  ALA TYR GLU TYR LYS VAL ALA ASP ASP LEU ARG LYS VAL          
SEQRES   9 J  155  ILE ALA LEU CYS GLU GLN LYS LYS ASP TYR GLN THR ARG          
SEQRES  10 J  155  GLU ILE LEU GLU VAL LEU LEU ASP ASP THR GLU SER ASP          
SEQRES  11 J  155  HIS MET TYR TRP LEU GLU LYS GLN LEU GLY LEU ILE ASP          
SEQRES  12 J  155  ARG ILE GLY LEU ALA ASN TYR LEU GLN THR LYS MET              
SEQRES   1 K  155  MET LYS GLY ASP LYS ASP VAL ILE ASP ALA LEU ASN ARG          
SEQRES   2 K  155  LEU LEU THR GLY GLU LEU SER ALA MET ASP GLN TYR PHE          
SEQRES   3 K  155  VAL HIS ALA HIS MET TYR GLU ASP TRP GLY LEU ASN GLU          
SEQRES   4 K  155  LEU TYR GLU ARG ILE ALA HIS GLU SER ASP ASP GLU LYS          
SEQRES   5 K  155  GLY HIS ALA ALA LYS LEU VAL GLN ARG ILE LEU PHE LEU          
SEQRES   6 K  155  GLU GLY VAL PRO ASN VAL ALA ALA ARG GLU ALA LEU ASN          
SEQRES   7 K  155  ILE GLY SER ASN VAL GLU GLU MET LEU ARG ASN ASP LEU          
SEQRES   8 K  155  ALA TYR GLU TYR LYS VAL ALA ASP ASP LEU ARG LYS VAL          
SEQRES   9 K  155  ILE ALA LEU CYS GLU GLN LYS LYS ASP TYR GLN THR ARG          
SEQRES  10 K  155  GLU ILE LEU GLU VAL LEU LEU ASP ASP THR GLU SER ASP          
SEQRES  11 K  155  HIS MET TYR TRP LEU GLU LYS GLN LEU GLY LEU ILE ASP          
SEQRES  12 K  155  ARG ILE GLY LEU ALA ASN TYR LEU GLN THR LYS MET              
SEQRES   1 L  155  MET LYS GLY ASP LYS ASP VAL ILE ASP ALA LEU ASN ARG          
SEQRES   2 L  155  LEU LEU THR GLY GLU LEU SER ALA MET ASP GLN TYR PHE          
SEQRES   3 L  155  VAL HIS ALA HIS MET TYR GLU ASP TRP GLY LEU ASN GLU          
SEQRES   4 L  155  LEU TYR GLU ARG ILE ALA HIS GLU SER ASP ASP GLU LYS          
SEQRES   5 L  155  GLY HIS ALA ALA LYS LEU VAL GLN ARG ILE LEU PHE LEU          
SEQRES   6 L  155  GLU GLY VAL PRO ASN VAL ALA ALA ARG GLU ALA LEU ASN          
SEQRES   7 L  155  ILE GLY SER ASN VAL GLU GLU MET LEU ARG ASN ASP LEU          
SEQRES   8 L  155  ALA TYR GLU TYR LYS VAL ALA ASP ASP LEU ARG LYS VAL          
SEQRES   9 L  155  ILE ALA LEU CYS GLU GLN LYS LYS ASP TYR GLN THR ARG          
SEQRES  10 L  155  GLU ILE LEU GLU VAL LEU LEU ASP ASP THR GLU SER ASP          
SEQRES  11 L  155  HIS MET TYR TRP LEU GLU LYS GLN LEU GLY LEU ILE ASP          
SEQRES  12 L  155  ARG ILE GLY LEU ALA ASN TYR LEU GLN THR LYS MET              
SEQRES   1 M  157  MET LYS GLY HIS PRO LYS VAL VAL GLY GLN LEU ASN ARG          
SEQRES   2 M  157  VAL LEU THR CYS GLU LEU THR ALA ILE ASN GLN TYR PHE          
SEQRES   3 M  157  LEU HIS ALA ARG MET PHE LYS HIS TRP GLY LEU GLU LYS          
SEQRES   4 M  157  LEU ASN HIS VAL GLU TYR LYS LYS SER ILE GLU ASP MET          
SEQRES   5 M  157  LYS HIS ALA ASP LYS LEU ILE GLU ARG VAL LEU PHE LEU          
SEQRES   6 M  157  GLU GLY LEU PRO ASN LEU GLN GLN LEU GLU LYS LEU ARG          
SEQRES   7 M  157  ILE GLY GLU HIS ALA GLN GLU MET LEU ASP CYS ASP LEU          
SEQRES   8 M  157  ALA MET VAL GLN GLU GLN LEU THR LEU LEU ARG ASP ALA          
SEQRES   9 M  157  ILE THR LEU CYS GLU ALA GLU GLN ASP TYR VAL SER ARG          
SEQRES  10 M  157  ASP LEU LEU GLU ASP ILE LEU GLU ASP GLU GLU GLU HIS          
SEQRES  11 M  157  LEU ASP TRP LEU GLU SER GLN ARG GLU LEU ILE GLY LEU          
SEQRES  12 M  157  THR GLY ILE GLN ASN TYR LEU GLN SER GLN ILE SER GLU          
SEQRES  13 M  157  SER                                                          
SEQRES   1 N  157  MET LYS GLY HIS PRO LYS VAL VAL GLY GLN LEU ASN ARG          
SEQRES   2 N  157  VAL LEU THR CYS GLU LEU THR ALA ILE ASN GLN TYR PHE          
SEQRES   3 N  157  LEU HIS ALA ARG MET PHE LYS HIS TRP GLY LEU GLU LYS          
SEQRES   4 N  157  LEU ASN HIS VAL GLU TYR LYS LYS SER ILE GLU ASP MET          
SEQRES   5 N  157  LYS HIS ALA ASP LYS LEU ILE GLU ARG VAL LEU PHE LEU          
SEQRES   6 N  157  GLU GLY LEU PRO ASN LEU GLN GLN LEU GLU LYS LEU ARG          
SEQRES   7 N  157  ILE GLY GLU HIS ALA GLN GLU MET LEU ASP CYS ASP LEU          
SEQRES   8 N  157  ALA MET VAL GLN GLU GLN LEU THR LEU LEU ARG ASP ALA          
SEQRES   9 N  157  ILE THR LEU CYS GLU ALA GLU GLN ASP TYR VAL SER ARG          
SEQRES  10 N  157  ASP LEU LEU GLU ASP ILE LEU GLU ASP GLU GLU GLU HIS          
SEQRES  11 N  157  LEU ASP TRP LEU GLU SER GLN ARG GLU LEU ILE GLY LEU          
SEQRES  12 N  157  THR GLY ILE GLN ASN TYR LEU GLN SER GLN ILE SER GLU          
SEQRES  13 N  157  SER                                                          
SEQRES   1 O  157  MET LYS GLY HIS PRO LYS VAL VAL GLY GLN LEU ASN ARG          
SEQRES   2 O  157  VAL LEU THR CYS GLU LEU THR ALA ILE ASN GLN TYR PHE          
SEQRES   3 O  157  LEU HIS ALA ARG MET PHE LYS HIS TRP GLY LEU GLU LYS          
SEQRES   4 O  157  LEU ASN HIS VAL GLU TYR LYS LYS SER ILE GLU ASP MET          
SEQRES   5 O  157  LYS HIS ALA ASP LYS LEU ILE GLU ARG VAL LEU PHE LEU          
SEQRES   6 O  157  GLU GLY LEU PRO ASN LEU GLN GLN LEU GLU LYS LEU ARG          
SEQRES   7 O  157  ILE GLY GLU HIS ALA GLN GLU MET LEU ASP CYS ASP LEU          
SEQRES   8 O  157  ALA MET VAL GLN GLU GLN LEU THR LEU LEU ARG ASP ALA          
SEQRES   9 O  157  ILE THR LEU CYS GLU ALA GLU GLN ASP TYR VAL SER ARG          
SEQRES  10 O  157  ASP LEU LEU GLU ASP ILE LEU GLU ASP GLU GLU GLU HIS          
SEQRES  11 O  157  LEU ASP TRP LEU GLU SER GLN ARG GLU LEU ILE GLY LEU          
SEQRES  12 O  157  THR GLY ILE GLN ASN TYR LEU GLN SER GLN ILE SER GLU          
SEQRES  13 O  157  SER                                                          
SEQRES   1 P  157  MET LYS GLY HIS PRO LYS VAL VAL GLY GLN LEU ASN ARG          
SEQRES   2 P  157  VAL LEU THR CYS GLU LEU THR ALA ILE ASN GLN TYR PHE          
SEQRES   3 P  157  LEU HIS ALA ARG MET PHE LYS HIS TRP GLY LEU GLU LYS          
SEQRES   4 P  157  LEU ASN HIS VAL GLU TYR LYS LYS SER ILE GLU ASP MET          
SEQRES   5 P  157  LYS HIS ALA ASP LYS LEU ILE GLU ARG VAL LEU PHE LEU          
SEQRES   6 P  157  GLU GLY LEU PRO ASN LEU GLN GLN LEU GLU LYS LEU ARG          
SEQRES   7 P  157  ILE GLY GLU HIS ALA GLN GLU MET LEU ASP CYS ASP LEU          
SEQRES   8 P  157  ALA MET VAL GLN GLU GLN LEU THR LEU LEU ARG ASP ALA          
SEQRES   9 P  157  ILE THR LEU CYS GLU ALA GLU GLN ASP TYR VAL SER ARG          
SEQRES  10 P  157  ASP LEU LEU GLU ASP ILE LEU GLU ASP GLU GLU GLU HIS          
SEQRES  11 P  157  LEU ASP TRP LEU GLU SER GLN ARG GLU LEU ILE GLY LEU          
SEQRES  12 P  157  THR GLY ILE GLN ASN TYR LEU GLN SER GLN ILE SER GLU          
SEQRES  13 P  157  SER                                                          
SEQRES   1 Q  157  MET LYS GLY HIS PRO LYS VAL VAL GLY GLN LEU ASN ARG          
SEQRES   2 Q  157  VAL LEU THR CYS GLU LEU THR ALA ILE ASN GLN TYR PHE          
SEQRES   3 Q  157  LEU HIS ALA ARG MET PHE LYS HIS TRP GLY LEU GLU LYS          
SEQRES   4 Q  157  LEU ASN HIS VAL GLU TYR LYS LYS SER ILE GLU ASP MET          
SEQRES   5 Q  157  LYS HIS ALA ASP LYS LEU ILE GLU ARG VAL LEU PHE LEU          
SEQRES   6 Q  157  GLU GLY LEU PRO ASN LEU GLN GLN LEU GLU LYS LEU ARG          
SEQRES   7 Q  157  ILE GLY GLU HIS ALA GLN GLU MET LEU ASP CYS ASP LEU          
SEQRES   8 Q  157  ALA MET VAL GLN GLU GLN LEU THR LEU LEU ARG ASP ALA          
SEQRES   9 Q  157  ILE THR LEU CYS GLU ALA GLU GLN ASP TYR VAL SER ARG          
SEQRES  10 Q  157  ASP LEU LEU GLU ASP ILE LEU GLU ASP GLU GLU GLU HIS          
SEQRES  11 Q  157  LEU ASP TRP LEU GLU SER GLN ARG GLU LEU ILE GLY LEU          
SEQRES  12 Q  157  THR GLY ILE GLN ASN TYR LEU GLN SER GLN ILE SER GLU          
SEQRES  13 Q  157  SER                                                          
SEQRES   1 R  157  MET LYS GLY HIS PRO LYS VAL VAL GLY GLN LEU ASN ARG          
SEQRES   2 R  157  VAL LEU THR CYS GLU LEU THR ALA ILE ASN GLN TYR PHE          
SEQRES   3 R  157  LEU HIS ALA ARG MET PHE LYS HIS TRP GLY LEU GLU LYS          
SEQRES   4 R  157  LEU ASN HIS VAL GLU TYR LYS LYS SER ILE GLU ASP MET          
SEQRES   5 R  157  LYS HIS ALA ASP LYS LEU ILE GLU ARG VAL LEU PHE LEU          
SEQRES   6 R  157  GLU GLY LEU PRO ASN LEU GLN GLN LEU GLU LYS LEU ARG          
SEQRES   7 R  157  ILE GLY GLU HIS ALA GLN GLU MET LEU ASP CYS ASP LEU          
SEQRES   8 R  157  ALA MET VAL GLN GLU GLN LEU THR LEU LEU ARG ASP ALA          
SEQRES   9 R  157  ILE THR LEU CYS GLU ALA GLU GLN ASP TYR VAL SER ARG          
SEQRES  10 R  157  ASP LEU LEU GLU ASP ILE LEU GLU ASP GLU GLU GLU HIS          
SEQRES  11 R  157  LEU ASP TRP LEU GLU SER GLN ARG GLU LEU ILE GLY LEU          
SEQRES  12 R  157  THR GLY ILE GLN ASN TYR LEU GLN SER GLN ILE SER GLU          
SEQRES  13 R  157  SER                                                          
SEQRES   1 S  157  MET LYS GLY HIS PRO LYS VAL VAL GLY GLN LEU ASN ARG          
SEQRES   2 S  157  VAL LEU THR CYS GLU LEU THR ALA ILE ASN GLN TYR PHE          
SEQRES   3 S  157  LEU HIS ALA ARG MET PHE LYS HIS TRP GLY LEU GLU LYS          
SEQRES   4 S  157  LEU ASN HIS VAL GLU TYR LYS LYS SER ILE GLU ASP MET          
SEQRES   5 S  157  LYS HIS ALA ASP LYS LEU ILE GLU ARG VAL LEU PHE LEU          
SEQRES   6 S  157  GLU GLY LEU PRO ASN LEU GLN GLN LEU GLU LYS LEU ARG          
SEQRES   7 S  157  ILE GLY GLU HIS ALA GLN GLU MET LEU ASP CYS ASP LEU          
SEQRES   8 S  157  ALA MET VAL GLN GLU GLN LEU THR LEU LEU ARG ASP ALA          
SEQRES   9 S  157  ILE THR LEU CYS GLU ALA GLU GLN ASP TYR VAL SER ARG          
SEQRES  10 S  157  ASP LEU LEU GLU ASP ILE LEU GLU ASP GLU GLU GLU HIS          
SEQRES  11 S  157  LEU ASP TRP LEU GLU SER GLN ARG GLU LEU ILE GLY LEU          
SEQRES  12 S  157  THR GLY ILE GLN ASN TYR LEU GLN SER GLN ILE SER GLU          
SEQRES  13 S  157  SER                                                          
SEQRES   1 T  157  MET LYS GLY HIS PRO LYS VAL VAL GLY GLN LEU ASN ARG          
SEQRES   2 T  157  VAL LEU THR CYS GLU LEU THR ALA ILE ASN GLN TYR PHE          
SEQRES   3 T  157  LEU HIS ALA ARG MET PHE LYS HIS TRP GLY LEU GLU LYS          
SEQRES   4 T  157  LEU ASN HIS VAL GLU TYR LYS LYS SER ILE GLU ASP MET          
SEQRES   5 T  157  LYS HIS ALA ASP LYS LEU ILE GLU ARG VAL LEU PHE LEU          
SEQRES   6 T  157  GLU GLY LEU PRO ASN LEU GLN GLN LEU GLU LYS LEU ARG          
SEQRES   7 T  157  ILE GLY GLU HIS ALA GLN GLU MET LEU ASP CYS ASP LEU          
SEQRES   8 T  157  ALA MET VAL GLN GLU GLN LEU THR LEU LEU ARG ASP ALA          
SEQRES   9 T  157  ILE THR LEU CYS GLU ALA GLU GLN ASP TYR VAL SER ARG          
SEQRES  10 T  157  ASP LEU LEU GLU ASP ILE LEU GLU ASP GLU GLU GLU HIS          
SEQRES  11 T  157  LEU ASP TRP LEU GLU SER GLN ARG GLU LEU ILE GLY LEU          
SEQRES  12 T  157  THR GLY ILE GLN ASN TYR LEU GLN SER GLN ILE SER GLU          
SEQRES  13 T  157  SER                                                          
SEQRES   1 U  157  MET LYS GLY HIS PRO LYS VAL VAL GLY GLN LEU ASN ARG          
SEQRES   2 U  157  VAL LEU THR CYS GLU LEU THR ALA ILE ASN GLN TYR PHE          
SEQRES   3 U  157  LEU HIS ALA ARG MET PHE LYS HIS TRP GLY LEU GLU LYS          
SEQRES   4 U  157  LEU ASN HIS VAL GLU TYR LYS LYS SER ILE GLU ASP MET          
SEQRES   5 U  157  LYS HIS ALA ASP LYS LEU ILE GLU ARG VAL LEU PHE LEU          
SEQRES   6 U  157  GLU GLY LEU PRO ASN LEU GLN GLN LEU GLU LYS LEU ARG          
SEQRES   7 U  157  ILE GLY GLU HIS ALA GLN GLU MET LEU ASP CYS ASP LEU          
SEQRES   8 U  157  ALA MET VAL GLN GLU GLN LEU THR LEU LEU ARG ASP ALA          
SEQRES   9 U  157  ILE THR LEU CYS GLU ALA GLU GLN ASP TYR VAL SER ARG          
SEQRES  10 U  157  ASP LEU LEU GLU ASP ILE LEU GLU ASP GLU GLU GLU HIS          
SEQRES  11 U  157  LEU ASP TRP LEU GLU SER GLN ARG GLU LEU ILE GLY LEU          
SEQRES  12 U  157  THR GLY ILE GLN ASN TYR LEU GLN SER GLN ILE SER GLU          
SEQRES  13 U  157  SER                                                          
SEQRES   1 V  157  MET LYS GLY HIS PRO LYS VAL VAL GLY GLN LEU ASN ARG          
SEQRES   2 V  157  VAL LEU THR CYS GLU LEU THR ALA ILE ASN GLN TYR PHE          
SEQRES   3 V  157  LEU HIS ALA ARG MET PHE LYS HIS TRP GLY LEU GLU LYS          
SEQRES   4 V  157  LEU ASN HIS VAL GLU TYR LYS LYS SER ILE GLU ASP MET          
SEQRES   5 V  157  LYS HIS ALA ASP LYS LEU ILE GLU ARG VAL LEU PHE LEU          
SEQRES   6 V  157  GLU GLY LEU PRO ASN LEU GLN GLN LEU GLU LYS LEU ARG          
SEQRES   7 V  157  ILE GLY GLU HIS ALA GLN GLU MET LEU ASP CYS ASP LEU          
SEQRES   8 V  157  ALA MET VAL GLN GLU GLN LEU THR LEU LEU ARG ASP ALA          
SEQRES   9 V  157  ILE THR LEU CYS GLU ALA GLU GLN ASP TYR VAL SER ARG          
SEQRES  10 V  157  ASP LEU LEU GLU ASP ILE LEU GLU ASP GLU GLU GLU HIS          
SEQRES  11 V  157  LEU ASP TRP LEU GLU SER GLN ARG GLU LEU ILE GLY LEU          
SEQRES  12 V  157  THR GLY ILE GLN ASN TYR LEU GLN SER GLN ILE SER GLU          
SEQRES  13 V  157  SER                                                          
SEQRES   1 W  157  MET LYS GLY HIS PRO LYS VAL VAL GLY GLN LEU ASN ARG          
SEQRES   2 W  157  VAL LEU THR CYS GLU LEU THR ALA ILE ASN GLN TYR PHE          
SEQRES   3 W  157  LEU HIS ALA ARG MET PHE LYS HIS TRP GLY LEU GLU LYS          
SEQRES   4 W  157  LEU ASN HIS VAL GLU TYR LYS LYS SER ILE GLU ASP MET          
SEQRES   5 W  157  LYS HIS ALA ASP LYS LEU ILE GLU ARG VAL LEU PHE LEU          
SEQRES   6 W  157  GLU GLY LEU PRO ASN LEU GLN GLN LEU GLU LYS LEU ARG          
SEQRES   7 W  157  ILE GLY GLU HIS ALA GLN GLU MET LEU ASP CYS ASP LEU          
SEQRES   8 W  157  ALA MET VAL GLN GLU GLN LEU THR LEU LEU ARG ASP ALA          
SEQRES   9 W  157  ILE THR LEU CYS GLU ALA GLU GLN ASP TYR VAL SER ARG          
SEQRES  10 W  157  ASP LEU LEU GLU ASP ILE LEU GLU ASP GLU GLU GLU HIS          
SEQRES  11 W  157  LEU ASP TRP LEU GLU SER GLN ARG GLU LEU ILE GLY LEU          
SEQRES  12 W  157  THR GLY ILE GLN ASN TYR LEU GLN SER GLN ILE SER GLU          
SEQRES  13 W  157  SER                                                          
SEQRES   1 X  157  MET LYS GLY HIS PRO LYS VAL VAL GLY GLN LEU ASN ARG          
SEQRES   2 X  157  VAL LEU THR CYS GLU LEU THR ALA ILE ASN GLN TYR PHE          
SEQRES   3 X  157  LEU HIS ALA ARG MET PHE LYS HIS TRP GLY LEU GLU LYS          
SEQRES   4 X  157  LEU ASN HIS VAL GLU TYR LYS LYS SER ILE GLU ASP MET          
SEQRES   5 X  157  LYS HIS ALA ASP LYS LEU ILE GLU ARG VAL LEU PHE LEU          
SEQRES   6 X  157  GLU GLY LEU PRO ASN LEU GLN GLN LEU GLU LYS LEU ARG          
SEQRES   7 X  157  ILE GLY GLU HIS ALA GLN GLU MET LEU ASP CYS ASP LEU          
SEQRES   8 X  157  ALA MET VAL GLN GLU GLN LEU THR LEU LEU ARG ASP ALA          
SEQRES   9 X  157  ILE THR LEU CYS GLU ALA GLU GLN ASP TYR VAL SER ARG          
SEQRES  10 X  157  ASP LEU LEU GLU ASP ILE LEU GLU ASP GLU GLU GLU HIS          
SEQRES  11 X  157  LEU ASP TRP LEU GLU SER GLN ARG GLU LEU ILE GLY LEU          
SEQRES  12 X  157  THR GLY ILE GLN ASN TYR LEU GLN SER GLN ILE SER GLU          
SEQRES  13 X  157  SER                                                          
HET    HEM  N 201      43                                                       
HET    HEM  O 201      43                                                       
HET    HEM  Q 201      43                                                       
HET    HEM  S 201      43                                                       
HET    HEM  U 201      43                                                       
HET    HEM  X 201      43                                                       
HETNAM     HEM PROTOPORPHYRIN IX CONTAINING FE                                  
HETSYN     HEM HEME                                                             
FORMUL  25  HEM    6(C34 H32 FE N4 O4)                                          
HELIX    1 AA1 ASP A    4  TRP A   35  1                                  32    
HELIX    2 AA2 LEU A   37  LEU A   65  1                                  29    
HELIX    3 AA3 ASN A   82  LYS A  111  1                                  30    
HELIX    4 AA4 ASP A  113  HIS A  131  1                                  19    
HELIX    5 AA5 HIS A  131  GLY A  146  1                                  16    
HELIX    6 AA6 GLY A  146  LYS A  154  1                                   9    
HELIX    7 AA7 ASP B    4  TRP B   35  1                                  32    
HELIX    8 AA8 LEU B   37  LEU B   65  1                                  29    
HELIX    9 AA9 ASN B   82  LYS B  111  1                                  30    
HELIX   10 AB1 ASP B  113  HIS B  131  1                                  19    
HELIX   11 AB2 HIS B  131  GLY B  146  1                                  16    
HELIX   12 AB3 GLY B  146  LYS B  154  1                                   9    
HELIX   13 AB4 ASP C    4  TRP C   35  1                                  32    
HELIX   14 AB5 LEU C   37  LEU C   65  1                                  29    
HELIX   15 AB6 ASN C   82  LYS C  111  1                                  30    
HELIX   16 AB7 ASP C  113  HIS C  131  1                                  19    
HELIX   17 AB8 HIS C  131  GLY C  146  1                                  16    
HELIX   18 AB9 GLY C  146  LYS C  154  1                                   9    
HELIX   19 AC1 ASP D    4  TRP D   35  1                                  32    
HELIX   20 AC2 LEU D   37  LEU D   65  1                                  29    
HELIX   21 AC3 ASN D   82  LYS D  111  1                                  30    
HELIX   22 AC4 ASP D  113  HIS D  131  1                                  19    
HELIX   23 AC5 HIS D  131  GLY D  146  1                                  16    
HELIX   24 AC6 GLY D  146  LYS D  154  1                                   9    
HELIX   25 AC7 ASP E    4  TRP E   35  1                                  32    
HELIX   26 AC8 LEU E   37  LEU E   65  1                                  29    
HELIX   27 AC9 ASN E   82  LYS E  111  1                                  30    
HELIX   28 AD1 ASP E  113  HIS E  131  1                                  19    
HELIX   29 AD2 HIS E  131  GLY E  146  1                                  16    
HELIX   30 AD3 GLY E  146  LYS E  154  1                                   9    
HELIX   31 AD4 ASP F    4  TRP F   35  1                                  32    
HELIX   32 AD5 LEU F   37  LEU F   65  1                                  29    
HELIX   33 AD6 ASN F   82  LYS F  111  1                                  30    
HELIX   34 AD7 ASP F  113  HIS F  131  1                                  19    
HELIX   35 AD8 HIS F  131  GLY F  146  1                                  16    
HELIX   36 AD9 GLY F  146  LYS F  154  1                                   9    
HELIX   37 AE1 ASP G    4  TRP G   35  1                                  32    
HELIX   38 AE2 LEU G   37  LEU G   65  1                                  29    
HELIX   39 AE3 ASN G   82  LYS G  111  1                                  30    
HELIX   40 AE4 ASP G  113  HIS G  131  1                                  19    
HELIX   41 AE5 HIS G  131  GLY G  146  1                                  16    
HELIX   42 AE6 GLY G  146  LYS G  154  1                                   9    
HELIX   43 AE7 ASP H    4  TRP H   35  1                                  32    
HELIX   44 AE8 LEU H   37  LEU H   65  1                                  29    
HELIX   45 AE9 ASN H   82  LYS H  111  1                                  30    
HELIX   46 AF1 ASP H  113  HIS H  131  1                                  19    
HELIX   47 AF2 HIS H  131  GLY H  146  1                                  16    
HELIX   48 AF3 GLY H  146  LYS H  154  1                                   9    
HELIX   49 AF4 ASP I    4  TRP I   35  1                                  32    
HELIX   50 AF5 LEU I   37  LEU I   65  1                                  29    
HELIX   51 AF6 ASN I   82  LYS I  111  1                                  30    
HELIX   52 AF7 ASP I  113  HIS I  131  1                                  19    
HELIX   53 AF8 HIS I  131  GLY I  146  1                                  16    
HELIX   54 AF9 GLY I  146  LYS I  154  1                                   9    
HELIX   55 AG1 ASP J    4  TRP J   35  1                                  32    
HELIX   56 AG2 LEU J   37  LEU J   65  1                                  29    
HELIX   57 AG3 ASN J   82  LYS J  111  1                                  30    
HELIX   58 AG4 ASP J  113  HIS J  131  1                                  19    
HELIX   59 AG5 HIS J  131  GLY J  146  1                                  16    
HELIX   60 AG6 GLY J  146  LYS J  154  1                                   9    
HELIX   61 AG7 ASP K    4  TRP K   35  1                                  32    
HELIX   62 AG8 LEU K   37  LEU K   65  1                                  29    
HELIX   63 AG9 ASN K   82  LYS K  111  1                                  30    
HELIX   64 AH1 ASP K  113  HIS K  131  1                                  19    
HELIX   65 AH2 HIS K  131  GLY K  146  1                                  16    
HELIX   66 AH3 GLY K  146  LYS K  154  1                                   9    
HELIX   67 AH4 ASP L    4  TRP L   35  1                                  32    
HELIX   68 AH5 LEU L   37  LEU L   65  1                                  29    
HELIX   69 AH6 ASN L   82  LYS L  111  1                                  30    
HELIX   70 AH7 ASP L  113  HIS L  131  1                                  19    
HELIX   71 AH8 HIS L  131  GLY L  146  1                                  16    
HELIX   72 AH9 GLY L  146  LYS L  154  1                                   9    
HELIX   73 AI1 HIS M    4  TRP M   35  1                                  32    
HELIX   74 AI2 LEU M   37  LEU M   65  1                                  29    
HELIX   75 AI3 HIS M   82  GLU M  111  1                                  30    
HELIX   76 AI4 ASP M  113  GLY M  145  1                                  33    
HELIX   77 AI5 GLY M  145  SER M  152  1                                   8    
HELIX   78 AI6 HIS N    4  TRP N   35  1                                  32    
HELIX   79 AI7 LEU N   37  LEU N   65  1                                  29    
HELIX   80 AI8 HIS N   82  GLU N  111  1                                  30    
HELIX   81 AI9 ASP N  113  GLY N  145  1                                  33    
HELIX   82 AJ1 GLY N  145  SER N  152  1                                   8    
HELIX   83 AJ2 HIS O    4  TRP O   35  1                                  32    
HELIX   84 AJ3 LEU O   37  LEU O   65  1                                  29    
HELIX   85 AJ4 HIS O   82  GLU O  111  1                                  30    
HELIX   86 AJ5 ASP O  113  GLY O  145  1                                  33    
HELIX   87 AJ6 GLY O  145  SER O  152  1                                   8    
HELIX   88 AJ7 HIS P    4  TRP P   35  1                                  32    
HELIX   89 AJ8 LEU P   37  LEU P   65  1                                  29    
HELIX   90 AJ9 HIS P   82  GLU P  111  1                                  30    
HELIX   91 AK1 ASP P  113  GLY P  145  1                                  33    
HELIX   92 AK2 GLY P  145  SER P  152  1                                   8    
HELIX   93 AK3 HIS Q    4  TRP Q   35  1                                  32    
HELIX   94 AK4 LEU Q   37  LEU Q   65  1                                  29    
HELIX   95 AK5 HIS Q   82  GLU Q  111  1                                  30    
HELIX   96 AK6 ASP Q  113  GLY Q  145  1                                  33    
HELIX   97 AK7 GLY Q  145  SER Q  152  1                                   8    
HELIX   98 AK8 HIS R    4  TRP R   35  1                                  32    
HELIX   99 AK9 LEU R   37  LEU R   65  1                                  29    
HELIX  100 AL1 HIS R   82  GLU R  111  1                                  30    
HELIX  101 AL2 ASP R  113  GLY R  145  1                                  33    
HELIX  102 AL3 GLY R  145  SER R  152  1                                   8    
HELIX  103 AL4 HIS S    4  TRP S   35  1                                  32    
HELIX  104 AL5 LEU S   37  LEU S   65  1                                  29    
HELIX  105 AL6 HIS S   82  GLU S  111  1                                  30    
HELIX  106 AL7 ASP S  113  GLY S  145  1                                  33    
HELIX  107 AL8 GLY S  145  SER S  152  1                                   8    
HELIX  108 AL9 HIS T    4  TRP T   35  1                                  32    
HELIX  109 AM1 LEU T   37  LEU T   65  1                                  29    
HELIX  110 AM2 HIS T   82  GLU T  111  1                                  30    
HELIX  111 AM3 ASP T  113  GLY T  145  1                                  33    
HELIX  112 AM4 GLY T  145  SER T  152  1                                   8    
HELIX  113 AM5 HIS U    4  TRP U   35  1                                  32    
HELIX  114 AM6 LEU U   37  LEU U   65  1                                  29    
HELIX  115 AM7 HIS U   82  GLU U  111  1                                  30    
HELIX  116 AM8 ASP U  113  GLY U  145  1                                  33    
HELIX  117 AM9 GLY U  145  SER U  152  1                                   8    
HELIX  118 AN1 HIS V    4  TRP V   35  1                                  32    
HELIX  119 AN2 LEU V   37  LEU V   65  1                                  29    
HELIX  120 AN3 HIS V   82  GLU V  111  1                                  30    
HELIX  121 AN4 ASP V  113  GLY V  145  1                                  33    
HELIX  122 AN5 GLY V  145  SER V  152  1                                   8    
HELIX  123 AN6 HIS W    4  TRP W   35  1                                  32    
HELIX  124 AN7 LEU W   37  LEU W   65  1                                  29    
HELIX  125 AN8 HIS W   82  GLU W  111  1                                  30    
HELIX  126 AN9 ASP W  113  GLY W  145  1                                  33    
HELIX  127 AO1 GLY W  145  SER W  152  1                                   8    
HELIX  128 AO2 HIS X    4  TRP X   35  1                                  32    
HELIX  129 AO3 LEU X   37  LEU X   65  1                                  29    
HELIX  130 AO4 HIS X   82  GLU X  111  1                                  30    
HELIX  131 AO5 ASP X  113  GLY X  145  1                                  33    
HELIX  132 AO6 GLY X  145  SER X  152  1                                   8    
LINK         SD  MET M  52                FE   HEM N 201     1555   1555  2.69  
LINK         SD  MET N  52                FE   HEM N 201     1555   1555  2.38  
LINK         SD  MET O  52                FE   HEM O 201     1555   1555  2.45  
LINK        FE   HEM O 201                 SD  MET P  52     1555   1555  2.59  
LINK         SD  MET Q  52                FE   HEM Q 201     1555   1555  2.55  
LINK        FE   HEM Q 201                 SD  MET R  52     1555   1555  2.47  
LINK         SD  MET S  52                FE   HEM S 201     1555   1555  2.40  
LINK        FE   HEM S 201                 SD  MET T  52     1555   1555  2.66  
LINK         SD  MET U  52                FE   HEM U 201     1555   1555  2.38  
LINK        FE   HEM U 201                 SD  MET V  52     1555   1555  2.59  
LINK         SD  MET W  52                FE   HEM X 201     1555   1555  2.57  
LINK         SD  MET X  52                FE   HEM X 201     1555   1555  2.45  
CRYST1    1.000    1.000    1.000  90.00  90.00  90.00 P 1           1          
ORIGX1      1.000000  0.000000  0.000000        0.00000                         
ORIGX2      0.000000  1.000000  0.000000        0.00000                         
ORIGX3      0.000000  0.000000  1.000000        0.00000                         
SCALE1      1.000000  0.000000  0.000000        0.00000                         
SCALE2      0.000000  1.000000  0.000000        0.00000                         
SCALE3      0.000000  0.000000  1.000000        0.00000                         
ATOM      1  N   MET A   1      58.787  77.268 119.851  1.00 45.34           N0 
ATOM      2  CA  MET A   1      57.573  76.549 119.501  1.00 51.34           C0 
ATOM      3  C   MET A   1      57.504  75.215 120.219  1.00 51.50           C0 
ATOM      4  O   MET A   1      58.486  74.755 120.778  1.00 48.52           O0 
ATOM      5  CB  MET A   1      57.492  76.329 117.994  1.00 49.21           C0 
ATOM      6  CG  MET A   1      58.587  75.438 117.455  1.00 52.04           C0 
ATOM      7  SD  MET A   1      58.460  75.148 115.684  1.00 73.31           S0 
ATOM      8  CE  MET A   1      57.050  74.049 115.637  1.00 53.88           C0 
ATOM      9  N   LYS A   2      56.331  74.594 120.197  1.00 52.96           N0 
ATOM     10  CA  LYS A   2      56.144  73.288 120.815  1.00 53.21           C0 
ATOM     11  C   LYS A   2      56.369  72.205 119.770  1.00 53.89           C0 
ATOM     12  O   LYS A   2      55.524  71.982 118.900  1.00 52.99           O0 
ATOM     13  CB  LYS A   2      54.749  73.181 121.420  1.00 55.90           C0 
ATOM     14  CG  LYS A   2      54.492  71.871 122.130  1.00 60.62           C0 
ATOM     15  CD  LYS A   2      53.133  71.870 122.802  1.00 66.84           C0 
ATOM     16  CE  LYS A   2      52.806  70.507 123.387  1.00 76.24           C0 
ATOM     17  NZ  LYS A   2      53.719  70.150 124.504  1.00 75.93           N1+
ATOM     18  N   GLY A   3      57.510  71.534 119.851  1.00 51.33           N0 
ATOM     19  CA  GLY A   3      57.827  70.475 118.922  1.00 49.01           C0 
ATOM     20  C   GLY A   3      57.059  69.204 119.210  1.00 51.73           C0 
ATOM     21  O   GLY A   3      56.532  68.993 120.299  1.00 52.12           O0 
ATOM     22  N   ASP A   4      56.984  68.355 118.193  1.00 51.39           N0 
ATOM     23  CA  ASP A   4      56.358  67.052 118.351  1.00 48.29           C0 
ATOM     24  C   ASP A   4      57.157  66.212 119.338  1.00 51.52           C0 
ATOM     25  O   ASP A   4      58.385  66.274 119.378  1.00 51.31           O0 
ATOM     26  CB  ASP A   4      56.253  66.345 117.001  1.00 48.24           C0 
ATOM     27  CG  ASP A   4      55.475  65.051 117.079  1.00 53.34           C0 
ATOM     28  OD1 ASP A   4      54.237  65.104 117.196  1.00 52.55           O0 
ATOM     29  OD2 ASP A   4      56.099  63.977 117.011  1.00 54.37           O1-
ATOM     30  N   LYS A   5      56.445  65.440 120.156  1.00 51.39           N0 
ATOM     31  CA  LYS A   5      57.102  64.670 121.206  1.00 51.00           C0 
ATOM     32  C   LYS A   5      58.034  63.612 120.618  1.00 50.39           C0 
ATOM     33  O   LYS A   5      59.154  63.414 121.110  1.00 46.89           O0 
ATOM     34  CB  LYS A   5      56.031  64.050 122.106  1.00 51.75           C0 
ATOM     35  CG  LYS A   5      56.527  63.373 123.369  1.00 58.58           C0 
ATOM     36  CD  LYS A   5      56.774  61.887 123.182  1.00 62.13           C0 
ATOM     37  CE  LYS A   5      57.188  61.241 124.493  1.00 62.81           C0 
ATOM     38  NZ  LYS A   5      57.475  59.791 124.330  1.00 65.04           N1+
ATOM     39  N   ASP A   6      57.598  62.939 119.550  1.00 51.55           N0 
ATOM     40  CA  ASP A   6      58.443  61.946 118.898  1.00 51.00           C0 
ATOM     41  C   ASP A   6      59.658  62.589 118.249  1.00 45.38           C0 
ATOM     42  O   ASP A   6      60.743  61.998 118.224  1.00 48.66           O0 
ATOM     43  CB  ASP A   6      57.643  61.170 117.856  1.00 50.47           C0 
ATOM     44  CG  ASP A   6      56.603  60.273 118.474  1.00 58.46           C0 
ATOM     45  OD1 ASP A   6      56.817  59.807 119.611  1.00 61.83           O0 
ATOM     46  OD2 ASP A   6      55.575  60.019 117.818  1.00 58.76           O1-
ATOM     47  N   VAL A   7      59.499  63.799 117.720  1.00 39.38           N0 
ATOM     48  CA  VAL A   7      60.625  64.475 117.089  1.00 37.16           C0 
ATOM     49  C   VAL A   7      61.667  64.846 118.132  1.00 40.70           C0 
ATOM     50  O   VAL A   7      62.871  64.738 117.888  1.00 39.31           O0 
ATOM     51  CB  VAL A   7      60.139  65.701 116.296  1.00 42.37           C0 
ATOM     52  CG1 VAL A   7      61.279  66.656 116.036  1.00 34.40           C0 
ATOM     53  CG2 VAL A   7      59.511  65.262 114.991  1.00 44.18           C0 
ATOM     54  N   ILE A   8      61.226  65.241 119.326  1.00 43.51           N0 
ATOM     55  CA  ILE A   8      62.173  65.557 120.390  1.00 40.51           C0 
ATOM     56  C   ILE A   8      62.857  64.296 120.897  1.00 41.25           C0 
ATOM     57  O   ILE A   8      64.059  64.307 121.177  1.00 41.14           O0 
ATOM     58  CB  ILE A   8      61.480  66.329 121.526  1.00 42.04           C0 
ATOM     59  CG1 ILE A   8      60.864  67.617 120.990  1.00 40.28           C0 
ATOM     60  CG2 ILE A   8      62.463  66.651 122.633  1.00 40.13           C0 
ATOM     61  CD1 ILE A   8      59.776  68.169 121.859  1.00 43.53           C0 
ATOM     62  N   ASP A   9      62.121  63.187 121.020  1.00 42.52           N0 
ATOM     63  CA  ASP A   9      62.776  61.940 121.410  1.00 42.51           C0 
ATOM     64  C   ASP A   9      63.838  61.529 120.400  1.00 41.48           C0 
ATOM     65  O   ASP A   9      64.942  61.114 120.775  1.00 46.03           O0 
ATOM     66  CB  ASP A   9      61.759  60.812 121.573  1.00 49.39           C0 
ATOM     67  CG  ASP A   9      60.662  61.149 122.547  1.00 57.75           C0 
ATOM     68  OD1 ASP A   9      60.875  62.024 123.409  1.00 60.44           O0 
ATOM     69  OD2 ASP A   9      59.595  60.509 122.472  1.00 58.47           O1-
ATOM     70  N   ALA A  10      63.520  61.628 119.113  1.00 38.34           N0 
ATOM     71  CA  ALA A  10      64.479  61.239 118.091  1.00 34.25           C0 
ATOM     72  C   ALA A  10      65.667  62.189 118.060  1.00 36.10           C0 
ATOM     73  O   ALA A  10      66.807  61.762 117.850  1.00 36.79           O0 
ATOM     74  CB  ALA A  10      63.782  61.177 116.738  1.00 35.21           C0 
ATOM     75  N   LEU A  11      65.426  63.478 118.291  1.00 37.03           N0 
ATOM     76  CA  LEU A  11      66.520  64.436 118.370  1.00 35.34           C0 
ATOM     77  C   LEU A  11      67.415  64.143 119.563  1.00 32.64           C0 
ATOM     78  O   LEU A  11      68.633  64.333 119.500  1.00 30.96           O0 
ATOM     79  CB  LEU A  11      65.958  65.848 118.469  1.00 33.95           C0 
ATOM     80  CG  LEU A  11      65.536  66.535 117.179  1.00 29.53           C0 
ATOM     81  CD1 LEU A  11      65.143  67.955 117.485  1.00 25.14           C0 
ATOM     82  CD2 LEU A  11      66.627  66.488 116.157  1.00 28.12           C0 
ATOM     83  N   ASN A  12      66.831  63.656 120.656  1.00 33.53           N0 
ATOM     84  CA  ASN A  12      67.621  63.337 121.838  1.00 33.24           C0 
ATOM     85  C   ASN A  12      68.456  62.082 121.623  1.00 34.59           C0 
ATOM     86  O   ASN A  12      69.585  61.988 122.117  1.00 34.90           O0 
ATOM     87  CB  ASN A  12      66.704  63.172 123.047  1.00 32.58           C0 
ATOM     88  CG  ASN A  12      66.611  64.428 123.876  1.00 30.55           C0 
ATOM     89  OD1 ASN A  12      67.609  65.090 124.126  1.00 33.02           O0 
ATOM     90  ND2 ASN A  12      65.408  64.761 124.308  1.00 30.10           N0 
ATOM     91  N   ARG A  13      67.918  61.104 120.895  1.00 36.33           N0 
ATOM     92  CA  ARG A  13      68.723  59.941 120.530  1.00 35.28           C0 
ATOM     93  C   ARG A  13      69.864  60.325 119.595  1.00 34.76           C0 
ATOM     94  O   ARG A  13      70.992  59.835 119.742  1.00 38.49           O0 
ATOM     95  CB  ARG A  13      67.836  58.863 119.916  1.00 37.24           C0 
ATOM     96  CG  ARG A  13      66.901  58.249 120.932  1.00 39.08           C0 
ATOM     97  CD  ARG A  13      66.062  57.125 120.365  1.00 41.70           C0 
ATOM     98  NE  ARG A  13      65.065  57.611 119.420  1.00 44.47           N0 
ATOM     99  CZ  ARG A  13      65.068  57.349 118.121  1.00 48.35           C0 
ATOM    100  NH1 ARG A  13      66.013  56.607 117.568  1.00 49.01           N1+
ATOM    101  NH2 ARG A  13      64.099  57.844 117.359  1.00 44.55           N0 
ATOM    102  N   LEU A  14      69.601  61.212 118.641  1.00 32.39           N0 
ATOM    103  CA  LEU A  14      70.679  61.729 117.808  1.00 31.83           C0 
ATOM    104  C   LEU A  14      71.715  62.472 118.635  1.00 34.46           C0 
ATOM    105  O   LEU A  14      72.908  62.434 118.325  1.00 35.38           O0 
ATOM    106  CB  LEU A  14      70.109  62.638 116.730  1.00 32.96           C0 
ATOM    107  CG  LEU A  14      69.275  61.897 115.707  1.00 36.03           C0 
ATOM    108  CD1 LEU A  14      68.546  62.900 114.900  1.00 35.38           C0 
ATOM    109  CD2 LEU A  14      70.196  61.113 114.828  1.00 32.89           C0 
ATOM    110  N   LEU A  15      71.276  63.157 119.689  1.00 32.83           N0 
ATOM    111  CA  LEU A  15      72.205  63.867 120.559  1.00 30.01           C0 
ATOM    112  C   LEU A  15      73.097  62.901 121.323  1.00 33.42           C0 
ATOM    113  O   LEU A  15      74.307  63.123 121.441  1.00 34.66           O0 
ATOM    114  CB  LEU A  15      71.428  64.750 121.528  1.00 28.05           C0 
ATOM    115  CG  LEU A  15      72.256  65.567 122.505  1.00 27.55           C0 
ATOM    116  CD1 LEU A  15      73.202  66.474 121.752  1.00 25.95           C0 
ATOM    117  CD2 LEU A  15      71.339  66.339 123.406  1.00 29.19           C0 
ATOM    118  N   THR A  16      72.510  61.844 121.884  1.00 35.09           N0 
ATOM    119  CA  THR A  16      73.309  60.796 122.511  1.00 33.92           C0 
ATOM    120  C   THR A  16      74.340  60.242 121.541  1.00 37.74           C0 
ATOM    121  O   THR A  16      75.507  60.044 121.903  1.00 41.80           O0 
ATOM    122  CB  THR A  16      72.406  59.674 123.016  1.00 38.29           C0 
ATOM    123  OG1 THR A  16      71.378  60.219 123.844  1.00 43.99           O0 
ATOM    124  CG2 THR A  16      73.198  58.658 123.805  1.00 40.36           C0 
ATOM    125  N   GLY A  17      73.925  59.991 120.299  1.00 38.62           N0 
ATOM    126  CA  GLY A  17      74.860  59.511 119.298  1.00 35.90           C0 
ATOM    127  C   GLY A  17      75.996  60.479 119.030  1.00 35.56           C0 
ATOM    128  O   GLY A  17      77.156  60.077 118.943  1.00 36.60           O0 
ATOM    129  N   GLU A  18      75.681  61.766 118.889  1.00 37.93           N0 
ATOM    130  CA  GLU A  18      76.717  62.751 118.594  1.00 37.08           C0 
ATOM    131  C   GLU A  18      77.681  62.897 119.759  1.00 36.12           C0 
ATOM    132  O   GLU A  18      78.883  63.095 119.561  1.00 38.32           O0 
ATOM    133  CB  GLU A  18      76.087  64.100 118.264  1.00 35.42           C0 
ATOM    134  CG  GLU A  18      75.292  64.117 116.982  1.00 39.05           C0 
ATOM    135  CD  GLU A  18      76.129  63.943 115.739  1.00 47.67           C0 
ATOM    136  OE1 GLU A  18      77.288  64.390 115.728  1.00 47.83           O0 
ATOM    137  OE2 GLU A  18      75.622  63.348 114.768  1.00 46.58           O1-
ATOM    138  N   LEU A  19      77.176  62.790 120.984  1.00 35.10           N0 
ATOM    139  CA  LEU A  19      78.038  62.941 122.148  1.00 34.23           C0 
ATOM    140  C   LEU A  19      78.958  61.739 122.305  1.00 36.81           C0 
ATOM    141  O   LEU A  19      80.143  61.887 122.635  1.00 37.29           O0 
ATOM    142  CB  LEU A  19      77.180  63.143 123.391  1.00 32.65           C0 
ATOM    143  CG  LEU A  19      76.501  64.507 123.473  1.00 31.81           C0 
ATOM    144  CD1 LEU A  19      75.524  64.545 124.615  1.00 31.82           C0 
ATOM    145  CD2 LEU A  19      77.508  65.615 123.594  1.00 30.46           C0 
ATOM    146  N   SER A  20      78.435  60.537 122.055  1.00 36.69           N0 
ATOM    147  CA  SER A  20      79.284  59.352 122.059  1.00 34.51           C0 
ATOM    148  C   SER A  20      80.332  59.419 120.956  1.00 35.43           C0 
ATOM    149  O   SER A  20      81.483  59.018 121.160  1.00 41.34           O0 
ATOM    150  CB  SER A  20      78.430  58.101 121.911  1.00 37.90           C0 
ATOM    151  OG  SER A  20      77.569  57.949 123.019  1.00 43.48           O0 
ATOM    152  N   ALA A  21      79.948  59.909 119.774  1.00 36.34           N0 
ATOM    153  CA  ALA A  21      80.911  60.125 118.701  1.00 35.12           C0 
ATOM    154  C   ALA A  21      82.011  61.070 119.134  1.00 35.56           C0 
ATOM    155  O   ALA A  21      83.186  60.847 118.836  1.00 37.69           O0 
ATOM    156  CB  ALA A  21      80.212  60.685 117.467  1.00 42.28           C0 
ATOM    157  N   MET A  22      81.640  62.159 119.801  1.00 36.31           N0 
ATOM    158  CA  MET A  22      82.624  63.105 120.304  1.00 38.01           C0 
ATOM    159  C   MET A  22      83.621  62.430 121.232  1.00 39.22           C0 
ATOM    160  O   MET A  22      84.833  62.607 121.086  1.00 35.84           O0 
ATOM    161  CB  MET A  22      81.916  64.241 121.025  1.00 39.05           C0 
ATOM    162  CG  MET A  22      82.839  65.286 121.561  1.00 44.34           C0 
ATOM    163  SD  MET A  22      81.884  66.552 122.382  1.00 71.00           S0 
ATOM    164  CE  MET A  22      81.348  65.668 123.843  1.00 49.73           C0 
ATOM    165  N   ASP A  23      83.128  61.655 122.197  1.00 39.46           N0 
ATOM    166  CA  ASP A  23      84.032  60.977 123.124  1.00 33.92           C0 
ATOM    167  C   ASP A  23      84.958  60.008 122.403  1.00 34.63           C0 
ATOM    168  O   ASP A  23      86.165  59.960 122.680  1.00 36.84           O0 
ATOM    169  CB  ASP A  23      83.237  60.241 124.194  1.00 36.30           C0 
ATOM    170  CG  ASP A  23      82.665  61.165 125.221  1.00 50.53           C0 
ATOM    171  OD1 ASP A  23      83.231  62.258 125.420  1.00 47.50           O0 
ATOM    172  OD2 ASP A  23      81.649  60.794 125.838  1.00 57.49           O1-
ATOM    173  N   GLN A  24      84.409  59.212 121.486  1.00 36.35           N0 
ATOM    174  CA  GLN A  24      85.220  58.214 120.798  1.00 32.70           C0 
ATOM    175  C   GLN A  24      86.273  58.869 119.917  1.00 32.02           C0 
ATOM    176  O   GLN A  24      87.433  58.450 119.912  1.00 33.78           O0 
ATOM    177  CB  GLN A  24      84.327  57.287 119.981  1.00 32.39           C0 
ATOM    178  CG  GLN A  24      85.041  56.052 119.498  1.00 37.43           C0 
ATOM    179  CD  GLN A  24      84.156  55.131 118.706  1.00 36.32           C0 
ATOM    180  OE1 GLN A  24      83.203  54.564 119.229  1.00 39.33           O0 
ATOM    181  NE2 GLN A  24      84.461  54.981 117.430  1.00 33.87           N0 
ATOM    182  N   TYR A  25      85.896  59.911 119.179  1.00 33.62           N0 
ATOM    183  CA  TYR A  25      86.856  60.615 118.339  1.00 34.01           C0 
ATOM    184  C   TYR A  25      87.906  61.312 119.183  1.00 35.89           C0 
ATOM    185  O   TYR A  25      89.064  61.412 118.783  1.00 37.67           O0 
ATOM    186  CB  TYR A  25      86.131  61.629 117.463  1.00 35.36           C0 
ATOM    187  CG  TYR A  25      85.246  61.006 116.427  1.00 37.82           C0 
ATOM    188  CD1 TYR A  25      85.378  59.677 116.092  1.00 41.27           C0 
ATOM    189  CD2 TYR A  25      84.249  61.735 115.814  1.00 37.71           C0 
ATOM    190  CE1 TYR A  25      84.561  59.099 115.166  1.00 43.95           C0 
ATOM    191  CE2 TYR A  25      83.430  61.164 114.885  1.00 40.93           C0 
ATOM    192  CZ  TYR A  25      83.592  59.845 114.565  1.00 44.14           C0 
ATOM    193  OH  TYR A  25      82.781  59.257 113.638  1.00 46.06           O0 
ATOM    194  N   PHE A  26      87.522  61.778 120.367  1.00 33.96           N0 
ATOM    195  CA  PHE A  26      88.455  62.433 121.272  1.00 32.51           C0 
ATOM    196  C   PHE A  26      89.529  61.459 121.746  1.00 31.12           C0 
ATOM    197  O   PHE A  26      90.735  61.713 121.595  1.00 33.40           O0 
ATOM    198  CB  PHE A  26      87.633  63.016 122.425  1.00 33.55           C0 
ATOM    199  CG  PHE A  26      88.423  63.572 123.559  1.00 36.45           C0 
ATOM    200  CD1 PHE A  26      89.144  64.740 123.417  1.00 35.48           C0 
ATOM    201  CD2 PHE A  26      88.370  62.969 124.803  1.00 35.00           C0 
ATOM    202  CE1 PHE A  26      89.842  65.262 124.482  1.00 34.50           C0 
ATOM    203  CE2 PHE A  26      89.064  63.488 125.866  1.00 33.62           C0 
ATOM    204  CZ  PHE A  26      89.801  64.633 125.706  1.00 35.27           C0 
ATOM    205  N   VAL A  27      89.110  60.309 122.274  1.00 30.64           N0 
ATOM    206  CA  VAL A  27      90.092  59.357 122.780  1.00 29.95           C0 
ATOM    207  C   VAL A  27      90.904  58.761 121.634  1.00 31.89           C0 
ATOM    208  O   VAL A  27      92.096  58.495 121.789  1.00 35.30           O0 
ATOM    209  CB  VAL A  27      89.417  58.271 123.640  1.00 32.13           C0 
ATOM    210  CG1 VAL A  27      88.373  57.537 122.861  1.00 36.17           C0 
ATOM    211  CG2 VAL A  27      90.438  57.310 124.209  1.00 24.55           C0 
ATOM    212  N   HIS A  28      90.298  58.586 120.456  1.00 32.42           N0 
ATOM    213  CA  HIS A  28      91.052  58.063 119.320  1.00 32.25           C0 
ATOM    214  C   HIS A  28      92.074  59.063 118.808  1.00 30.14           C0 
ATOM    215  O   HIS A  28      93.194  58.681 118.466  1.00 32.98           O0 
ATOM    216  CB  HIS A  28      90.112  57.649 118.193  1.00 34.79           C0 
ATOM    217  CG  HIS A  28      89.492  56.303 118.388  1.00 38.28           C0 
ATOM    218  ND1 HIS A  28      88.536  55.796 117.538  1.00 37.92           N0 
ATOM    219  CD2 HIS A  28      89.713  55.347 119.317  1.00 40.36           C0 
ATOM    220  CE1 HIS A  28      88.181  54.592 117.946  1.00 40.79           C0 
ATOM    221  NE2 HIS A  28      88.882  54.295 119.023  1.00 43.00           N0 
ATOM    222  N   ALA A  29      91.710  60.341 118.724  1.00 31.92           N0 
ATOM    223  CA  ALA A  29      92.680  61.348 118.325  1.00 30.22           C0 
ATOM    224  C   ALA A  29      93.853  61.369 119.283  1.00 33.20           C0 
ATOM    225  O   ALA A  29      95.010  61.472 118.864  1.00 34.68           O0 
ATOM    226  CB  ALA A  29      92.019  62.720 118.263  1.00 30.57           C0 
ATOM    227  N   HIS A  30      93.583  61.235 120.577  1.00 35.03           N0 
ATOM    228  CA  HIS A  30      94.692  61.296 121.517  1.00 32.01           C0 
ATOM    229  C   HIS A  30      95.508  60.011 121.517  1.00 29.66           C0 
ATOM    230  O   HIS A  30      96.711  60.048 121.784  1.00 33.65           O0 
ATOM    231  CB  HIS A  30      94.166  61.637 122.899  1.00 27.71           C0 
ATOM    232  CG  HIS A  30      93.771  63.070 123.032  1.00 28.54           C0 
ATOM    233  ND1 HIS A  30      94.580  64.100 122.613  1.00 32.76           N0 
ATOM    234  CD2 HIS A  30      92.635  63.645 123.485  1.00 30.36           C0 
ATOM    235  CE1 HIS A  30      93.972  65.251 122.828  1.00 32.09           C0 
ATOM    236  NE2 HIS A  30      92.789  65.002 123.356  1.00 33.37           N0 
ATOM    237  N   MET A  31      94.891  58.873 121.199  1.00 28.27           N0 
ATOM    238  CA  MET A  31      95.662  57.649 121.021  1.00 26.31           C0 
ATOM    239  C   MET A  31      96.530  57.729 119.774  1.00 27.72           C0 
ATOM    240  O   MET A  31      97.603  57.125 119.718  1.00 29.52           O0 
ATOM    241  CB  MET A  31      94.731  56.444 120.942  1.00 27.86           C0 
ATOM    242  CG  MET A  31      94.020  56.119 122.227  1.00 26.00           C0 
ATOM    243  SD  MET A  31      92.719  54.914 121.988  1.00 45.74           S0 
ATOM    244  CE  MET A  31      93.693  53.525 121.445  1.00 37.46           C0 
ATOM    245  N   TYR A  32      96.076  58.462 118.759  1.00 29.93           N0 
ATOM    246  CA  TYR A  32      96.893  58.675 117.571  1.00 28.21           C0 
ATOM    247  C   TYR A  32      98.060  59.595 117.877  1.00 30.60           C0 
ATOM    248  O   TYR A  32      99.169  59.390 117.378  1.00 28.47           O0 
ATOM    249  CB  TYR A  32      96.046  59.263 116.446  1.00 29.41           C0 
ATOM    250  CG  TYR A  32      95.147  58.265 115.774  1.00 32.57           C0 
ATOM    251  CD1 TYR A  32      95.587  56.987 115.500  1.00 32.67           C0 
ATOM    252  CD2 TYR A  32      93.848  58.596 115.438  1.00 29.80           C0 
ATOM    253  CE1 TYR A  32      94.766  56.076 114.902  1.00 33.58           C0 
ATOM    254  CE2 TYR A  32      93.022  57.692 114.845  1.00 31.79           C0 
ATOM    255  CZ  TYR A  32      93.484  56.435 114.577  1.00 35.63           C0 
ATOM    256  OH  TYR A  32      92.656  55.527 113.979  1.00 39.45           O0 
ATOM    257  N   GLU A  33      97.824  60.625 118.688  1.00 34.55           N0 
ATOM    258  CA  GLU A  33      98.905  61.531 119.063  1.00 31.40           C0 
ATOM    259  C   GLU A  33      99.932  60.832 119.944  1.00 30.17           C0 
ATOM    260  O   GLU A  33     101.135  61.084 119.825  1.00 29.46           O0 
ATOM    261  CB  GLU A  33      98.349  62.752 119.786  1.00 36.39           C0 
ATOM    262  CG  GLU A  33      99.188  63.995 119.611  1.00 41.74           C0 
ATOM    263  CD  GLU A  33      98.737  65.124 120.502  1.00 48.46           C0 
ATOM    264  OE1 GLU A  33      98.021  64.849 121.485  1.00 48.69           O0 
ATOM    265  OE2 GLU A  33      99.090  66.287 120.220  1.00 46.79           O1-
ATOM    266  N   ASP A  34      99.477  59.960 120.844  1.00 28.97           N0 
ATOM    267  CA  ASP A  34     100.403  59.205 121.678  1.00 26.86           C0 
ATOM    268  C   ASP A  34     101.338  58.342 120.844  1.00 30.24           C0 
ATOM    269  O   ASP A  34     102.442  58.016 121.290  1.00 35.19           O0 
ATOM    270  CB  ASP A  34      99.627  58.335 122.665  1.00 26.76           C0 
ATOM    271  CG  ASP A  34     100.528  57.628 123.655  1.00 32.25           C0 
ATOM    272  OD1 ASP A  34     101.460  58.270 124.176  1.00 35.21           O0 
ATOM    273  OD2 ASP A  34     100.308  56.431 123.913  1.00 29.01           O1-
ATOM    274  N   TRP A  35     100.925  57.964 119.639  1.00 29.85           N0 
ATOM    275  CA  TRP A  35     101.729  57.121 118.770  1.00 28.92           C0 
ATOM    276  C   TRP A  35     102.512  57.901 117.727  1.00 26.11           C0 
ATOM    277  O   TRP A  35     103.128  57.286 116.857  1.00 22.91           O0 
ATOM    278  CB  TRP A  35     100.848  56.091 118.067  1.00 29.48           C0 
ATOM    279  CG  TRP A  35     100.135  55.158 118.975  1.00 31.35           C0 
ATOM    280  CD1 TRP A  35     100.538  54.746 120.204  1.00 28.54           C0 
ATOM    281  CD2 TRP A  35      98.911  54.476 118.704  1.00 34.99           C0 
ATOM    282  NE1 TRP A  35      99.631  53.864 120.728  1.00 31.60           N0 
ATOM    283  CE2 TRP A  35      98.620  53.681 119.825  1.00 32.85           C0 
ATOM    284  CE3 TRP A  35      98.024  54.470 117.627  1.00 29.90           C0 
ATOM    285  CZ2 TRP A  35      97.482  52.890 119.898  1.00 32.01           C0 
ATOM    286  CZ3 TRP A  35      96.907  53.688 117.703  1.00 29.63           C0 
ATOM    287  CH2 TRP A  35      96.640  52.907 118.829  1.00 31.59           C0 
ATOM    288  N   GLY A  36     102.529  59.225 117.799  1.00 26.46           N0 
ATOM    289  CA  GLY A  36     103.242  60.017 116.827  1.00 25.11           C0 
ATOM    290  C   GLY A  36     102.558  60.184 115.495  1.00 29.43           C0 
ATOM    291  O   GLY A  36     103.183  60.691 114.560  1.00 34.42           O0 
ATOM    292  N   LEU A  37     101.296  59.779 115.376  1.00 31.87           N0 
ATOM    293  CA  LEU A  37     100.557  59.833 114.117  1.00 27.56           C0 
ATOM    294  C   LEU A  37      99.765  61.132 114.097  1.00 29.22           C0 
ATOM    295  O   LEU A  37      98.545  61.149 114.228  1.00 36.02           O0 
ATOM    296  CB  LEU A  37      99.651  58.618 113.995  1.00 26.42           C0 
ATOM    297  CG  LEU A  37     100.384  57.285 113.907  1.00 26.79           C0 
ATOM    298  CD1 LEU A  37      99.410  56.146 113.941  1.00 29.47           C0 
ATOM    299  CD2 LEU A  37     101.224  57.220 112.660  1.00 24.57           C0 
ATOM    300  N   ASN A  38     100.483  62.241 113.926  1.00 27.53           N0 
ATOM    301  CA  ASN A  38      99.892  63.554 114.160  1.00 34.38           C0 
ATOM    302  C   ASN A  38      98.827  63.906 113.132  1.00 34.18           C0 
ATOM    303  O   ASN A  38      97.908  64.671 113.435  1.00 37.86           O0 
ATOM    304  CB  ASN A  38     100.978  64.629 114.194  1.00 35.27           C0 
ATOM    305  CG  ASN A  38     102.142  64.256 115.088  1.00 37.79           C0 
ATOM    306  OD1 ASN A  38     101.970  64.046 116.287  1.00 37.89           O0 
ATOM    307  ND2 ASN A  38     103.337  64.184 114.514  1.00 35.44           N0 
ATOM    308  N   GLU A  39      98.927  63.381 111.916  1.00 33.12           N0 
ATOM    309  CA  GLU A  39      97.914  63.705 110.919  1.00 32.41           C0 
ATOM    310  C   GLU A  39      96.571  63.070 111.267  1.00 31.55           C0 
ATOM    311  O   GLU A  39      95.526  63.726 111.176  1.00 35.95           O0 
ATOM    312  CB  GLU A  39      98.390  63.281 109.532  1.00 32.42           C0 
ATOM    313  CG  GLU A  39      97.385  63.509 108.434  1.00 38.59           C0 
ATOM    314  CD  GLU A  39      98.021  63.518 107.063  1.00 46.26           C0 
ATOM    315  OE1 GLU A  39      99.259  63.648 106.983  1.00 44.68           O0 
ATOM    316  OE2 GLU A  39      97.283  63.394 106.063  1.00 45.44           O1-
ATOM    317  N   LEU A  40      96.580  61.811 111.710  1.00 29.59           N0 
ATOM    318  CA  LEU A  40      95.352  61.206 112.210  1.00 30.95           C0 
ATOM    319  C   LEU A  40      94.867  61.893 113.475  1.00 31.52           C0 
ATOM    320  O   LEU A  40      93.661  62.066 113.661  1.00 34.43           O0 
ATOM    321  CB  LEU A  40      95.543  59.713 112.461  1.00 29.59           C0 
ATOM    322  CG  LEU A  40      95.754  58.794 111.273  1.00 27.52           C0 
ATOM    323  CD1 LEU A  40      96.075  57.403 111.732  1.00 25.84           C0 
ATOM    324  CD2 LEU A  40      94.488  58.779 110.467  1.00 26.95           C0 
ATOM    325  N   TYR A  41      95.782  62.281 114.365  1.00 31.86           N0 
ATOM    326  CA  TYR A  41      95.365  62.997 115.563  1.00 30.67           C0 
ATOM    327  C   TYR A  41      94.595  64.251 115.192  1.00 33.44           C0 
ATOM    328  O   TYR A  41      93.508  64.504 115.716  1.00 38.52           O0 
ATOM    329  CB  TYR A  41      96.564  63.373 116.427  1.00 29.72           C0 
ATOM    330  CG  TYR A  41      96.256  64.515 117.371  1.00 36.19           C0 
ATOM    331  CD1 TYR A  41      95.358  64.348 118.413  1.00 37.35           C0 
ATOM    332  CD2 TYR A  41      96.829  65.762 117.206  1.00 40.01           C0 
ATOM    333  CE1 TYR A  41      95.052  65.372 119.277  1.00 33.66           C0 
ATOM    334  CE2 TYR A  41      96.525  66.802 118.068  1.00 38.66           C0 
ATOM    335  CZ  TYR A  41      95.632  66.595 119.103  1.00 35.67           C0 
ATOM    336  OH  TYR A  41      95.307  67.605 119.976  1.00 36.32           O0 
ATOM    337  N   GLU A  42      95.138  65.041 114.269  1.00 34.32           N0 
ATOM    338  CA  GLU A  42      94.508  66.303 113.911  1.00 38.66           C0 
ATOM    339  C   GLU A  42      93.186  66.079 113.194  1.00 37.83           C0 
ATOM    340  O   GLU A  42      92.194  66.762 113.478  1.00 40.48           O0 
ATOM    341  CB  GLU A  42      95.469  67.130 113.062  1.00 42.69           C0 
ATOM    342  CG  GLU A  42      96.682  67.590 113.848  1.00 48.46           C0 
ATOM    343  CD  GLU A  42      97.653  68.391 113.022  1.00 64.61           C0 
ATOM    344  OE1 GLU A  42      97.451  68.493 111.796  1.00 64.15           O0 
ATOM    345  OE2 GLU A  42      98.624  68.918 113.600  1.00 63.86           O1-
ATOM    346  N   ARG A  43      93.138  65.106 112.286  1.00 38.16           N0 
ATOM    347  CA  ARG A  43      91.896  64.838 111.574  1.00 36.12           C0 
ATOM    348  C   ARG A  43      90.797  64.386 112.532  1.00 37.76           C0 
ATOM    349  O   ARG A  43      89.670  64.899 112.495  1.00 46.46           O0 
ATOM    350  CB  ARG A  43      92.137  63.786 110.497  1.00 33.55           C0 
ATOM    351  CG  ARG A  43      90.873  63.167 110.007  1.00 36.11           C0 
ATOM    352  CD  ARG A  43      90.273  64.060 108.952  1.00 42.63           C0 
ATOM    353  NE  ARG A  43      88.920  63.662 108.588  1.00 50.86           N0 
ATOM    354  CZ  ARG A  43      88.177  64.294 107.692  1.00 49.76           C0 
ATOM    355  NH1 ARG A  43      88.655  65.311 106.994  1.00 48.17           N1+
ATOM    356  NH2 ARG A  43      86.930  63.886 107.480  1.00 46.50           N0 
ATOM    357  N   ILE A  44      91.110  63.439 113.416  1.00 32.97           N0 
ATOM    358  CA  ILE A  44      90.100  62.893 114.311  1.00 33.32           C0 
ATOM    359  C   ILE A  44      89.713  63.908 115.378  1.00 34.23           C0 
ATOM    360  O   ILE A  44      88.567  63.926 115.839  1.00 40.43           O0 
ATOM    361  CB  ILE A  44      90.607  61.575 114.918  1.00 35.87           C0 
ATOM    362  CG1 ILE A  44      90.945  60.582 113.815  1.00 36.02           C0 
ATOM    363  CG2 ILE A  44      89.558  60.940 115.765  1.00 33.31           C0 
ATOM    364  CD1 ILE A  44      89.781  60.215 112.950  1.00 35.54           C0 
ATOM    365  N   ALA A  45      90.631  64.794 115.766  1.00 34.12           N0 
ATOM    366  CA  ALA A  45      90.272  65.847 116.708  1.00 35.42           C0 
ATOM    367  C   ALA A  45      89.336  66.857 116.066  1.00 39.85           C0 
ATOM    368  O   ALA A  45      88.377  67.317 116.698  1.00 42.35           O0 
ATOM    369  CB  ALA A  45      91.527  66.539 117.233  1.00 32.84           C0 
ATOM    370  N   HIS A  46      89.583  67.208 114.806  1.00 41.16           N0 
ATOM    371  CA  HIS A  46      88.657  68.107 114.137  1.00 42.27           C0 
ATOM    372  C   HIS A  46      87.299  67.447 113.949  1.00 45.09           C0 
ATOM    373  O   HIS A  46      86.265  68.122 113.963  1.00 47.84           O0 
ATOM    374  CB  HIS A  46      89.214  68.563 112.795  1.00 45.38           C0 
ATOM    375  CG  HIS A  46      88.262  69.419 112.027  1.00 59.24           C0 
ATOM    376  ND1 HIS A  46      87.826  69.102 110.760  1.00 63.69           N0 
ATOM    377  CD2 HIS A  46      87.641  70.574 112.361  1.00 56.65           C0 
ATOM    378  CE1 HIS A  46      86.984  70.030 110.342  1.00 60.68           C0 
ATOM    379  NE2 HIS A  46      86.855  70.935 111.296  1.00 61.71           N0 
ATOM    380  N   GLU A  47      87.273  66.125 113.790  1.00 43.12           N0 
ATOM    381  CA  GLU A  47      85.981  65.454 113.690  1.00 41.07           C0 
ATOM    382  C   GLU A  47      85.260  65.417 115.027  1.00 38.25           C0 
ATOM    383  O   GLU A  47      84.030  65.497 115.073  1.00 41.81           O0 
ATOM    384  CB  GLU A  47      86.147  64.054 113.119  1.00 41.09           C0 
ATOM    385  CG  GLU A  47      86.597  64.132 111.702  1.00 46.16           C0 
ATOM    386  CD  GLU A  47      85.532  64.758 110.827  1.00 57.74           C0 
ATOM    387  OE1 GLU A  47      84.331  64.579 111.130  1.00 57.92           O0 
ATOM    388  OE2 GLU A  47      85.893  65.457 109.859  1.00 58.92           O1-
ATOM    389  N   SER A  48      85.999  65.308 116.126  1.00 39.93           N0 
ATOM    390  CA  SER A  48      85.366  65.441 117.432  1.00 40.79           C0 
ATOM    391  C   SER A  48      84.792  66.842 117.616  1.00 43.21           C0 
ATOM    392  O   SER A  48      83.713  67.014 118.195  1.00 42.75           O0 
ATOM    393  CB  SER A  48      86.368  65.111 118.531  1.00 37.25           C0 
ATOM    394  OG  SER A  48      85.783  65.262 119.806  1.00 43.55           O0 
ATOM    395  N   ASP A  49      85.486  67.859 117.103  1.00 44.65           N0 
ATOM    396  CA  ASP A  49      84.948  69.216 117.163  1.00 44.79           C0 
ATOM    397  C   ASP A  49      83.688  69.360 116.316  1.00 44.61           C0 
ATOM    398  O   ASP A  49      82.742  70.051 116.711  1.00 43.14           O0 
ATOM    399  CB  ASP A  49      86.002  70.229 116.724  1.00 47.86           C0 
ATOM    400  CG  ASP A  49      87.137  70.345 117.709  1.00 53.41           C0 
ATOM    401  OD1 ASP A  49      86.901  70.116 118.910  1.00 54.50           O0 
ATOM    402  OD2 ASP A  49      88.260  70.682 117.287  1.00 57.55           O1-
ATOM    403  N   ASP A  50      83.657  68.728 115.142  1.00 42.43           N0 
ATOM    404  CA  ASP A  50      82.442  68.763 114.334  1.00 39.59           C0 
ATOM    405  C   ASP A  50      81.292  68.040 115.023  1.00 37.98           C0 
ATOM    406  O   ASP A  50      80.139  68.466 114.923  1.00 44.44           O0 
ATOM    407  CB  ASP A  50      82.692  68.168 112.954  1.00 44.10           C0 
ATOM    408  CG  ASP A  50      83.883  68.778 112.268  1.00 51.67           C0 
ATOM    409  OD1 ASP A  50      84.241  69.923 112.608  1.00 50.08           O0 
ATOM    410  OD2 ASP A  50      84.442  68.127 111.360  1.00 54.20           O1-
ATOM    411  N   GLU A  51      81.580  66.937 115.714  1.00 35.74           N0 
ATOM    412  CA  GLU A  51      80.546  66.287 116.510  1.00 37.97           C0 
ATOM    413  C   GLU A  51      80.038  67.206 117.610  1.00 38.63           C0 
ATOM    414  O   GLU A  51      78.847  67.196 117.928  1.00 41.43           O0 
ATOM    415  CB  GLU A  51      81.068  64.987 117.116  1.00 42.43           C0 
ATOM    416  CG  GLU A  51      81.542  63.965 116.119  1.00 45.43           C0 
ATOM    417  CD  GLU A  51      80.584  63.774 114.974  1.00 51.53           C0 
ATOM    418  OE1 GLU A  51      79.541  63.126 115.177  1.00 51.22           O0 
ATOM    419  OE2 GLU A  51      80.872  64.264 113.864  1.00 51.94           O1-
ATOM    420  N   LYS A  52      80.928  67.997 118.212  1.00 41.04           N0 
ATOM    421  CA  LYS A  52      80.490  68.970 119.210  1.00 39.20           C0 
ATOM    422  C   LYS A  52      79.592  70.033 118.586  1.00 34.72           C0 
ATOM    423  O   LYS A  52      78.610  70.462 119.196  1.00 34.40           O0 
ATOM    424  CB  LYS A  52      81.702  69.607 119.892  1.00 42.00           C0 
ATOM    425  CG  LYS A  52      81.425  70.286 121.243  1.00 45.13           C0 
ATOM    426  CD  LYS A  52      80.384  69.553 122.076  1.00 47.07           C0 
ATOM    427  CE  LYS A  52      80.604  69.780 123.561  1.00 45.90           C0 
ATOM    428  NZ  LYS A  52      79.701  68.949 124.405  1.00 44.28           N1+
ATOM    429  N   GLY A  53      79.906  70.460 117.366  1.00 36.78           N0 
ATOM    430  CA  GLY A  53      79.032  71.398 116.672  1.00 33.35           C0 
ATOM    431  C   GLY A  53      77.664  70.815 116.363  1.00 32.64           C0 
ATOM    432  O   GLY A  53      76.638  71.484 116.522  1.00 33.43           O0 
ATOM    433  N   HIS A  54      77.631  69.560 115.916  1.00 35.74           N0 
ATOM    434  CA  HIS A  54      76.361  68.882 115.680  1.00 29.76           C0 
ATOM    435  C   HIS A  54      75.560  68.741 116.962  1.00 28.62           C0 
ATOM    436  O   HIS A  54      74.337  68.917 116.962  1.00 32.83           O0 
ATOM    437  CB  HIS A  54      76.594  67.503 115.072  1.00 31.30           C0 
ATOM    438  CG  HIS A  54      77.189  67.534 113.704  1.00 35.14           C0 
ATOM    439  ND1 HIS A  54      77.848  66.456 113.159  1.00 37.75           N0 
ATOM    440  CD2 HIS A  54      77.224  68.509 112.769  1.00 36.46           C0 
ATOM    441  CE1 HIS A  54      78.261  66.765 111.945  1.00 39.17           C0 
ATOM    442  NE2 HIS A  54      77.896  68.005 111.685  1.00 39.71           N0 
ATOM    443  N   ALA A  55      76.227  68.404 118.063  1.00 30.87           N0 
ATOM    444  CA  ALA A  55      75.533  68.277 119.335  1.00 30.44           C0 
ATOM    445  C   ALA A  55      75.005  69.622 119.805  1.00 27.87           C0 
ATOM    446  O   ALA A  55      73.925  69.696 120.394  1.00 27.42           O0 
ATOM    447  CB  ALA A  55      76.457  67.660 120.380  1.00 32.41           C0 
ATOM    448  N   ALA A  56      75.748  70.698 119.548  1.00 28.19           N0 
ATOM    449  CA  ALA A  56      75.258  72.028 119.883  1.00 23.76           C0 
ATOM    450  C   ALA A  56      74.004  72.360 119.096  1.00 26.18           C0 
ATOM    451  O   ALA A  56      73.033  72.874 119.657  1.00 27.88           O0 
ATOM    452  CB  ALA A  56      76.342  73.070 119.626  1.00 25.71           C0 
ATOM    453  N   LYS A  57      74.008  72.076 117.791  1.00 27.99           N0 
ATOM    454  CA  LYS A  57      72.818  72.309 116.978  1.00 25.69           C0 
ATOM    455  C   LYS A  57      71.635  71.488 117.469  1.00 26.82           C0 
ATOM    456  O   LYS A  57      70.505  71.985 117.520  1.00 30.78           O0 
ATOM    457  CB  LYS A  57      73.109  71.996 115.512  1.00 27.08           C0 
ATOM    458  CG  LYS A  57      74.037  72.974 114.839  1.00 31.94           C0 
ATOM    459  CD  LYS A  57      74.123  72.708 113.355  1.00 33.36           C0 
ATOM    460  CE  LYS A  57      75.421  72.013 112.985  1.00 37.65           C0 
ATOM    461  NZ  LYS A  57      75.434  71.609 111.553  1.00 42.36           N1+
ATOM    462  N   LEU A  58      71.870  70.232 117.844  1.00 25.61           N0 
ATOM    463  CA  LEU A  58      70.772  69.397 118.317  1.00 25.25           C0 
ATOM    464  C   LEU A  58      70.233  69.884 119.651  1.00 25.28           C0 
ATOM    465  O   LEU A  58      69.023  69.858 119.880  1.00 26.68           O0 
ATOM    466  CB  LEU A  58      71.214  67.944 118.436  1.00 27.48           C0 
ATOM    467  CG  LEU A  58      71.422  67.184 117.139  1.00 29.98           C0 
ATOM    468  CD1 LEU A  58      72.450  66.118 117.358  1.00 31.73           C0 
ATOM    469  CD2 LEU A  58      70.125  66.583 116.690  1.00 30.30           C0 
ATOM    470  N   VAL A  59      71.115  70.319 120.550  1.00 27.81           N0 
ATOM    471  CA  VAL A  59      70.674  70.833 121.843  1.00 24.73           C0 
ATOM    472  C   VAL A  59      69.880  72.115 121.659  1.00 26.07           C0 
ATOM    473  O   VAL A  59      68.837  72.311 122.292  1.00 28.41           O0 
ATOM    474  CB  VAL A  59      71.882  71.042 122.773  1.00 22.48           C0 
ATOM    475  CG1 VAL A  59      71.497  71.874 123.972  1.00 24.80           C0 
ATOM    476  CG2 VAL A  59      72.415  69.719 123.229  1.00 24.22           C0 
ATOM    477  N   GLN A  60      70.353  73.004 120.785  1.00 26.16           N0 
ATOM    478  CA  GLN A  60      69.612  74.224 120.497  1.00 26.10           C0 
ATOM    479  C   GLN A  60      68.239  73.914 119.923  1.00 25.63           C0 
ATOM    480  O   GLN A  60      67.250  74.556 120.286  1.00 29.66           O0 
ATOM    481  CB  GLN A  60      70.405  75.107 119.540  1.00 25.87           C0 
ATOM    482  CG  GLN A  60      71.412  75.991 120.223  1.00 27.78           C0 
ATOM    483  CD  GLN A  60      72.557  76.378 119.324  1.00 35.35           C0 
ATOM    484  OE1 GLN A  60      72.776  75.769 118.281  1.00 33.75           O0 
ATOM    485  NE2 GLN A  60      73.291  77.408 119.717  1.00 37.44           N0 
ATOM    486  N   ARG A  61      68.154  72.927 119.030  1.00 26.51           N0 
ATOM    487  CA  ARG A  61      66.866  72.567 118.451  1.00 23.97           C0 
ATOM    488  C   ARG A  61      65.938  71.945 119.486  1.00 26.32           C0 
ATOM    489  O   ARG A  61      64.730  72.193 119.467  1.00 31.21           O0 
ATOM    490  CB  ARG A  61      67.067  71.617 117.273  1.00 22.51           C0 
ATOM    491  CG  ARG A  61      65.815  71.373 116.459  1.00 26.62           C0 
ATOM    492  CD  ARG A  61      65.160  72.672 116.057  1.00 28.90           C0 
ATOM    493  NE  ARG A  61      63.934  72.459 115.303  1.00 27.98           N0 
ATOM    494  CZ  ARG A  61      63.281  73.405 114.647  1.00 26.14           C0 
ATOM    495  NH1 ARG A  61      63.748  74.635 114.565  1.00 29.13           N1+
ATOM    496  NH2 ARG A  61      62.126  73.109 114.065  1.00 24.74           N0 
ATOM    497  N   ILE A  62      66.472  71.119 120.385  1.00 24.61           N0 
ATOM    498  CA  ILE A  62      65.626  70.497 121.399  1.00 25.04           C0 
ATOM    499  C   ILE A  62      65.119  71.541 122.379  1.00 29.29           C0 
ATOM    500  O   ILE A  62      63.970  71.483 122.827  1.00 32.00           O0 
ATOM    501  CB  ILE A  62      66.378  69.364 122.121  1.00 28.90           C0 
ATOM    502  CG1 ILE A  62      66.702  68.234 121.156  1.00 27.87           C0 
ATOM    503  CG2 ILE A  62      65.550  68.807 123.247  1.00 28.28           C0 
ATOM    504  CD1 ILE A  62      67.901  67.434 121.557  1.00 26.83           C0 
ATOM    505  N   LEU A  63      65.954  72.521 122.717  1.00 29.94           N0 
ATOM    506  CA  LEU A  63      65.499  73.567 123.623  1.00 30.03           C0 
ATOM    507  C   LEU A  63      64.485  74.479 122.948  1.00 29.92           C0 
ATOM    508  O   LEU A  63      63.501  74.884 123.573  1.00 34.63           O0 
ATOM    509  CB  LEU A  63      66.682  74.376 124.146  1.00 26.47           C0 
ATOM    510  CG  LEU A  63      67.547  73.731 125.223  1.00 24.21           C0 
ATOM    511  CD1 LEU A  63      68.872  74.429 125.281  1.00 21.74           C0 
ATOM    512  CD2 LEU A  63      66.867  73.778 126.556  1.00 25.55           C0 
ATOM    513  N   PHE A  64      64.707  74.818 121.676  1.00 29.37           N0 
ATOM    514  CA  PHE A  64      63.734  75.623 120.946  1.00 29.33           C0 
ATOM    515  C   PHE A  64      62.387  74.920 120.869  1.00 31.85           C0 
ATOM    516  O   PHE A  64      61.341  75.553 121.031  1.00 36.82           O0 
ATOM    517  CB  PHE A  64      64.246  75.930 119.541  1.00 28.97           C0 
ATOM    518  CG  PHE A  64      63.224  76.576 118.656  1.00 35.80           C0 
ATOM    519  CD1 PHE A  64      62.699  77.810 118.976  1.00 35.68           C0 
ATOM    520  CD2 PHE A  64      62.757  75.936 117.524  1.00 36.32           C0 
ATOM    521  CE1 PHE A  64      61.752  78.403 118.173  1.00 33.66           C0 
ATOM    522  CE2 PHE A  64      61.807  76.529 116.721  1.00 34.77           C0 
ATOM    523  CZ  PHE A  64      61.307  77.760 117.046  1.00 32.78           C0 
ATOM    524  N   LEU A  65      62.393  73.614 120.636  1.00 30.83           N0 
ATOM    525  CA  LEU A  65      61.185  72.807 120.595  1.00 32.16           C0 
ATOM    526  C   LEU A  65      60.625  72.520 121.977  1.00 34.19           C0 
ATOM    527  O   LEU A  65      59.749  71.662 122.106  1.00 38.13           O0 
ATOM    528  CB  LEU A  65      61.464  71.494 119.865  1.00 32.98           C0 
ATOM    529  CG  LEU A  65      61.789  71.594 118.376  1.00 28.70           C0 
ATOM    530  CD1 LEU A  65      61.863  70.219 117.769  1.00 29.29           C0 
ATOM    531  CD2 LEU A  65      60.772  72.446 117.651  1.00 34.31           C0 
ATOM    532  N   GLU A  66      61.112  73.224 122.998  1.00 34.88           N0 
ATOM    533  CA  GLU A  66      60.629  73.107 124.374  1.00 34.66           C0 
ATOM    534  C   GLU A  66      60.774  71.686 124.910  1.00 36.73           C0 
ATOM    535  O   GLU A  66      59.900  71.169 125.606  1.00 41.79           O0 
ATOM    536  CB  GLU A  66      59.188  73.598 124.493  1.00 39.07           C0 
ATOM    537  CG  GLU A  66      59.036  75.075 124.213  1.00 44.05           C0 
ATOM    538  CD  GLU A  66      57.604  75.471 123.969  1.00 53.69           C0 
ATOM    539  OE1 GLU A  66      56.704  74.680 124.316  1.00 59.72           O0 
ATOM    540  OE2 GLU A  66      57.377  76.573 123.428  1.00 50.06           O1-
ATOM    541  N   GLY A  67      61.895  71.050 124.578  1.00 34.48           N0 
ATOM    542  CA  GLY A  67      62.261  69.777 125.150  1.00 31.79           C0 
ATOM    543  C   GLY A  67      63.432  69.927 126.109  1.00 34.91           C0 
ATOM    544  O   GLY A  67      64.010  71.000 126.268  1.00 34.83           O0 
ATOM    545  N   VAL A  68      63.773  68.818 126.753  1.00 36.95           N0 
ATOM    546  CA  VAL A  68      64.873  68.772 127.709  1.00 34.02           C0 
ATOM    547  C   VAL A  68      66.015  67.991 127.066  1.00 31.92           C0 
ATOM    548  O   VAL A  68      65.908  66.766 126.919  1.00 34.22           O0 
ATOM    549  CB  VAL A  68      64.444  68.133 129.036  1.00 30.44           C0 
ATOM    550  CG1 VAL A  68      65.482  68.384 130.099  1.00 28.45           C0 
ATOM    551  CG2 VAL A  68      63.113  68.677 129.481  1.00 33.80           C0 
ATOM    552  N   PRO A  69      67.105  68.641 126.661  1.00 31.78           N0 
ATOM    553  CA  PRO A  69      68.228  67.899 126.078  1.00 30.69           C0 
ATOM    554  C   PRO A  69      68.829  66.941 127.091  1.00 34.93           C0 
ATOM    555  O   PRO A  69      69.016  67.286 128.257  1.00 36.27           O0 
ATOM    556  CB  PRO A  69      69.220  68.999 125.690  1.00 28.12           C0 
ATOM    557  CG  PRO A  69      68.442  70.238 125.677  1.00 30.15           C0 
ATOM    558  CD  PRO A  69      67.380  70.082 126.706  1.00 34.20           C0 
ATOM    559  N   ASN A  70      69.141  65.738 126.634  1.00 37.08           N0 
ATOM    560  CA  ASN A  70      69.757  64.723 127.480  1.00 37.77           C0 
ATOM    561  C   ASN A  70      71.227  64.624 127.099  1.00 39.16           C0 
ATOM    562  O   ASN A  70      71.598  63.905 126.171  1.00 42.59           O0 
ATOM    563  CB  ASN A  70      69.051  63.386 127.328  1.00 38.68           C0 
ATOM    564  CG  ASN A  70      69.402  62.423 128.433  1.00 46.19           C0 
ATOM    565  OD1 ASN A  70      70.073  62.783 129.393  1.00 42.88           O0 
ATOM    566  ND2 ASN A  70      68.950  61.187 128.302  1.00 47.21           N0 
ATOM    567  N   VAL A  71      72.067  65.359 127.826  1.00 35.89           N0 
ATOM    568  CA  VAL A  71      73.508  65.275 127.645  1.00 39.64           C0 
ATOM    569  C   VAL A  71      74.149  64.323 128.642  1.00 40.97           C0 
ATOM    570  O   VAL A  71      75.376  64.176 128.640  1.00 37.61           O0 
ATOM    571  CB  VAL A  71      74.164  66.666 127.732  1.00 39.33           C0 
ATOM    572  CG1 VAL A  71      73.655  67.564 126.635  1.00 32.08           C0 
ATOM    573  CG2 VAL A  71      73.878  67.290 129.062  1.00 43.83           C0 
ATOM    574  N   ALA A  72      73.357  63.677 129.495  1.00 40.59           N0 
ATOM    575  CA  ALA A  72      73.914  62.758 130.478  1.00 42.46           C0 
ATOM    576  C   ALA A  72      74.111  61.362 129.907  1.00 47.44           C0 
ATOM    577  O   ALA A  72      75.112  60.706 130.211  1.00 45.04           O0 
ATOM    578  CB  ALA A  72      73.009  62.692 131.707  1.00 41.22           C0 
ATOM    579  N   ALA A  73      73.176  60.894 129.087  1.00 49.83           N0 
ATOM    580  CA  ALA A  73      73.252  59.542 128.556  1.00 47.82           C0 
ATOM    581  C   ALA A  73      74.362  59.430 127.524  1.00 47.94           C0 
ATOM    582  O   ALA A  73      74.645  60.377 126.786  1.00 46.02           O0 
ATOM    583  CB  ALA A  73      71.917  59.139 127.937  1.00 44.25           C0 
ATOM    584  N   ARG A  74      74.992  58.261 127.474  1.00 45.81           N0 
ATOM    585  CA  ARG A  74      76.053  57.985 126.521  1.00 47.72           C0 
ATOM    586  C   ARG A  74      75.938  56.541 126.064  1.00 49.36           C0 
ATOM    587  O   ARG A  74      75.638  55.646 126.856  1.00 51.34           O0 
ATOM    588  CB  ARG A  74      77.438  58.228 127.128  1.00 48.52           C0 
ATOM    589  CG  ARG A  74      77.768  59.689 127.276  1.00 46.10           C0 
ATOM    590  CD  ARG A  74      78.356  60.271 126.013  1.00 44.37           C0 
ATOM    591  NE  ARG A  74      79.022  61.551 126.227  1.00 41.92           N0 
ATOM    592  CZ  ARG A  74      78.440  62.644 126.708  1.00 39.65           C0 
ATOM    593  NH1 ARG A  74      77.170  62.654 127.075  1.00 39.76           N1+
ATOM    594  NH2 ARG A  74      79.147  63.764 126.804  1.00 37.18           N0 
ATOM    595  N   GLU A  75      76.161  56.326 124.777  1.00 47.57           N0 
ATOM    596  CA  GLU A  75      76.216  54.987 124.219  1.00 47.34           C0 
ATOM    597  C   GLU A  75      77.567  54.360 124.525  1.00 47.89           C0 
ATOM    598  O   GLU A  75      78.524  55.041 124.894  1.00 48.98           O0 
ATOM    599  CB  GLU A  75      75.977  55.023 122.711  1.00 46.43           C0 
ATOM    600  CG  GLU A  75      74.530  55.180 122.318  1.00 49.37           C0 
ATOM    601  CD  GLU A  75      74.374  55.761 120.931  1.00 55.07           C0 
ATOM    602  OE1 GLU A  75      75.376  55.800 120.189  1.00 54.83           O0 
ATOM    603  OE2 GLU A  75      73.248  56.170 120.577  1.00 55.92           O1-
ATOM    604  N   ALA A  76      77.638  53.044 124.371  1.00 50.67           N0 
ATOM    605  CA  ALA A  76      78.892  52.348 124.607  1.00 49.05           C0 
ATOM    606  C   ALA A  76      79.911  52.746 123.552  1.00 48.57           C0 
ATOM    607  O   ALA A  76      79.623  52.732 122.353  1.00 45.97           O0 
ATOM    608  CB  ALA A  76      78.676  50.838 124.595  1.00 46.55           C0 
ATOM    609  N   LEU A  77      81.101  53.110 124.001  1.00 46.64           N0 
ATOM    610  CA  LEU A  77      82.186  53.479 123.108  1.00 44.38           C0 
ATOM    611  C   LEU A  77      82.911  52.225 122.659  1.00 45.86           C0 
ATOM    612  O   LEU A  77      83.090  51.289 123.442  1.00 47.45           O0 
ATOM    613  CB  LEU A  77      83.162  54.435 123.791  1.00 39.73           C0 
ATOM    614  CG  LEU A  77      82.797  55.912 123.916  1.00 42.87           C0 
ATOM    615  CD1 LEU A  77      81.701  56.146 124.920  1.00 46.40           C0 
ATOM    616  CD2 LEU A  77      84.022  56.668 124.320  1.00 42.15           C0 
ATOM    617  N   ASN A  78      83.313  52.201 121.398  1.00 42.72           N0 
ATOM    618  CA  ASN A  78      84.048  51.067 120.856  1.00 43.52           C0 
ATOM    619  C   ASN A  78      85.437  51.593 120.521  1.00 41.56           C0 
ATOM    620  O   ASN A  78      85.667  52.135 119.441  1.00 41.32           O0 
ATOM    621  CB  ASN A  78      83.329  50.481 119.646  1.00 41.59           C0 
ATOM    622  CG  ASN A  78      83.930  49.164 119.190  1.00 49.73           C0 
ATOM    623  OD1 ASN A  78      84.910  48.684 119.759  1.00 50.28           O0 
ATOM    624  ND2 ASN A  78      83.335  48.566 118.166  1.00 47.10           N0 
ATOM    625  N   ILE A  79      86.358  51.448 121.468  1.00 41.82           N0 
ATOM    626  CA  ILE A  79      87.716  51.966 121.354  1.00 41.99           C0 
ATOM    627  C   ILE A  79      88.591  50.879 120.751  1.00 44.70           C0 
ATOM    628  O   ILE A  79      88.624  49.750 121.252  1.00 44.68           O0 
ATOM    629  CB  ILE A  79      88.265  52.417 122.717  1.00 42.89           C0 
ATOM    630  CG1 ILE A  79      87.208  53.177 123.515  1.00 38.83           C0 
ATOM    631  CG2 ILE A  79      89.486  53.282 122.538  1.00 42.19           C0 
ATOM    632  CD1 ILE A  79      86.714  54.417 122.831  1.00 40.82           C0 
ATOM    633  N   GLY A  80      89.301  51.214 119.681  1.00 42.64           N0 
ATOM    634  CA  GLY A  80      90.203  50.269 119.068  1.00 41.84           C0 
ATOM    635  C   GLY A  80      91.550  50.238 119.751  1.00 45.67           C0 
ATOM    636  O   GLY A  80      91.896  51.112 120.536  1.00 51.09           O0 
ATOM    637  N   SER A  81      92.326  49.205 119.441  1.00 44.80           N0 
ATOM    638  CA  SER A  81      93.655  49.064 120.016  1.00 43.82           C0 
ATOM    639  C   SER A  81      94.762  49.387 119.027  1.00 45.12           C0 
ATOM    640  O   SER A  81      95.850  49.792 119.442  1.00 48.80           O0 
ATOM    641  CB  SER A  81      93.847  47.646 120.557  1.00 42.72           C0 
ATOM    642  OG  SER A  81      93.484  46.681 119.588  1.00 52.64           O0 
ATOM    643  N   ASN A  82      94.509  49.223 117.733  1.00 43.82           N0 
ATOM    644  CA  ASN A  82      95.449  49.583 116.685  1.00 39.39           C0 
ATOM    645  C   ASN A  82      94.726  50.407 115.629  1.00 41.78           C0 
ATOM    646  O   ASN A  82      93.499  50.469 115.599  1.00 44.22           O0 
ATOM    647  CB  ASN A  82      96.125  48.333 116.100  1.00 37.29           C0 
ATOM    648  CG  ASN A  82      95.153  47.373 115.442  1.00 41.76           C0 
ATOM    649  OD1 ASN A  82      93.977  47.653 115.299  1.00 45.98           O0 
ATOM    650  ND2 ASN A  82      95.655  46.218 115.050  1.00 41.41           N0 
ATOM    651  N   VAL A  83      95.511  51.038 114.754  1.00 39.42           N0 
ATOM    652  CA  VAL A  83      94.991  52.070 113.857  1.00 37.53           C0 
ATOM    653  C   VAL A  83      93.837  51.545 113.013  1.00 38.82           C0 
ATOM    654  O   VAL A  83      92.801  52.205 112.880  1.00 38.13           O0 
ATOM    655  CB  VAL A  83      96.119  52.627 112.976  1.00 35.64           C0 
ATOM    656  CG1 VAL A  83      95.563  53.640 112.001  1.00 34.31           C0 
ATOM    657  CG2 VAL A  83      97.181  53.252 113.841  1.00 35.34           C0 
ATOM    658  N   GLU A  84      94.008  50.375 112.396  1.00 38.89           N0 
ATOM    659  CA  GLU A  84      92.933  49.814 111.585  1.00 39.82           C0 
ATOM    660  C   GLU A  84      91.676  49.582 112.409  1.00 38.76           C0 
ATOM    661  O   GLU A  84      90.568  49.840 111.936  1.00 36.12           O0 
ATOM    662  CB  GLU A  84      93.375  48.510 110.926  1.00 43.06           C0 
ATOM    663  CG  GLU A  84      94.447  48.657 109.871  1.00 46.24           C0 
ATOM    664  CD  GLU A  84      94.850  47.322 109.282  1.00 51.79           C0 
ATOM    665  OE1 GLU A  84      94.382  46.287 109.796  1.00 59.56           O0 
ATOM    666  OE2 GLU A  84      95.627  47.300 108.308  1.00 47.86           O1-
ATOM    667  N   GLU A  85      91.824  49.103 113.643  1.00 40.53           N0 
ATOM    668  CA  GLU A  85      90.649  48.846 114.468  1.00 40.84           C0 
ATOM    669  C   GLU A  85      89.942  50.138 114.842  1.00 40.94           C0 
ATOM    670  O   GLU A  85      88.712  50.191 114.863  1.00 44.86           O0 
ATOM    671  CB  GLU A  85      91.032  48.075 115.724  1.00 42.55           C0 
ATOM    672  CG  GLU A  85      89.865  47.414 116.409  1.00 47.69           C0 
ATOM    673  CD  GLU A  85      90.238  46.824 117.746  1.00 54.05           C0 
ATOM    674  OE1 GLU A  85      91.441  46.594 117.978  1.00 52.14           O0 
ATOM    675  OE2 GLU A  85      89.328  46.590 118.566  1.00 54.56           O1-
ATOM    676  N   MET A  86      90.696  51.193 115.144  1.00 36.29           N0 
ATOM    677  CA  MET A  86      90.057  52.458 115.480  1.00 37.57           C0 
ATOM    678  C   MET A  86      89.386  53.083 114.268  1.00 37.81           C0 
ATOM    679  O   MET A  86      88.301  53.661 114.385  1.00 38.60           O0 
ATOM    680  CB  MET A  86      91.066  53.414 116.108  1.00 40.90           C0 
ATOM    681  CG  MET A  86      92.003  52.748 117.083  1.00 42.72           C0 
ATOM    682  SD  MET A  86      93.606  53.526 117.194  1.00 45.68           S0 
ATOM    683  CE  MET A  86      93.169  55.098 117.899  1.00 41.16           C0 
ATOM    684  N   LEU A  87      89.993  52.956 113.089  1.00 39.83           N0 
ATOM    685  CA  LEU A  87      89.343  53.455 111.884  1.00 33.37           C0 
ATOM    686  C   LEU A  87      88.077  52.668 111.576  1.00 33.68           C0 
ATOM    687  O   LEU A  87      87.060  53.246 111.181  1.00 33.82           O0 
ATOM    688  CB  LEU A  87      90.310  53.406 110.706  1.00 31.20           C0 
ATOM    689  CG  LEU A  87      91.444  54.427 110.693  1.00 32.63           C0 
ATOM    690  CD1 LEU A  87      92.249  54.269 109.433  1.00 27.89           C0 
ATOM    691  CD2 LEU A  87      90.921  55.837 110.807  1.00 33.66           C0 
ATOM    692  N   ARG A  88      88.106  51.350 111.780  1.00 36.78           N0 
ATOM    693  CA  ARG A  88      86.923  50.539 111.521  1.00 36.53           C0 
ATOM    694  C   ARG A  88      85.831  50.800 112.546  1.00 36.45           C0 
ATOM    695  O   ARG A  88      84.644  50.737 112.219  1.00 37.85           O0 
ATOM    696  CB  ARG A  88      87.283  49.056 111.507  1.00 37.06           C0 
ATOM    697  CG  ARG A  88      88.056  48.609 110.292  1.00 39.30           C0 
ATOM    698  CD  ARG A  88      88.142  47.097 110.237  1.00 43.99           C0 
ATOM    699  NE  ARG A  88      89.480  46.598 110.523  1.00 49.04           N0 
ATOM    700  CZ  ARG A  88      89.854  46.092 111.690  1.00 50.26           C0 
ATOM    701  NH1 ARG A  88      89.007  45.981 112.699  1.00 48.77           N1+
ATOM    702  NH2 ARG A  88      91.109  45.680 111.847  1.00 48.07           N0 
ATOM    703  N   ASN A  89      86.206  51.091 113.792  1.00 35.47           N0 
ATOM    704  CA  ASN A  89      85.211  51.443 114.798  1.00 35.23           C0 
ATOM    705  C   ASN A  89      84.584  52.795 114.500  1.00 37.08           C0 
ATOM    706  O   ASN A  89      83.366  52.964 114.632  1.00 41.74           O0 
ATOM    707  CB  ASN A  89      85.838  51.438 116.188  1.00 37.60           C0 
ATOM    708  CG  ASN A  89      86.224  50.054 116.641  1.00 40.98           C0 
ATOM    709  OD1 ASN A  89      85.691  49.063 116.152  1.00 44.07           O0 
ATOM    710  ND2 ASN A  89      87.148  49.975 117.580  1.00 40.85           N0 
ATOM    711  N   ASP A  90      85.395  53.767 114.084  1.00 34.51           N0 
ATOM    712  CA  ASP A  90      84.842  55.049 113.669  1.00 32.71           C0 
ATOM    713  C   ASP A  90      83.912  54.881 112.477  1.00 37.89           C0 
ATOM    714  O   ASP A  90      82.872  55.540 112.398  1.00 40.48           O0 
ATOM    715  CB  ASP A  90      85.961  56.031 113.340  1.00 35.72           C0 
ATOM    716  CG  ASP A  90      86.750  56.448 114.562  1.00 44.08           C0 
ATOM    717  OD1 ASP A  90      86.171  56.492 115.663  1.00 40.36           O0 
ATOM    718  OD2 ASP A  90      87.952  56.757 114.419  1.00 46.08           O1-
ATOM    719  N   LEU A  91      84.256  53.988 111.546  1.00 38.29           N0 
ATOM    720  CA  LEU A  91      83.391  53.774 110.391  1.00 34.12           C0 
ATOM    721  C   LEU A  91      82.089  53.097 110.788  1.00 34.15           C0 
ATOM    722  O   LEU A  91      81.016  53.492 110.324  1.00 37.97           O0 
ATOM    723  CB  LEU A  91      84.108  52.950 109.326  1.00 35.44           C0 
ATOM    724  CG  LEU A  91      83.395  52.953 107.973  1.00 36.00           C0 
ATOM    725  CD1 LEU A  91      83.039  54.369 107.543  1.00 38.01           C0 
ATOM    726  CD2 LEU A  91      84.221  52.269 106.925  1.00 31.92           C0 
ATOM    727  N   ALA A  92      82.162  52.051 111.612  1.00 34.73           N0 
ATOM    728  CA  ALA A  92      80.948  51.414 112.103  1.00 35.39           C0 
ATOM    729  C   ALA A  92      80.052  52.426 112.792  1.00 35.14           C0 
ATOM    730  O   ALA A  92      78.823  52.409 112.627  1.00 40.59           O0 
ATOM    731  CB  ALA A  92      81.300  50.279 113.060  1.00 33.61           C0 
ATOM    732  N   TYR A  93      80.652  53.353 113.528  1.00 35.99           N0 
ATOM    733  CA  TYR A  93      79.826  54.238 114.320  1.00 37.52           C0 
ATOM    734  C   TYR A  93      79.240  55.339 113.442  1.00 40.09           C0 
ATOM    735  O   TYR A  93      78.106  55.772 113.661  1.00 40.86           O0 
ATOM    736  CB  TYR A  93      80.647  54.814 115.466  1.00 41.42           C0 
ATOM    737  CG  TYR A  93      79.810  55.628 116.391  1.00 47.96           C0 
ATOM    738  CD1 TYR A  93      78.992  54.989 117.310  1.00 50.23           C0 
ATOM    739  CD2 TYR A  93      79.763  56.998 116.319  1.00 47.90           C0 
ATOM    740  CE1 TYR A  93      78.196  55.689 118.162  1.00 47.06           C0 
ATOM    741  CE2 TYR A  93      78.948  57.704 117.162  1.00 47.39           C0 
ATOM    742  CZ  TYR A  93      78.174  57.046 118.082  1.00 46.97           C0 
ATOM    743  OH  TYR A  93      77.370  57.750 118.932  1.00 49.60           O0 
ATOM    744  N   GLU A  94      79.984  55.783 112.421  1.00 40.97           N0 
ATOM    745  CA  GLU A  94      79.431  56.705 111.431  1.00 37.67           C0 
ATOM    746  C   GLU A  94      78.285  56.069 110.661  1.00 39.20           C0 
ATOM    747  O   GLU A  94      77.294  56.734 110.353  1.00 41.19           O0 
ATOM    748  CB  GLU A  94      80.514  57.162 110.454  1.00 34.87           C0 
ATOM    749  CG  GLU A  94      81.478  58.197 110.984  1.00 38.51           C0 
ATOM    750  CD  GLU A  94      80.803  59.486 111.406  1.00 48.60           C0 
ATOM    751  OE1 GLU A  94      80.620  60.365 110.544  1.00 49.75           O0 
ATOM    752  OE2 GLU A  94      80.464  59.630 112.598  1.00 47.85           O1-
ATOM    753  N   TYR A  95      78.414  54.789 110.314  1.00 37.88           N0 
ATOM    754  CA  TYR A  95      77.312  54.080 109.673  1.00 36.91           C0 
ATOM    755  C   TYR A  95      76.074  54.069 110.553  1.00 38.46           C0 
ATOM    756  O   TYR A  95      74.958  54.315 110.077  1.00 41.45           O0 
ATOM    757  CB  TYR A  95      77.726  52.653 109.325  1.00 36.27           C0 
ATOM    758  CG  TYR A  95      78.611  52.541 108.114  1.00 39.20           C0 
ATOM    759  CD1 TYR A  95      78.722  53.587 107.219  1.00 40.20           C0 
ATOM    760  CD2 TYR A  95      79.314  51.379 107.851  1.00 41.53           C0 
ATOM    761  CE1 TYR A  95      79.518  53.487 106.103  1.00 41.50           C0 
ATOM    762  CE2 TYR A  95      80.113  51.270 106.738  1.00 43.98           C0 
ATOM    763  CZ  TYR A  95      80.211  52.328 105.866  1.00 44.59           C0 
ATOM    764  OH  TYR A  95      81.007  52.228 104.749  1.00 45.06           O0 
ATOM    765  N   LYS A  96      76.248  53.773 111.841  1.00 38.56           N0 
ATOM    766  CA  LYS A  96      75.097  53.753 112.737  1.00 38.37           C0 
ATOM    767  C   LYS A  96      74.465  55.137 112.857  1.00 38.10           C0 
ATOM    768  O   LYS A  96      73.234  55.270 112.851  1.00 41.63           O0 
ATOM    769  CB  LYS A  96      75.510  53.229 114.108  1.00 41.04           C0 
ATOM    770  CG  LYS A  96      74.341  52.933 115.016  1.00 45.69           C0 
ATOM    771  CD  LYS A  96      74.723  53.046 116.473  1.00 49.33           C0 
ATOM    772  CE  LYS A  96      75.320  54.406 116.771  1.00 50.65           C0 
ATOM    773  NZ  LYS A  96      74.283  55.477 116.771  1.00 46.86           N1+
ATOM    774  N   VAL A  97      75.291  56.180 112.960  1.00 35.29           N0 
ATOM    775  CA  VAL A  97      74.770  57.542 113.049  1.00 37.93           C0 
ATOM    776  C   VAL A  97      74.010  57.917 111.787  1.00 38.13           C0 
ATOM    777  O   VAL A  97      72.965  58.565 111.855  1.00 35.86           O0 
ATOM    778  CB  VAL A  97      75.904  58.540 113.340  1.00 38.94           C0 
ATOM    779  CG1 VAL A  97      75.387  59.959 113.296  1.00 32.62           C0 
ATOM    780  CG2 VAL A  97      76.495  58.274 114.705  1.00 44.06           C0 
ATOM    781  N   ALA A  98      74.515  57.521 110.618  1.00 38.69           N0 
ATOM    782  CA  ALA A  98      73.838  57.867 109.371  1.00 33.56           C0 
ATOM    783  C   ALA A  98      72.499  57.153 109.255  1.00 35.23           C0 
ATOM    784  O   ALA A  98      71.505  57.748 108.825  1.00 33.22           O0 
ATOM    785  CB  ALA A  98      74.730  57.536 108.178  1.00 32.90           C0 
ATOM    786  N   ASP A  99      72.454  55.878 109.636  1.00 37.52           N0 
ATOM    787  CA  ASP A  99      71.191  55.149 109.644  1.00 38.10           C0 
ATOM    788  C   ASP A  99      70.179  55.821 110.566  1.00 38.25           C0 
ATOM    789  O   ASP A  99      69.009  56.020 110.201  1.00 40.72           O0 
ATOM    790  CB  ASP A  99      71.450  53.706 110.076  1.00 40.07           C0 
ATOM    791  CG  ASP A  99      70.191  52.868 110.141  1.00 52.57           C0 
ATOM    792  OD1 ASP A  99      69.114  53.333 109.718  1.00 56.18           O0 
ATOM    793  OD2 ASP A  99      70.274  51.729 110.640  1.00 56.89           O1-
ATOM    794  N   ASP A 100      70.618  56.192 111.767  1.00 35.70           N0 
ATOM    795  CA  ASP A 100      69.700  56.773 112.736  1.00 37.66           C0 
ATOM    796  C   ASP A 100      69.246  58.160 112.288  1.00 36.50           C0 
ATOM    797  O   ASP A 100      68.079  58.531 112.468  1.00 35.54           O0 
ATOM    798  CB  ASP A 100      70.383  56.791 114.104  1.00 40.30           C0 
ATOM    799  CG  ASP A 100      69.459  57.194 115.224  1.00 48.50           C0 
ATOM    800  OD1 ASP A 100      68.601  56.371 115.601  1.00 52.95           O0 
ATOM    801  OD2 ASP A 100      69.623  58.294 115.777  1.00 43.25           O1-
ATOM    802  N   LEU A 101      70.139  58.913 111.643  1.00 36.59           N0 
ATOM    803  CA  LEU A 101      69.774  60.204 111.075  1.00 31.05           C0 
ATOM    804  C   LEU A 101      68.737  60.058 109.977  1.00 33.98           C0 
ATOM    805  O   LEU A 101      67.832  60.885 109.864  1.00 33.37           O0 
ATOM    806  CB  LEU A 101      71.012  60.903 110.524  1.00 30.21           C0 
ATOM    807  CG  LEU A 101      71.813  61.808 111.445  1.00 30.10           C0 
ATOM    808  CD1 LEU A 101      73.146  62.097 110.815  1.00 31.04           C0 
ATOM    809  CD2 LEU A 101      71.067  63.085 111.691  1.00 28.12           C0 
ATOM    810  N   ARG A 102      68.869  59.035 109.133  1.00 36.81           N0 
ATOM    811  CA  ARG A 102      67.870  58.822 108.090  1.00 32.33           C0 
ATOM    812  C   ARG A 102      66.512  58.494 108.682  1.00 34.28           C0 
ATOM    813  O   ARG A 102      65.482  58.992 108.210  1.00 33.38           O0 
ATOM    814  CB  ARG A 102      68.319  57.718 107.140  1.00 30.41           C0 
ATOM    815  CG  ARG A 102      69.183  58.230 106.032  1.00 31.92           C0 
ATOM    816  CD  ARG A 102      69.733  57.126 105.182  1.00 29.80           C0 
ATOM    817  NE  ARG A 102      71.067  57.484 104.730  1.00 34.73           N0 
ATOM    818  CZ  ARG A 102      72.155  56.777 104.983  1.00 41.77           C0 
ATOM    819  NH1 ARG A 102      72.095  55.630 105.636  1.00 41.61           N1+
ATOM    820  NH2 ARG A 102      73.332  57.232 104.571  1.00 41.30           N0 
ATOM    821  N   LYS A 103      66.485  57.645 109.708  1.00 36.85           N0 
ATOM    822  CA  LYS A 103      65.217  57.357 110.370  1.00 36.24           C0 
ATOM    823  C   LYS A 103      64.585  58.623 110.935  1.00 35.42           C0 
ATOM    824  O   LYS A 103      63.372  58.839 110.804  1.00 37.02           O0 
ATOM    825  CB  LYS A 103      65.429  56.320 111.466  1.00 39.88           C0 
ATOM    826  CG  LYS A 103      65.814  54.962 110.933  1.00 45.70           C0 
ATOM    827  CD  LYS A 103      65.860  53.929 112.036  1.00 53.59           C0 
ATOM    828  CE  LYS A 103      67.095  54.142 112.899  1.00 49.44           C0 
ATOM    829  NZ  LYS A 103      67.272  53.100 113.940  1.00 49.35           N1+
ATOM    830  N   VAL A 104      65.393  59.491 111.543  1.00 35.41           N0 
ATOM    831  CA  VAL A 104      64.816  60.689 112.141  1.00 35.35           C0 
ATOM    832  C   VAL A 104      64.406  61.699 111.076  1.00 36.31           C0 
ATOM    833  O   VAL A 104      63.451  62.452 111.271  1.00 38.12           O0 
ATOM    834  CB  VAL A 104      65.784  61.300 113.163  1.00 34.26           C0 
ATOM    835  CG1 VAL A 104      65.130  62.460 113.857  1.00 29.66           C0 
ATOM    836  CG2 VAL A 104      66.171  60.263 114.177  1.00 40.96           C0 
ATOM    837  N   ILE A 105      65.097  61.735 109.937  1.00 34.35           N0 
ATOM    838  CA  ILE A 105      64.680  62.618 108.850  1.00 32.88           C0 
ATOM    839  C   ILE A 105      63.339  62.166 108.290  1.00 33.60           C0 
ATOM    840  O   ILE A 105      62.454  62.985 108.012  1.00 34.99           O0 
ATOM    841  CB  ILE A 105      65.761  62.678 107.757  1.00 32.70           C0 
ATOM    842  CG1 ILE A 105      66.926  63.548 108.205  1.00 29.53           C0 
ATOM    843  CG2 ILE A 105      65.207  63.256 106.496  1.00 29.15           C0 
ATOM    844  CD1 ILE A 105      68.187  63.293 107.457  1.00 30.69           C0 
ATOM    845  N   ALA A 106      63.162  60.855 108.130  1.00 36.97           N0 
ATOM    846  CA  ALA A 106      61.860  60.340 107.727  1.00 35.98           C0 
ATOM    847  C   ALA A 106      60.785  60.727 108.731  1.00 37.98           C0 
ATOM    848  O   ALA A 106      59.694  61.164 108.348  1.00 43.91           O0 
ATOM    849  CB  ALA A 106      61.925  58.825 107.555  1.00 32.06           C0 
ATOM    850  N   LEU A 107      61.085  60.598 110.025  1.00 34.89           N0 
ATOM    851  CA  LEU A 107      60.106  60.949 111.050  1.00 36.67           C0 
ATOM    852  C   LEU A 107      59.754  62.433 111.008  1.00 39.11           C0 
ATOM    853  O   LEU A 107      58.585  62.804 111.145  1.00 40.90           O0 
ATOM    854  CB  LEU A 107      60.635  60.566 112.427  1.00 40.13           C0 
ATOM    855  CG  LEU A 107      59.802  61.024 113.619  1.00 42.04           C0 
ATOM    856  CD1 LEU A 107      58.474  60.306 113.643  1.00 41.92           C0 
ATOM    857  CD2 LEU A 107      60.559  60.791 114.891  1.00 42.46           C0 
ATOM    858  N   CYS A 108      60.754  63.296 110.833  1.00 37.81           N0 
ATOM    859  CA  CYS A 108      60.499  64.730 110.757  1.00 35.20           C0 
ATOM    860  C   CYS A 108      59.674  65.076 109.529  1.00 38.83           C0 
ATOM    861  O   CYS A 108      58.888  66.027 109.551  1.00 41.07           O0 
ATOM    862  CB  CYS A 108      61.816  65.500 110.745  1.00 31.59           C0 
ATOM    863  SG  CYS A 108      62.679  65.513 112.302  1.00 42.32           S0 
ATOM    864  N   GLU A 109      59.843  64.322 108.444  1.00 41.64           N0 
ATOM    865  CA  GLU A 109      59.001  64.542 107.275  1.00 40.24           C0 
ATOM    866  C   GLU A 109      57.560  64.132 107.549  1.00 40.78           C0 
ATOM    867  O   GLU A 109      56.625  64.841 107.164  1.00 40.95           O0 
ATOM    868  CB  GLU A 109      59.563  63.787 106.075  1.00 37.21           C0 
ATOM    869  CG  GLU A 109      58.693  63.825 104.836  1.00 48.14           C0 
ATOM    870  CD  GLU A 109      58.675  65.187 104.175  1.00 47.52           C0 
ATOM    871  OE1 GLU A 109      59.706  65.883 104.219  1.00 47.45           O0 
ATOM    872  OE2 GLU A 109      57.634  65.556 103.595  1.00 45.25           O1-
ATOM    873  N   GLN A 110      57.352  62.993 108.219  1.00 42.36           N0 
ATOM    874  CA  GLN A 110      55.988  62.597 108.564  1.00 42.90           C0 
ATOM    875  C   GLN A 110      55.339  63.565 109.541  1.00 44.35           C0 
ATOM    876  O   GLN A 110      54.130  63.801 109.464  1.00 46.51           O0 
ATOM    877  CB  GLN A 110      55.949  61.187 109.154  1.00 46.13           C0 
ATOM    878  CG  GLN A 110      56.848  60.173 108.496  1.00 48.67           C0 
ATOM    879  CD  GLN A 110      56.916  58.875 109.277  1.00 53.19           C0 
ATOM    880  OE1 GLN A 110      55.962  58.498 109.953  1.00 58.12           O0 
ATOM    881  NE2 GLN A 110      58.044  58.182 109.181  1.00 49.28           N0 
ATOM    882  N   LYS A 111      56.109  64.123 110.469  1.00 44.17           N0 
ATOM    883  CA  LYS A 111      55.568  65.000 111.495  1.00 43.76           C0 
ATOM    884  C   LYS A 111      55.557  66.457 111.069  1.00 43.98           C0 
ATOM    885  O   LYS A 111      55.359  67.333 111.914  1.00 42.86           O0 
ATOM    886  CB  LYS A 111      56.364  64.848 112.789  1.00 42.87           C0 
ATOM    887  CG  LYS A 111      56.238  63.490 113.437  1.00 46.62           C0 
ATOM    888  CD  LYS A 111      54.835  63.215 113.914  1.00 49.48           C0 
ATOM    889  CE  LYS A 111      54.704  61.786 114.406  1.00 54.03           C0 
ATOM    890  NZ  LYS A 111      53.318  61.468 114.844  1.00 58.87           N1+
ATOM    891  N   LYS A 112      55.779  66.732 109.784  1.00 43.43           N0 
ATOM    892  CA  LYS A 112      55.710  68.071 109.208  1.00 36.97           C0 
ATOM    893  C   LYS A 112      56.754  69.011 109.798  1.00 36.89           C0 
ATOM    894  O   LYS A 112      56.725  70.213 109.536  1.00 37.15           O0 
ATOM    895  CB  LYS A 112      54.313  68.670 109.376  1.00 37.31           C0 
ATOM    896  CG  LYS A 112      53.205  67.855 108.743  1.00 40.18           C0 
ATOM    897  CD  LYS A 112      53.326  67.810 107.251  1.00 45.95           C0 
ATOM    898  CE  LYS A 112      52.122  67.129 106.630  1.00 45.68           C0 
ATOM    899  NZ  LYS A 112      52.092  65.677 106.935  1.00 45.87           N1+
ATOM    900  N   ASP A 113      57.675  68.494 110.608  1.00 37.73           N0 
ATOM    901  CA  ASP A 113      58.704  69.322 111.231  1.00 34.43           C0 
ATOM    902  C   ASP A 113      59.835  69.489 110.227  1.00 33.14           C0 
ATOM    903  O   ASP A 113      60.879  68.846 110.300  1.00 35.18           O0 
ATOM    904  CB  ASP A 113      59.190  68.708 112.533  1.00 34.80           C0 
ATOM    905  CG  ASP A 113      60.082  69.647 113.312  1.00 37.80           C0 
ATOM    906  OD1 ASP A 113      60.350  70.766 112.835  1.00 37.65           O0 
ATOM    907  OD2 ASP A 113      60.532  69.273 114.407  1.00 41.31           O1-
ATOM    908  N   TYR A 114      59.617  70.394 109.281  1.00 30.87           N0 
ATOM    909  CA  TYR A 114      60.545  70.542 108.174  1.00 28.85           C0 
ATOM    910  C   TYR A 114      61.874  71.128 108.615  1.00 28.73           C0 
ATOM    911  O   TYR A 114      62.918  70.712 108.113  1.00 33.71           O0 
ATOM    912  CB  TYR A 114      59.894  71.379 107.077  1.00 29.87           C0 
ATOM    913  CG  TYR A 114      58.666  70.702 106.532  1.00 30.91           C0 
ATOM    914  CD1 TYR A 114      58.745  69.427 106.008  1.00 30.40           C0 
ATOM    915  CD2 TYR A 114      57.428  71.312 106.576  1.00 27.58           C0 
ATOM    916  CE1 TYR A 114      57.640  68.789 105.526  1.00 31.83           C0 
ATOM    917  CE2 TYR A 114      56.312  70.675 106.091  1.00 28.04           C0 
ATOM    918  CZ  TYR A 114      56.428  69.413 105.566  1.00 33.22           C0 
ATOM    919  OH  TYR A 114      55.331  68.762 105.076  1.00 32.48           O0 
ATOM    920  N   GLN A 115      61.873  72.038 109.586  1.00 27.57           N0 
ATOM    921  CA  GLN A 115      63.115  72.703 109.966  1.00 28.69           C0 
ATOM    922  C   GLN A 115      64.068  71.753 110.681  1.00 29.99           C0 
ATOM    923  O   GLN A 115      65.284  71.782 110.444  1.00 31.64           O0 
ATOM    924  CB  GLN A 115      62.803  73.922 110.822  1.00 28.99           C0 
ATOM    925  CG  GLN A 115      64.022  74.689 111.198  1.00 30.03           C0 
ATOM    926  CD  GLN A 115      64.661  75.237 109.971  1.00 37.04           C0 
ATOM    927  OE1 GLN A 115      63.968  75.684 109.069  1.00 44.49           O0 
ATOM    928  NE2 GLN A 115      65.983  75.198 109.910  1.00 37.32           N0 
ATOM    929  N   THR A 116      63.537  70.900 111.552  1.00 28.33           N0 
ATOM    930  CA  THR A 116      64.344  69.815 112.086  1.00 27.01           C0 
ATOM    931  C   THR A 116      64.861  68.926 110.966  1.00 28.13           C0 
ATOM    932  O   THR A 116      65.997  68.450 111.020  1.00 30.96           O0 
ATOM    933  CB  THR A 116      63.533  69.007 113.091  1.00 28.20           C0 
ATOM    934  OG1 THR A 116      62.905  69.900 114.011  1.00 32.42           O0 
ATOM    935  CG2 THR A 116      64.423  68.093 113.861  1.00 27.83           C0 
ATOM    936  N   ARG A 117      64.043  68.705 109.934  1.00 28.23           N0 
ATOM    937  CA  ARG A 117      64.503  67.951 108.775  1.00 27.38           C0 
ATOM    938  C   ARG A 117      65.745  68.571 108.150  1.00 28.62           C0 
ATOM    939  O   ARG A 117      66.689  67.850 107.833  1.00 30.92           O0 
ATOM    940  CB  ARG A 117      63.399  67.830 107.731  1.00 30.16           C0 
ATOM    941  CG  ARG A 117      63.802  67.043 106.503  1.00 30.73           C0 
ATOM    942  CD  ARG A 117      62.647  66.916 105.544  1.00 33.56           C0 
ATOM    943  NE  ARG A 117      63.018  66.293 104.279  1.00 36.65           N0 
ATOM    944  CZ  ARG A 117      63.035  64.994 104.030  1.00 36.71           C0 
ATOM    945  NH1 ARG A 117      62.575  64.117 104.902  1.00 42.35           N1+
ATOM    946  NH2 ARG A 117      63.486  64.568 102.857  1.00 29.23           N0 
ATOM    947  N   GLU A 118      65.779  69.893 107.937  1.00 27.61           N0 
ATOM    948  CA  GLU A 118      66.984  70.428 107.294  1.00 28.01           C0 
ATOM    949  C   GLU A 118      68.170  70.480 108.244  1.00 30.39           C0 
ATOM    950  O   GLU A 118      69.318  70.335 107.806  1.00 34.05           O0 
ATOM    951  CB  GLU A 118      66.790  71.804 106.648  1.00 29.92           C0 
ATOM    952  CG  GLU A 118      65.878  71.780 105.449  1.00 39.85           C0 
ATOM    953  CD  GLU A 118      64.464  71.978 105.830  1.00 42.84           C0 
ATOM    954  OE1 GLU A 118      64.253  72.289 107.006  1.00 42.52           O0 
ATOM    955  OE2 GLU A 118      63.572  71.729 105.004  1.00 44.01           O1-
ATOM    956  N   ILE A 119      67.935  70.678 109.540  1.00 29.94           N0 
ATOM    957  CA  ILE A 119      69.044  70.568 110.486  1.00 27.40           C0 
ATOM    958  C   ILE A 119      69.664  69.178 110.411  1.00 26.79           C0 
ATOM    959  O   ILE A 119      70.888  69.019 110.299  1.00 27.05           O0 
ATOM    960  CB  ILE A 119      68.571  70.913 111.909  1.00 30.42           C0 
ATOM    961  CG1 ILE A 119      68.139  72.379 111.967  1.00 29.44           C0 
ATOM    962  CG2 ILE A 119      69.659  70.618 112.935  1.00 27.74           C0 
ATOM    963  CD1 ILE A 119      67.141  72.679 113.039  1.00 29.42           C0 
ATOM    964  N   LEU A 120      68.823  68.147 110.419  1.00 25.62           N0 
ATOM    965  CA  LEU A 120      69.332  66.786 110.352  1.00 25.80           C0 
ATOM    966  C   LEU A 120      69.888  66.452 108.984  1.00 24.54           C0 
ATOM    967  O   LEU A 120      70.748  65.584 108.872  1.00 27.53           O0 
ATOM    968  CB  LEU A 120      68.239  65.798 110.709  1.00 26.68           C0 
ATOM    969  CG  LEU A 120      67.653  66.043 112.078  1.00 24.50           C0 
ATOM    970  CD1 LEU A 120      66.491  65.128 112.249  1.00 23.37           C0 
ATOM    971  CD2 LEU A 120      68.713  65.842 113.132  1.00 23.91           C0 
ATOM    972  N   GLU A 121      69.413  67.117 107.937  1.00 28.05           N0 
ATOM    973  CA  GLU A 121      69.971  66.891 106.614  1.00 24.51           C0 
ATOM    974  C   GLU A 121      71.371  67.463 106.514  1.00 24.76           C0 
ATOM    975  O   GLU A 121      72.241  66.872 105.874  1.00 30.16           O0 
ATOM    976  CB  GLU A 121      69.069  67.501 105.550  1.00 22.71           C0 
ATOM    977  CG  GLU A 121      67.987  66.583 105.051  1.00 27.60           C0 
ATOM    978  CD  GLU A 121      66.861  67.339 104.391  1.00 39.90           C0 
ATOM    979  OE1 GLU A 121      67.039  68.536 104.092  1.00 39.97           O0 
ATOM    980  OE2 GLU A 121      65.798  66.734 104.156  1.00 38.76           O1-
ATOM    981  N   VAL A 122      71.612  68.609 107.146  1.00 25.07           N0 
ATOM    982  CA  VAL A 122      72.972  69.133 107.218  1.00 25.18           C0 
ATOM    983  C   VAL A 122      73.854  68.198 108.034  1.00 28.69           C0 
ATOM    984  O   VAL A 122      75.012  67.940 107.680  1.00 31.41           O0 
ATOM    985  CB  VAL A 122      72.961  70.563 107.789  1.00 27.98           C0 
ATOM    986  CG1 VAL A 122      74.364  71.098 107.932  1.00 35.57           C0 
ATOM    987  CG2 VAL A 122      72.166  71.473 106.892  1.00 24.97           C0 
ATOM    988  N   LEU A 123      73.314  67.653 109.123  1.00 30.47           N0 
ATOM    989  CA  LEU A 123      74.082  66.696 109.916  1.00 27.83           C0 
ATOM    990  C   LEU A 123      74.413  65.443 109.114  1.00 29.23           C0 
ATOM    991  O   LEU A 123      75.532  64.928 109.188  1.00 34.16           O0 
ATOM    992  CB  LEU A 123      73.315  66.330 111.183  1.00 27.14           C0 
ATOM    993  CG  LEU A 123      73.699  67.037 112.478  1.00 28.16           C0 
ATOM    994  CD1 LEU A 123      73.604  68.534 112.331  1.00 31.24           C0 
ATOM    995  CD2 LEU A 123      72.804  66.574 113.585  1.00 31.45           C0 
ATOM    996  N   LEU A 124      73.451  64.937 108.343  1.00 28.15           N0 
ATOM    997  CA  LEU A 124      73.667  63.742 107.536  1.00 28.59           C0 
ATOM    998  C   LEU A 124      74.639  64.015 106.401  1.00 31.91           C0 
ATOM    999  O   LEU A 124      75.442  63.152 106.038  1.00 36.77           O0 
ATOM   1000  CB  LEU A 124      72.336  63.249 106.979  1.00 27.72           C0 
ATOM   1001  CG  LEU A 124      72.354  62.047 106.038  1.00 28.68           C0 
ATOM   1002  CD1 LEU A 124      72.953  60.846 106.723  1.00 29.99           C0 
ATOM   1003  CD2 LEU A 124      70.975  61.743 105.529  1.00 25.94           C0 
ATOM   1004  N   ASP A 125      74.574  65.212 105.827  1.00 30.54           N0 
ATOM   1005  CA  ASP A 125      75.520  65.590 104.792  1.00 30.13           C0 
ATOM   1006  C   ASP A 125      76.936  65.632 105.343  1.00 35.00           C0 
ATOM   1007  O   ASP A 125      77.866  65.154 104.698  1.00 39.10           O0 
ATOM   1008  CB  ASP A 125      75.114  66.934 104.194  1.00 32.81           C0 
ATOM   1009  CG  ASP A 125      76.182  67.531 103.319  1.00 43.70           C0 
ATOM   1010  OD1 ASP A 125      76.760  66.798 102.496  1.00 48.70           O0 
ATOM   1011  OD2 ASP A 125      76.438  68.743 103.446  1.00 48.82           O1-
ATOM   1012  N   ASP A 126      77.121  66.173 106.549  1.00 35.83           N0 
ATOM   1013  CA  ASP A 126      78.444  66.103 107.169  1.00 38.23           C0 
ATOM   1014  C   ASP A 126      78.857  64.664 107.451  1.00 39.30           C0 
ATOM   1015  O   ASP A 126      79.982  64.267 107.140  1.00 41.88           O0 
ATOM   1016  CB  ASP A 126      78.490  66.924 108.451  1.00 41.43           C0 
ATOM   1017  CG  ASP A 126      78.411  68.402 108.193  1.00 51.71           C0 
ATOM   1018  OD1 ASP A 126      78.863  68.840 107.115  1.00 59.70           O0 
ATOM   1019  OD2 ASP A 126      77.917  69.133 109.074  1.00 47.45           O1-
ATOM   1020  N   THR A 127      77.962  63.866 108.029  1.00 38.10           N0 
ATOM   1021  CA  THR A 127      78.303  62.491 108.383  1.00 37.20           C0 
ATOM   1022  C   THR A 127      78.744  61.689 107.168  1.00 37.44           C0 
ATOM   1023  O   THR A 127      79.703  60.916 107.243  1.00 45.61           O0 
ATOM   1024  CB  THR A 127      77.112  61.821 109.059  1.00 37.72           C0 
ATOM   1025  OG1 THR A 127      76.790  62.534 110.255  1.00 41.17           O0 
ATOM   1026  CG2 THR A 127      77.432  60.394 109.421  1.00 37.03           C0 
ATOM   1027  N   GLU A 128      78.062  61.858 106.037  1.00 38.39           N0 
ATOM   1028  CA  GLU A 128      78.404  61.116 104.829  1.00 40.27           C0 
ATOM   1029  C   GLU A 128      79.578  61.747 104.090  1.00 38.53           C0 
ATOM   1030  O   GLU A 128      80.581  61.085 103.821  1.00 42.40           O0 
ATOM   1031  CB  GLU A 128      77.190  61.044 103.904  1.00 39.83           C0 
ATOM   1032  CG  GLU A 128      76.078  60.167 104.392  1.00 40.28           C0 
ATOM   1033  CD  GLU A 128      75.152  59.761 103.276  1.00 44.52           C0 
ATOM   1034  OE1 GLU A 128      75.492  60.019 102.109  1.00 49.92           O0 
ATOM   1035  OE2 GLU A 128      74.083  59.190 103.558  1.00 48.48           O1-
ATOM   1036  N   SER A 129      79.457  63.025 103.746  1.00 41.17           N0 
ATOM   1037  CA  SER A 129      80.374  63.686 102.834  1.00 42.00           C0 
ATOM   1038  C   SER A 129      81.597  64.252 103.533  1.00 41.20           C0 
ATOM   1039  O   SER A 129      82.409  64.920 102.889  1.00 49.19           O0 
ATOM   1040  CB  SER A 129      79.637  64.815 102.110  1.00 41.22           C0 
ATOM   1041  OG  SER A 129      78.589  64.309 101.302  1.00 44.68           O0 
ATOM   1042  N   ASP A 130      81.754  64.017 104.831  1.00 36.71           N0 
ATOM   1043  CA  ASP A 130      82.883  64.592 105.544  1.00 45.11           C0 
ATOM   1044  C   ASP A 130      83.760  63.541 106.202  1.00 47.15           C0 
ATOM   1045  O   ASP A 130      84.974  63.737 106.315  1.00 48.98           O0 
ATOM   1046  CB  ASP A 130      82.410  65.591 106.603  1.00 50.44           C0 
ATOM   1047  CG  ASP A 130      83.561  66.306 107.278  1.00 56.81           C0 
ATOM   1048  OD1 ASP A 130      84.610  66.495 106.627  1.00 52.65           O0 
ATOM   1049  OD2 ASP A 130      83.419  66.680 108.462  1.00 57.82           O1-
ATOM   1050  N   HIS A 131      83.187  62.432 106.649  1.00 41.59           N0 
ATOM   1051  CA  HIS A 131      84.019  61.555 107.447  1.00 41.91           C0 
ATOM   1052  C   HIS A 131      83.739  60.084 107.202  1.00 41.79           C0 
ATOM   1053  O   HIS A 131      84.648  59.270 107.328  1.00 43.56           O0 
ATOM   1054  CB  HIS A 131      83.853  61.897 108.926  1.00 42.45           C0 
ATOM   1055  CG  HIS A 131      84.738  61.108 109.833  1.00 44.73           C0 
ATOM   1056  ND1 HIS A 131      86.095  61.325 109.906  1.00 42.38           N0 
ATOM   1057  CD2 HIS A 131      84.463  60.140 110.735  1.00 48.31           C0 
ATOM   1058  CE1 HIS A 131      86.622  60.508 110.796  1.00 50.33           C0 
ATOM   1059  NE2 HIS A 131      85.653  59.778 111.314  1.00 51.98           N0 
ATOM   1060  N   MET A 132      82.518  59.715 106.832  1.00 37.30           N0 
ATOM   1061  CA  MET A 132      82.294  58.359 106.345  1.00 35.15           C0 
ATOM   1062  C   MET A 132      83.068  58.123 105.057  1.00 36.77           C0 
ATOM   1063  O   MET A 132      83.739  57.096 104.890  1.00 39.71           O0 
ATOM   1064  CB  MET A 132      80.804  58.123 106.127  1.00 37.22           C0 
ATOM   1065  CG  MET A 132      80.475  56.777 105.544  1.00 44.27           C0 
ATOM   1066  SD  MET A 132      78.741  56.650 105.106  1.00 61.50           S0 
ATOM   1067  CE  MET A 132      77.975  57.503 106.475  1.00 48.11           C0 
ATOM   1068  N   TYR A 133      82.991  59.082 104.138  1.00 35.86           N0 
ATOM   1069  CA  TYR A 133      83.755  59.027 102.900  1.00 38.15           C0 
ATOM   1070  C   TYR A 133      85.252  59.031 103.173  1.00 38.54           C0 
ATOM   1071  O   TYR A 133      86.001  58.260 102.562  1.00 41.55           O0 
ATOM   1072  CB  TYR A 133      83.333  60.201 102.019  1.00 41.77           C0 
ATOM   1073  CG  TYR A 133      83.998  60.302 100.673  1.00 45.77           C0 
ATOM   1074  CD1 TYR A 133      83.655  59.450  99.643  1.00 46.30           C0 
ATOM   1075  CD2 TYR A 133      84.911  61.306 100.412  1.00 46.74           C0 
ATOM   1076  CE1 TYR A 133      84.243  59.552  98.406  1.00 52.49           C0 
ATOM   1077  CE2 TYR A 133      85.506  61.422  99.179  1.00 55.66           C0 
ATOM   1078  CZ  TYR A 133      85.167  60.544  98.178  1.00 60.61           C0 
ATOM   1079  OH  TYR A 133      85.762  60.670  96.947  1.00 65.54           O0 
ATOM   1080  N   TRP A 134      85.702  59.870 104.106  1.00 33.43           N0 
ATOM   1081  CA  TRP A 134      87.115  59.905 104.460  1.00 33.65           C0 
ATOM   1082  C   TRP A 134      87.577  58.578 105.044  1.00 35.12           C0 
ATOM   1083  O   TRP A 134      88.661  58.097 104.713  1.00 35.06           O0 
ATOM   1084  CB  TRP A 134      87.381  61.037 105.442  1.00 35.13           C0 
ATOM   1085  CG  TRP A 134      88.821  61.201 105.770  1.00 34.53           C0 
ATOM   1086  CD1 TRP A 134      89.739  61.923 105.077  1.00 34.89           C0 
ATOM   1087  CD2 TRP A 134      89.518  60.621 106.875  1.00 36.89           C0 
ATOM   1088  NE1 TRP A 134      90.963  61.834 105.680  1.00 35.35           N0 
ATOM   1089  CE2 TRP A 134      90.854  61.039 106.788  1.00 36.90           C0 
ATOM   1090  CE3 TRP A 134      89.140  59.789 107.931  1.00 37.04           C0 
ATOM   1091  CZ2 TRP A 134      91.812  60.656 107.714  1.00 35.77           C0 
ATOM   1092  CZ3 TRP A 134      90.088  59.410 108.843  1.00 34.42           C0 
ATOM   1093  CH2 TRP A 134      91.409  59.843 108.733  1.00 34.99           C0 
ATOM   1094  N   LEU A 135      86.771  57.971 105.916  1.00 32.43           N0 
ATOM   1095  CA  LEU A 135      87.158  56.701 106.519  1.00 32.61           C0 
ATOM   1096  C   LEU A 135      87.216  55.593 105.485  1.00 34.39           C0 
ATOM   1097  O   LEU A 135      88.108  54.738 105.531  1.00 35.82           O0 
ATOM   1098  CB  LEU A 135      86.189  56.319 107.633  1.00 34.62           C0 
ATOM   1099  CG  LEU A 135      86.227  57.116 108.931  1.00 35.40           C0 
ATOM   1100  CD1 LEU A 135      84.899  56.978 109.627  1.00 34.77           C0 
ATOM   1101  CD2 LEU A 135      87.358  56.663 109.823  1.00 33.71           C0 
ATOM   1102  N   GLU A 136      86.266  55.574 104.552  1.00 31.33           N0 
ATOM   1103  CA  GLU A 136      86.316  54.576 103.492  1.00 31.03           C0 
ATOM   1104  C   GLU A 136      87.544  54.773 102.613  1.00 30.84           C0 
ATOM   1105  O   GLU A 136      88.190  53.800 102.208  1.00 32.89           O0 
ATOM   1106  CB  GLU A 136      85.036  54.629 102.667  1.00 36.35           C0 
ATOM   1107  CG  GLU A 136      83.830  54.107 103.408  1.00 36.43           C0 
ATOM   1108  CD  GLU A 136      82.532  54.431 102.716  1.00 43.54           C0 
ATOM   1109  OE1 GLU A 136      82.459  55.479 102.046  1.00 41.75           O0 
ATOM   1110  OE2 GLU A 136      81.579  53.638 102.843  1.00 51.94           O1-
ATOM   1111  N   LYS A 137      87.896  56.029 102.332  1.00 28.14           N0 
ATOM   1112  CA  LYS A 137      89.117  56.308 101.585  1.00 28.88           C0 
ATOM   1113  C   LYS A 137      90.346  55.824 102.340  1.00 32.40           C0 
ATOM   1114  O   LYS A 137      91.271  55.273 101.742  1.00 32.48           O0 
ATOM   1115  CB  LYS A 137      89.225  57.802 101.301  1.00 28.40           C0 
ATOM   1116  CG  LYS A 137      88.237  58.314 100.279  1.00 36.50           C0 
ATOM   1117  CD  LYS A 137      88.585  59.719  99.857  1.00 40.60           C0 
ATOM   1118  CE  LYS A 137      88.390  60.672 101.011  1.00 44.41           C0 
ATOM   1119  NZ  LYS A 137      88.611  62.087 100.639  1.00 49.42           N1+
ATOM   1120  N   GLN A 138      90.375  56.031 103.658  1.00 33.83           N0 
ATOM   1121  CA  GLN A 138      91.529  55.627 104.455  1.00 27.60           C0 
ATOM   1122  C   GLN A 138      91.683  54.120 104.474  1.00 26.89           C0 
ATOM   1123  O   GLN A 138      92.799  53.600 104.381  1.00 27.67           O0 
ATOM   1124  CB  GLN A 138      91.399  56.145 105.883  1.00 30.09           C0 
ATOM   1125  CG  GLN A 138      91.442  57.634 106.014  1.00 30.01           C0 
ATOM   1126  CD  GLN A 138      92.223  58.297 104.919  1.00 31.12           C0 
ATOM   1127  OE1 GLN A 138      93.446  58.263 104.910  1.00 35.16           O0 
ATOM   1128  NE2 GLN A 138      91.522  58.919 103.988  1.00 32.46           N0 
ATOM   1129  N   LEU A 139      90.576  53.399 104.610  1.00 26.68           N0 
ATOM   1130  CA  LEU A 139      90.658  51.947 104.619  1.00 27.46           C0 
ATOM   1131  C   LEU A 139      91.049  51.416 103.245  1.00 29.75           C0 
ATOM   1132  O   LEU A 139      91.822  50.455 103.137  1.00 32.05           O0 
ATOM   1133  CB  LEU A 139      89.331  51.369 105.104  1.00 32.07           C0 
ATOM   1134  CG  LEU A 139      89.027  51.785 106.554  1.00 31.34           C0 
ATOM   1135  CD1 LEU A 139      87.709  51.230 107.042  1.00 31.51           C0 
ATOM   1136  CD2 LEU A 139      90.147  51.365 107.495  1.00 28.98           C0 
ATOM   1137  N   GLY A 140      90.583  52.067 102.180  1.00 29.31           N0 
ATOM   1138  CA  GLY A 140      91.027  51.686 100.850  1.00 29.14           C0 
ATOM   1139  C   GLY A 140      92.499  51.966 100.616  1.00 30.61           C0 
ATOM   1140  O   GLY A 140      93.189  51.193  99.953  1.00 32.35           O0 
ATOM   1141  N   LEU A 141      93.005  53.072 101.164  1.00 28.57           N0 
ATOM   1142  CA  LEU A 141      94.431  53.354 101.061  1.00 26.53           C0 
ATOM   1143  C   LEU A 141      95.253  52.339 101.836  1.00 28.60           C0 
ATOM   1144  O   LEU A 141      96.304  51.904 101.367  1.00 30.18           O0 
ATOM   1145  CB  LEU A 141      94.747  54.763 101.551  1.00 25.76           C0 
ATOM   1146  CG  LEU A 141      94.356  55.908 100.630  1.00 22.44           C0 
ATOM   1147  CD1 LEU A 141      94.362  57.214 101.383  1.00 20.32           C0 
ATOM   1148  CD2 LEU A 141      95.289  55.962  99.447  1.00 22.98           C0 
ATOM   1149  N   ILE A 142      94.806  51.961 103.032  1.00 27.18           N0 
ATOM   1150  CA  ILE A 142      95.491  50.898 103.759  1.00 27.16           C0 
ATOM   1151  C   ILE A 142      95.528  49.634 102.916  1.00 29.59           C0 
ATOM   1152  O   ILE A 142      96.530  48.913 102.889  1.00 33.51           O0 
ATOM   1153  CB  ILE A 142      94.816  50.644 105.117  1.00 28.21           C0 
ATOM   1154  CG1 ILE A 142      95.081  51.800 106.066  1.00 29.24           C0 
ATOM   1155  CG2 ILE A 142      95.331  49.365 105.729  1.00 30.33           C0 
ATOM   1156  CD1 ILE A 142      94.191  51.814 107.265  1.00 25.51           C0 
ATOM   1157  N   ASP A 143      94.442  49.356 102.198  1.00 31.16           N0 
ATOM   1158  CA  ASP A 143      94.413  48.175 101.344  1.00 30.89           C0 
ATOM   1159  C   ASP A 143      95.357  48.307 100.152  1.00 30.31           C0 
ATOM   1160  O   ASP A 143      95.902  47.307  99.677  1.00 32.44           O0 
ATOM   1161  CB  ASP A 143      92.987  47.916 100.870  1.00 34.96           C0 
ATOM   1162  CG  ASP A 143      92.067  47.486 101.993  1.00 43.03           C0 
ATOM   1163  OD1 ASP A 143      92.434  47.667 103.173  1.00 38.55           O0 
ATOM   1164  OD2 ASP A 143      90.972  46.968 101.694  1.00 49.42           O1-
ATOM   1165  N   ARG A 144      95.556  49.524  99.648  1.00 30.79           N0 
ATOM   1166  CA  ARG A 144      96.364  49.696  98.442  1.00 28.18           C0 
ATOM   1167  C   ARG A 144      97.854  49.778  98.748  1.00 30.29           C0 
ATOM   1168  O   ARG A 144      98.644  49.024  98.176  1.00 35.53           O0 
ATOM   1169  CB  ARG A 144      95.907  50.931  97.664  1.00 27.20           C0 
ATOM   1170  CG  ARG A 144      94.529  50.750  97.101  1.00 30.64           C0 
ATOM   1171  CD  ARG A 144      94.012  51.909  96.289  1.00 31.20           C0 
ATOM   1172  NE  ARG A 144      92.634  51.622  95.910  1.00 34.01           N0 
ATOM   1173  CZ  ARG A 144      92.273  50.961  94.819  1.00 40.71           C0 
ATOM   1174  NH1 ARG A 144      93.159  50.584  93.912  1.00 40.96           N1+
ATOM   1175  NH2 ARG A 144      90.992  50.660  94.638  1.00 42.68           N0 
ATOM   1176  N   ILE A 145      98.265  50.684  99.636  1.00 29.82           N0 
ATOM   1177  CA  ILE A 145      99.685  50.888  99.906  1.00 28.54           C0 
ATOM   1178  C   ILE A 145     100.204  50.026 101.040  1.00 29.24           C0 
ATOM   1179  O   ILE A 145     101.428  49.911 101.196  1.00 31.57           O0 
ATOM   1180  CB  ILE A 145     100.006  52.363 100.212  1.00 26.14           C0 
ATOM   1181  CG1 ILE A 145      99.139  52.892 101.334  1.00 27.38           C0 
ATOM   1182  CG2 ILE A 145      99.729  53.195  99.006  1.00 27.54           C0 
ATOM   1183  CD1 ILE A 145      99.422  54.314 101.664  1.00 27.30           C0 
ATOM   1184  N   GLY A 146      99.333  49.430 101.834  1.00 29.17           N0 
ATOM   1185  CA  GLY A 146      99.752  48.709 103.015  1.00 27.22           C0 
ATOM   1186  C   GLY A 146      99.666  49.567 104.262  1.00 30.40           C0 
ATOM   1187  O   GLY A 146      99.578  50.791 104.210  1.00 33.96           O0 
ATOM   1188  N   LEU A 147      99.702  48.903 105.413  1.00 28.04           N0 
ATOM   1189  CA  LEU A 147      99.502  49.623 106.663  1.00 27.76           C0 
ATOM   1190  C   LEU A 147     100.739  50.421 107.051  1.00 29.63           C0 
ATOM   1191  O   LEU A 147     100.623  51.512 107.617  1.00 31.13           O0 
ATOM   1192  CB  LEU A 147      99.115  48.649 107.770  1.00 27.22           C0 
ATOM   1193  CG  LEU A 147      98.754  49.289 109.105  1.00 28.70           C0 
ATOM   1194  CD1 LEU A 147      97.646  50.309 108.947  1.00 27.77           C0 
ATOM   1195  CD2 LEU A 147      98.363  48.216 110.084  1.00 28.88           C0 
ATOM   1196  N   ALA A 148     101.931  49.906 106.746  1.00 29.05           N0 
ATOM   1197  CA  ALA A 148     103.153  50.607 107.124  1.00 24.41           C0 
ATOM   1198  C   ALA A 148     103.382  51.836 106.256  1.00 29.23           C0 
ATOM   1199  O   ALA A 148     103.860  52.864 106.743  1.00 31.04           O0 
ATOM   1200  CB  ALA A 148     104.346  49.659 107.051  1.00 22.48           C0 
ATOM   1201  N   ASN A 149     103.054  51.755 104.964  1.00 29.24           N0 
ATOM   1202  CA  ASN A 149     103.086  52.955 104.135  1.00 26.39           C0 
ATOM   1203  C   ASN A 149     101.984  53.922 104.527  1.00 25.97           C0 
ATOM   1204  O   ASN A 149     102.183  55.139 104.492  1.00 27.97           O0 
ATOM   1205  CB  ASN A 149     102.952  52.614 102.654  1.00 26.70           C0 
ATOM   1206  CG  ASN A 149     104.095  51.810 102.131  1.00 27.17           C0 
ATOM   1207  OD1 ASN A 149     105.218  52.283 102.075  1.00 37.33           O0 
ATOM   1208  ND2 ASN A 149     103.814  50.589 101.718  1.00 29.80           N0 
ATOM   1209  N   TYR A 150     100.806  53.405 104.877  1.00 23.98           N0 
ATOM   1210  CA  TYR A 150      99.707  54.291 105.232  1.00 27.27           C0 
ATOM   1211  C   TYR A 150     100.029  55.062 106.497  1.00 25.91           C0 
ATOM   1212  O   TYR A 150      99.806  56.272 106.573  1.00 26.19           O0 
ATOM   1213  CB  TYR A 150      98.407  53.509 105.409  1.00 27.94           C0 
ATOM   1214  CG  TYR A 150      97.311  54.376 105.974  1.00 27.23           C0 
ATOM   1215  CD1 TYR A 150      96.621  55.255 105.160  1.00 26.23           C0 
ATOM   1216  CD2 TYR A 150      96.995  54.352 107.323  1.00 25.89           C0 
ATOM   1217  CE1 TYR A 150      95.648  56.062 105.664  1.00 24.93           C0 
ATOM   1218  CE2 TYR A 150      96.021  55.162 107.831  1.00 27.67           C0 
ATOM   1219  CZ  TYR A 150      95.350  56.013 106.998  1.00 26.83           C0 
ATOM   1220  OH  TYR A 150      94.370  56.826 107.498  1.00 29.62           O0 
ATOM   1221  N   LEU A 151     100.558  54.372 107.504  1.00 29.62           N0 
ATOM   1222  CA  LEU A 151     100.899  55.024 108.758  1.00 27.16           C0 
ATOM   1223  C   LEU A 151     102.062  55.986 108.599  1.00 25.60           C0 
ATOM   1224  O   LEU A 151     102.156  56.957 109.349  1.00 30.28           O0 
ATOM   1225  CB  LEU A 151     101.213  53.967 109.810  1.00 28.23           C0 
ATOM   1226  CG  LEU A 151     100.009  53.185 110.324  1.00 28.52           C0 
ATOM   1227  CD1 LEU A 151     100.392  52.307 111.479  1.00 27.93           C0 
ATOM   1228  CD2 LEU A 151      98.921  54.143 110.727  1.00 27.32           C0 
ATOM   1229  N   GLN A 152     102.941  55.742 107.630  1.00 23.47           N0 
ATOM   1230  CA  GLN A 152     104.046  56.655 107.376  1.00 23.61           C0 
ATOM   1231  C   GLN A 152     103.556  58.002 106.871  1.00 26.66           C0 
ATOM   1232  O   GLN A 152     104.175  59.035 107.141  1.00 29.83           O0 
ATOM   1233  CB  GLN A 152     105.004  56.037 106.370  1.00 20.13           C0 
ATOM   1234  CG  GLN A 152     106.246  56.832 106.198  1.00 18.78           C0 
ATOM   1235  CD  GLN A 152     107.126  56.286 105.135  1.00 15.90           C0 
ATOM   1236  OE1 GLN A 152     106.721  55.426 104.371  1.00 22.15           O0 
ATOM   1237  NE2 GLN A 152     108.345  56.777 105.071  1.00 17.14           N0 
ATOM   1238  N   THR A 153     102.458  58.012 106.120  1.00 26.27           N0 
ATOM   1239  CA  THR A 153     101.897  59.259 105.623  1.00 25.71           C0 
ATOM   1240  C   THR A 153     101.188  60.048 106.706  1.00 30.57           C0 
ATOM   1241  O   THR A 153     100.942  61.243 106.524  1.00 33.89           O0 
ATOM   1242  CB  THR A 153     100.917  58.980 104.490  1.00 24.15           C0 
ATOM   1243  OG1 THR A 153      99.846  58.170 104.979  1.00 25.17           O0 
ATOM   1244  CG2 THR A 153     101.599  58.244 103.389  1.00 25.71           C0 
ATOM   1245  N   LYS A 154     100.868  59.413 107.826  1.00 28.68           N0 
ATOM   1246  CA  LYS A 154     100.065  60.011 108.878  1.00 26.64           C0 
ATOM   1247  C   LYS A 154     100.903  60.642 109.973  1.00 29.87           C0 
ATOM   1248  O   LYS A 154     100.341  61.168 110.934  1.00 35.16           O0 
ATOM   1249  CB  LYS A 154      99.134  58.961 109.479  1.00 29.40           C0 
ATOM   1250  CG  LYS A 154      98.166  58.324 108.496  1.00 28.05           C0 
ATOM   1251  CD  LYS A 154      97.068  59.265 108.039  1.00 29.72           C0 
ATOM   1252  CE  LYS A 154      97.375  59.960 106.745  1.00 32.87           C0 
ATOM   1253  NZ  LYS A 154      96.207  60.763 106.325  1.00 30.67           N1+
ATOM   1254  N   MET A 155     102.222  60.597 109.861  1.00 32.17           N0 
ATOM   1255  CA  MET A 155     103.087  61.172 110.873  1.00 31.04           C0 
ATOM   1256  C   MET A 155     103.218  62.676 110.706  1.00 37.22           C0 
ATOM   1257  O   MET A 155     103.182  63.219 109.608  1.00 40.91           O0 
ATOM   1258  CB  MET A 155     104.464  60.524 110.831  1.00 26.56           C0 
ATOM   1259  CG  MET A 155     104.428  59.025 110.950  1.00 30.53           C0 
ATOM   1260  SD  MET A 155     105.960  58.278 110.401  1.00 42.46           S0 
ATOM   1261  CE  MET A 155     107.109  59.580 110.800  1.00 40.63           C0 
ATOM   1262  OXT MET A 155     103.373  63.399 111.681  1.00 36.64           O1-
TER    1263      MET A 155                                                      
ATOM   1264  N   MET B   1     106.669  57.061 129.505  1.00 45.34           N0 
ATOM   1265  CA  MET B   1     107.140  56.446 130.735  1.00 51.34           C0 
ATOM   1266  C   MET B   1     106.031  55.667 131.415  1.00 51.50           C0 
ATOM   1267  O   MET B   1     104.869  55.807 131.069  1.00 48.52           O0 
ATOM   1268  CB  MET B   1     107.690  57.501 131.689  1.00 49.21           C0 
ATOM   1269  CG  MET B   1     106.645  58.479 132.173  1.00 52.04           C0 
ATOM   1270  SD  MET B   1     107.291  59.695 133.332  1.00 73.31           S0 
ATOM   1271  CE  MET B   1     107.518  58.671 134.780  1.00 53.88           C0 
ATOM   1272  N   LYS B   2     106.399  54.845 132.389  1.00 52.96           N0 
ATOM   1273  CA  LYS B   2     105.425  54.070 133.146  1.00 53.21           C0 
ATOM   1274  C   LYS B   2     105.031  54.848 134.394  1.00 53.89           C0 
ATOM   1275  O   LYS B   2     105.800  54.933 135.354  1.00 52.99           O0 
ATOM   1276  CB  LYS B   2     105.998  52.706 133.512  1.00 55.90           C0 
ATOM   1277  CG  LYS B   2     105.027  51.817 134.256  1.00 60.62           C0 
ATOM   1278  CD  LYS B   2     105.617  50.441 134.492  1.00 66.84           C0 
ATOM   1279  CE  LYS B   2     104.710  49.594 135.368  1.00 76.24           C0 
ATOM   1280  NZ  LYS B   2     103.422  49.282 134.695  1.00 75.93           N1+
ATOM   1281  N   GLY B   3     103.834  55.419 134.381  1.00 51.33           N0 
ATOM   1282  CA  GLY B   3     103.348  56.171 135.514  1.00 49.01           C0 
ATOM   1283  C   GLY B   3     102.910  55.280 136.654  1.00 51.73           C0 
ATOM   1284  O   GLY B   3     102.654  54.090 136.492  1.00 52.12           O0 
ATOM   1285  N   ASP B   4     102.846  55.879 137.838  1.00 51.39           N0 
ATOM   1286  CA  ASP B   4     102.352  55.172 139.008  1.00 48.29           C0 
ATOM   1287  C   ASP B   4     100.885  54.816 138.813  1.00 51.52           C0 
ATOM   1288  O   ASP B   4     100.116  55.580 138.229  1.00 51.31           O0 
ATOM   1289  CB  ASP B   4     102.540  56.022 140.262  1.00 48.24           C0 
ATOM   1290  CG  ASP B   4     102.182  55.280 141.529  1.00 53.34           C0 
ATOM   1291  OD1 ASP B   4     102.963  54.407 141.952  1.00 52.55           O0 
ATOM   1292  OD2 ASP B   4     101.124  55.576 142.114  1.00 54.37           O1-
ATOM   1293  N   LYS B   5     100.504  53.632 139.288  1.00 51.39           N0 
ATOM   1294  CA  LYS B   5      99.146  53.147 139.069  1.00 51.00           C0 
ATOM   1295  C   LYS B   5      98.120  54.035 139.771  1.00 50.39           C0 
ATOM   1296  O   LYS B   5      97.065  54.352 139.203  1.00 46.89           O0 
ATOM   1297  CB  LYS B   5      99.058  51.694 139.538  1.00 51.75           C0 
ATOM   1298  CG  LYS B   5      97.773  50.959 139.209  1.00 58.58           C0 
ATOM   1299  CD  LYS B   5      96.745  51.045 140.324  1.00 62.13           C0 
ATOM   1300  CE  LYS B   5      95.512  50.226 139.982  1.00 62.81           C0 
ATOM   1301  NZ  LYS B   5      94.472  50.324 141.039  1.00 65.04           N1+
ATOM   1302  N   ASP B   6      98.423  54.466 140.998  1.00 51.55           N0 
ATOM   1303  CA  ASP B   6      97.521  55.357 141.720  1.00 51.00           C0 
ATOM   1304  C   ASP B   6      97.425  56.716 141.047  1.00 45.38           C0 
ATOM   1305  O   ASP B   6      96.360  57.344 141.050  1.00 48.66           O0 
ATOM   1306  CB  ASP B   6      97.983  55.521 143.165  1.00 50.47           C0 
ATOM   1307  CG  ASP B   6      97.818  54.260 143.972  1.00 58.46           C0 
ATOM   1308  OD1 ASP B   6      96.903  53.471 143.666  1.00 61.83           O0 
ATOM   1309  OD2 ASP B   6      98.595  54.061 144.925  1.00 58.76           O1-
ATOM   1310  N   VAL B   7      98.523  57.188 140.463  1.00 39.38           N0 
ATOM   1311  CA  VAL B   7      98.496  58.481 139.793  1.00 37.16           C0 
ATOM   1312  C   VAL B   7      97.621  58.413 138.552  1.00 40.70           C0 
ATOM   1313  O   VAL B   7      96.881  59.352 138.248  1.00 39.31           O0 
ATOM   1314  CB  VAL B   7      99.926  58.946 139.467  1.00 42.37           C0 
ATOM   1315  CG1 VAL B   7      99.912  60.010 138.394  1.00 34.40           C0 
ATOM   1316  CG2 VAL B   7     100.603  59.467 140.716  1.00 44.18           C0 
ATOM   1317  N   ILE B   8      97.652  57.286 137.841  1.00 43.51           N0 
ATOM   1318  CA  ILE B   8      96.793  57.134 136.671  1.00 40.51           C0 
ATOM   1319  C   ILE B   8      95.334  57.006 137.083  1.00 41.25           C0 
ATOM   1320  O   ILE B   8      94.449  57.565 136.429  1.00 41.14           O0 
ATOM   1321  CB  ILE B   8      97.251  55.943 135.810  1.00 42.04           C0 
ATOM   1322  CG1 ILE B   8      98.696  56.140 135.363  1.00 40.28           C0 
ATOM   1323  CG2 ILE B   8      96.356  55.782 134.599  1.00 40.13           C0 
ATOM   1324  CD1 ILE B   8      99.380  54.868 134.968  1.00 43.53           C0 
ATOM   1325  N   ASP B   9      95.049  56.284 138.171  1.00 42.52           N0 
ATOM   1326  CA  ASP B   9      93.666  56.229 138.644  1.00 42.51           C0 
ATOM   1327  C   ASP B   9      93.149  57.611 139.013  1.00 41.48           C0 
ATOM   1328  O   ASP B   9      92.015  57.974 138.674  1.00 46.03           O0 
ATOM   1329  CB  ASP B   9      93.532  55.293 139.843  1.00 49.39           C0 
ATOM   1330  CG  ASP B   9      94.042  53.905 139.563  1.00 57.75           C0 
ATOM   1331  OD1 ASP B   9      94.097  53.515 138.380  1.00 60.44           O0 
ATOM   1332  OD2 ASP B   9      94.352  53.186 140.534  1.00 58.47           O1-
ATOM   1333  N   ALA B  10      93.961  58.394 139.716  1.00 38.34           N0 
ATOM   1334  CA  ALA B  10      93.528  59.723 140.118  1.00 34.25           C0 
ATOM   1335  C   ALA B  10      93.382  60.643 138.915  1.00 36.10           C0 
ATOM   1336  O   ALA B  10      92.465  61.468 138.863  1.00 36.79           O0 
ATOM   1337  CB  ALA B  10      94.510  60.290 141.135  1.00 35.21           C0 
ATOM   1338  N   LEU B  11      94.262  60.499 137.925  1.00 37.03           N0 
ATOM   1339  CA  LEU B  11      94.136  61.277 136.700  1.00 35.34           C0 
ATOM   1340  C   LEU B  11      92.868  60.906 135.948  1.00 32.64           C0 
ATOM   1341  O   LEU B  11      92.232  61.759 135.324  1.00 30.96           O0 
ATOM   1342  CB  LEU B  11      95.356  61.046 135.819  1.00 33.95           C0 
ATOM   1343  CG  LEU B  11      96.612  61.850 136.122  1.00 29.53           C0 
ATOM   1344  CD1 LEU B  11      97.641  61.571 135.060  1.00 25.14           C0 
ATOM   1345  CD2 LEU B  11      96.312  63.313 136.210  1.00 28.12           C0 
ATOM   1346  N   ASN B  12      92.471  59.637 136.016  1.00 33.53           N0 
ATOM   1347  CA  ASN B  12      91.258  59.203 135.333  1.00 33.24           C0 
ATOM   1348  C   ASN B  12      90.012  59.719 136.038  1.00 34.59           C0 
ATOM   1349  O   ASN B  12      89.017  60.054 135.387  1.00 34.90           O0 
ATOM   1350  CB  ASN B  12      91.232  57.680 135.239  1.00 32.58           C0 
ATOM   1351  CG  ASN B  12      91.742  57.175 133.913  1.00 30.55           C0 
ATOM   1352  OD1 ASN B  12      91.416  57.719 132.867  1.00 33.02           O0 
ATOM   1353  ND2 ASN B  12      92.546  56.127 133.952  1.00 30.10           N0 
ATOM   1354  N   ARG B  13      90.042  59.784 137.369  1.00 36.33           N0 
ATOM   1355  CA  ARG B  13      88.937  60.407 138.093  1.00 35.28           C0 
ATOM   1356  C   ARG B  13      88.843  61.898 137.790  1.00 34.76           C0 
ATOM   1357  O   ARG B  13      87.743  62.438 137.613  1.00 38.49           O0 
ATOM   1358  CB  ARG B  13      89.080  60.149 139.589  1.00 37.24           C0 
ATOM   1359  CG  ARG B  13      88.860  58.695 139.939  1.00 39.08           C0 
ATOM   1360  CD  ARG B  13      88.923  58.425 141.427  1.00 41.70           C0 
ATOM   1361  NE  ARG B  13      90.274  58.572 141.952  1.00 44.47           N0 
ATOM   1362  CZ  ARG B  13      90.655  59.517 142.798  1.00 48.35           C0 
ATOM   1363  NH1 ARG B  13      89.808  60.433 143.238  1.00 49.01           N1+
ATOM   1364  NH2 ARG B  13      91.917  59.545 143.213  1.00 44.55           N0 
ATOM   1365  N   LEU B  14      89.982  62.578 137.707  1.00 32.39           N0 
ATOM   1366  CA  LEU B  14      89.970  63.971 137.280  1.00 31.83           C0 
ATOM   1367  C   LEU B  14      89.428  64.115 135.867  1.00 34.46           C0 
ATOM   1368  O   LEU B  14      88.767  65.107 135.548  1.00 35.38           O0 
ATOM   1369  CB  LEU B  14      91.373  64.552 137.371  1.00 32.96           C0 
ATOM   1370  CG  LEU B  14      91.871  64.685 138.794  1.00 36.03           C0 
ATOM   1371  CD1 LEU B  14      93.321  64.972 138.746  1.00 35.38           C0 
ATOM   1372  CD2 LEU B  14      91.149  65.825 139.439  1.00 32.89           C0 
ATOM   1373  N   LEU B  15      89.701  63.137 135.006  1.00 32.83           N0 
ATOM   1374  CA  LEU B  15      89.188  63.176 133.643  1.00 30.01           C0 
ATOM   1375  C   LEU B  15      87.674  63.030 133.615  1.00 33.42           C0 
ATOM   1376  O   LEU B  15      86.988  63.747 132.879  1.00 34.66           O0 
ATOM   1377  CB  LEU B  15      89.842  62.075 132.817  1.00 28.05           C0 
ATOM   1378  CG  LEU B  15      89.416  61.983 131.361  1.00 27.55           C0 
ATOM   1379  CD1 LEU B  15      89.705  63.287 130.654  1.00 25.95           C0 
ATOM   1380  CD2 LEU B  15      90.118  60.827 130.712  1.00 29.19           C0 
ATOM   1381  N   THR B  16      87.141  62.080 134.382  1.00 35.09           N0 
ATOM   1382  CA  THR B  16      85.693  61.966 134.525  1.00 33.92           C0 
ATOM   1383  C   THR B  16      85.086  63.278 134.996  1.00 37.74           C0 
ATOM   1384  O   THR B  16      84.056  63.722 134.473  1.00 41.80           O0 
ATOM   1385  CB  THR B  16      85.345  60.846 135.501  1.00 38.29           C0 
ATOM   1386  OG1 THR B  16      86.004  59.641 135.107  1.00 43.99           O0 
ATOM   1387  CG2 THR B  16      83.853  60.610 135.541  1.00 40.36           C0 
ATOM   1388  N   GLY B  17      85.719  63.914 135.981  1.00 38.62           N0 
ATOM   1389  CA  GLY B  17      85.234  65.199 136.451  1.00 35.90           C0 
ATOM   1390  C   GLY B  17      85.234  66.268 135.375  1.00 35.56           C0 
ATOM   1391  O   GLY B  17      84.268  67.017 135.235  1.00 36.60           O0 
ATOM   1392  N   GLU B  18      86.318  66.358 134.605  1.00 37.93           N0 
ATOM   1393  CA  GLU B  18      86.404  67.384 133.572  1.00 37.08           C0 
ATOM   1394  C   GLU B  18      85.384  67.142 132.471  1.00 36.12           C0 
ATOM   1395  O   GLU B  18      84.821  68.089 131.915  1.00 38.32           O0 
ATOM   1396  CB  GLU B  18      87.810  67.425 132.980  1.00 35.42           C0 
ATOM   1397  CG  GLU B  18      88.875  67.888 133.944  1.00 39.05           C0 
ATOM   1398  CD  GLU B  18      88.751  69.337 134.345  1.00 47.67           C0 
ATOM   1399  OE1 GLU B  18      88.295  70.150 133.525  1.00 47.83           O0 
ATOM   1400  OE2 GLU B  18      89.109  69.660 135.495  1.00 46.58           O1-
ATOM   1401  N   LEU B  19      85.122  65.879 132.152  1.00 35.10           N0 
ATOM   1402  CA  LEU B  19      84.171  65.572 131.093  1.00 34.23           C0 
ATOM   1403  C   LEU B  19      82.746  65.868 131.537  1.00 36.81           C0 
ATOM   1404  O   LEU B  19      81.939  66.398 130.761  1.00 37.29           O0 
ATOM   1405  CB  LEU B  19      84.326  64.113 130.680  1.00 32.65           C0 
ATOM   1406  CG  LEU B  19      85.599  63.814 129.892  1.00 31.81           C0 
ATOM   1407  CD1 LEU B  19      85.768  62.332 129.703  1.00 31.82           C0 
ATOM   1408  CD2 LEU B  19      85.606  64.525 128.569  1.00 30.46           C0 
ATOM   1409  N   SER B  20      82.422  65.550 132.791  1.00 36.69           N0 
ATOM   1410  CA  SER B  20      81.118  65.919 133.329  1.00 34.51           C0 
ATOM   1411  C   SER B  20      80.953  67.432 133.389  1.00 35.43           C0 
ATOM   1412  O   SER B  20      79.871  67.956 133.106  1.00 41.34           O0 
ATOM   1413  CB  SER B  20      80.932  65.305 134.709  1.00 37.90           C0 
ATOM   1414  OG  SER B  20      80.920  63.896 134.632  1.00 43.48           O0 
ATOM   1415  N   ALA B  21      82.013  68.150 133.771  1.00 36.34           N0 
ATOM   1416  CA  ALA B  21      81.985  69.607 133.740  1.00 35.12           C0 
ATOM   1417  C   ALA B  21      81.697  70.120 132.344  1.00 35.56           C0 
ATOM   1418  O   ALA B  21      80.924  71.064 132.167  1.00 37.69           O0 
ATOM   1419  CB  ALA B  21      83.314  70.172 134.227  1.00 42.28           C0 
ATOM   1420  N   MET B  22      82.348  69.535 131.343  1.00 36.31           N0 
ATOM   1421  CA  MET B  22      82.105  69.921 129.962  1.00 38.01           C0 
ATOM   1422  C   MET B  22      80.641  69.759 129.588  1.00 39.22           C0 
ATOM   1423  O   MET B  22      80.035  70.670 129.017  1.00 35.84           O0 
ATOM   1424  CB  MET B  22      82.980  69.086 129.039  1.00 39.05           C0 
ATOM   1425  CG  MET B  22      82.826  69.422 127.591  1.00 44.34           C0 
ATOM   1426  SD  MET B  22      83.901  68.374 126.625  1.00 71.00           S0 
ATOM   1427  CE  MET B  22      83.063  66.800 126.788  1.00 49.73           C0 
ATOM   1428  N   ASP B  23      80.055  68.603 129.899  1.00 39.46           N0 
ATOM   1429  CA  ASP B  23      78.649  68.383 129.568  1.00 33.92           C0 
ATOM   1430  C   ASP B  23      77.740  69.381 130.272  1.00 34.63           C0 
ATOM   1431  O   ASP B  23      76.815  69.937 129.661  1.00 36.84           O0 
ATOM   1432  CB  ASP B  23      78.238  66.962 129.924  1.00 36.30           C0 
ATOM   1433  CG  ASP B  23      78.761  65.953 128.951  1.00 50.53           C0 
ATOM   1434  OD1 ASP B  23      79.009  66.321 127.787  1.00 47.50           O0 
ATOM   1435  OD2 ASP B  23      78.917  64.785 129.351  1.00 57.49           O1-
ATOM   1436  N   GLN B  24      77.973  69.608 131.565  1.00 36.35           N0 
ATOM   1437  CA  GLN B  24      77.106  70.502 132.322  1.00 32.70           C0 
ATOM   1438  C   GLN B  24      77.219  71.936 131.824  1.00 32.02           C0 
ATOM   1439  O   GLN B  24      76.207  72.622 131.655  1.00 33.78           O0 
ATOM   1440  CB  GLN B  24      77.435  70.416 133.809  1.00 32.39           C0 
ATOM   1441  CG  GLN B  24      76.392  71.060 134.683  1.00 37.43           C0 
ATOM   1442  CD  GLN B  24      76.710  70.960 136.150  1.00 36.32           C0 
ATOM   1443  OE1 GLN B  24      76.740  69.874 136.718  1.00 39.33           O0 
ATOM   1444  NE2 GLN B  24      76.957  72.096 136.773  1.00 33.87           N0 
ATOM   1445  N   TYR B  25      78.438  72.402 131.564  1.00 33.62           N0 
ATOM   1446  CA  TYR B  25      78.625  73.752 131.048  1.00 34.01           C0 
ATOM   1447  C   TYR B  25      78.037  73.886 129.656  1.00 35.89           C0 
ATOM   1448  O   TYR B  25      77.525  74.943 129.293  1.00 37.67           O0 
ATOM   1449  CB  TYR B  25      80.109  74.096 131.023  1.00 35.36           C0 
ATOM   1450  CG  TYR B  25      80.720  74.223 132.386  1.00 37.82           C0 
ATOM   1451  CD1 TYR B  25      79.928  74.370 133.504  1.00 41.27           C0 
ATOM   1452  CD2 TYR B  25      82.085  74.153 132.560  1.00 37.71           C0 
ATOM   1453  CE1 TYR B  25      80.478  74.464 134.748  1.00 43.95           C0 
ATOM   1454  CE2 TYR B  25      82.641  74.250 133.802  1.00 40.93           C0 
ATOM   1455  CZ  TYR B  25      81.831  74.405 134.892  1.00 44.14           C0 
ATOM   1456  OH  TYR B  25      82.371  74.502 136.142  1.00 46.06           O0 
ATOM   1457  N   PHE B  26      78.080  72.813 128.873  1.00 33.96           N0 
ATOM   1458  CA  PHE B  26      77.514  72.820 127.531  1.00 32.51           C0 
ATOM   1459  C   PHE B  26      76.002  73.009 127.579  1.00 31.12           C0 
ATOM   1460  O   PHE B  26      75.452  73.930 126.954  1.00 33.40           O0 
ATOM   1461  CB  PHE B  26      77.927  71.507 126.859  1.00 33.55           C0 
ATOM   1462  CG  PHE B  26      77.293  71.236 125.538  1.00 36.45           C0 
ATOM   1463  CD1 PHE B  26      77.634  71.972 124.423  1.00 35.48           C0 
ATOM   1464  CD2 PHE B  26      76.417  70.176 125.394  1.00 35.00           C0 
ATOM   1465  CE1 PHE B  26      77.068  71.689 123.201  1.00 34.50           C0 
ATOM   1466  CE2 PHE B  26      75.852  69.891 124.178  1.00 33.62           C0 
ATOM   1467  CZ  PHE B  26      76.176  70.648 123.082  1.00 35.27           C0 
ATOM   1468  N   VAL B  27      75.314  72.177 128.361  1.00 30.64           N0 
ATOM   1469  CA  VAL B  27      73.861  72.285 128.415  1.00 29.95           C0 
ATOM   1470  C   VAL B  27      73.443  73.583 129.097  1.00 31.89           C0 
ATOM   1471  O   VAL B  27      72.441  74.191 128.720  1.00 35.30           O0 
ATOM   1472  CB  VAL B  27      73.239  71.047 129.091  1.00 32.13           C0 
ATOM   1473  CG1 VAL B  27      73.773  70.863 130.475  1.00 36.17           C0 
ATOM   1474  CG2 VAL B  27      71.728  71.132 129.103  1.00 24.55           C0 
ATOM   1475  N   HIS B  28      74.220  74.061 130.075  1.00 32.42           N0 
ATOM   1476  CA  HIS B  28      73.883  75.326 130.721  1.00 32.25           C0 
ATOM   1477  C   HIS B  28      74.079  76.510 129.790  1.00 30.14           C0 
ATOM   1478  O   HIS B  28      73.258  77.429 129.779  1.00 32.98           O0 
ATOM   1479  CB  HIS B  28      74.699  75.517 131.994  1.00 34.79           C0 
ATOM   1480  CG  HIS B  28      74.158  74.780 133.176  1.00 38.28           C0 
ATOM   1481  ND1 HIS B  28      74.809  74.737 134.387  1.00 37.92           N0 
ATOM   1482  CD2 HIS B  28      73.012  74.081 133.342  1.00 40.36           C0 
ATOM   1483  CE1 HIS B  28      74.097  74.029 135.243  1.00 40.79           C0 
ATOM   1484  NE2 HIS B  28      73.001  73.621 134.634  1.00 43.00           N0 
ATOM   1485  N   ALA B  29      75.164  76.525 129.019  1.00 31.92           N0 
ATOM   1486  CA  ALA B  29      75.351  77.591 128.048  1.00 30.22           C0 
ATOM   1487  C   ALA B  29      74.204  77.620 127.059  1.00 33.20           C0 
ATOM   1488  O   ALA B  29      73.702  78.691 126.704  1.00 34.68           O0 
ATOM   1489  CB  ALA B  29      76.678  77.412 127.320  1.00 30.57           C0 
ATOM   1490  N   HIS B  30      73.744  76.451 126.627  1.00 35.03           N0 
ATOM   1491  CA  HIS B  30      72.672  76.459 125.644  1.00 32.01           C0 
ATOM   1492  C   HIS B  30      71.327  76.795 126.273  1.00 29.66           C0 
ATOM   1493  O   HIS B  30      70.463  77.369 125.605  1.00 33.65           O0 
ATOM   1494  CB  HIS B  30      72.644  75.128 124.916  1.00 27.71           C0 
ATOM   1495  CG  HIS B  30      73.755  74.981 123.931  1.00 28.54           C0 
ATOM   1496  ND1 HIS B  30      74.069  75.963 123.021  1.00 32.76           N0 
ATOM   1497  CD2 HIS B  30      74.661  73.995 123.748  1.00 30.36           C0 
ATOM   1498  CE1 HIS B  30      75.102  75.577 122.298  1.00 32.09           C0 
ATOM   1499  NE2 HIS B  30      75.482  74.387 122.721  1.00 33.37           N0 
ATOM   1500  N   MET B  31      71.134  76.478 127.552  1.00 28.27           N0 
ATOM   1501  CA  MET B  31      69.931  76.929 128.242  1.00 26.31           C0 
ATOM   1502  C   MET B  31      69.951  78.437 128.441  1.00 27.72           C0 
ATOM   1503  O   MET B  31      68.900  79.079 128.475  1.00 29.52           O0 
ATOM   1504  CB  MET B  31      69.796  76.220 129.586  1.00 27.86           C0 
ATOM   1505  CG  MET B  31      69.502  74.748 129.488  1.00 26.00           C0 
ATOM   1506  SD  MET B  31      69.672  73.924 131.067  1.00 45.74           S0 
ATOM   1507  CE  MET B  31      68.389  74.756 131.980  1.00 37.46           C0 
ATOM   1508  N   TYR B  32      71.141  79.019 128.585  1.00 29.93           N0 
ATOM   1509  CA  TYR B  32      71.254  80.470 128.675  1.00 28.21           C0 
ATOM   1510  C   TYR B  32      70.960  81.117 127.334  1.00 30.60           C0 
ATOM   1511  O   TYR B  32      70.327  82.173 127.272  1.00 28.47           O0 
ATOM   1512  CB  TYR B  32      72.650  80.862 129.149  1.00 29.41           C0 
ATOM   1513  CG  TYR B  32      72.876  80.652 130.619  1.00 32.57           C0 
ATOM   1514  CD1 TYR B  32      71.894  80.956 131.537  1.00 32.67           C0 
ATOM   1515  CD2 TYR B  32      74.065  80.122 131.084  1.00 29.80           C0 
ATOM   1516  CE1 TYR B  32      72.094  80.752 132.872  1.00 33.58           C0 
ATOM   1517  CE2 TYR B  32      74.271  79.913 132.411  1.00 31.79           C0 
ATOM   1518  CZ  TYR B  32      73.285  80.229 133.303  1.00 35.63           C0 
ATOM   1519  OH  TYR B  32      73.493  80.021 134.637  1.00 39.45           O0 
ATOM   1520  N   GLU B  33      71.426  80.502 126.248  1.00 34.55           N0 
ATOM   1521  CA  GLU B  33      71.149  81.039 124.920  1.00 31.40           C0 
ATOM   1522  C   GLU B  33      69.670  80.930 124.576  1.00 30.17           C0 
ATOM   1523  O   GLU B  33      69.107  81.826 123.939  1.00 29.46           O0 
ATOM   1524  CB  GLU B  33      71.980  80.314 123.869  1.00 36.39           C0 
ATOM   1525  CG  GLU B  33      72.307  81.161 122.663  1.00 41.74           C0 
ATOM   1526  CD  GLU B  33      72.940  80.362 121.553  1.00 48.46           C0 
ATOM   1527  OE1 GLU B  33      72.809  79.122 121.570  1.00 48.69           O0 
ATOM   1528  OE2 GLU B  33      73.574  80.968 120.665  1.00 46.79           O1-
ATOM   1529  N   ASP B  34      69.025  79.834 124.977  1.00 28.97           N0 
ATOM   1530  CA  ASP B  34      67.595  79.687 124.741  1.00 26.86           C0 
ATOM   1531  C   ASP B  34      66.796  80.791 125.418  1.00 30.24           C0 
ATOM   1532  O   ASP B  34      65.689  81.113 124.977  1.00 35.19           O0 
ATOM   1533  CB  ASP B  34      67.122  78.320 125.233  1.00 26.76           C0 
ATOM   1534  CG  ASP B  34      65.673  78.047 124.893  1.00 32.25           C0 
ATOM   1535  OD1 ASP B  34      65.261  78.342 123.754  1.00 35.21           O0 
ATOM   1536  OD2 ASP B  34      64.941  77.539 125.762  1.00 29.01           O1-
ATOM   1537  N   TRP B  35      67.331  81.383 126.480  1.00 29.85           N0 
ATOM   1538  CA  TRP B  35      66.643  82.432 127.215  1.00 28.92           C0 
ATOM   1539  C   TRP B  35      67.078  83.833 126.817  1.00 26.11           C0 
ATOM   1540  O   TRP B  35      66.657  84.795 127.459  1.00 22.91           O0 
ATOM   1541  CB  TRP B  35      66.850  82.251 128.717  1.00 29.48           C0 
ATOM   1542  CG  TRP B  35      66.330  80.976 129.268  1.00 31.35           C0 
ATOM   1543  CD1 TRP B  35      65.288  80.246 128.796  1.00 28.54           C0 
ATOM   1544  CD2 TRP B  35      66.797  80.299 130.436  1.00 34.99           C0 
ATOM   1545  NE1 TRP B  35      65.087  79.143 129.582  1.00 31.60           N0 
ATOM   1546  CE2 TRP B  35      66.003  79.153 130.599  1.00 32.85           C0 
ATOM   1547  CE3 TRP B  35      67.820  80.545 131.352  1.00 29.90           C0 
ATOM   1548  CZ2 TRP B  35      66.200  78.256 131.640  1.00 32.01           C0 
ATOM   1549  CZ3 TRP B  35      68.008  79.661 132.376  1.00 29.63           C0 
ATOM   1550  CH2 TRP B  35      67.205  78.528 132.516  1.00 31.59           C0 
ATOM   1551  N   GLY B  36      67.881  83.980 125.773  1.00 26.46           N0 
ATOM   1552  CA  GLY B  36      68.339  85.284 125.359  1.00 25.11           C0 
ATOM   1553  C   GLY B  36      69.449  85.876 126.187  1.00 29.43           C0 
ATOM   1554  O   GLY B  36      69.766  87.055 126.009  1.00 34.42           O0 
ATOM   1555  N   LEU B  37      70.053  85.101 127.084  1.00 31.87           N0 
ATOM   1556  CA  LEU B  37      71.096  85.587 127.985  1.00 27.56           C0 
ATOM   1557  C   LEU B  37      72.442  85.283 127.345  1.00 29.22           C0 
ATOM   1558  O   LEU B  37      73.183  84.407 127.780  1.00 36.02           O0 
ATOM   1559  CB  LEU B  37      70.956  84.926 129.346  1.00 26.42           C0 
ATOM   1560  CG  LEU B  37      69.671  85.269 130.090  1.00 26.79           C0 
ATOM   1561  CD1 LEU B  37      69.557  84.456 131.345  1.00 29.47           C0 
ATOM   1562  CD2 LEU B  37      69.616  86.739 130.410  1.00 24.57           C0 
ATOM   1563  N   ASN B  38      72.760  86.031 126.289  1.00 27.53           N0 
ATOM   1564  CA  ASN B  38      73.880  85.666 125.428  1.00 34.38           C0 
ATOM   1565  C   ASN B  38      75.224  85.811 126.124  1.00 34.18           C0 
ATOM   1566  O   ASN B  38      76.175  85.106 125.780  1.00 37.86           O0 
ATOM   1567  CB  ASN B  38      73.852  86.489 124.140  1.00 35.27           C0 
ATOM   1568  CG  ASN B  38      72.486  86.504 123.485  1.00 37.79           C0 
ATOM   1569  OD1 ASN B  38      71.956  85.457 123.116  1.00 37.89           O0 
ATOM   1570  ND2 ASN B  38      71.914  87.691 123.324  1.00 35.44           N0 
ATOM   1571  N   GLU B  39      75.339  86.719 127.088  1.00 33.12           N0 
ATOM   1572  CA  GLU B  39      76.620  86.871 127.768  1.00 32.41           C0 
ATOM   1573  C   GLU B  39      76.931  85.658 128.639  1.00 31.55           C0 
ATOM   1574  O   GLU B  39      78.061  85.153 128.628  1.00 35.95           O0 
ATOM   1575  CB  GLU B  39      76.630  88.162 128.582  1.00 32.42           C0 
ATOM   1576  CG  GLU B  39      77.886  88.382 129.382  1.00 38.59           C0 
ATOM   1577  CD  GLU B  39      78.064  89.825 129.793  1.00 46.26           C0 
ATOM   1578  OE1 GLU B  39      77.383  90.696 129.214  1.00 44.68           O0 
ATOM   1579  OE2 GLU B  39      78.882  90.090 130.698  1.00 45.44           O1-
ATOM   1580  N   LEU B  40      75.935  85.148 129.367  1.00 29.59           N0 
ATOM   1581  CA  LEU B  40      76.128  83.898 130.091  1.00 30.95           C0 
ATOM   1582  C   LEU B  40      76.343  82.731 129.142  1.00 31.52           C0 
ATOM   1583  O   LEU B  40      77.151  81.844 129.425  1.00 34.43           O0 
ATOM   1584  CB  LEU B  40      74.947  83.615 131.015  1.00 29.59           C0 
ATOM   1585  CG  LEU B  40      74.728  84.516 132.215  1.00 27.52           C0 
ATOM   1586  CD1 LEU B  40      73.440  84.174 132.903  1.00 25.84           C0 
ATOM   1587  CD2 LEU B  40      75.873  84.313 133.163  1.00 26.95           C0 
ATOM   1588  N   TYR B  41      75.625  82.700 128.019  1.00 31.86           N0 
ATOM   1589  CA  TYR B  41      75.843  81.631 127.052  1.00 30.67           C0 
ATOM   1590  C   TYR B  41      77.296  81.600 126.614  1.00 33.44           C0 
ATOM   1591  O   TYR B  41      77.934  80.545 126.617  1.00 38.52           O0 
ATOM   1592  CB  TYR B  41      74.945  81.799 125.831  1.00 29.72           C0 
ATOM   1593  CG  TYR B  41      75.473  81.054 124.624  1.00 36.19           C0 
ATOM   1594  CD1 TYR B  41      75.503  79.668 124.607  1.00 37.35           C0 
ATOM   1595  CD2 TYR B  41      75.970  81.724 123.522  1.00 40.01           C0 
ATOM   1596  CE1 TYR B  41      75.988  78.967 123.529  1.00 33.66           C0 
ATOM   1597  CE2 TYR B  41      76.464  81.028 122.432  1.00 38.66           C0 
ATOM   1598  CZ  TYR B  41      76.469  79.646 122.447  1.00 35.67           C0 
ATOM   1599  OH  TYR B  41      76.952  78.924 121.382  1.00 36.32           O0 
ATOM   1600  N   GLU B  42      77.840  82.758 126.249  1.00 34.32           N0 
ATOM   1601  CA  GLU B  42      79.203  82.806 125.738  1.00 38.66           C0 
ATOM   1602  C   GLU B  42      80.214  82.471 126.823  1.00 37.83           C0 
ATOM   1603  O   GLU B  42      81.167  81.721 126.582  1.00 40.48           O0 
ATOM   1604  CB  GLU B  42      79.471  84.182 125.133  1.00 42.69           C0 
ATOM   1605  CG  GLU B  42      78.650  84.429 123.881  1.00 48.46           C0 
ATOM   1606  CD  GLU B  42      78.887  85.790 123.280  1.00 64.61           C0 
ATOM   1607  OE1 GLU B  42      79.600  86.601 123.901  1.00 64.15           O0 
ATOM   1608  OE2 GLU B  42      78.353  86.049 122.183  1.00 63.86           O1-
ATOM   1609  N   ARG B  43      80.008  82.987 128.033  1.00 38.16           N0 
ATOM   1610  CA  ARG B  43      80.938  82.691 129.116  1.00 36.12           C0 
ATOM   1611  C   ARG B  43      80.952  81.200 129.441  1.00 37.76           C0 
ATOM   1612  O   ARG B  43      82.019  80.582 129.546  1.00 46.46           O0 
ATOM   1613  CB  ARG B  43      80.567  83.508 130.349  1.00 33.55           C0 
ATOM   1614  CG  ARG B  43      81.194  82.981 131.595  1.00 36.11           C0 
ATOM   1615  CD  ARG B  43      82.596  83.523 131.700  1.00 42.63           C0 
ATOM   1616  NE  ARG B  43      83.366  82.876 132.752  1.00 50.86           N0 
ATOM   1617  CZ  ARG B  43      84.627  83.169 133.035  1.00 49.76           C0 
ATOM   1618  NH1 ARG B  43      85.263  84.147 132.414  1.00 48.17           N1+
ATOM   1619  NH2 ARG B  43      85.259  82.473 133.975  1.00 46.50           N0 
ATOM   1620  N   ILE B  44      79.772  80.596 129.583  1.00 32.97           N0 
ATOM   1621  CA  ILE B  44      79.695  79.196 129.973  1.00 33.32           C0 
ATOM   1622  C   ILE B  44      80.140  78.288 128.835  1.00 34.23           C0 
ATOM   1623  O   ILE B  44      80.693  77.210 129.073  1.00 40.43           O0 
ATOM   1624  CB  ILE B  44      78.271  78.872 130.454  1.00 35.87           C0 
ATOM   1625  CG1 ILE B  44      77.888  79.779 131.615  1.00 36.02           C0 
ATOM   1626  CG2 ILE B  44      78.183  77.471 130.952  1.00 33.31           C0 
ATOM   1627  CD1 ILE B  44      78.768  79.635 132.815  1.00 35.54           C0 
ATOM   1628  N   ALA B  45      79.950  78.710 127.584  1.00 34.12           N0 
ATOM   1629  CA  ALA B  45      80.454  77.921 126.466  1.00 35.42           C0 
ATOM   1630  C   ALA B  45      81.972  77.953 126.418  1.00 39.85           C0 
ATOM   1631  O   ALA B  45      82.615  76.928 126.158  1.00 42.35           O0 
ATOM   1632  CB  ALA B  45      79.865  78.426 125.152  1.00 32.84           C0 
ATOM   1633  N   HIS B  46      82.571  79.112 126.679  1.00 41.16           N0 
ATOM   1634  CA  HIS B  46      84.023  79.155 126.723  1.00 42.27           C0 
ATOM   1635  C   HIS B  46      84.555  78.334 127.888  1.00 45.09           C0 
ATOM   1636  O   HIS B  46      85.645  77.759 127.806  1.00 47.84           O0 
ATOM   1637  CB  HIS B  46      84.523  80.591 126.815  1.00 45.38           C0 
ATOM   1638  CG  HIS B  46      86.006  80.686 126.953  1.00 59.24           C0 
ATOM   1639  ND1 HIS B  46      86.621  81.318 128.010  1.00 63.69           N0 
ATOM   1640  CD2 HIS B  46      87.002  80.202 126.172  1.00 56.65           C0 
ATOM   1641  CE1 HIS B  46      87.932  81.229 127.871  1.00 60.68           C0 
ATOM   1642  NE2 HIS B  46      88.188  80.556 126.763  1.00 61.71           N0 
ATOM   1643  N   GLU B  47      83.796  78.247 128.979  1.00 43.12           N0 
ATOM   1644  CA  GLU B  47      84.241  77.401 130.081  1.00 41.07           C0 
ATOM   1645  C   GLU B  47      84.117  75.925 129.743  1.00 38.25           C0 
ATOM   1646  O   GLU B  47      84.940  75.115 130.177  1.00 41.81           O0 
ATOM   1647  CB  GLU B  47      83.483  77.737 131.356  1.00 41.09           C0 
ATOM   1648  CG  GLU B  47      83.843  79.106 131.816  1.00 46.16           C0 
ATOM   1649  CD  GLU B  47      85.299  79.175 132.229  1.00 57.74           C0 
ATOM   1650  OE1 GLU B  47      85.829  78.153 132.718  1.00 57.92           O0 
ATOM   1651  OE2 GLU B  47      85.921  80.239 132.032  1.00 58.92           O1-
ATOM   1652  N   SER B  48      83.106  75.551 128.965  1.00 39.93           N0 
ATOM   1653  CA  SER B  48      83.046  74.179 128.477  1.00 40.79           C0 
ATOM   1654  C   SER B  48      84.232  73.874 127.566  1.00 43.21           C0 
ATOM   1655  O   SER B  48      84.790  72.771 127.601  1.00 42.75           O0 
ATOM   1656  CB  SER B  48      81.725  73.941 127.755  1.00 37.25           C0 
ATOM   1657  OG  SER B  48      81.659  72.626 127.249  1.00 43.55           O0 
ATOM   1658  N   ASP B  49      84.650  74.852 126.761  1.00 44.65           N0 
ATOM   1659  CA  ASP B  49      85.836  74.658 125.931  1.00 44.79           C0 
ATOM   1660  C   ASP B  49      87.097  74.513 126.776  1.00 44.61           C0 
ATOM   1661  O   ASP B  49      87.980  73.709 126.454  1.00 43.14           O0 
ATOM   1662  CB  ASP B  49      85.990  75.809 124.941  1.00 47.86           C0 
ATOM   1663  CG  ASP B  49      84.917  75.808 123.882  1.00 53.41           C0 
ATOM   1664  OD1 ASP B  49      84.414  74.716 123.553  1.00 54.50           O0 
ATOM   1665  OD2 ASP B  49      84.588  76.892 123.365  1.00 57.55           O1-
ATOM   1666  N   ASP B  50      87.211  75.289 127.854  1.00 42.43           N0 
ATOM   1667  CA  ASP B  50      88.357  75.128 128.744  1.00 39.59           C0 
ATOM   1668  C   ASP B  50      88.344  73.768 129.430  1.00 37.98           C0 
ATOM   1669  O   ASP B  50      89.400  73.167 129.644  1.00 44.44           O0 
ATOM   1670  CB  ASP B  50      88.401  76.244 129.780  1.00 44.10           C0 
ATOM   1671  CG  ASP B  50      88.314  77.611 129.160  1.00 51.67           C0 
ATOM   1672  OD1 ASP B  50      88.670  77.748 127.973  1.00 50.08           O0 
ATOM   1673  OD2 ASP B  50      87.923  78.561 129.872  1.00 54.20           O1-
ATOM   1674  N   GLU B  51      87.164  73.272 129.798  1.00 35.74           N0 
ATOM   1675  CA  GLU B  51      87.077  71.915 130.327  1.00 37.97           C0 
ATOM   1676  C   GLU B  51      87.526  70.892 129.295  1.00 38.63           C0 
ATOM   1677  O   GLU B  51      88.151  69.889 129.645  1.00 41.43           O0 
ATOM   1678  CB  GLU B  51      85.656  71.604 130.788  1.00 42.43           C0 
ATOM   1679  CG  GLU B  51      85.121  72.513 131.860  1.00 45.43           C0 
ATOM   1680  CD  GLU B  51      86.100  72.739 132.981  1.00 51.53           C0 
ATOM   1681  OE1 GLU B  51      86.272  71.825 133.809  1.00 51.22           O0 
ATOM   1682  OE2 GLU B  51      86.697  73.831 133.043  1.00 51.94           O1-
ATOM   1683  N   LYS B  52      87.202  71.119 128.021  1.00 41.04           N0 
ATOM   1684  CA  LYS B  52      87.683  70.226 126.969  1.00 39.20           C0 
ATOM   1685  C   LYS B  52      89.202  70.277 126.855  1.00 34.72           C0 
ATOM   1686  O   LYS B  52      89.849  69.249 126.639  1.00 34.40           O0 
ATOM   1687  CB  LYS B  52      87.020  70.578 125.636  1.00 42.00           C0 
ATOM   1688  CG  LYS B  52      87.060  69.478 124.563  1.00 45.13           C0 
ATOM   1689  CD  LYS B  52      86.909  68.078 125.139  1.00 47.07           C0 
ATOM   1690  CE  LYS B  52      86.284  67.129 124.131  1.00 45.90           C0 
ATOM   1691  NZ  LYS B  52      85.978  65.794 124.718  1.00 44.28           N1+
ATOM   1692  N   GLY B  53      89.788  71.460 127.011  1.00 36.78           N0 
ATOM   1693  CA  GLY B  53      91.243  71.560 127.016  1.00 33.35           C0 
ATOM   1694  C   GLY B  53      91.883  70.836 128.187  1.00 32.64           C0 
ATOM   1695  O   GLY B  53      92.902  70.156 128.033  1.00 33.43           O0 
ATOM   1696  N   HIS B  54      91.292  70.971 129.375  1.00 35.74           N0 
ATOM   1697  CA  HIS B  54      91.777  70.240 130.540  1.00 29.76           C0 
ATOM   1698  C   HIS B  54      91.660  68.739 130.342  1.00 28.62           C0 
ATOM   1699  O   HIS B  54      92.559  67.983 130.724  1.00 32.83           O0 
ATOM   1700  CB  HIS B  54      91.005  70.650 131.789  1.00 31.30           C0 
ATOM   1701  CG  HIS B  54      91.220  72.068 132.200  1.00 35.14           C0 
ATOM   1702  ND1 HIS B  54      90.339  72.746 133.011  1.00 37.75           N0 
ATOM   1703  CD2 HIS B  54      92.215  72.938 131.916  1.00 36.46           C0 
ATOM   1704  CE1 HIS B  54      90.784  73.972 133.211  1.00 39.17           C0 
ATOM   1705  NE2 HIS B  54      91.920  74.114 132.556  1.00 39.71           N0 
ATOM   1706  N   ALA B  55      90.550  68.286 129.765  1.00 30.87           N0 
ATOM   1707  CA  ALA B  55      90.377  66.863 129.517  1.00 30.44           C0 
ATOM   1708  C   ALA B  55      91.376  66.363 128.487  1.00 27.87           C0 
ATOM   1709  O   ALA B  55      91.869  65.239 128.591  1.00 27.42           O0 
ATOM   1710  CB  ALA B  55      88.947  66.576 129.072  1.00 32.41           C0 
ATOM   1711  N   ALA B  56      91.693  67.188 127.489  1.00 28.19           N0 
ATOM   1712  CA  ALA B  56      92.715  66.813 126.521  1.00 23.76           C0 
ATOM   1713  C   ALA B  56      94.067  66.654 127.191  1.00 26.18           C0 
ATOM   1714  O   ALA B  56      94.782  65.683 126.930  1.00 27.88           O0 
ATOM   1715  CB  ALA B  56      92.791  67.850 125.405  1.00 25.71           C0 
ATOM   1716  N   LYS B  57      94.435  67.601 128.058  1.00 27.99           N0 
ATOM   1717  CA  LYS B  57      95.694  67.488 128.789  1.00 25.69           C0 
ATOM   1718  C   LYS B  57      95.724  66.242 129.662  1.00 26.82           C0 
ATOM   1719  O   LYS B  57      96.746  65.553 129.736  1.00 30.78           O0 
ATOM   1720  CB  LYS B  57      95.927  68.736 129.636  1.00 27.08           C0 
ATOM   1721  CG  LYS B  57      96.238  69.978 128.843  1.00 31.94           C0 
ATOM   1722  CD  LYS B  57      96.641  71.116 129.751  1.00 33.36           C0 
ATOM   1723  CE  LYS B  57      95.519  72.126 129.916  1.00 37.65           C0 
ATOM   1724  NZ  LYS B  57      95.859  73.157 130.932  1.00 42.36           N1+
ATOM   1725  N   LEU B  58      94.613  65.929 130.326  1.00 25.61           N0 
ATOM   1726  CA  LEU B  58      94.586  64.750 131.184  1.00 25.25           C0 
ATOM   1727  C   LEU B  58      94.679  63.467 130.374  1.00 25.28           C0 
ATOM   1728  O   LEU B  58      95.344  62.517 130.788  1.00 26.68           O0 
ATOM   1729  CB  LEU B  58      93.325  64.733 132.038  1.00 27.48           C0 
ATOM   1730  CG  LEU B  58      93.255  65.736 133.174  1.00 29.98           C0 
ATOM   1731  CD1 LEU B  58      91.821  66.075 133.437  1.00 31.73           C0 
ATOM   1732  CD2 LEU B  58      93.897  65.160 134.399  1.00 30.30           C0 
ATOM   1733  N   VAL B  59      94.009  63.414 129.224  1.00 27.81           N0 
ATOM   1734  CA  VAL B  59      94.073  62.230 128.374  1.00 24.73           C0 
ATOM   1735  C   VAL B  59      95.480  62.046 127.830  1.00 26.07           C0 
ATOM   1736  O   VAL B  59      96.008  60.929 127.804  1.00 28.41           O0 
ATOM   1737  CB  VAL B  59      93.035  62.329 127.242  1.00 22.48           C0 
ATOM   1738  CG1 VAL B  59      93.306  61.298 126.175  1.00 24.80           C0 
ATOM   1739  CG2 VAL B  59      91.656  62.136 127.790  1.00 24.22           C0 
ATOM   1740  N   GLN B  60      96.112  63.136 127.395  1.00 26.16           N0 
ATOM   1741  CA  GLN B  60      97.489  63.055 126.929  1.00 26.10           C0 
ATOM   1742  C   GLN B  60      98.418  62.567 128.028  1.00 25.63           C0 
ATOM   1743  O   GLN B  60      99.310  61.753 127.777  1.00 29.66           O0 
ATOM   1744  CB  GLN B  60      97.947  64.412 126.406  1.00 25.87           C0 
ATOM   1745  CG  GLN B  60      97.573  64.667 124.971  1.00 27.78           C0 
ATOM   1746  CD  GLN B  60      97.464  66.134 124.646  1.00 35.35           C0 
ATOM   1747  OE1 GLN B  60      97.376  66.974 125.536  1.00 33.75           O0 
ATOM   1748  NE2 GLN B  60      97.482  66.455 123.362  1.00 37.44           N0 
ATOM   1749  N   ARG B  61      98.220  63.045 129.257  1.00 26.51           N0 
ATOM   1750  CA  ARG B  61      99.065  62.607 130.362  1.00 23.97           C0 
ATOM   1751  C   ARG B  61      98.827  61.143 130.706  1.00 26.32           C0 
ATOM   1752  O   ARG B  61      99.771  60.420 131.035  1.00 31.21           O0 
ATOM   1753  CB  ARG B  61      98.828  63.489 131.586  1.00 22.51           C0 
ATOM   1754  CG  ARG B  61      99.822  63.269 132.705  1.00 26.62           C0 
ATOM   1755  CD  ARG B  61     101.243  63.340 132.198  1.00 28.90           C0 
ATOM   1756  NE  ARG B  61     102.215  63.095 133.253  1.00 27.98           N0 
ATOM   1757  CZ  ARG B  61     103.516  63.309 133.141  1.00 26.14           C0 
ATOM   1758  NH1 ARG B  61     104.034  63.846 132.054  1.00 29.13           N1+
ATOM   1759  NH2 ARG B  61     104.317  62.968 134.141  1.00 24.74           N0 
ATOM   1760  N   ILE B  62      97.577  60.686 130.656  1.00 24.61           N0 
ATOM   1761  CA  ILE B  62      97.295  59.290 130.975  1.00 25.04           C0 
ATOM   1762  C   ILE B  62      97.873  58.376 129.908  1.00 29.29           C0 
ATOM   1763  O   ILE B  62      98.385  57.294 130.211  1.00 32.00           O0 
ATOM   1764  CB  ILE B  62      95.783  59.062 131.154  1.00 28.90           C0 
ATOM   1765  CG1 ILE B  62      95.262  59.835 132.356  1.00 27.87           C0 
ATOM   1766  CG2 ILE B  62      95.483  57.602 131.361  1.00 28.28           C0 
ATOM   1767  CD1 ILE B  62      93.811  60.184 132.256  1.00 26.83           C0 
ATOM   1768  N   LEU B  63      97.817  58.794 128.646  1.00 29.94           N0 
ATOM   1769  CA  LEU B  63      98.394  57.970 127.593  1.00 30.03           C0 
ATOM   1770  C   LEU B  63      99.914  57.963 127.667  1.00 29.92           C0 
ATOM   1771  O   LEU B  63     100.541  56.920 127.463  1.00 34.63           O0 
ATOM   1772  CB  LEU B  63      97.927  58.448 126.221  1.00 26.47           C0 
ATOM   1773  CG  LEU B  63      96.504  58.094 125.806  1.00 24.21           C0 
ATOM   1774  CD1 LEU B  63      96.072  58.998 124.691  1.00 21.74           C0 
ATOM   1775  CD2 LEU B  63      96.407  56.659 125.390  1.00 25.55           C0 
ATOM   1776  N   PHE B  64     100.525  59.115 127.953  1.00 29.37           N0 
ATOM   1777  CA  PHE B  64     101.974  59.160 128.120  1.00 29.33           C0 
ATOM   1778  C   PHE B  64     102.425  58.256 129.256  1.00 31.85           C0 
ATOM   1779  O   PHE B  64     103.433  57.556 129.137  1.00 36.82           O0 
ATOM   1780  CB  PHE B  64     102.435  60.592 128.374  1.00 28.97           C0 
ATOM   1781  CG  PHE B  64     103.879  60.701 128.760  1.00 35.80           C0 
ATOM   1782  CD1 PHE B  64     104.869  60.301 127.886  1.00 35.68           C0 
ATOM   1783  CD2 PHE B  64     104.250  61.165 130.007  1.00 36.32           C0 
ATOM   1784  CE1 PHE B  64     106.196  60.387 128.237  1.00 33.66           C0 
ATOM   1785  CE2 PHE B  64     105.580  61.250 130.359  1.00 34.77           C0 
ATOM   1786  CZ  PHE B  64     106.549  60.862 129.476  1.00 32.78           C0 
ATOM   1787  N   LEU B  65     101.687  58.248 130.359  1.00 30.83           N0 
ATOM   1788  CA  LEU B  65     101.967  57.390 131.499  1.00 32.16           C0 
ATOM   1789  C   LEU B  65     101.560  55.947 131.260  1.00 34.19           C0 
ATOM   1790  O   LEU B  65     101.521  55.166 132.214  1.00 38.13           O0 
ATOM   1791  CB  LEU B  65     101.259  57.931 132.740  1.00 32.98           C0 
ATOM   1792  CG  LEU B  65     101.743  59.278 133.272  1.00 28.70           C0 
ATOM   1793  CD1 LEU B  65     101.075  59.586 134.585  1.00 29.29           C0 
ATOM   1794  CD2 LEU B  65     103.248  59.298 133.419  1.00 34.31           C0 
ATOM   1795  N   GLU B  66     101.263  55.589 130.011  1.00 34.88           N0 
ATOM   1796  CA  GLU B  66     100.917  54.223 129.615  1.00 34.66           C0 
ATOM   1797  C   GLU B  66      99.691  53.707 130.361  1.00 36.73           C0 
ATOM   1798  O   GLU B  66      99.628  52.548 130.772  1.00 41.79           O0 
ATOM   1799  CB  GLU B  66     102.107  53.283 129.791  1.00 39.07           C0 
ATOM   1800  CG  GLU B  66     103.265  53.610 128.877  1.00 44.05           C0 
ATOM   1801  CD  GLU B  66     104.543  52.936 129.302  1.00 53.69           C0 
ATOM   1802  OE1 GLU B  66     104.470  51.984 130.105  1.00 59.72           O0 
ATOM   1803  OE2 GLU B  66     105.621  53.358 128.834  1.00 50.06           O1-
ATOM   1804  N   GLY B  67      98.703  54.582 130.537  1.00 34.48           N0 
ATOM   1805  CA  GLY B  67      97.414  54.201 131.059  1.00 31.79           C0 
ATOM   1806  C   GLY B  67      96.351  54.247 129.973  1.00 34.91           C0 
ATOM   1807  O   GLY B  67      96.595  54.651 128.838  1.00 34.83           O0 
ATOM   1808  N   VAL B  68      95.151  53.819 130.347  1.00 36.95           N0 
ATOM   1809  CA  VAL B  68      94.010  53.793 129.440  1.00 34.02           C0 
ATOM   1810  C   VAL B  68      93.048  54.897 129.872  1.00 31.92           C0 
ATOM   1811  O   VAL B  68      92.398  54.763 130.917  1.00 34.22           O0 
ATOM   1812  CB  VAL B  68      93.316  52.425 129.440  1.00 30.44           C0 
ATOM   1813  CG1 VAL B  68      92.359  52.322 128.281  1.00 28.45           C0 
ATOM   1814  CG2 VAL B  68      94.331  51.316 129.366  1.00 33.80           C0 
ATOM   1815  N   PRO B  69      92.932  55.994 129.124  1.00 31.78           N0 
ATOM   1816  CA  PRO B  69      91.984  57.045 129.505  1.00 30.69           C0 
ATOM   1817  C   PRO B  69      90.558  56.526 129.469  1.00 34.93           C0 
ATOM   1818  O   PRO B  69      90.164  55.814 128.546  1.00 36.27           O0 
ATOM   1819  CB  PRO B  69      92.211  58.130 128.448  1.00 28.12           C0 
ATOM   1820  CG  PRO B  69      93.508  57.821 127.845  1.00 30.15           C0 
ATOM   1821  CD  PRO B  69      93.656  56.343 127.895  1.00 34.20           C0 
ATOM   1822  N   ASN B  70      89.782  56.898 130.477  1.00 37.08           N0 
ATOM   1823  CA  ASN B  70      88.380  56.507 130.563  1.00 37.77           C0 
ATOM   1824  C   ASN B  70      87.533  57.720 130.209  1.00 39.16           C0 
ATOM   1825  O   ASN B  70      87.229  58.555 131.061  1.00 42.59           O0 
ATOM   1826  CB  ASN B  70      88.046  55.978 131.947  1.00 38.68           C0 
ATOM   1827  CG  ASN B  70      86.739  55.229 131.976  1.00 46.19           C0 
ATOM   1828  OD1 ASN B  70      86.131  54.984 130.939  1.00 42.88           O0 
ATOM   1829  ND2 ASN B  70      86.297  54.861 133.166  1.00 47.21           N0 
ATOM   1830  N   VAL B  71      87.153  57.813 128.936  1.00 35.89           N0 
ATOM   1831  CA  VAL B  71      86.250  58.859 128.483  1.00 39.64           C0 
ATOM   1832  C   VAL B  71      84.808  58.379 128.435  1.00 40.97           C0 
ATOM   1833  O   VAL B  71      83.925  59.144 128.030  1.00 37.61           O0 
ATOM   1834  CB  VAL B  71      86.678  59.414 127.111  1.00 39.33           C0 
ATOM   1835  CG1 VAL B  71      88.042  60.046 127.195  1.00 32.08           C0 
ATOM   1836  CG2 VAL B  71      86.696  58.316 126.094  1.00 43.83           C0 
ATOM   1837  N   ALA B  72      84.544  57.136 128.830  1.00 40.59           N0 
ATOM   1838  CA  ALA B  72      83.184  56.616 128.800  1.00 42.46           C0 
ATOM   1839  C   ALA B  72      82.408  56.973 130.058  1.00 47.44           C0 
ATOM   1840  O   ALA B  72      81.217  57.289 129.981  1.00 45.04           O0 
ATOM   1841  CB  ALA B  72      83.204  55.101 128.615  1.00 41.22           C0 
ATOM   1842  N   ALA B  73      83.058  56.928 131.216  1.00 49.83           N0 
ATOM   1843  CA  ALA B  73      82.372  57.182 132.473  1.00 47.82           C0 
ATOM   1844  C   ALA B  73      82.023  58.656 132.607  1.00 47.94           C0 
ATOM   1845  O   ALA B  73      82.757  59.530 132.140  1.00 46.02           O0 
ATOM   1846  CB  ALA B  73      83.236  56.738 133.650  1.00 44.25           C0 
ATOM   1847  N   ARG B  74      80.893  58.928 133.251  1.00 45.81           N0 
ATOM   1848  CA  ARG B  74      80.437  60.286 133.490  1.00 47.72           C0 
ATOM   1849  C   ARG B  74      79.783  60.350 134.860  1.00 49.36           C0 
ATOM   1850  O   ARG B  74      79.070  59.432 135.267  1.00 51.34           O0 
ATOM   1851  CB  ARG B  74      79.444  60.749 132.420  1.00 48.52           C0 
ATOM   1852  CG  ARG B  74      80.101  61.058 131.102  1.00 46.10           C0 
ATOM   1853  CD  ARG B  74      80.628  62.471 131.045  1.00 44.37           C0 
ATOM   1854  NE  ARG B  74      80.925  62.920 129.689  1.00 41.92           N0 
ATOM   1855  CZ  ARG B  74      81.794  62.342 128.867  1.00 39.65           C0 
ATOM   1856  NH1 ARG B  74      82.462  61.254 129.210  1.00 39.76           N1+
ATOM   1857  NH2 ARG B  74      82.012  62.882 127.674  1.00 37.18           N0 
ATOM   1858  N   GLU B  75      80.048  61.434 135.573  1.00 47.57           N0 
ATOM   1859  CA  GLU B  75      79.395  61.698 136.842  1.00 47.34           C0 
ATOM   1860  C   GLU B  75      77.995  62.240 136.594  1.00 47.89           C0 
ATOM   1861  O   GLU B  75      77.657  62.672 135.492  1.00 48.98           O0 
ATOM   1862  CB  GLU B  75      80.209  62.690 137.670  1.00 46.43           C0 
ATOM   1863  CG  GLU B  75      81.407  62.084 138.356  1.00 49.37           C0 
ATOM   1864  CD  GLU B  75      82.465  63.115 138.677  1.00 55.07           C0 
ATOM   1865  OE1 GLU B  75      82.159  64.322 138.596  1.00 54.83           O0 
ATOM   1866  OE2 GLU B  75      83.599  62.722 139.018  1.00 55.92           O1-
ATOM   1867  N   ALA B  76      77.175  62.213 137.638  1.00 50.67           N0 
ATOM   1868  CA  ALA B  76      75.825  62.736 137.518  1.00 49.05           C0 
ATOM   1869  C   ALA B  76      75.870  64.242 137.316  1.00 48.57           C0 
ATOM   1870  O   ALA B  76      76.553  64.961 138.047  1.00 45.97           O0 
ATOM   1871  CB  ALA B  76      75.006  62.390 138.757  1.00 46.55           C0 
ATOM   1872  N   LEU B  77      75.145  64.716 136.315  1.00 46.64           N0 
ATOM   1873  CA  LEU B  77      75.061  66.137 136.026  1.00 44.38           C0 
ATOM   1874  C   LEU B  77      73.984  66.759 136.894  1.00 45.86           C0 
ATOM   1875  O   LEU B  77      72.941  66.148 137.136  1.00 47.45           O0 
ATOM   1876  CB  LEU B  77      74.754  66.383 134.550  1.00 39.73           C0 
ATOM   1877  CG  LEU B  77      75.877  66.268 133.524  1.00 42.87           C0 
ATOM   1878  CD1 LEU B  77      76.308  64.842 133.306  1.00 46.40           C0 
ATOM   1879  CD2 LEU B  77      75.401  66.854 132.234  1.00 42.15           C0 
ATOM   1880  N   ASN B  78      74.244  67.966 137.374  1.00 42.72           N0 
ATOM   1881  CA  ASN B  78      73.277  68.681 138.194  1.00 43.52           C0 
ATOM   1882  C   ASN B  78      72.861  69.899 137.379  1.00 41.56           C0 
ATOM   1883  O   ASN B  78      73.515  70.940 137.412  1.00 41.32           O0 
ATOM   1884  CB  ASN B  78      73.878  69.052 139.545  1.00 41.59           C0 
ATOM   1885  CG  ASN B  78      72.844  69.590 140.517  1.00 49.73           C0 
ATOM   1886  OD1 ASN B  78      71.667  69.719 140.183  1.00 50.28           O0 
ATOM   1887  ND2 ASN B  78      73.279  69.897 141.732  1.00 47.10           N0 
ATOM   1888  N   ILE B  79      71.775  69.751 136.627  1.00 41.82           N0 
ATOM   1889  CA  ILE B  79      71.279  70.780 135.721  1.00 41.99           C0 
ATOM   1890  C   ILE B  79      70.278  71.638 136.476  1.00 44.70           C0 
ATOM   1891  O   ILE B  79      69.324  71.118 137.066  1.00 44.68           O0 
ATOM   1892  CB  ILE B  79      70.637  70.166 134.466  1.00 42.89           C0 
ATOM   1893  CG1 ILE B  79      71.464  68.997 133.937  1.00 38.83           C0 
ATOM   1894  CG2 ILE B  79      70.479  71.207 133.387  1.00 42.19           C0 
ATOM   1895  CD1 ILE B  79      72.862  69.376 133.548  1.00 40.82           C0 
ATOM   1896  N   GLY B  80      70.488  72.949 136.460  1.00 42.64           N0 
ATOM   1897  CA  GLY B  80      69.564  73.852 137.102  1.00 41.84           C0 
ATOM   1898  C   GLY B  80      68.388  74.193 136.216  1.00 45.67           C0 
ATOM   1899  O   GLY B  80      68.391  73.947 135.017  1.00 51.09           O0 
ATOM   1900  N   SER B  81      67.361  74.775 136.826  1.00 44.80           N0 
ATOM   1901  CA  SER B  81      66.173  75.170 136.086  1.00 43.82           C0 
ATOM   1902  C   SER B  81      66.085  76.671 135.871  1.00 45.12           C0 
ATOM   1903  O   SER B  81      65.467  77.111 134.898  1.00 48.80           O0 
ATOM   1904  CB  SER B  81      64.915  74.680 136.808  1.00 42.72           C0 
ATOM   1905  OG  SER B  81      64.943  75.041 138.175  1.00 52.64           O0 
ATOM   1906  N   ASN B  82      66.691  77.463 136.749  1.00 43.82           N0 
ATOM   1907  CA  ASN B  82      66.759  78.907 136.605  1.00 39.39           C0 
ATOM   1908  C   ASN B  82      68.196  79.362 136.814  1.00 41.78           C0 
ATOM   1909  O   ASN B  82      69.038  78.609 137.299  1.00 44.22           O0 
ATOM   1910  CB  ASN B  82      65.774  79.602 137.559  1.00 37.29           C0 
ATOM   1911  CG  ASN B  82      66.065  79.339 139.024  1.00 41.76           C0 
ATOM   1912  OD1 ASN B  82      67.061  78.735 139.378  1.00 45.98           O0 
ATOM   1913  ND2 ASN B  82      65.172  79.790 139.883  1.00 41.41           N0 
ATOM   1914  N   VAL B  83      68.464  80.615 136.445  1.00 39.42           N0 
ATOM   1915  CA  VAL B  83      69.836  81.109 136.331  1.00 37.53           C0 
ATOM   1916  C   VAL B  83      70.601  80.932 137.636  1.00 38.82           C0 
ATOM   1917  O   VAL B  83      71.745  80.466 137.639  1.00 38.13           O0 
ATOM   1918  CB  VAL B  83      69.839  82.575 135.875  1.00 35.64           C0 
ATOM   1919  CG1 VAL B  83      71.255  83.102 135.832  1.00 34.31           C0 
ATOM   1920  CG2 VAL B  83      69.188  82.690 134.523  1.00 35.34           C0 
ATOM   1921  N   GLU B  84      70.005  81.340 138.758  1.00 38.89           N0 
ATOM   1922  CA  GLU B  84      70.683  81.185 140.041  1.00 39.82           C0 
ATOM   1923  C   GLU B  84      70.995  79.726 140.333  1.00 38.76           C0 
ATOM   1924  O   GLU B  84      72.074  79.411 140.841  1.00 36.12           O0 
ATOM   1925  CB  GLU B  84      69.846  81.777 141.171  1.00 43.06           C0 
ATOM   1926  CG  GLU B  84      69.696  83.281 141.137  1.00 46.24           C0 
ATOM   1927  CD  GLU B  84      68.834  83.791 142.272  1.00 51.79           C0 
ATOM   1928  OE1 GLU B  84      68.258  82.955 142.995  1.00 59.56           O0 
ATOM   1929  OE2 GLU B  84      68.733  85.020 142.449  1.00 47.86           O1-
ATOM   1930  N   GLU B  85      70.072  78.819 140.016  1.00 40.53           N0 
ATOM   1931  CA  GLU B  85      70.316  77.408 140.292  1.00 40.84           C0 
ATOM   1932  C   GLU B  85      71.436  76.859 139.425  1.00 40.94           C0 
ATOM   1933  O   GLU B  85      72.253  76.064 139.893  1.00 44.86           O0 
ATOM   1934  CB  GLU B  85      69.046  76.592 140.086  1.00 42.55           C0 
ATOM   1935  CG  GLU B  85      69.085  75.234 140.735  1.00 47.69           C0 
ATOM   1936  CD  GLU B  85      67.903  74.378 140.355  1.00 54.05           C0 
ATOM   1937  OE1 GLU B  85      66.884  74.938 139.907  1.00 52.14           O0 
ATOM   1938  OE2 GLU B  85      67.993  73.143 140.505  1.00 54.56           O1-
ATOM   1939  N   MET B  86      71.497  77.265 138.159  1.00 36.29           N0 
ATOM   1940  CA  MET B  86      72.572  76.785 137.302  1.00 37.57           C0 
ATOM   1941  C   MET B  86      73.916  77.360 137.719  1.00 37.81           C0 
ATOM   1942  O   MET B  86      74.932  76.662 137.679  1.00 38.60           O0 
ATOM   1943  CB  MET B  86      72.267  77.092 135.840  1.00 40.90           C0 
ATOM   1944  CG  MET B  86      70.827  76.859 135.462  1.00 42.72           C0 
ATOM   1945  SD  MET B  86      70.244  77.912 134.143  1.00 45.68           S0 
ATOM   1946  CE  MET B  86      71.229  77.326 132.784  1.00 41.16           C0 
ATOM   1947  N   LEU B  87      73.943  78.620 138.149  1.00 39.83           N0 
ATOM   1948  CA  LEU B  87      75.190  79.187 138.648  1.00 33.37           C0 
ATOM   1949  C   LEU B  87      75.633  78.498 139.930  1.00 33.68           C0 
ATOM   1950  O   LEU B  87      76.822  78.229 140.119  1.00 33.82           O0 
ATOM   1951  CB  LEU B  87      75.035  80.689 138.867  1.00 31.20           C0 
ATOM   1952  CG  LEU B  87      74.961  81.570 137.624  1.00 32.63           C0 
ATOM   1953  CD1 LEU B  87      74.876  83.014 138.035  1.00 27.89           C0 
ATOM   1954  CD2 LEU B  87      76.149  81.352 136.720  1.00 33.66           C0 
ATOM   1955  N   ARG B  88      74.687  78.173 140.813  1.00 36.78           N0 
ATOM   1956  CA  ARG B  88      75.040  77.495 142.054  1.00 36.53           C0 
ATOM   1957  C   ARG B  88      75.476  76.060 141.803  1.00 36.45           C0 
ATOM   1958  O   ARG B  88      76.338  75.539 142.514  1.00 37.85           O0 
ATOM   1959  CB  ARG B  88      73.869  77.522 143.032  1.00 37.06           C0 
ATOM   1960  CG  ARG B  88      73.600  78.870 143.652  1.00 39.30           C0 
ATOM   1961  CD  ARG B  88      72.604  78.749 144.788  1.00 43.99           C0 
ATOM   1962  NE  ARG B  88      71.303  79.317 144.459  1.00 49.04           N0 
ATOM   1963  CZ  ARG B  88      70.246  78.601 144.100  1.00 50.26           C0 
ATOM   1964  NH1 ARG B  88      70.293  77.281 144.036  1.00 48.77           N1+
ATOM   1965  NH2 ARG B  88      69.110  79.226 143.806  1.00 48.07           N0 
ATOM   1966  N   ASN B  89      74.893  75.400 140.802  1.00 35.47           N0 
ATOM   1967  CA  ASN B  89      75.332  74.055 140.451  1.00 35.23           C0 
ATOM   1968  C   ASN B  89      76.724  74.074 139.841  1.00 37.08           C0 
ATOM   1969  O   ASN B  89      77.560  73.220 140.160  1.00 41.74           O0 
ATOM   1970  CB  ASN B  89      74.336  73.405 139.495  1.00 37.60           C0 
ATOM   1971  CG  ASN B  89      73.015  73.111 140.154  1.00 40.98           C0 
ATOM   1972  OD1 ASN B  89      72.932  72.997 141.373  1.00 44.07           O0 
ATOM   1973  ND2 ASN B  89      71.972  72.981 139.354  1.00 40.85           N0 
ATOM   1974  N   ASP B  90      76.999  75.047 138.973  1.00 34.51           N0 
ATOM   1975  CA  ASP B  90      78.347  75.191 138.443  1.00 32.71           C0 
ATOM   1976  C   ASP B  90      79.343  75.473 139.558  1.00 37.89           C0 
ATOM   1977  O   ASP B  90      80.465  74.962 139.537  1.00 40.48           O0 
ATOM   1978  CB  ASP B  90      78.393  76.296 137.393  1.00 35.72           C0 
ATOM   1979  CG  ASP B  90      77.634  75.938 136.134  1.00 44.08           C0 
ATOM   1980  OD1 ASP B  90      77.569  74.742 135.794  1.00 40.36           O0 
ATOM   1981  OD2 ASP B  90      77.117  76.858 135.466  1.00 46.08           O1-
ATOM   1982  N   LEU B  91      78.946  76.267 140.555  1.00 38.29           N0 
ATOM   1983  CA  LEU B  91      79.855  76.556 141.658  1.00 34.12           C0 
ATOM   1984  C   LEU B  91      80.093  75.326 142.521  1.00 34.15           C0 
ATOM   1985  O   LEU B  91      81.232  75.048 142.905  1.00 37.97           O0 
ATOM   1986  CB  LEU B  91      79.318  77.700 142.513  1.00 35.44           C0 
ATOM   1987  CG  LEU B  91      80.352  78.267 143.488  1.00 36.00           C0 
ATOM   1988  CD1 LEU B  91      81.666  78.567 142.782  1.00 38.01           C0 
ATOM   1989  CD2 LEU B  91      79.827  79.489 144.182  1.00 31.92           C0 
ATOM   1990  N   ALA B  92      79.030  74.601 142.868  1.00 34.73           N0 
ATOM   1991  CA  ALA B  92      79.197  73.362 143.616  1.00 35.39           C0 
ATOM   1992  C   ALA B  92      80.128  72.414 142.883  1.00 35.14           C0 
ATOM   1993  O   ALA B  92      80.977  71.750 143.495  1.00 40.59           O0 
ATOM   1994  CB  ALA B  92      77.842  72.701 143.848  1.00 33.61           C0 
ATOM   1995  N   TYR B  93      80.022  72.375 141.560  1.00 35.99           N0 
ATOM   1996  CA  TYR B  93      80.782  71.375 140.842  1.00 37.52           C0 
ATOM   1997  C   TYR B  93      82.234  71.823 140.695  1.00 40.09           C0 
ATOM   1998  O   TYR B  93      83.147  70.995 140.735  1.00 40.86           O0 
ATOM   1999  CB  TYR B  93      80.137  71.118 139.487  1.00 41.42           C0 
ATOM   2000  CG  TYR B  93      80.802  70.001 138.761  1.00 47.96           C0 
ATOM   2001  CD1 TYR B  93      80.533  68.692 139.129  1.00 50.23           C0 
ATOM   2002  CD2 TYR B  93      81.737  70.222 137.781  1.00 47.90           C0 
ATOM   2003  CE1 TYR B  93      81.131  67.640 138.508  1.00 47.06           C0 
ATOM   2004  CE2 TYR B  93      82.355  69.166 137.167  1.00 47.39           C0 
ATOM   2005  CZ  TYR B  93      82.044  67.882 137.531  1.00 46.97           C0 
ATOM   2006  OH  TYR B  93      82.651  66.827 136.911  1.00 49.60           O0 
ATOM   2007  N   GLU B  94      82.469  73.134 140.557  1.00 40.97           N0 
ATOM   2008  CA  GLU B  94      83.832  73.660 140.587  1.00 37.67           C0 
ATOM   2009  C   GLU B  94      84.490  73.418 141.937  1.00 39.20           C0 
ATOM   2010  O   GLU B  94      85.682  73.112 142.004  1.00 41.19           O0 
ATOM   2011  CB  GLU B  94      83.840  75.157 140.275  1.00 34.87           C0 
ATOM   2012  CG  GLU B  94      83.656  75.521 138.821  1.00 38.51           C0 
ATOM   2013  CD  GLU B  94      84.734  74.957 137.918  1.00 48.60           C0 
ATOM   2014  OE1 GLU B  94      85.777  75.617 137.761  1.00 49.75           O0 
ATOM   2015  OE2 GLU B  94      84.539  73.860 137.356  1.00 47.85           O1-
ATOM   2016  N   TYR B  95      83.737  73.579 143.024  1.00 37.88           N0 
ATOM   2017  CA  TYR B  95      84.266  73.256 144.344  1.00 36.91           C0 
ATOM   2018  C   TYR B  95      84.683  71.798 144.434  1.00 38.46           C0 
ATOM   2019  O   TYR B  95      85.760  71.479 144.956  1.00 41.45           O0 
ATOM   2020  CB  TYR B  95      83.237  73.578 145.425  1.00 36.27           C0 
ATOM   2021  CG  TYR B  95      83.108  75.042 145.743  1.00 39.20           C0 
ATOM   2022  CD1 TYR B  95      84.082  75.940 145.352  1.00 40.20           C0 
ATOM   2023  CD2 TYR B  95      82.025  75.523 146.458  1.00 41.53           C0 
ATOM   2024  CE1 TYR B  95      83.978  77.277 145.651  1.00 41.50           C0 
ATOM   2025  CE2 TYR B  95      81.913  76.859 146.761  1.00 43.98           C0 
ATOM   2026  CZ  TYR B  95      82.893  77.733 146.355  1.00 44.59           C0 
ATOM   2027  OH  TYR B  95      82.790  79.072 146.655  1.00 45.06           O0 
ATOM   2028  N   LYS B  96      83.837  70.894 143.941  1.00 38.56           N0 
ATOM   2029  CA  LYS B  96      84.186  69.478 143.991  1.00 38.37           C0 
ATOM   2030  C   LYS B  96      85.425  69.182 143.150  1.00 38.10           C0 
ATOM   2031  O   LYS B  96      86.304  68.420 143.571  1.00 41.63           O0 
ATOM   2032  CB  LYS B  96      83.006  68.631 143.529  1.00 41.04           C0 
ATOM   2033  CG  LYS B  96      83.185  67.156 143.790  1.00 45.69           C0 
ATOM   2034  CD  LYS B  96      82.395  66.315 142.815  1.00 49.33           C0 
ATOM   2035  CE  LYS B  96      82.753  66.668 141.385  1.00 50.65           C0 
ATOM   2036  NZ  LYS B  96      84.102  66.159 141.012  1.00 46.86           N1+
ATOM   2037  N   VAL B  97      85.515  69.783 141.962  1.00 35.29           N0 
ATOM   2038  CA  VAL B  97      86.681  69.578 141.107  1.00 37.93           C0 
ATOM   2039  C   VAL B  97      87.943  70.100 141.774  1.00 38.13           C0 
ATOM   2040  O   VAL B  97      89.001  69.474 141.689  1.00 35.86           O0 
ATOM   2041  CB  VAL B  97      86.464  70.227 139.729  1.00 38.94           C0 
ATOM   2042  CG1 VAL B  97      87.721  70.134 138.895  1.00 32.62           C0 
ATOM   2043  CG2 VAL B  97      85.337  69.536 138.998  1.00 44.06           C0 
ATOM   2044  N   ALA B  98      87.861  71.250 142.446  1.00 38.69           N0 
ATOM   2045  CA  ALA B  98      89.044  71.807 143.093  1.00 33.56           C0 
ATOM   2046  C   ALA B  98      89.499  70.937 144.255  1.00 35.23           C0 
ATOM   2047  O   ALA B  98      90.701  70.712 144.438  1.00 33.22           O0 
ATOM   2048  CB  ALA B  98      88.765  73.232 143.565  1.00 32.90           C0 
ATOM   2049  N   ASP B  99      88.554  70.437 145.048  1.00 37.52           N0 
ATOM   2050  CA  ASP B  99      88.899  69.518 146.127  1.00 38.10           C0 
ATOM   2051  C   ASP B  99      89.589  68.272 145.583  1.00 38.25           C0 
ATOM   2052  O   ASP B  99      90.623  67.828 146.108  1.00 40.72           O0 
ATOM   2053  CB  ASP B  99      87.629  69.150 146.893  1.00 40.07           C0 
ATOM   2054  CG  ASP B  99      87.877  68.175 148.025  1.00 52.57           C0 
ATOM   2055  OD1 ASP B  99      89.046  67.874 148.338  1.00 56.18           O0 
ATOM   2056  OD2 ASP B  99      86.886  67.688 148.602  1.00 56.89           O1-
ATOM   2057  N   ASP B 100      89.034  67.698 144.516  1.00 35.70           N0 
ATOM   2058  CA  ASP B 100      89.586  66.463 143.978  1.00 37.66           C0 
ATOM   2059  C   ASP B 100      90.952  66.711 143.344  1.00 36.50           C0 
ATOM   2060  O   ASP B 100      91.863  65.882 143.465  1.00 35.54           O0 
ATOM   2061  CB  ASP B 100      88.579  65.869 142.993  1.00 40.30           C0 
ATOM   2062  CG  ASP B 100      88.957  64.490 142.517  1.00 48.50           C0 
ATOM   2063  OD1 ASP B 100      88.824  63.539 143.311  1.00 52.95           O0 
ATOM   2064  OD2 ASP B 100      89.319  64.336 141.338  1.00 43.25           O1-
ATOM   2065  N   LEU B 101      91.131  67.877 142.722  1.00 36.59           N0 
ATOM   2066  CA  LEU B 101      92.429  68.259 142.182  1.00 31.05           C0 
ATOM   2067  C   LEU B 101      93.468  68.405 143.279  1.00 33.98           C0 
ATOM   2068  O   LEU B 101      94.626  68.030 143.091  1.00 33.37           O0 
ATOM   2069  CB  LEU B 101      92.312  69.567 141.409  1.00 30.21           C0 
ATOM   2070  CG  LEU B 101      91.984  69.514 139.926  1.00 30.10           C0 
ATOM   2071  CD1 LEU B 101      91.576  70.883 139.461  1.00 31.04           C0 
ATOM   2072  CD2 LEU B 101      93.174  69.035 139.150  1.00 28.12           C0 
ATOM   2073  N   ARG B 102      93.088  68.979 144.420  1.00 36.81           N0 
ATOM   2074  CA  ARG B 102      94.036  69.098 145.523  1.00 32.33           C0 
ATOM   2075  C   ARG B 102      94.450  67.735 146.047  1.00 34.28           C0 
ATOM   2076  O   ARG B 102      95.631  67.505 146.340  1.00 33.38           O0 
ATOM   2077  CB  ARG B 102      93.446  69.943 146.645  1.00 30.41           C0 
ATOM   2078  CG  ARG B 102      93.684  71.406 146.448  1.00 31.92           C0 
ATOM   2079  CD  ARG B 102      92.987  72.241 147.478  1.00 29.80           C0 
ATOM   2080  NE  ARG B 102      92.548  73.487 146.871  1.00 34.73           N0 
ATOM   2081  CZ  ARG B 102      91.289  73.890 146.822  1.00 41.77           C0 
ATOM   2082  NH1 ARG B 102      90.320  73.193 147.388  1.00 41.61           N1+
ATOM   2083  NH2 ARG B 102      90.996  75.019 146.188  1.00 41.30           N0 
ATOM   2084  N   LYS B 103      93.492  66.821 146.187  1.00 36.85           N0 
ATOM   2085  CA  LYS B 103      93.844  65.468 146.608  1.00 36.24           C0 
ATOM   2086  C   LYS B 103      94.820  64.820 145.633  1.00 35.42           C0 
ATOM   2087  O   LYS B 103      95.793  64.174 146.045  1.00 37.02           O0 
ATOM   2088  CB  LYS B 103      92.583  64.627 146.754  1.00 39.88           C0 
ATOM   2089  CG  LYS B 103      91.694  65.080 147.886  1.00 45.70           C0 
ATOM   2090  CD  LYS B 103      90.539  64.128 148.097  1.00 53.59           C0 
ATOM   2091  CE  LYS B 103      89.515  64.296 146.985  1.00 49.44           C0 
ATOM   2092  NZ  LYS B 103      88.296  63.473 147.178  1.00 49.35           N1+
ATOM   2093  N   VAL B 104      94.596  65.002 144.332  1.00 35.41           N0 
ATOM   2094  CA  VAL B 104      95.478  64.353 143.370  1.00 35.35           C0 
ATOM   2095  C   VAL B 104      96.837  65.042 143.310  1.00 36.31           C0 
ATOM   2096  O   VAL B 104      97.849  64.393 143.045  1.00 38.12           O0 
ATOM   2097  CB  VAL B 104      94.812  64.288 141.988  1.00 34.26           C0 
ATOM   2098  CG1 VAL B 104      95.680  63.513 141.038  1.00 29.66           C0 
ATOM   2099  CG2 VAL B 104      93.473  63.621 142.102  1.00 40.96           C0 
ATOM   2100  N   ILE B 105      96.897  66.349 143.562  1.00 34.35           N0 
ATOM   2101  CA  ILE B 105      98.189  67.030 143.614  1.00 32.88           C0 
ATOM   2102  C   ILE B 105      99.000  66.531 144.800  1.00 33.60           C0 
ATOM   2103  O   ILE B 105     100.210  66.293 144.692  1.00 34.99           O0 
ATOM   2104  CB  ILE B 105      97.993  68.556 143.660  1.00 32.70           C0 
ATOM   2105  CG1 ILE B 105      97.609  69.087 142.287  1.00 29.53           C0 
ATOM   2106  CG2 ILE B 105      99.253  69.237 144.087  1.00 29.15           C0 
ATOM   2107  CD1 ILE B 105      96.952  70.422 142.323  1.00 30.69           C0 
ATOM   2108  N   ALA B 106      98.346  66.350 145.947  1.00 36.97           N0 
ATOM   2109  CA  ALA B 106      99.026  65.748 147.087  1.00 35.98           C0 
ATOM   2110  C   ALA B 106      99.539  64.358 146.743  1.00 37.98           C0 
ATOM   2111  O   ALA B 106     100.682  64.013 147.064  1.00 43.91           O0 
ATOM   2112  CB  ALA B 106      98.090  65.701 148.291  1.00 32.06           C0 
ATOM   2113  N   LEU B 107      98.717  63.554 146.067  1.00 34.89           N0 
ATOM   2114  CA  LEU B 107      99.137  62.204 145.701  1.00 36.67           C0 
ATOM   2115  C   LEU B 107     100.327  62.224 144.747  1.00 39.11           C0 
ATOM   2116  O   LEU B 107     101.258  61.427 144.890  1.00 40.90           O0 
ATOM   2117  CB  LEU B 107      97.969  61.447 145.079  1.00 40.13           C0 
ATOM   2118  CG  LEU B 107      98.293  60.080 144.487  1.00 42.04           C0 
ATOM   2119  CD1 LEU B 107      98.679  59.110 145.577  1.00 41.92           C0 
ATOM   2120  CD2 LEU B 107      97.119  59.570 143.708  1.00 42.46           C0 
ATOM   2121  N   CYS B 108     100.309  63.120 143.761  1.00 37.81           N0 
ATOM   2122  CA  CYS B 108     101.420  63.220 142.821  1.00 35.20           C0 
ATOM   2123  C   CYS B 108     102.690  63.671 143.521  1.00 38.83           C0 
ATOM   2124  O   CYS B 108     103.793  63.289 143.122  1.00 41.07           O0 
ATOM   2125  CB  CYS B 108     101.069  64.183 141.690  1.00 31.59           C0 
ATOM   2126  SG  CYS B 108      99.862  63.560 140.538  1.00 42.32           S0 
ATOM   2127  N   GLU B 109     102.560  64.490 144.563  1.00 41.64           N0 
ATOM   2128  CA  GLU B 109     103.737  64.866 145.336  1.00 40.24           C0 
ATOM   2129  C   GLU B 109     104.287  63.678 146.116  1.00 40.78           C0 
ATOM   2130  O   GLU B 109     105.504  63.475 146.166  1.00 40.95           O0 
ATOM   2131  CB  GLU B 109     103.402  66.023 146.271  1.00 37.21           C0 
ATOM   2132  CG  GLU B 109     104.510  66.409 147.229  1.00 48.14           C0 
ATOM   2133  CD  GLU B 109     105.670  67.092 146.537  1.00 47.52           C0 
ATOM   2134  OE1 GLU B 109     105.432  67.819 145.554  1.00 47.45           O0 
ATOM   2135  OE2 GLU B 109     106.821  66.918 146.986  1.00 45.25           O1-
ATOM   2136  N   GLN B 110     103.410  62.876 146.730  1.00 42.36           N0 
ATOM   2137  CA  GLN B 110     103.889  61.687 147.431  1.00 42.90           C0 
ATOM   2138  C   GLN B 110     104.511  60.673 146.483  1.00 44.35           C0 
ATOM   2139  O   GLN B 110     105.472  59.992 146.852  1.00 46.51           O0 
ATOM   2140  CB  GLN B 110     102.766  61.013 148.219  1.00 46.13           C0 
ATOM   2141  CG  GLN B 110     101.819  61.939 148.937  1.00 48.67           C0 
ATOM   2142  CD  GLN B 110     100.617  61.206 149.500  1.00 53.19           C0 
ATOM   2143  OE1 GLN B 110     100.705  60.031 149.848  1.00 58.12           O0 
ATOM   2144  NE2 GLN B 110      99.490  61.900 149.597  1.00 49.28           N0 
ATOM   2145  N   LYS B 111     103.979  60.545 145.273  1.00 44.17           N0 
ATOM   2146  CA  LYS B 111     104.453  59.550 144.324  1.00 43.76           C0 
ATOM   2147  C   LYS B 111     105.570  60.074 143.439  1.00 43.98           C0 
ATOM   2148  O   LYS B 111     105.898  59.435 142.436  1.00 42.86           O0 
ATOM   2149  CB  LYS B 111     103.296  59.060 143.456  1.00 42.87           C0 
ATOM   2150  CG  LYS B 111     102.237  58.294 144.213  1.00 46.62           C0 
ATOM   2151  CD  LYS B 111     102.762  56.997 144.772  1.00 49.48           C0 
ATOM   2152  CE  LYS B 111     101.727  56.336 145.662  1.00 54.03           C0 
ATOM   2153  NZ  LYS B 111     102.231  55.074 146.267  1.00 58.87           N1+
ATOM   2154  N   LYS B 112     106.145  61.226 143.780  1.00 43.43           N0 
ATOM   2155  CA  LYS B 112     107.288  61.810 143.084  1.00 36.97           C0 
ATOM   2156  C   LYS B 112     106.966  62.167 141.639  1.00 36.89           C0 
ATOM   2157  O   LYS B 112     107.861  62.519 140.872  1.00 37.15           O0 
ATOM   2158  CB  LYS B 112     108.498  60.876 143.135  1.00 37.31           C0 
ATOM   2159  CG  LYS B 112     108.958  60.529 144.535  1.00 40.18           C0 
ATOM   2160  CD  LYS B 112     109.483  61.726 145.264  1.00 45.95           C0 
ATOM   2161  CE  LYS B 112     110.086  61.328 146.597  1.00 45.68           C0 
ATOM   2162  NZ  LYS B 112     109.051  60.870 147.556  1.00 45.87           N1+
ATOM   2163  N   ASP B 113     105.701  62.069 141.236  1.00 37.73           N0 
ATOM   2164  CA  ASP B 113     105.303  62.376 139.865  1.00 34.43           C0 
ATOM   2165  C   ASP B 113     105.106  63.881 139.765  1.00 33.14           C0 
ATOM   2166  O   ASP B 113     103.994  64.401 139.775  1.00 35.18           O0 
ATOM   2167  CB  ASP B 113     104.047  61.615 139.474  1.00 34.80           C0 
ATOM   2168  CG  ASP B 113     103.743  61.731 137.998  1.00 37.80           C0 
ATOM   2169  OD1 ASP B 113     104.486  62.424 137.277  1.00 37.65           O0 
ATOM   2170  OD2 ASP B 113     102.752  61.138 137.543  1.00 41.31           O1-
ATOM   2171  N   TYR B 114     106.224  64.587 139.646  1.00 30.87           N0 
ATOM   2172  CA  TYR B 114     106.190  66.038 139.697  1.00 28.85           C0 
ATOM   2173  C   TYR B 114     105.521  66.639 138.473  1.00 28.73           C0 
ATOM   2174  O   TYR B 114     104.797  67.625 138.600  1.00 33.71           O0 
ATOM   2175  CB  TYR B 114     107.607  66.570 139.886  1.00 29.87           C0 
ATOM   2176  CG  TYR B 114     108.196  66.099 141.188  1.00 30.91           C0 
ATOM   2177  CD1 TYR B 114     107.554  66.363 142.382  1.00 30.40           C0 
ATOM   2178  CD2 TYR B 114     109.363  65.363 141.226  1.00 27.58           C0 
ATOM   2179  CE1 TYR B 114     108.061  65.928 143.571  1.00 31.83           C0 
ATOM   2180  CE2 TYR B 114     109.880  64.924 142.420  1.00 28.04           C0 
ATOM   2181  CZ  TYR B 114     109.222  65.213 143.588  1.00 33.22           C0 
ATOM   2182  OH  TYR B 114     109.721  64.789 144.789  1.00 32.48           O0 
ATOM   2183  N   GLN B 115     105.692  66.035 137.299  1.00 27.57           N0 
ATOM   2184  CA  GLN B 115     105.156  66.638 136.083  1.00 28.69           C0 
ATOM   2185  C   GLN B 115     103.635  66.571 136.043  1.00 29.99           C0 
ATOM   2186  O   GLN B 115     102.970  67.531 135.628  1.00 31.64           O0 
ATOM   2187  CB  GLN B 115     105.772  65.967 134.864  1.00 28.99           C0 
ATOM   2188  CG  GLN B 115     105.318  66.572 133.583  1.00 30.03           C0 
ATOM   2189  CD  GLN B 115     105.775  67.987 133.513  1.00 37.04           C0 
ATOM   2190  OE1 GLN B 115     106.888  68.290 133.917  1.00 44.49           O0 
ATOM   2191  NE2 GLN B 115     104.925  68.873 133.017  1.00 37.32           N0 
ATOM   2192  N   THR B 116     103.064  65.450 136.477  1.00 28.33           N0 
ATOM   2193  CA  THR B 116     101.626  65.407 136.690  1.00 27.01           C0 
ATOM   2194  C   THR B 116     101.201  66.455 137.706  1.00 28.13           C0 
ATOM   2195  O   THR B 116     100.143  67.072 137.561  1.00 30.96           O0 
ATOM   2196  CB  THR B 116     101.208  64.013 137.140  1.00 28.20           C0 
ATOM   2197  OG1 THR B 116     101.791  63.045 136.268  1.00 32.42           O0 
ATOM   2198  CG2 THR B 116      99.726  63.869 137.072  1.00 27.83           C0 
ATOM   2199  N   ARG B 117     102.022  66.680 138.734  1.00 28.23           N0 
ATOM   2200  CA  ARG B 117     101.736  67.741 139.690  1.00 27.38           C0 
ATOM   2201  C   ARG B 117     101.596  69.097 139.012  1.00 28.62           C0 
ATOM   2202  O   ARG B 117     100.663  69.836 139.318  1.00 30.92           O0 
ATOM   2203  CB  ARG B 117     102.811  67.807 140.770  1.00 30.16           C0 
ATOM   2204  CG  ARG B 117     102.569  68.879 141.810  1.00 30.73           C0 
ATOM   2205  CD  ARG B 117     103.637  68.846 142.872  1.00 33.56           C0 
ATOM   2206  NE  ARG B 117     103.537  69.949 143.820  1.00 36.65           N0 
ATOM   2207  CZ  ARG B 117     102.802  69.961 144.920  1.00 36.71           C0 
ATOM   2208  NH1 ARG B 117     102.170  68.882 145.341  1.00 42.35           N1+
ATOM   2209  NH2 ARG B 117     102.737  71.074 145.639  1.00 29.23           N0 
ATOM   2210  N   GLU B 118     102.508  69.469 138.104  1.00 27.61           N0 
ATOM   2211  CA  GLU B 118     102.346  70.802 137.513  1.00 28.01           C0 
ATOM   2212  C   GLU B 118     101.214  70.851 136.500  1.00 30.39           C0 
ATOM   2213  O   GLU B 118     100.568  71.894 136.345  1.00 34.05           O0 
ATOM   2214  CB  GLU B 118     103.621  71.364 136.877  1.00 29.92           C0 
ATOM   2215  CG  GLU B 118     104.701  71.684 137.879  1.00 39.85           C0 
ATOM   2216  CD  GLU B 118     105.576  70.521 138.134  1.00 42.84           C0 
ATOM   2217  OE1 GLU B 118     105.412  69.542 137.399  1.00 42.52           O0 
ATOM   2218  OE2 GLU B 118     106.340  70.538 139.111  1.00 44.01           O1-
ATOM   2219  N   ILE B 119     100.943  69.750 135.800  1.00 29.94           N0 
ATOM   2220  CA  ILE B 119      99.759  69.728 134.943  1.00 27.40           C0 
ATOM   2221  C   ILE B 119      98.505  69.981 135.772  1.00 26.79           C0 
ATOM   2222  O   ILE B 119      97.664  70.826 135.432  1.00 27.05           O0 
ATOM   2223  CB  ILE B 119      99.682  68.401 134.169  1.00 30.42           C0 
ATOM   2224  CG1 ILE B 119     100.869  68.292 133.212  1.00 29.44           C0 
ATOM   2225  CG2 ILE B 119      98.359  68.279 133.421  1.00 27.74           C0 
ATOM   2226  CD1 ILE B 119     101.250  66.887 132.869  1.00 29.42           C0 
ATOM   2227  N   LEU B 120      98.385  69.290 136.902  1.00 25.62           N0 
ATOM   2228  CA  LEU B 120      97.218  69.469 137.750  1.00 25.80           C0 
ATOM   2229  C   LEU B 120      97.226  70.810 138.453  1.00 24.54           C0 
ATOM   2230  O   LEU B 120      96.166  71.320 138.805  1.00 27.53           O0 
ATOM   2231  CB  LEU B 120      97.140  68.359 138.780  1.00 26.68           C0 
ATOM   2232  CG  LEU B 120      97.094  66.985 138.155  1.00 24.50           C0 
ATOM   2233  CD1 LEU B 120      97.186  65.981 139.251  1.00 23.37           C0 
ATOM   2234  CD2 LEU B 120      95.838  66.838 137.335  1.00 23.91           C0 
ATOM   2235  N   GLU B 121      98.399  71.394 138.674  1.00 28.05           N0 
ATOM   2236  CA  GLU B 121      98.455  72.716 139.272  1.00 24.51           C0 
ATOM   2237  C   GLU B 121      97.962  73.769 138.300  1.00 24.76           C0 
ATOM   2238  O   GLU B 121      97.296  74.724 138.702  1.00 30.16           O0 
ATOM   2239  CB  GLU B 121      99.875  73.032 139.723  1.00 22.71           C0 
ATOM   2240  CG  GLU B 121     100.197  72.585 141.123  1.00 27.60           C0 
ATOM   2241  CD  GLU B 121     101.683  72.472 141.355  1.00 39.90           C0 
ATOM   2242  OE1 GLU B 121     102.459  72.984 140.523  1.00 39.97           O0 
ATOM   2243  OE2 GLU B 121     102.081  71.883 142.377  1.00 38.76           O1-
ATOM   2244  N   VAL B 122      98.270  73.611 137.015  1.00 25.07           N0 
ATOM   2245  CA  VAL B 122      97.699  74.502 136.010  1.00 25.18           C0 
ATOM   2246  C   VAL B 122      96.189  74.315 135.938  1.00 28.69           C0 
ATOM   2247  O   VAL B 122      95.430  75.286 135.824  1.00 31.41           O0 
ATOM   2248  CB  VAL B 122      98.376  74.269 134.648  1.00 27.98           C0 
ATOM   2249  CG1 VAL B 122      97.753  75.135 133.581  1.00 35.57           C0 
ATOM   2250  CG2 VAL B 122      99.848  74.569 134.742  1.00 24.97           C0 
ATOM   2251  N   LEU B 123      95.728  73.068 136.033  1.00 30.47           N0 
ATOM   2252  CA  LEU B 123      94.288  72.823 136.037  1.00 27.83           C0 
ATOM   2253  C   LEU B 123      93.615  73.460 137.247  1.00 29.23           C0 
ATOM   2254  O   LEU B 123      92.536  74.045 137.129  1.00 34.16           O0 
ATOM   2255  CB  LEU B 123      94.012  71.323 136.003  1.00 27.14           C0 
ATOM   2256  CG  LEU B 123      93.669  70.692 134.659  1.00 28.16           C0 
ATOM   2257  CD1 LEU B 123      94.746  70.957 133.640  1.00 31.24           C0 
ATOM   2258  CD2 LEU B 123      93.480  69.216 134.832  1.00 31.45           C0 
ATOM   2259  N   LEU B 124      94.238  73.355 138.421  1.00 28.15           N0 
ATOM   2260  CA  LEU B 124      93.678  73.930 139.638  1.00 28.59           C0 
ATOM   2261  C   LEU B 124      93.708  75.448 139.590  1.00 31.91           C0 
ATOM   2262  O   LEU B 124      92.793  76.112 140.086  1.00 36.77           O0 
ATOM   2263  CB  LEU B 124      94.456  73.429 140.850  1.00 27.72           C0 
ATOM   2264  CG  LEU B 124      94.076  73.978 142.222  1.00 28.68           C0 
ATOM   2265  CD1 LEU B 124      92.635  73.671 142.536  1.00 29.99           C0 
ATOM   2266  CD2 LEU B 124      94.985  73.438 143.288  1.00 25.94           C0 
ATOM   2267  N   ASP B 125      94.756  76.013 138.999  1.00 30.54           N0 
ATOM   2268  CA  ASP B 125      94.826  77.453 138.833  1.00 30.13           C0 
ATOM   2269  C   ASP B 125      93.708  77.948 137.929  1.00 35.00           C0 
ATOM   2270  O   ASP B 125      93.077  78.961 138.222  1.00 39.10           O0 
ATOM   2271  CB  ASP B 125      96.197  77.839 138.286  1.00 32.81           C0 
ATOM   2272  CG  ASP B 125      96.261  79.268 137.822  1.00 43.70           C0 
ATOM   2273  OD1 ASP B 125      95.770  80.154 138.545  1.00 48.70           O0 
ATOM   2274  OD2 ASP B 125      96.816  79.511 136.734  1.00 48.82           O1-
ATOM   2275  N   ASP B 126      93.423  77.234 136.838  1.00 35.83           N0 
ATOM   2276  CA  ASP B 126      92.265  77.601 136.025  1.00 38.23           C0 
ATOM   2277  C   ASP B 126      90.962  77.445 136.798  1.00 39.30           C0 
ATOM   2278  O   ASP B 126      90.117  78.342 136.780  1.00 41.88           O0 
ATOM   2279  CB  ASP B 126      92.218  76.780 134.743  1.00 41.43           C0 
ATOM   2280  CG  ASP B 126      93.320  77.138 133.787  1.00 51.71           C0 
ATOM   2281  OD1 ASP B 126      93.764  78.303 133.805  1.00 59.70           O0 
ATOM   2282  OD2 ASP B 126      93.731  76.262 133.001  1.00 47.45           O1-
ATOM   2283  N   THR B 127      90.785  76.321 137.490  1.00 38.10           N0 
ATOM   2284  CA  THR B 127      89.539  76.074 138.210  1.00 37.20           C0 
ATOM   2285  C   THR B 127      89.257  77.159 139.239  1.00 37.44           C0 
ATOM   2286  O   THR B 127      88.115  77.603 139.382  1.00 45.61           O0 
ATOM   2287  CB  THR B 127      89.591  74.705 138.880  1.00 37.72           C0 
ATOM   2288  OG1 THR B 127      89.748  73.699 137.877  1.00 41.17           O0 
ATOM   2289  CG2 THR B 127      88.322  74.432 139.643  1.00 37.03           C0 
ATOM   2290  N   GLU B 128      90.282  77.601 139.963  1.00 38.39           N0 
ATOM   2291  CA  GLU B 128      90.101  78.625 140.985  1.00 40.27           C0 
ATOM   2292  C   GLU B 128      90.060  80.024 140.384  1.00 38.53           C0 
ATOM   2293  O   GLU B 128      89.107  80.774 140.598  1.00 42.40           O0 
ATOM   2294  CB  GLU B 128      91.227  78.538 142.014  1.00 39.83           C0 
ATOM   2295  CG  GLU B 128      91.177  77.332 142.902  1.00 40.28           C0 
ATOM   2296  CD  GLU B 128      91.986  77.525 144.157  1.00 44.52           C0 
ATOM   2297  OE1 GLU B 128      92.426  78.661 144.402  1.00 49.92           O0 
ATOM   2298  OE2 GLU B 128      92.190  76.546 144.897  1.00 48.48           O1-
ATOM   2299  N   SER B 129      91.099  80.392 139.640  1.00 41.17           N0 
ATOM   2300  CA  SER B 129      91.316  81.761 139.210  1.00 42.00           C0 
ATOM   2301  C   SER B 129      90.594  82.097 137.917  1.00 41.20           C0 
ATOM   2302  O   SER B 129      90.771  83.199 137.392  1.00 49.19           O0 
ATOM   2303  CB  SER B 129      92.817  82.000 139.028  1.00 41.22           C0 
ATOM   2304  OG  SER B 129      93.511  81.867 140.256  1.00 44.68           O0 
ATOM   2305  N   ASP B 130      89.794  81.183 137.380  1.00 36.71           N0 
ATOM   2306  CA  ASP B 130      89.132  81.449 136.112  1.00 45.11           C0 
ATOM   2307  C   ASP B 130      87.620  81.362 136.209  1.00 47.15           C0 
ATOM   2308  O   ASP B 130      86.916  82.080 135.494  1.00 48.98           O0 
ATOM   2309  CB  ASP B 130      89.626  80.491 135.026  1.00 50.44           C0 
ATOM   2310  CG  ASP B 130      89.056  80.819 133.663  1.00 56.81           C0 
ATOM   2311  OD1 ASP B 130      88.777  82.009 133.404  1.00 52.65           O0 
ATOM   2312  OD2 ASP B 130      88.885  79.888 132.847  1.00 57.82           O1-
ATOM   2313  N   HIS B 131      87.092  80.498 137.066  1.00 41.59           N0 
ATOM   2314  CA  HIS B 131      85.659  80.300 136.980  1.00 41.91           C0 
ATOM   2315  C   HIS B 131      85.004  80.095 138.333  1.00 41.79           C0 
ATOM   2316  O   HIS B 131      83.847  80.464 138.503  1.00 43.56           O0 
ATOM   2317  CB  HIS B 131      85.359  79.126 136.051  1.00 42.45           C0 
ATOM   2318  CG  HIS B 131      83.902  78.894 135.822  1.00 44.73           C0 
ATOM   2319  ND1 HIS B 131      83.136  79.738 135.050  1.00 42.38           N0 
ATOM   2320  CD2 HIS B 131      83.080  77.897 136.218  1.00 48.31           C0 
ATOM   2321  CE1 HIS B 131      81.899  79.285 135.001  1.00 50.33           C0 
ATOM   2322  NE2 HIS B 131      81.838  78.169 135.702  1.00 51.98           N0 
ATOM   2323  N   MET B 132      85.712  79.541 139.312  1.00 37.30           N0 
ATOM   2324  CA  MET B 132      85.197  79.571 140.675  1.00 35.15           C0 
ATOM   2325  C   MET B 132      85.093  81.004 141.173  1.00 36.77           C0 
ATOM   2326  O   MET B 132      84.078  81.411 141.751  1.00 39.71           O0 
ATOM   2327  CB  MET B 132      86.098  78.748 141.591  1.00 37.22           C0 
ATOM   2328  CG  MET B 132      85.697  78.785 143.039  1.00 44.27           C0 
ATOM   2329  SD  MET B 132      86.918  77.989 144.084  1.00 61.50           S0 
ATOM   2330  CE  MET B 132      87.376  76.588 143.076  1.00 48.11           C0 
ATOM   2331  N   TYR B 133      86.144  81.787 140.939  1.00 35.86           N0 
ATOM   2332  CA  TYR B 133      86.141  83.203 141.279  1.00 38.15           C0 
ATOM   2333  C   TYR B 133      85.065  83.955 140.509  1.00 38.54           C0 
ATOM   2334  O   TYR B 133      84.350  84.783 141.083  1.00 41.55           O0 
ATOM   2335  CB  TYR B 133      87.534  83.768 141.009  1.00 41.77           C0 
ATOM   2336  CG  TYR B 133      87.740  85.224 141.326  1.00 45.77           C0 
ATOM   2337  CD1 TYR B 133      87.853  85.661 142.631  1.00 46.30           C0 
ATOM   2338  CD2 TYR B 133      87.903  86.149 140.313  1.00 46.74           C0 
ATOM   2339  CE1 TYR B 133      88.063  86.985 142.925  1.00 52.49           C0 
ATOM   2340  CE2 TYR B 133      88.117  87.478 140.592  1.00 55.66           C0 
ATOM   2341  CZ  TYR B 133      88.198  87.891 141.900  1.00 60.61           C0 
ATOM   2342  OH  TYR B 133      88.416  89.219 142.170  1.00 65.54           O0 
ATOM   2343  N   TRP B 134      84.916  83.658 139.218  1.00 33.43           N0 
ATOM   2344  CA  TRP B 134      83.879  84.299 138.420  1.00 33.65           C0 
ATOM   2345  C   TRP B 134      82.488  83.962 138.938  1.00 35.12           C0 
ATOM   2346  O   TRP B 134      81.623  84.836 139.011  1.00 35.06           O0 
ATOM   2347  CB  TRP B 134      84.014  83.890 136.960  1.00 35.13           C0 
ATOM   2348  CG  TRP B 134      83.053  84.587 136.065  1.00 34.53           C0 
ATOM   2349  CD1 TRP B 134      83.216  85.800 135.480  1.00 34.89           C0 
ATOM   2350  CD2 TRP B 134      81.767  84.114 135.658  1.00 36.89           C0 
ATOM   2351  NE1 TRP B 134      82.117  86.115 134.730  1.00 35.35           N0 
ATOM   2352  CE2 TRP B 134      81.210  85.094 134.824  1.00 36.90           C0 
ATOM   2353  CE3 TRP B 134      81.033  82.955 135.919  1.00 37.04           C0 
ATOM   2354  CZ2 TRP B 134      79.958  84.952 134.246  1.00 35.77           C0 
ATOM   2355  CZ3 TRP B 134      79.795  82.817 135.350  1.00 34.42           C0 
ATOM   2356  CH2 TRP B 134      79.267  83.807 134.521  1.00 34.99           C0 
ATOM   2357  N   LEU B 135      82.250  82.701 139.300  1.00 32.43           N0 
ATOM   2358  CA  LEU B 135      80.936  82.310 139.796  1.00 32.61           C0 
ATOM   2359  C   LEU B 135      80.629  82.969 141.127  1.00 34.39           C0 
ATOM   2360  O   LEU B 135      79.491  83.381 141.375  1.00 35.82           O0 
ATOM   2361  CB  LEU B 135      80.845  80.795 139.935  1.00 34.62           C0 
ATOM   2362  CG  LEU B 135      80.779  79.953 138.667  1.00 35.40           C0 
ATOM   2363  CD1 LEU B 135      81.251  78.558 138.982  1.00 34.77           C0 
ATOM   2364  CD2 LEU B 135      79.385  79.937 138.088  1.00 33.71           C0 
ATOM   2365  N   GLU B 136      81.624  83.063 142.008  1.00 31.33           N0 
ATOM   2366  CA  GLU B 136      81.403  83.753 143.272  1.00 31.03           C0 
ATOM   2367  C   GLU B 136      81.111  85.229 143.046  1.00 30.84           C0 
ATOM   2368  O   GLU B 136      80.246  85.809 143.713  1.00 32.89           O0 
ATOM   2369  CB  GLU B 136      82.610  83.565 144.184  1.00 36.35           C0 
ATOM   2370  CG  GLU B 136      82.739  82.159 144.716  1.00 36.43           C0 
ATOM   2371  CD  GLU B 136      84.075  81.898 145.363  1.00 43.54           C0 
ATOM   2372  OE1 GLU B 136      85.073  82.509 144.937  1.00 41.75           O0 
ATOM   2373  OE2 GLU B 136      84.128  81.080 146.301  1.00 51.94           O1-
ATOM   2374  N   LYS B 137      81.804  85.848 142.089  1.00 28.14           N0 
ATOM   2375  CA  LYS B 137      81.512  87.233 141.737  1.00 28.88           C0 
ATOM   2376  C   LYS B 137      80.093  87.378 141.209  1.00 32.40           C0 
ATOM   2377  O   LYS B 137      79.400  88.343 141.536  1.00 32.48           O0 
ATOM   2378  CB  LYS B 137      82.516  87.732 140.703  1.00 28.40           C0 
ATOM   2379  CG  LYS B 137      83.911  87.946 141.243  1.00 36.50           C0 
ATOM   2380  CD  LYS B 137      84.762  88.688 140.245  1.00 40.60           C0 
ATOM   2381  CE  LYS B 137      85.007  87.830 139.029  1.00 44.41           C0 
ATOM   2382  NZ  LYS B 137      85.924  88.456 138.051  1.00 49.42           N1+
ATOM   2383  N   GLN B 138      79.649  86.432 140.380  1.00 33.83           N0 
ATOM   2384  CA  GLN B 138      78.312  86.509 139.801  1.00 27.60           C0 
ATOM   2385  C   GLN B 138      77.243  86.376 140.868  1.00 26.89           C0 
ATOM   2386  O   GLN B 138      76.233  87.085 140.838  1.00 27.67           O0 
ATOM   2387  CB  GLN B 138      78.122  85.422 138.750  1.00 30.09           C0 
ATOM   2388  CG  GLN B 138      78.988  85.565 137.540  1.00 30.01           C0 
ATOM   2389  CD  GLN B 138      79.371  86.987 137.257  1.00 31.12           C0 
ATOM   2390  OE1 GLN B 138      78.566  87.770 136.772  1.00 35.16           O0 
ATOM   2391  NE2 GLN B 138      80.613  87.331 137.547  1.00 32.46           N0 
ATOM   2392  N   LEU B 139      77.438  85.462 141.810  1.00 26.68           N0 
ATOM   2393  CA  LEU B 139      76.455  85.299 142.871  1.00 27.46           C0 
ATOM   2394  C   LEU B 139      76.446  86.511 143.795  1.00 29.75           C0 
ATOM   2395  O   LEU B 139      75.382  86.948 144.251  1.00 32.05           O0 
ATOM   2396  CB  LEU B 139      76.735  84.001 143.624  1.00 32.07           C0 
ATOM   2397  CG  LEU B 139      76.583  82.772 142.711  1.00 31.34           C0 
ATOM   2398  CD1 LEU B 139      76.871  81.480 143.442  1.00 31.51           C0 
ATOM   2399  CD2 LEU B 139      75.196  82.716 142.086  1.00 28.98           C0 
ATOM   2400  N   GLY B 140      77.612  87.111 144.031  1.00 29.31           N0 
ATOM   2401  CA  GLY B 140      77.646  88.345 144.798  1.00 29.14           C0 
ATOM   2402  C   GLY B 140      76.976  89.502 144.084  1.00 30.61           C0 
ATOM   2403  O   GLY B 140      76.320  90.333 144.710  1.00 32.35           O0 
ATOM   2404  N   LEU B 141      77.125  89.571 142.761  1.00 28.57           N0 
ATOM   2405  CA  LEU B 141      76.430  90.601 141.998  1.00 26.53           C0 
ATOM   2406  C   LEU B 141      74.926  90.395 142.032  1.00 28.60           C0 
ATOM   2407  O   LEU B 141      74.171  91.359 142.154  1.00 30.18           O0 
ATOM   2408  CB  LEU B 141      76.918  90.635 140.554  1.00 25.76           C0 
ATOM   2409  CG  LEU B 141      78.290  91.246 140.312  1.00 22.44           C0 
ATOM   2410  CD1 LEU B 141      78.800  90.869 138.945  1.00 20.32           C0 
ATOM   2411  CD2 LEU B 141      78.225  92.744 140.471  1.00 22.98           C0 
ATOM   2412  N   ILE B 142      74.466  89.151 141.907  1.00 27.18           N0 
ATOM   2413  CA  ILE B 142      73.040  88.887 142.060  1.00 27.16           C0 
ATOM   2414  C   ILE B 142      72.567  89.367 143.422  1.00 29.59           C0 
ATOM   2415  O   ILE B 142      71.473  89.923 143.559  1.00 33.51           O0 
ATOM   2416  CB  ILE B 142      72.738  87.393 141.857  1.00 28.21           C0 
ATOM   2417  CG1 ILE B 142      72.903  87.012 140.396  1.00 29.24           C0 
ATOM   2418  CG2 ILE B 142      71.332  87.076 142.302  1.00 30.33           C0 
ATOM   2419  CD1 ILE B 142      72.977  85.540 140.160  1.00 25.51           C0 
ATOM   2420  N   ASP B 143      73.392  89.174 144.449  1.00 31.16           N0 
ATOM   2421  CA  ASP B 143      73.018  89.631 145.782  1.00 30.89           C0 
ATOM   2422  C   ASP B 143      73.000  91.153 145.881  1.00 30.31           C0 
ATOM   2423  O   ASP B 143      72.212  91.717 146.646  1.00 32.44           O0 
ATOM   2424  CB  ASP B 143      73.972  89.039 146.816  1.00 34.96           C0 
ATOM   2425  CG  ASP B 143      73.814  87.542 146.966  1.00 43.03           C0 
ATOM   2426  OD1 ASP B 143      73.194  86.911 146.085  1.00 38.55           O0 
ATOM   2427  OD2 ASP B 143      74.315  86.993 147.969  1.00 49.42           O1-
ATOM   2428  N   ARG B 144      73.862  91.837 145.129  1.00 30.79           N0 
ATOM   2429  CA  ARG B 144      73.962  93.288 145.262  1.00 28.18           C0 
ATOM   2430  C   ARG B 144      72.926  94.022 144.420  1.00 30.29           C0 
ATOM   2431  O   ARG B 144      72.178  94.851 144.945  1.00 35.53           O0 
ATOM   2432  CB  ARG B 144      75.373  93.762 144.910  1.00 27.20           C0 
ATOM   2433  CG  ARG B 144      76.382  93.280 145.909  1.00 30.64           C0 
ATOM   2434  CD  ARG B 144      77.798  93.730 145.655  1.00 31.20           C0 
ATOM   2435  NE  ARG B 144      78.662  93.094 146.642  1.00 34.01           N0 
ATOM   2436  CZ  ARG B 144      78.934  93.592 147.840  1.00 40.71           C0 
ATOM   2437  NH1 ARG B 144      78.507  94.789 148.206  1.00 40.96           N1+
ATOM   2438  NH2 ARG B 144      79.643  92.866 148.697  1.00 42.68           N0 
ATOM   2439  N   ILE B 145      72.863  93.745 143.118  1.00 29.82           N0 
ATOM   2440  CA  ILE B 145      71.966  94.478 142.230  1.00 28.54           C0 
ATOM   2441  C   ILE B 145      70.602  93.829 142.096  1.00 29.24           C0 
ATOM   2442  O   ILE B 145      69.675  94.477 141.590  1.00 31.57           O0 
ATOM   2443  CB  ILE B 145      72.570  94.664 140.826  1.00 26.14           C0 
ATOM   2444  CG1 ILE B 145      72.990  93.338 140.229  1.00 27.38           C0 
ATOM   2445  CG2 ILE B 145      73.789  95.517 140.916  1.00 27.54           C0 
ATOM   2446  CD1 ILE B 145      73.575  93.475 138.869  1.00 27.30           C0 
ATOM   2447  N   GLY B 146      70.446  92.586 142.517  1.00 29.17           N0 
ATOM   2448  CA  GLY B 146      69.217  91.859 142.295  1.00 27.22           C0 
ATOM   2449  C   GLY B 146      69.292  90.985 141.058  1.00 30.40           C0 
ATOM   2450  O   GLY B 146      70.151  91.145 140.195  1.00 33.96           O0 
ATOM   2451  N   LEU B 147      68.358  90.043 140.970  1.00 28.04           N0 
ATOM   2452  CA  LEU B 147      68.417  89.075 139.884  1.00 27.76           C0 
ATOM   2453  C   LEU B 147      67.966  89.687 138.565  1.00 29.63           C0 
ATOM   2454  O   LEU B 147      68.496  89.343 137.505  1.00 31.13           O0 
ATOM   2455  CB  LEU B 147      67.577  87.851 140.229  1.00 27.22           C0 
ATOM   2456  CG  LEU B 147      67.651  86.704 139.229  1.00 28.70           C0 
ATOM   2457  CD1 LEU B 147      69.083  86.261 139.003  1.00 27.77           C0 
ATOM   2458  CD2 LEU B 147      66.804  85.560 139.716  1.00 28.88           C0 
ATOM   2459  N   ALA B 148      66.999  90.605 138.605  1.00 29.05           N0 
ATOM   2460  CA  ALA B 148      66.500  91.202 137.372  1.00 24.41           C0 
ATOM   2461  C   ALA B 148      67.504  92.181 136.780  1.00 29.23           C0 
ATOM   2462  O   ALA B 148      67.645  92.267 135.557  1.00 31.04           O0 
ATOM   2463  CB  ALA B 148      65.159  91.884 137.623  1.00 22.48           C0 
ATOM   2464  N   ASN B 149      68.209  92.936 137.625  1.00 29.24           N0 
ATOM   2465  CA  ASN B 149      69.306  93.755 137.119  1.00 26.39           C0 
ATOM   2466  C   ASN B 149      70.465  92.893 136.654  1.00 25.97           C0 
ATOM   2467  O   ASN B 149      71.128  93.222 135.668  1.00 27.97           O0 
ATOM   2468  CB  ASN B 149      69.801  94.739 138.175  1.00 26.70           C0 
ATOM   2469  CG  ASN B 149      68.774  95.749 138.563  1.00 27.17           C0 
ATOM   2470  OD1 ASN B 149      68.376  96.577 137.760  1.00 37.33           O0 
ATOM   2471  ND2 ASN B 149      68.351  95.706 139.811  1.00 29.80           N0 
ATOM   2472  N   TYR B 150      70.745  91.802 137.366  1.00 23.98           N0 
ATOM   2473  CA  TYR B 150      71.868  90.958 136.981  1.00 27.27           C0 
ATOM   2474  C   TYR B 150      71.617  90.319 135.629  1.00 25.91           C0 
ATOM   2475  O   TYR B 150      72.500  90.293 134.770  1.00 26.19           O0 
ATOM   2476  CB  TYR B 150      72.131  89.881 138.032  1.00 27.94           C0 
ATOM   2477  CG  TYR B 150      73.150  88.878 137.554  1.00 27.23           C0 
ATOM   2478  CD1 TYR B 150      74.499  89.179 137.587  1.00 26.23           C0 
ATOM   2479  CD2 TYR B 150      72.767  87.654 137.030  1.00 25.89           C0 
ATOM   2480  CE1 TYR B 150      75.427  88.292 137.134  1.00 24.93           C0 
ATOM   2481  CE2 TYR B 150      73.696  86.763 136.573  1.00 27.67           C0 
ATOM   2482  CZ  TYR B 150      75.023  87.087 136.628  1.00 26.83           C0 
ATOM   2483  OH  TYR B 150      75.960  86.200 136.175  1.00 29.62           O0 
ATOM   2484  N   LEU B 151      70.410  89.798 135.425  1.00 29.62           N0 
ATOM   2485  CA  LEU B 151      70.076  89.163 134.161  1.00 27.16           C0 
ATOM   2486  C   LEU B 151      70.009  90.164 133.023  1.00 25.60           C0 
ATOM   2487  O   LEU B 151      70.250  89.798 131.873  1.00 30.28           O0 
ATOM   2488  CB  LEU B 151      68.754  88.416 134.302  1.00 28.23           C0 
ATOM   2489  CG  LEU B 151      68.814  87.146 135.143  1.00 28.52           C0 
ATOM   2490  CD1 LEU B 151      67.518  86.392 135.068  1.00 27.93           C0 
ATOM   2491  CD2 LEU B 151      69.954  86.284 134.675  1.00 27.32           C0 
ATOM   2492  N   GLN B 152      69.697  91.423 133.322  1.00 23.47           N0 
ATOM   2493  CA  GLN B 152      69.676  92.453 132.293  1.00 23.61           C0 
ATOM   2494  C   GLN B 152      71.065  92.715 131.733  1.00 26.66           C0 
ATOM   2495  O   GLN B 152      71.211  93.056 130.556  1.00 29.83           O0 
ATOM   2496  CB  GLN B 152      69.091  93.736 132.861  1.00 20.13           C0 
ATOM   2497  CG  GLN B 152      68.872  94.775 131.823  1.00 18.78           C0 
ATOM   2498  CD  GLN B 152      68.407  96.062 132.398  1.00 15.90           C0 
ATOM   2499  OE1 GLN B 152      68.442  96.256 133.601  1.00 22.15           O0 
ATOM   2500  NE2 GLN B 152      67.962  96.960 131.545  1.00 17.14           N0 
ATOM   2501  N   THR B 153      72.095  92.582 132.563  1.00 26.27           N0 
ATOM   2502  CA  THR B 153      73.462  92.778 132.105  1.00 25.71           C0 
ATOM   2503  C   THR B 153      73.963  91.620 131.264  1.00 30.57           C0 
ATOM   2504  O   THR B 153      74.961  91.772 130.556  1.00 33.89           O0 
ATOM   2505  CB  THR B 153      74.394  92.967 133.295  1.00 24.15           C0 
ATOM   2506  OG1 THR B 153      74.359  91.796 134.114  1.00 25.17           O0 
ATOM   2507  CG2 THR B 153      73.951  94.128 134.116  1.00 25.71           C0 
ATOM   2508  N   LYS B 154      73.290  90.478 131.319  1.00 28.68           N0 
ATOM   2509  CA  LYS B 154      73.742  89.256 130.678  1.00 26.64           C0 
ATOM   2510  C   LYS B 154      73.143  89.056 129.300  1.00 29.87           C0 
ATOM   2511  O   LYS B 154      73.433  88.046 128.658  1.00 35.16           O0 
ATOM   2512  CB  LYS B 154      73.417  88.056 131.564  1.00 29.40           C0 
ATOM   2513  CG  LYS B 154      74.051  88.088 132.945  1.00 28.05           C0 
ATOM   2514  CD  LYS B 154      75.551  87.866 132.924  1.00 29.72           C0 
ATOM   2515  CE  LYS B 154      76.345  89.140 132.917  1.00 32.87           C0 
ATOM   2516  NZ  LYS B 154      77.785  88.826 133.011  1.00 30.67           N1+
ATOM   2517  N   MET B 155      72.313  89.977 128.836  1.00 32.17           N0 
ATOM   2518  CA  MET B 155      71.695  89.848 127.530  1.00 31.04           C0 
ATOM   2519  C   MET B 155      72.640  90.275 126.420  1.00 37.22           C0 
ATOM   2520  O   MET B 155      73.474  91.159 126.574  1.00 40.91           O0 
ATOM   2521  CB  MET B 155      70.413  90.666 127.462  1.00 26.56           C0 
ATOM   2522  CG  MET B 155      69.429  90.338 128.551  1.00 30.53           C0 
ATOM   2523  SD  MET B 155      68.200  91.625 128.746  1.00 42.46           S0 
ATOM   2524  CE  MET B 155      68.122  92.245 127.078  1.00 40.63           C0 
ATOM   2525  OXT MET B 155      72.589  89.741 125.320  1.00 36.64           O1-
TER    2526      MET B 155                                                      
ATOM   2527  N   MET C   1      98.014 147.193 129.295  1.00 45.34           N0 
ATOM   2528  CA  MET C   1      97.536 147.831 130.510  1.00 51.34           C0 
ATOM   2529  C   MET C   1      98.639 148.628 131.178  1.00 51.50           C0 
ATOM   2530  O   MET C   1      99.803 148.488 130.839  1.00 48.52           O0 
ATOM   2531  CB  MET C   1      96.987 146.792 131.483  1.00 49.21           C0 
ATOM   2532  CG  MET C   1      98.035 145.830 131.991  1.00 52.04           C0 
ATOM   2533  SD  MET C   1      97.390 144.635 133.172  1.00 73.31           S0 
ATOM   2534  CE  MET C   1      97.153 145.687 134.598  1.00 53.88           C0 
ATOM   2535  N   LYS C   2      98.263 149.469 132.133  1.00 52.96           N0 
ATOM   2536  CA  LYS C   2      99.231 150.264 132.878  1.00 53.21           C0 
ATOM   2537  C   LYS C   2      99.623 149.514 134.143  1.00 53.89           C0 
ATOM   2538  O   LYS C   2      98.851 149.444 135.102  1.00 52.99           O0 
ATOM   2539  CB  LYS C   2      98.650 151.632 133.214  1.00 55.90           C0 
ATOM   2540  CG  LYS C   2      99.613 152.541 133.943  1.00 60.62           C0 
ATOM   2541  CD  LYS C   2      99.016 153.919 134.149  1.00 66.84           C0 
ATOM   2542  CE  LYS C   2      99.915 154.787 135.011  1.00 76.24           C0 
ATOM   2543  NZ  LYS C   2     101.204 155.092 134.337  1.00 75.93           N1+
ATOM   2544  N   GLY C   3     100.823 148.947 134.146  1.00 51.33           N0 
ATOM   2545  CA  GLY C   3     101.308 148.221 135.296  1.00 49.01           C0 
ATOM   2546  C   GLY C   3     101.738 149.138 136.420  1.00 51.73           C0 
ATOM   2547  O   GLY C   3     101.989 150.325 136.234  1.00 52.12           O0 
ATOM   2548  N   ASP C   4     101.800 148.564 137.615  1.00 51.39           N0 
ATOM   2549  CA  ASP C   4     102.286 149.297 138.772  1.00 48.29           C0 
ATOM   2550  C   ASP C   4     103.752 149.656 138.576  1.00 51.52           C0 
ATOM   2551  O   ASP C   4     104.527 148.884 138.011  1.00 51.31           O0 
ATOM   2552  CB  ASP C   4     102.098 148.471 140.043  1.00 48.24           C0 
ATOM   2553  CG  ASP C   4     102.447 149.240 141.296  1.00 53.34           C0 
ATOM   2554  OD1 ASP C   4     101.660 150.118 141.698  1.00 52.55           O0 
ATOM   2555  OD2 ASP C   4     103.504 148.962 141.891  1.00 54.37           O1-
ATOM   2556  N   LYS C   5     104.126 150.851 139.028  1.00 51.39           N0 
ATOM   2557  CA  LYS C   5     105.483 151.337 138.804  1.00 51.00           C0 
ATOM   2558  C   LYS C   5     106.510 150.469 139.528  1.00 50.39           C0 
ATOM   2559  O   LYS C   5     107.569 150.146 138.970  1.00 46.89           O0 
ATOM   2560  CB  LYS C   5     105.561 152.800 139.244  1.00 51.75           C0 
ATOM   2561  CG  LYS C   5     106.844 153.534 138.905  1.00 58.58           C0 
ATOM   2562  CD  LYS C   5     107.868 153.477 140.025  1.00 62.13           C0 
ATOM   2563  CE  LYS C   5     109.099 154.295 139.671  1.00 62.81           C0 
ATOM   2564  NZ  LYS C   5     110.135 154.223 140.734  1.00 65.04           N1+
ATOM   2565  N   ASP C   6     106.204 150.062 140.762  1.00 51.55           N0 
ATOM   2566  CA  ASP C   6     107.107 149.190 141.506  1.00 51.00           C0 
ATOM   2567  C   ASP C   6     107.213 147.819 140.861  1.00 45.38           C0 
ATOM   2568  O   ASP C   6     108.280 147.196 140.881  1.00 48.66           O0 
ATOM   2569  CB  ASP C   6     106.641 149.054 142.952  1.00 50.47           C0 
ATOM   2570  CG  ASP C   6     106.797 150.331 143.734  1.00 58.46           C0 
ATOM   2571  OD1 ASP C   6     107.709 151.119 143.415  1.00 61.83           O0 
ATOM   2572  OD2 ASP C   6     106.015 150.546 144.680  1.00 58.76           O1-
ATOM   2573  N   VAL C   7     106.119 147.329 140.283  1.00 39.38           N0 
ATOM   2574  CA  VAL C   7     106.155 146.023 139.640  1.00 37.16           C0 
ATOM   2575  C   VAL C   7     107.034 146.070 138.401  1.00 40.70           C0 
ATOM   2576  O   VAL C   7     107.780 145.128 138.119  1.00 39.31           O0 
ATOM   2577  CB  VAL C   7     104.728 145.544 139.318  1.00 42.37           C0 
ATOM   2578  CG1 VAL C   7     104.751 144.459 138.267  1.00 34.40           C0 
ATOM   2579  CG2 VAL C   7     104.049 145.046 140.575  1.00 44.18           C0 
ATOM   2580  N   ILE C   8     107.001 147.182 137.667  1.00 43.51           N0 
ATOM   2581  CA  ILE C   8     107.863 147.314 136.497  1.00 40.51           C0 
ATOM   2582  C   ILE C   8     109.320 147.457 136.912  1.00 41.25           C0 
ATOM   2583  O   ILE C   8     110.210 146.889 136.273  1.00 41.14           O0 
ATOM   2584  CB  ILE C   8     107.403 148.485 135.610  1.00 42.04           C0 
ATOM   2585  CG1 ILE C   8     105.961 148.272 135.162  1.00 40.28           C0 
ATOM   2586  CG2 ILE C   8     108.302 148.626 134.400  1.00 40.13           C0 
ATOM   2587  CD1 ILE C   8     105.272 149.533 134.739  1.00 43.53           C0 
ATOM   2588  N   ASP C   9     109.598 148.203 137.986  1.00 42.52           N0 
ATOM   2589  CA  ASP C   9     110.978 148.275 138.463  1.00 42.51           C0 
ATOM   2590  C   ASP C   9     111.501 146.903 138.862  1.00 41.48           C0 
ATOM   2591  O   ASP C   9     112.638 146.538 138.535  1.00 46.03           O0 
ATOM   2592  CB  ASP C   9     111.103 149.236 139.643  1.00 49.39           C0 
ATOM   2593  CG  ASP C   9     110.588 150.615 139.333  1.00 57.75           C0 
ATOM   2594  OD1 ASP C   9     110.535 150.980 138.142  1.00 60.44           O0 
ATOM   2595  OD2 ASP C   9     110.271 151.352 140.287  1.00 58.47           O1-
ATOM   2596  N   ALA C  10     110.690 146.130 139.578  1.00 38.34           N0 
ATOM   2597  CA  ALA C  10     111.127 144.812 140.008  1.00 34.25           C0 
ATOM   2598  C   ALA C  10     111.282 143.868 138.825  1.00 36.10           C0 
ATOM   2599  O   ALA C  10     112.203 143.046 138.793  1.00 36.79           O0 
ATOM   2600  CB  ALA C  10     110.145 144.261 141.033  1.00 35.21           C0 
ATOM   2601  N   LEU C  11     110.405 143.987 137.829  1.00 37.03           N0 
ATOM   2602  CA  LEU C  11     110.540 143.185 136.621  1.00 35.34           C0 
ATOM   2603  C   LEU C  11     111.809 143.547 135.866  1.00 32.64           C0 
ATOM   2604  O   LEU C  11     112.451 142.685 135.261  1.00 30.96           O0 
ATOM   2605  CB  LEU C  11     109.322 143.392 135.730  1.00 33.95           C0 
ATOM   2606  CG  LEU C  11     108.069 142.589 136.045  1.00 29.53           C0 
ATOM   2607  CD1 LEU C  11     107.043 142.841 134.973  1.00 25.14           C0 
ATOM   2608  CD2 LEU C  11     108.375 141.130 136.164  1.00 28.12           C0 
ATOM   2609  N   ASN C  12     112.200 144.819 135.909  1.00 33.53           N0 
ATOM   2610  CA  ASN C  12     113.413 145.245 135.223  1.00 33.24           C0 
ATOM   2611  C   ASN C  12     114.659 144.750 135.943  1.00 34.59           C0 
ATOM   2612  O   ASN C  12     115.658 144.406 135.302  1.00 34.90           O0 
ATOM   2613  CB  ASN C  12     113.432 146.766 135.097  1.00 32.58           C0 
ATOM   2614  CG  ASN C  12     112.925 147.241 133.760  1.00 30.55           C0 
ATOM   2615  OD1 ASN C  12     113.258 146.677 132.726  1.00 33.02           O0 
ATOM   2616  ND2 ASN C  12     112.116 148.286 133.773  1.00 30.10           N0 
ATOM   2617  N   ARG C  13     114.624 144.712 137.274  1.00 36.33           N0 
ATOM   2618  CA  ARG C  13     115.729 144.109 138.015  1.00 35.28           C0 
ATOM   2619  C   ARG C  13     115.832 142.612 137.743  1.00 34.76           C0 
ATOM   2620  O   ARG C  13     116.935 142.074 137.581  1.00 38.49           O0 
ATOM   2621  CB  ARG C  13     115.580 144.397 139.505  1.00 37.24           C0 
ATOM   2622  CG  ARG C  13     115.791 145.859 139.826  1.00 39.08           C0 
ATOM   2623  CD  ARG C  13     115.721 146.158 141.307  1.00 41.70           C0 
ATOM   2624  NE  ARG C  13     114.369 146.016 141.830  1.00 44.47           N0 
ATOM   2625  CZ  ARG C  13     113.989 145.086 142.694  1.00 48.35           C0 
ATOM   2626  NH1 ARG C  13     114.839 144.184 143.156  1.00 49.01           N1+
ATOM   2627  NH2 ARG C  13     112.725 145.061 143.105  1.00 44.55           N0 
ATOM   2628  N   LEU C  14     114.696 141.925 137.669  1.00 32.39           N0 
ATOM   2629  CA  LEU C  14     114.716 140.524 137.270  1.00 31.83           C0 
ATOM   2630  C   LEU C  14     115.265 140.354 135.864  1.00 34.46           C0 
ATOM   2631  O   LEU C  14     115.931 139.359 135.567  1.00 35.38           O0 
ATOM   2632  CB  LEU C  14     113.316 139.939 137.368  1.00 32.96           C0 
ATOM   2633  CG  LEU C  14     112.814 139.832 138.792  1.00 36.03           C0 
ATOM   2634  CD1 LEU C  14     111.365 139.537 138.745  1.00 35.38           C0 
ATOM   2635  CD2 LEU C  14     113.538 138.709 139.463  1.00 32.89           C0 
ATOM   2636  N   LEU C  15     114.990 141.313 134.982  1.00 32.83           N0 
ATOM   2637  CA  LEU C  15     115.509 141.248 133.621  1.00 30.01           C0 
ATOM   2638  C   LEU C  15     117.022 141.401 133.596  1.00 33.42           C0 
ATOM   2639  O   LEU C  15     117.714 140.673 132.878  1.00 34.66           O0 
ATOM   2640  CB  LEU C  15     114.853 142.330 132.770  1.00 28.05           C0 
ATOM   2641  CG  LEU C  15     115.284 142.393 131.315  1.00 27.55           C0 
ATOM   2642  CD1 LEU C  15     115.004 141.074 130.633  1.00 25.95           C0 
ATOM   2643  CD2 LEU C  15     114.579 143.532 130.640  1.00 29.19           C0 
ATOM   2644  N   THR C  16     117.547 142.370 134.345  1.00 35.09           N0 
ATOM   2645  CA  THR C  16     118.995 142.494 134.491  1.00 33.92           C0 
ATOM   2646  C   THR C  16     119.606 141.194 134.991  1.00 37.74           C0 
ATOM   2647  O   THR C  16     120.640 140.744 134.481  1.00 41.80           O0 
ATOM   2648  CB  THR C  16     119.334 143.635 135.446  1.00 38.29           C0 
ATOM   2649  OG1 THR C  16     118.670 144.828 135.025  1.00 43.99           O0 
ATOM   2650  CG2 THR C  16     120.824 143.879 135.487  1.00 40.36           C0 
ATOM   2651  N   GLY C  17     118.972 140.575 135.987  1.00 38.62           N0 
ATOM   2652  CA  GLY C  17     119.461 139.302 136.485  1.00 35.90           C0 
ATOM   2653  C   GLY C  17     119.470 138.212 135.431  1.00 35.56           C0 
ATOM   2654  O   GLY C  17     120.440 137.465 135.310  1.00 36.60           O0 
ATOM   2655  N   GLU C  18     118.390 138.101 134.659  1.00 37.93           N0 
ATOM   2656  CA  GLU C  18     118.313 137.053 133.646  1.00 37.08           C0 
ATOM   2657  C   GLU C  18     119.336 137.278 132.545  1.00 36.12           C0 
ATOM   2658  O   GLU C  18     119.906 136.323 132.010  1.00 38.32           O0 
ATOM   2659  CB  GLU C  18     116.910 136.993 133.051  1.00 35.42           C0 
ATOM   2660  CG  GLU C  18     115.843 136.545 134.020  1.00 39.05           C0 
ATOM   2661  CD  GLU C  18     115.972 135.106 134.450  1.00 47.67           C0 
ATOM   2662  OE1 GLU C  18     116.436 134.278 133.649  1.00 47.83           O0 
ATOM   2663  OE2 GLU C  18     115.612 134.804 135.605  1.00 46.58           O1-
ATOM   2664  N   LEU C  19     119.593 138.536 132.201  1.00 35.10           N0 
ATOM   2665  CA  LEU C  19     120.546 138.826 131.139  1.00 34.23           C0 
ATOM   2666  C   LEU C  19     121.971 138.546 131.594  1.00 36.81           C0 
ATOM   2667  O   LEU C  19     122.784 138.003 130.833  1.00 37.29           O0 
ATOM   2668  CB  LEU C  19     120.386 140.275 130.696  1.00 32.65           C0 
ATOM   2669  CG  LEU C  19     119.115 140.552 129.898  1.00 31.81           C0 
ATOM   2670  CD1 LEU C  19     118.940 142.029 129.678  1.00 31.82           C0 
ATOM   2671  CD2 LEU C  19     119.116 139.814 128.590  1.00 30.46           C0 
ATOM   2672  N   SER C  20     122.289 138.891 132.844  1.00 36.69           N0 
ATOM   2673  CA  SER C  20     123.592 138.539 133.393  1.00 34.51           C0 
ATOM   2674  C   SER C  20     123.765 137.028 133.485  1.00 35.43           C0 
ATOM   2675  O   SER C  20     124.851 136.504 133.216  1.00 41.34           O0 
ATOM   2676  CB  SER C  20     123.770 139.182 134.761  1.00 37.90           C0 
ATOM   2677  OG  SER C  20     123.776 140.589 134.655  1.00 43.48           O0 
ATOM   2678  N   ALA C  21     122.707 136.313 133.877  1.00 36.34           N0 
ATOM   2679  CA  ALA C  21     122.742 134.855 133.876  1.00 35.12           C0 
ATOM   2680  C   ALA C  21     123.038 134.316 132.493  1.00 35.56           C0 
ATOM   2681  O   ALA C  21     123.816 133.373 132.338  1.00 37.69           O0 
ATOM   2682  CB  ALA C  21     121.413 134.294 134.371  1.00 42.28           C0 
ATOM   2683  N   MET C  22     122.388 134.878 131.477  1.00 36.31           N0 
ATOM   2684  CA  MET C  22     122.638 134.465 130.105  1.00 38.01           C0 
ATOM   2685  C   MET C  22     124.103 134.626 129.734  1.00 39.22           C0 
ATOM   2686  O   MET C  22     124.715 133.706 129.183  1.00 35.84           O0 
ATOM   2687  CB  MET C  22     121.763 135.276 129.162  1.00 39.05           C0 
ATOM   2688  CG  MET C  22     121.924 134.911 127.722  1.00 44.34           C0 
ATOM   2689  SD  MET C  22     120.848 135.934 126.731  1.00 71.00           S0 
ATOM   2690  CE  MET C  22     121.677 137.515 126.865  1.00 49.73           C0 
ATOM   2691  N   ASP C  23     124.681 135.790 130.023  1.00 39.46           N0 
ATOM   2692  CA  ASP C  23     126.088 136.010 129.693  1.00 33.92           C0 
ATOM   2693  C   ASP C  23     126.999 135.031 130.420  1.00 34.63           C0 
ATOM   2694  O   ASP C  23     127.928 134.468 129.825  1.00 36.84           O0 
ATOM   2695  CB  ASP C  23     126.491 137.441 130.021  1.00 36.30           C0 
ATOM   2696  CG  ASP C  23     125.967 138.427 129.026  1.00 50.53           C0 
ATOM   2697  OD1 ASP C  23     125.724 138.034 127.869  1.00 47.50           O0 
ATOM   2698  OD2 ASP C  23     125.804 139.603 129.401  1.00 57.49           O1-
ATOM   2699  N   GLN C  24     126.762 134.830 131.717  1.00 36.35           N0 
ATOM   2700  CA  GLN C  24     127.630 133.955 132.495  1.00 32.70           C0 
ATOM   2701  C   GLN C  24     127.527 132.511 132.027  1.00 32.02           C0 
ATOM   2702  O   GLN C  24     128.542 131.828 131.875  1.00 33.78           O0 
ATOM   2703  CB  GLN C  24     127.295 134.071 133.979  1.00 32.39           C0 
ATOM   2704  CG  GLN C  24     128.338 133.450 134.870  1.00 37.43           C0 
ATOM   2705  CD  GLN C  24     128.014 133.578 136.333  1.00 36.32           C0 
ATOM   2706  OE1 GLN C  24     127.976 134.675 136.879  1.00 39.33           O0 
ATOM   2707  NE2 GLN C  24     127.770 132.453 136.978  1.00 33.87           N0 
ATOM   2708  N   TYR C  25     126.310 132.034 131.771  1.00 33.62           N0 
ATOM   2709  CA  TYR C  25     126.132 130.673 131.282  1.00 34.01           C0 
ATOM   2710  C   TYR C  25     126.726 130.514 129.895  1.00 35.89           C0 
ATOM   2711  O   TYR C  25     127.244 129.452 129.556  1.00 37.67           O0 
ATOM   2712  CB  TYR C  25     124.649 130.322 131.259  1.00 35.36           C0 
ATOM   2713  CG  TYR C  25     124.034 130.220 132.622  1.00 37.82           C0 
ATOM   2714  CD1 TYR C  25     124.822 130.100 133.745  1.00 41.27           C0 
ATOM   2715  CD2 TYR C  25     122.668 130.286 132.790  1.00 37.71           C0 
ATOM   2716  CE1 TYR C  25     124.268 130.028 134.989  1.00 43.95           C0 
ATOM   2717  CE2 TYR C  25     122.107 130.212 134.031  1.00 40.93           C0 
ATOM   2718  CZ  TYR C  25     122.914 130.083 135.127  1.00 44.14           C0 
ATOM   2719  OH  TYR C  25     122.370 130.009 136.377  1.00 46.06           O0 
ATOM   2720  N   PHE C  26     126.680 131.570 129.090  1.00 33.96           N0 
ATOM   2721  CA  PHE C  26     127.252 131.539 127.752  1.00 32.51           C0 
ATOM   2722  C   PHE C  26     128.765 131.358 127.809  1.00 31.12           C0 
ATOM   2723  O   PHE C  26     129.321 130.427 127.205  1.00 33.40           O0 
ATOM   2724  CB  PHE C  26     126.835 132.835 127.051  1.00 33.55           C0 
ATOM   2725  CG  PHE C  26     127.472 133.083 125.727  1.00 36.45           C0 
ATOM   2726  CD1 PHE C  26     127.139 132.322 124.626  1.00 35.48           C0 
ATOM   2727  CD2 PHE C  26     128.344 134.144 125.565  1.00 35.00           C0 
ATOM   2728  CE1 PHE C  26     127.709 132.583 123.401  1.00 34.50           C0 
ATOM   2729  CE2 PHE C  26     128.913 134.406 124.345  1.00 33.62           C0 
ATOM   2730  CZ  PHE C  26     128.597 133.626 123.263  1.00 35.27           C0 
ATOM   2731  N   VAL C  27     129.446 132.209 128.577  1.00 30.64           N0 
ATOM   2732  CA  VAL C  27     130.899 132.109 128.638  1.00 29.95           C0 
ATOM   2733  C   VAL C  27     131.320 130.827 129.348  1.00 31.89           C0 
ATOM   2734  O   VAL C  27     132.327 130.217 128.986  1.00 35.30           O0 
ATOM   2735  CB  VAL C  27     131.513 133.364 129.290  1.00 32.13           C0 
ATOM   2736  CG1 VAL C  27     130.973 133.573 130.668  1.00 36.17           C0 
ATOM   2737  CG2 VAL C  27     133.024 133.286 129.310  1.00 24.55           C0 
ATOM   2738  N   HIS C  28     130.542 130.366 130.332  1.00 32.42           N0 
ATOM   2739  CA  HIS C  28     130.883 129.116 131.005  1.00 32.25           C0 
ATOM   2740  C   HIS C  28     130.695 127.912 130.098  1.00 30.14           C0 
ATOM   2741  O   HIS C  28     131.521 126.997 130.109  1.00 32.98           O0 
ATOM   2742  CB  HIS C  28     130.062 128.947 132.279  1.00 34.79           C0 
ATOM   2743  CG  HIS C  28     130.595 129.711 133.447  1.00 38.28           C0 
ATOM   2744  ND1 HIS C  28     129.940 129.775 134.655  1.00 37.92           N0 
ATOM   2745  CD2 HIS C  28     131.737 130.418 133.603  1.00 40.36           C0 
ATOM   2746  CE1 HIS C  28     130.645 130.504 135.499  1.00 40.79           C0 
ATOM   2747  NE2 HIS C  28     131.742 130.905 134.886  1.00 43.00           N0 
ATOM   2748  N   ALA C  29     129.614 127.876 129.323  1.00 31.92           N0 
ATOM   2749  CA  ALA C  29     129.436 126.790 128.374  1.00 30.22           C0 
ATOM   2750  C   ALA C  29     130.587 126.746 127.390  1.00 33.20           C0 
ATOM   2751  O   ALA C  29     131.095 125.670 127.059  1.00 34.68           O0 
ATOM   2752  CB  ALA C  29     128.111 126.947 127.637  1.00 30.57           C0 
ATOM   2753  N   HIS C  30     131.042 127.908 126.935  1.00 35.03           N0 
ATOM   2754  CA  HIS C  30     132.118 127.885 125.956  1.00 32.01           C0 
ATOM   2755  C   HIS C  30     133.462 127.569 126.597  1.00 29.66           C0 
ATOM   2756  O   HIS C  30     134.331 126.986 125.945  1.00 33.65           O0 
ATOM   2757  CB  HIS C  30     132.143 129.202 125.202  1.00 27.71           C0 
ATOM   2758  CG  HIS C  30     131.035 129.323 124.210  1.00 28.54           C0 
ATOM   2759  ND1 HIS C  30     130.729 128.321 123.319  1.00 32.76           N0 
ATOM   2760  CD2 HIS C  30     130.125 130.300 124.003  1.00 30.36           C0 
ATOM   2761  CE1 HIS C  30     129.696 128.687 122.585  1.00 32.09           C0 
ATOM   2762  NE2 HIS C  30     129.310 129.884 122.981  1.00 33.37           N0 
ATOM   2763  N   MET C  31     133.650 127.913 127.871  1.00 28.27           N0 
ATOM   2764  CA  MET C  31     134.851 127.482 128.574  1.00 26.31           C0 
ATOM   2765  C   MET C  31     134.838 125.978 128.804  1.00 27.72           C0 
ATOM   2766  O   MET C  31     135.892 125.343 128.854  1.00 29.52           O0 
ATOM   2767  CB  MET C  31     134.979 128.219 129.904  1.00 27.86           C0 
ATOM   2768  CG  MET C  31     135.265 129.690 129.777  1.00 26.00           C0 
ATOM   2769  SD  MET C  31     135.085 130.545 131.338  1.00 45.74           S0 
ATOM   2770  CE  MET C  31     136.369 129.738 132.273  1.00 37.46           C0 
ATOM   2771  N   TYR C  32     133.650 125.394 128.956  1.00 29.93           N0 
ATOM   2772  CA  TYR C  32     133.544 123.944 129.074  1.00 28.21           C0 
ATOM   2773  C   TYR C  32     133.846 123.272 127.748  1.00 30.60           C0 
ATOM   2774  O   TYR C  32     134.485 122.218 127.710  1.00 28.47           O0 
ATOM   2775  CB  TYR C  32     132.148 123.555 129.552  1.00 29.41           C0 
ATOM   2776  CG  TYR C  32     131.916 123.794 131.016  1.00 32.57           C0 
ATOM   2777  CD1 TYR C  32     132.895 123.513 131.944  1.00 32.67           C0 
ATOM   2778  CD2 TYR C  32     130.722 124.327 131.465  1.00 29.80           C0 
ATOM   2779  CE1 TYR C  32     132.689 123.744 133.273  1.00 33.58           C0 
ATOM   2780  CE2 TYR C  32     130.510 124.563 132.787  1.00 31.79           C0 
ATOM   2781  CZ  TYR C  32     131.494 124.269 133.688  1.00 35.63           C0 
ATOM   2782  OH  TYR C  32     131.280 124.504 135.018  1.00 39.45           O0 
ATOM   2783  N   GLU C  33     133.382 123.862 126.648  1.00 34.55           N0 
ATOM   2784  CA  GLU C  33     133.666 123.299 125.332  1.00 31.40           C0 
ATOM   2785  C   GLU C  33     135.146 123.408 124.991  1.00 30.17           C0 
ATOM   2786  O   GLU C  33     135.715 122.503 124.375  1.00 29.46           O0 
ATOM   2787  CB  GLU C  33     132.836 123.999 124.263  1.00 36.39           C0 
ATOM   2788  CG  GLU C  33     132.517 123.126 123.074  1.00 41.74           C0 
ATOM   2789  CD  GLU C  33     131.884 123.898 121.945  1.00 48.46           C0 
ATOM   2790  OE1 GLU C  33     132.010 125.139 121.938  1.00 48.69           O0 
ATOM   2791  OE2 GLU C  33     131.257 123.271 121.068  1.00 46.79           O1-
ATOM   2792  N   ASP C  34     135.783 124.515 125.372  1.00 28.97           N0 
ATOM   2793  CA  ASP C  34     137.214 124.665 125.139  1.00 26.86           C0 
ATOM   2794  C   ASP C  34     138.016 123.578 125.841  1.00 30.24           C0 
ATOM   2795  O   ASP C  34     139.126 123.253 125.411  1.00 35.19           O0 
ATOM   2796  CB  ASP C  34     137.679 126.043 125.604  1.00 26.76           C0 
ATOM   2797  CG  ASP C  34     139.128 126.317 125.264  1.00 32.25           C0 
ATOM   2798  OD1 ASP C  34     139.545 126.000 124.133  1.00 35.21           O0 
ATOM   2799  OD2 ASP C  34     139.854 126.845 126.126  1.00 29.01           O1-
ATOM   2800  N   TRP C  35     137.480 123.006 126.914  1.00 29.85           N0 
ATOM   2801  CA  TRP C  35     138.170 121.975 127.672  1.00 28.92           C0 
ATOM   2802  C   TRP C  35     137.743 120.564 127.301  1.00 26.11           C0 
ATOM   2803  O   TRP C  35     138.166 119.618 127.964  1.00 22.91           O0 
ATOM   2804  CB  TRP C  35     137.956 122.185 129.169  1.00 29.48           C0 
ATOM   2805  CG  TRP C  35     138.468 123.474 129.696  1.00 31.35           C0 
ATOM   2806  CD1 TRP C  35     139.508 124.199 129.213  1.00 28.54           C0 
ATOM   2807  CD2 TRP C  35     137.993 124.173 130.848  1.00 34.99           C0 
ATOM   2808  NE1 TRP C  35     139.701 125.319 129.977  1.00 31.60           N0 
ATOM   2809  CE2 TRP C  35     138.781 125.326 130.990  1.00 32.85           C0 
ATOM   2810  CE3 TRP C  35     136.968 123.940 131.765  1.00 29.90           C0 
ATOM   2811  CZ2 TRP C  35     138.576 126.243 132.012  1.00 32.01           C0 
ATOM   2812  CZ3 TRP C  35     136.772 124.844 132.771  1.00 29.63           C0 
ATOM   2813  CH2 TRP C  35     137.568 125.984 132.890  1.00 31.59           C0 
ATOM   2814  N   GLY C  36     136.944 120.392 126.257  1.00 26.46           N0 
ATOM   2815  CA  GLY C  36     136.495 119.078 125.868  1.00 25.11           C0 
ATOM   2816  C   GLY C  36     135.384 118.497 126.704  1.00 29.43           C0 
ATOM   2817  O   GLY C  36     135.074 117.313 126.549  1.00 34.42           O0 
ATOM   2818  N   LEU C  37     134.773 119.287 127.583  1.00 31.87           N0 
ATOM   2819  CA  LEU C  37     133.729 118.814 128.490  1.00 27.56           C0 
ATOM   2820  C   LEU C  37     132.384 119.099 127.839  1.00 29.22           C0 
ATOM   2821  O   LEU C  37     131.638 119.980 128.253  1.00 36.02           O0 
ATOM   2822  CB  LEU C  37     133.861 119.504 129.838  1.00 26.42           C0 
ATOM   2823  CG  LEU C  37     135.145 119.182 130.593  1.00 26.79           C0 
ATOM   2824  CD1 LEU C  37     135.250 120.021 131.832  1.00 29.47           C0 
ATOM   2825  CD2 LEU C  37     135.205 117.720 130.943  1.00 24.57           C0 
ATOM   2826  N   ASN C  38     132.073 118.328 126.797  1.00 27.53           N0 
ATOM   2827  CA  ASN C  38     130.955 118.671 125.924  1.00 34.38           C0 
ATOM   2828  C   ASN C  38     129.609 118.533 126.618  1.00 34.18           C0 
ATOM   2829  O   ASN C  38     128.656 119.226 126.256  1.00 37.86           O0 
ATOM   2830  CB  ASN C  38     130.992 117.821 124.654  1.00 35.27           C0 
ATOM   2831  CG  ASN C  38     132.361 117.800 124.004  1.00 37.79           C0 
ATOM   2832  OD1 ASN C  38     132.887 118.841 123.616  1.00 37.89           O0 
ATOM   2833  ND2 ASN C  38     132.938 116.612 123.870  1.00 35.44           N0 
ATOM   2834  N   GLU C  39     129.495 117.644 127.600  1.00 33.12           N0 
ATOM   2835  CA  GLU C  39     128.212 117.500 128.278  1.00 32.41           C0 
ATOM   2836  C   GLU C  39     127.892 118.728 129.124  1.00 31.55           C0 
ATOM   2837  O   GLU C  39     126.760 119.228 129.098  1.00 35.95           O0 
ATOM   2838  CB  GLU C  39     128.205 116.226 129.118  1.00 32.42           C0 
ATOM   2839  CG  GLU C  39     126.947 116.016 129.918  1.00 38.59           C0 
ATOM   2840  CD  GLU C  39     126.775 114.581 130.358  1.00 46.26           C0 
ATOM   2841  OE1 GLU C  39     127.462 113.702 129.799  1.00 44.68           O0 
ATOM   2842  OE2 GLU C  39     125.954 114.330 131.265  1.00 45.44           O1-
ATOM   2843  N   LEU C  40     128.882 119.259 129.844  1.00 29.59           N0 
ATOM   2844  CA  LEU C  40     128.681 120.522 130.542  1.00 30.95           C0 
ATOM   2845  C   LEU C  40     128.464 121.668 129.568  1.00 31.52           C0 
ATOM   2846  O   LEU C  40     127.651 122.557 129.831  1.00 34.43           O0 
ATOM   2847  CB  LEU C  40     129.857 120.829 131.464  1.00 29.59           C0 
ATOM   2848  CG  LEU C  40     130.076 119.954 132.683  1.00 27.52           C0 
ATOM   2849  CD1 LEU C  40     131.360 120.316 133.369  1.00 25.84           C0 
ATOM   2850  CD2 LEU C  40     128.926 120.171 133.622  1.00 26.95           C0 
ATOM   2851  N   TYR C  41     129.186 121.680 128.447  1.00 31.86           N0 
ATOM   2852  CA  TYR C  41     128.966 122.728 127.459  1.00 30.67           C0 
ATOM   2853  C   TYR C  41     127.515 122.743 127.014  1.00 33.44           C0 
ATOM   2854  O   TYR C  41     126.872 123.795 126.994  1.00 38.52           O0 
ATOM   2855  CB  TYR C  41     129.870 122.539 126.244  1.00 29.72           C0 
ATOM   2856  CG  TYR C  41     129.343 123.257 125.021  1.00 36.19           C0 
ATOM   2857  CD1 TYR C  41     129.306 124.642 124.975  1.00 37.35           C0 
ATOM   2858  CD2 TYR C  41     128.854 122.562 123.930  1.00 40.01           C0 
ATOM   2859  CE1 TYR C  41     128.823 125.318 123.881  1.00 33.66           C0 
ATOM   2860  CE2 TYR C  41     128.361 123.233 122.824  1.00 38.66           C0 
ATOM   2861  CZ  TYR C  41     128.349 124.616 122.811  1.00 35.67           C0 
ATOM   2862  OH  TYR C  41     127.866 125.313 121.730  1.00 36.32           O0 
ATOM   2863  N   GLU C  42     126.978 121.575 126.671  1.00 34.32           N0 
ATOM   2864  CA  GLU C  42     125.618 121.510 126.156  1.00 38.66           C0 
ATOM   2865  C   GLU C  42     124.601 121.862 127.230  1.00 37.83           C0 
ATOM   2866  O   GLU C  42     123.645 122.602 126.970  1.00 40.48           O0 
ATOM   2867  CB  GLU C  42     125.358 120.121 125.578  1.00 42.69           C0 
ATOM   2868  CG  GLU C  42     126.185 119.852 124.335  1.00 48.46           C0 
ATOM   2869  CD  GLU C  42     125.957 118.479 123.760  1.00 64.61           C0 
ATOM   2870  OE1 GLU C  42     125.245 117.676 124.396  1.00 64.15           O0 
ATOM   2871  OE2 GLU C  42     126.496 118.199 122.671  1.00 63.86           O1-
ATOM   2872  N   ARG C  43     124.804 121.372 128.452  1.00 38.16           N0 
ATOM   2873  CA  ARG C  43     123.869 121.685 129.525  1.00 36.12           C0 
ATOM   2874  C   ARG C  43     123.847 123.182 129.819  1.00 37.76           C0 
ATOM   2875  O   ARG C  43     122.776 123.798 129.907  1.00 46.46           O0 
ATOM   2876  CB  ARG C  43     124.239 120.896 130.775  1.00 33.55           C0 
ATOM   2877  CG  ARG C  43     123.605 121.445 132.008  1.00 36.11           C0 
ATOM   2878  CD  ARG C  43     122.205 120.899 132.119  1.00 42.63           C0 
ATOM   2879  NE  ARG C  43     121.428 121.563 133.155  1.00 50.86           N0 
ATOM   2880  CZ  ARG C  43     120.168 121.270 133.439  1.00 49.76           C0 
ATOM   2881  NH1 ARG C  43     119.538 120.276 132.835  1.00 48.17           N1+
ATOM   2882  NH2 ARG C  43     119.529 121.982 134.362  1.00 46.50           N0 
ATOM   2883  N   ILE C  44     125.023 123.795 129.953  1.00 32.97           N0 
ATOM   2884  CA  ILE C  44     125.092 125.204 130.315  1.00 33.32           C0 
ATOM   2885  C   ILE C  44     124.647 126.085 129.156  1.00 34.23           C0 
ATOM   2886  O   ILE C  44     124.088 127.165 129.370  1.00 40.43           O0 
ATOM   2887  CB  ILE C  44     126.513 125.544 130.795  1.00 35.87           C0 
ATOM   2888  CG1 ILE C  44     126.896 124.663 131.975  1.00 36.02           C0 
ATOM   2889  CG2 ILE C  44     126.592 126.955 131.264  1.00 33.31           C0 
ATOM   2890  CD1 ILE C  44     126.010 124.827 133.169  1.00 35.54           C0 
ATOM   2891  N   ALA C  45     124.844 125.640 127.915  1.00 34.12           N0 
ATOM   2892  CA  ALA C  45     124.340 126.403 126.780  1.00 35.42           C0 
ATOM   2893  C   ALA C  45     122.822 126.363 126.727  1.00 39.85           C0 
ATOM   2894  O   ALA C  45     122.176 127.379 126.443  1.00 42.35           O0 
ATOM   2895  CB  ALA C  45     124.937 125.874 125.479  1.00 32.84           C0 
ATOM   2896  N   HIS C  46     122.229 125.206 127.009  1.00 41.16           N0 
ATOM   2897  CA  HIS C  46     120.776 125.157 127.049  1.00 42.27           C0 
ATOM   2898  C   HIS C  46     120.236 125.999 128.195  1.00 45.09           C0 
ATOM   2899  O   HIS C  46     119.144 126.567 128.096  1.00 47.84           O0 
ATOM   2900  CB  HIS C  46     120.283 123.721 127.168  1.00 45.38           C0 
ATOM   2901  CG  HIS C  46     118.799 123.622 127.302  1.00 59.24           C0 
ATOM   2902  ND1 HIS C  46     118.183 123.008 128.370  1.00 63.69           N0 
ATOM   2903  CD2 HIS C  46     117.805 124.084 126.508  1.00 56.65           C0 
ATOM   2904  CE1 HIS C  46     116.873 123.088 128.224  1.00 60.68           C0 
ATOM   2905  NE2 HIS C  46     116.617 123.737 127.102  1.00 61.71           N0 
ATOM   2906  N   GLU C  47     120.990 126.111 129.286  1.00 43.12           N0 
ATOM   2907  CA  GLU C  47     120.537 126.978 130.369  1.00 41.07           C0 
ATOM   2908  C   GLU C  47     120.656 128.448 130.001  1.00 38.25           C0 
ATOM   2909  O   GLU C  47     119.827 129.262 130.416  1.00 41.81           O0 
ATOM   2910  CB  GLU C  47     121.291 126.672 131.653  1.00 41.09           C0 
ATOM   2911  CG  GLU C  47     120.936 125.311 132.140  1.00 46.16           C0 
ATOM   2912  CD  GLU C  47     119.480 125.243 132.549  1.00 57.74           C0 
ATOM   2913  OE1 GLU C  47     118.943 126.272 133.015  1.00 57.92           O0 
ATOM   2914  OE2 GLU C  47     118.863 124.173 132.371  1.00 58.92           O1-
ATOM   2915  N   SER C  48     121.667 128.810 129.219  1.00 39.93           N0 
ATOM   2916  CA  SER C  48     121.723 130.172 128.704  1.00 40.79           C0 
ATOM   2917  C   SER C  48     120.539 130.453 127.783  1.00 43.21           C0 
ATOM   2918  O   SER C  48     119.976 131.553 127.793  1.00 42.75           O0 
ATOM   2919  CB  SER C  48     123.045 130.402 127.982  1.00 37.25           C0 
ATOM   2920  OG  SER C  48     123.107 131.706 127.450  1.00 43.55           O0 
ATOM   2921  N   ASP C  49     120.129 129.457 126.996  1.00 44.65           N0 
ATOM   2922  CA  ASP C  49     118.944 129.628 126.158  1.00 44.79           C0 
ATOM   2923  C   ASP C  49     117.679 129.784 126.996  1.00 44.61           C0 
ATOM   2924  O   ASP C  49     116.794 130.577 126.654  1.00 43.14           O0 
ATOM   2925  CB  ASP C  49     118.800 128.456 125.191  1.00 47.86           C0 
ATOM   2926  CG  ASP C  49     119.877 128.441 124.137  1.00 53.41           C0 
ATOM   2927  OD1 ASP C  49     120.376 129.528 123.787  1.00 54.50           O0 
ATOM   2928  OD2 ASP C  49     120.214 127.348 123.643  1.00 57.55           O1-
ATOM   2929  N   ASP C  50     117.565 129.030 128.089  1.00 42.43           N0 
ATOM   2930  CA  ASP C  50     116.415 129.204 128.971  1.00 39.59           C0 
ATOM   2931  C   ASP C  50     116.419 130.577 129.629  1.00 37.98           C0 
ATOM   2932  O   ASP C  50     115.359 131.177 129.826  1.00 44.44           O0 
ATOM   2933  CB  ASP C  50     116.372 128.108 130.029  1.00 44.10           C0 
ATOM   2934  CG  ASP C  50     116.469 126.729 129.438  1.00 51.67           C0 
ATOM   2935  OD1 ASP C  50     116.118 126.567 128.252  1.00 50.08           O0 
ATOM   2936  OD2 ASP C  50     116.861 125.796 130.170  1.00 54.20           O1-
ATOM   2937  N   GLU C  51     117.596 131.087 129.991  1.00 35.74           N0 
ATOM   2938  CA  GLU C  51     117.674 132.454 130.492  1.00 37.97           C0 
ATOM   2939  C   GLU C  51     117.224 133.454 129.438  1.00 38.63           C0 
ATOM   2940  O   GLU C  51     116.593 134.461 129.765  1.00 41.43           O0 
ATOM   2941  CB  GLU C  51     119.092 132.781 130.952  1.00 42.43           C0 
ATOM   2942  CG  GLU C  51     119.627 131.897 132.045  1.00 45.43           C0 
ATOM   2943  CD  GLU C  51     118.644 131.690 133.166  1.00 51.53           C0 
ATOM   2944  OE1 GLU C  51     118.465 132.619 133.974  1.00 51.22           O0 
ATOM   2945  OE2 GLU C  51     118.053 130.595 133.249  1.00 51.94           O1-
ATOM   2946  N   LYS C  52     117.554 133.202 128.170  1.00 41.04           N0 
ATOM   2947  CA  LYS C  52     117.073 134.071 127.099  1.00 39.20           C0 
ATOM   2948  C   LYS C  52     115.555 134.011 126.980  1.00 34.72           C0 
ATOM   2949  O   LYS C  52     114.903 135.030 126.740  1.00 34.40           O0 
ATOM   2950  CB  LYS C  52     117.743 133.695 125.775  1.00 42.00           C0 
ATOM   2951  CG  LYS C  52     117.702 134.773 124.680  1.00 45.13           C0 
ATOM   2952  CD  LYS C  52     117.843 136.185 125.228  1.00 47.07           C0 
ATOM   2953  CE  LYS C  52     118.467 137.116 124.203  1.00 45.90           C0 
ATOM   2954  NZ  LYS C  52     118.765 138.464 124.764  1.00 44.28           N1+
ATOM   2955  N   GLY C  53     114.973 132.828 127.157  1.00 36.78           N0 
ATOM   2956  CA  GLY C  53     113.519 132.721 127.160  1.00 33.35           C0 
ATOM   2957  C   GLY C  53     112.871 133.466 128.313  1.00 32.64           C0 
ATOM   2958  O   GLY C  53     111.850 134.138 128.142  1.00 33.43           O0 
ATOM   2959  N   HIS C  54     113.458 133.358 129.505  1.00 35.74           N0 
ATOM   2960  CA  HIS C  54     112.965 134.110 130.654  1.00 29.76           C0 
ATOM   2961  C   HIS C  54     113.076 135.607 130.426  1.00 28.62           C0 
ATOM   2962  O   HIS C  54     112.172 136.366 130.789  1.00 32.83           O0 
ATOM   2963  CB  HIS C  54     113.734 133.730 131.914  1.00 31.30           C0 
ATOM   2964  CG  HIS C  54     113.524 132.319 132.353  1.00 35.14           C0 
ATOM   2965  ND1 HIS C  54     114.406 131.662 133.181  1.00 37.75           N0 
ATOM   2966  CD2 HIS C  54     112.535 131.439 132.083  1.00 36.46           C0 
ATOM   2967  CE1 HIS C  54     113.966 130.439 133.404  1.00 39.17           C0 
ATOM   2968  NE2 HIS C  54     112.833 130.278 132.748  1.00 39.71           N0 
ATOM   2969  N   ALA C  55     114.186 136.054 129.844  1.00 30.87           N0 
ATOM   2970  CA  ALA C  55     114.353 137.473 129.568  1.00 30.44           C0 
ATOM   2971  C   ALA C  55     113.356 137.946 128.524  1.00 27.87           C0 
ATOM   2972  O   ALA C  55     112.857 139.070 128.603  1.00 27.42           O0 
ATOM   2973  CB  ALA C  55     115.784 137.757 129.122  1.00 32.41           C0 
ATOM   2974  N   ALA C  56     113.046 137.100 127.541  1.00 28.19           N0 
ATOM   2975  CA  ALA C  56     112.027 137.450 126.562  1.00 23.76           C0 
ATOM   2976  C   ALA C  56     110.671 137.616 127.224  1.00 26.18           C0 
ATOM   2977  O   ALA C  56     109.952 138.578 126.940  1.00 27.88           O0 
ATOM   2978  CB  ALA C  56     111.960 136.390 125.467  1.00 25.71           C0 
ATOM   2979  N   LYS C  57     110.304 136.685 128.108  1.00 27.99           N0 
ATOM   2980  CA  LYS C  57     109.042 136.807 128.832  1.00 25.69           C0 
ATOM   2981  C   LYS C  57     109.003 138.070 129.680  1.00 26.82           C0 
ATOM   2982  O   LYS C  57     107.977 138.755 129.736  1.00 30.78           O0 
ATOM   2983  CB  LYS C  57     108.811 135.576 129.704  1.00 27.08           C0 
ATOM   2984  CG  LYS C  57     108.509 134.316 128.935  1.00 31.94           C0 
ATOM   2985  CD  LYS C  57     108.109 133.194 129.864  1.00 33.36           C0 
ATOM   2986  CE  LYS C  57     109.235 132.194 130.054  1.00 37.65           C0 
ATOM   2987  NZ  LYS C  57     108.896 131.182 131.090  1.00 42.36           N1+
ATOM   2988  N   LEU C  58     110.110 138.402 130.341  1.00 25.61           N0 
ATOM   2989  CA  LEU C  58     110.127 139.599 131.174  1.00 25.25           C0 
ATOM   2990  C   LEU C  58     110.032 140.864 130.339  1.00 25.28           C0 
ATOM   2991  O   LEU C  58     109.360 141.819 130.731  1.00 26.68           O0 
ATOM   2992  CB  LEU C  58     111.386 139.639 132.033  1.00 27.48           C0 
ATOM   2993  CG  LEU C  58     111.456 138.660 133.190  1.00 29.98           C0 
ATOM   2994  CD1 LEU C  58     112.891 138.334 133.465  1.00 31.73           C0 
ATOM   2995  CD2 LEU C  58     110.807 139.258 134.400  1.00 30.30           C0 
ATOM   2996  N   VAL C  59     110.706 140.897 129.190  1.00 27.81           N0 
ATOM   2997  CA  VAL C  59     110.639 142.063 128.316  1.00 24.73           C0 
ATOM   2998  C   VAL C  59     109.234 142.230 127.763  1.00 26.07           C0 
ATOM   2999  O   VAL C  59     108.700 143.343 127.713  1.00 28.41           O0 
ATOM   3000  CB  VAL C  59     111.682 141.946 127.190  1.00 22.48           C0 
ATOM   3001  CG1 VAL C  59     111.410 142.954 126.101  1.00 24.80           C0 
ATOM   3002  CG2 VAL C  59     113.058 142.157 127.739  1.00 24.22           C0 
ATOM   3003  N   GLN C  60     108.608 141.127 127.349  1.00 26.16           N0 
ATOM   3004  CA  GLN C  60     107.233 141.192 126.875  1.00 26.10           C0 
ATOM   3005  C   GLN C  60     106.297 141.698 127.961  1.00 25.63           C0 
ATOM   3006  O   GLN C  60     105.402 142.503 127.690  1.00 29.66           O0 
ATOM   3007  CB  GLN C  60     106.783 139.823 126.378  1.00 25.87           C0 
ATOM   3008  CG  GLN C  60     107.164 139.540 124.951  1.00 27.78           C0 
ATOM   3009  CD  GLN C  60     107.281 138.067 124.656  1.00 35.35           C0 
ATOM   3010  OE1 GLN C  60     107.370 137.246 125.564  1.00 33.75           O0 
ATOM   3011  NE2 GLN C  60     107.269 137.720 123.379  1.00 37.44           N0 
ATOM   3012  N   ARG C  61     106.492 141.246 129.200  1.00 26.51           N0 
ATOM   3013  CA  ARG C  61     105.641 141.702 130.293  1.00 23.97           C0 
ATOM   3014  C   ARG C  61     105.871 143.175 130.607  1.00 26.32           C0 
ATOM   3015  O   ARG C  61     104.923 143.899 130.918  1.00 31.21           O0 
ATOM   3016  CB  ARG C  61     105.878 140.847 131.535  1.00 22.51           C0 
ATOM   3017  CG  ARG C  61     104.879 141.085 132.646  1.00 26.62           C0 
ATOM   3018  CD  ARG C  61     103.460 140.996 132.136  1.00 28.90           C0 
ATOM   3019  NE  ARG C  61     102.483 141.259 133.182  1.00 27.98           N0 
ATOM   3020  CZ  ARG C  61     101.183 141.036 133.068  1.00 26.14           C0 
ATOM   3021  NH1 ARG C  61     100.672 140.474 131.991  1.00 29.13           N1+
ATOM   3022  NH2 ARG C  61     100.377 141.393 134.059  1.00 24.74           N0 
ATOM   3023  N   ILE C  62     107.120 143.636 130.553  1.00 24.61           N0 
ATOM   3024  CA  ILE C  62     107.393 145.040 130.844  1.00 25.04           C0 
ATOM   3025  C   ILE C  62     106.815 145.929 129.757  1.00 29.29           C0 
ATOM   3026  O   ILE C  62     106.297 147.014 130.036  1.00 32.00           O0 
ATOM   3027  CB  ILE C  62     108.904 145.279 131.025  1.00 28.90           C0 
ATOM   3028  CG1 ILE C  62     109.423 144.533 132.244  1.00 27.87           C0 
ATOM   3029  CG2 ILE C  62     109.195 146.744 131.203  1.00 28.28           C0 
ATOM   3030  CD1 ILE C  62     110.877 144.189 132.156  1.00 26.83           C0 
ATOM   3031  N   LEU C  63     106.878 145.485 128.504  1.00 29.94           N0 
ATOM   3032  CA  LEU C  63     106.301 146.286 127.432  1.00 30.03           C0 
ATOM   3033  C   LEU C  63     104.781 146.286 127.500  1.00 29.92           C0 
ATOM   3034  O   LEU C  63     104.150 147.322 127.273  1.00 34.63           O0 
ATOM   3035  CB  LEU C  63     106.775 145.782 126.072  1.00 26.47           C0 
ATOM   3036  CG  LEU C  63     108.199 146.134 125.655  1.00 24.21           C0 
ATOM   3037  CD1 LEU C  63     108.639 145.210 124.560  1.00 21.74           C0 
ATOM   3038  CD2 LEU C  63     108.290 147.561 125.210  1.00 25.55           C0 
ATOM   3039  N   PHE C  64     104.174 145.138 127.808  1.00 29.37           N0 
ATOM   3040  CA  PHE C  64     102.725 145.089 127.970  1.00 29.33           C0 
ATOM   3041  C   PHE C  64     102.265 146.014 129.086  1.00 31.85           C0 
ATOM   3042  O   PHE C  64     101.254 146.707 128.949  1.00 36.82           O0 
ATOM   3043  CB  PHE C  64     102.270 143.660 128.252  1.00 28.97           C0 
ATOM   3044  CG  PHE C  64     100.825 143.552 128.634  1.00 35.80           C0 
ATOM   3045  CD1 PHE C  64      99.837 143.929 127.748  1.00 35.68           C0 
ATOM   3046  CD2 PHE C  64     100.451 143.112 129.889  1.00 36.32           C0 
ATOM   3047  CE1 PHE C  64      98.509 143.844 128.097  1.00 33.66           C0 
ATOM   3048  CE2 PHE C  64      99.120 143.028 130.238  1.00 34.77           C0 
ATOM   3049  CZ  PHE C  64      98.153 143.393 129.343  1.00 32.78           C0 
ATOM   3050  N   LEU C  65     102.999 146.048 130.191  1.00 30.83           N0 
ATOM   3051  CA  LEU C  65     102.711 146.927 131.312  1.00 32.16           C0 
ATOM   3052  C   LEU C  65     103.112 148.367 131.046  1.00 34.19           C0 
ATOM   3053  O   LEU C  65     103.143 149.168 131.983  1.00 38.13           O0 
ATOM   3054  CB  LEU C  65     103.416 146.415 132.567  1.00 32.98           C0 
ATOM   3055  CG  LEU C  65     102.936 145.077 133.124  1.00 28.70           C0 
ATOM   3056  CD1 LEU C  65     103.601 144.800 134.446  1.00 29.29           C0 
ATOM   3057  CD2 LEU C  65     101.431 145.053 133.266  1.00 34.31           C0 
ATOM   3058  N   GLU C  66     103.412 148.701 129.791  1.00 34.88           N0 
ATOM   3059  CA  GLU C  66     103.753 150.060 129.368  1.00 34.66           C0 
ATOM   3060  C   GLU C  66     104.973 150.598 130.107  1.00 36.73           C0 
ATOM   3061  O   GLU C  66     105.029 151.765 130.495  1.00 41.79           O0 
ATOM   3062  CB  GLU C  66     102.558 150.998 129.520  1.00 39.07           C0 
ATOM   3063  CG  GLU C  66     101.404 150.647 128.609  1.00 44.05           C0 
ATOM   3064  CD  GLU C  66     100.122 151.323 129.015  1.00 53.69           C0 
ATOM   3065  OE1 GLU C  66     100.187 152.292 129.799  1.00 59.72           O0 
ATOM   3066  OE2 GLU C  66      99.048 150.887 128.552  1.00 50.06           O1-
ATOM   3067  N   GLY C  67     105.964 149.731 130.305  1.00 34.48           N0 
ATOM   3068  CA  GLY C  67     107.250 150.129 130.824  1.00 31.79           C0 
ATOM   3069  C   GLY C  67     108.317 150.066 129.744  1.00 34.91           C0 
ATOM   3070  O   GLY C  67     108.079 149.638 128.616  1.00 34.83           O0 
ATOM   3071  N   VAL C  68     109.514 150.507 130.113  1.00 36.95           N0 
ATOM   3072  CA  VAL C  68     110.658 150.520 129.210  1.00 34.02           C0 
ATOM   3073  C   VAL C  68     111.623 149.430 129.668  1.00 31.92           C0 
ATOM   3074  O   VAL C  68     112.269 149.588 130.712  1.00 34.22           O0 
ATOM   3075  CB  VAL C  68     111.345 151.892 129.184  1.00 30.44           C0 
ATOM   3076  CG1 VAL C  68     112.307 151.975 128.028  1.00 28.45           C0 
ATOM   3077  CG2 VAL C  68     110.325 152.994 129.084  1.00 33.80           C0 
ATOM   3078  N   PRO C  69     111.747 148.319 128.943  1.00 31.78           N0 
ATOM   3079  CA  PRO C  69     112.699 147.280 129.348  1.00 30.69           C0 
ATOM   3080  C   PRO C  69     114.123 147.805 129.308  1.00 34.93           C0 
ATOM   3081  O   PRO C  69     114.517 148.500 128.372  1.00 36.27           O0 
ATOM   3082  CB  PRO C  69     112.481 146.172 128.313  1.00 28.12           C0 
ATOM   3083  CG  PRO C  69     111.186 146.463 127.699  1.00 30.15           C0 
ATOM   3084  CD  PRO C  69     111.030 147.941 127.719  1.00 34.20           C0 
ATOM   3085  N   ASN C  70     114.897 147.458 130.326  1.00 37.08           N0 
ATOM   3086  CA  ASN C  70     116.296 147.857 130.408  1.00 37.77           C0 
ATOM   3087  C   ASN C  70     117.150 146.641 130.083  1.00 39.16           C0 
ATOM   3088  O   ASN C  70     117.456 145.826 130.953  1.00 42.59           O0 
ATOM   3089  CB  ASN C  70     116.622 148.416 131.783  1.00 38.68           C0 
ATOM   3090  CG  ASN C  70     117.926 149.172 131.801  1.00 46.19           C0 
ATOM   3091  OD1 ASN C  70     118.537 149.398 130.763  1.00 42.88           O0 
ATOM   3092  ND2 ASN C  70     118.362 149.566 132.985  1.00 47.21           N0 
ATOM   3093  N   VAL C  71     117.536 146.524 128.814  1.00 35.89           N0 
ATOM   3094  CA  VAL C  71     118.446 145.473 128.386  1.00 39.64           C0 
ATOM   3095  C   VAL C  71     119.886 145.959 128.333  1.00 40.97           C0 
ATOM   3096  O   VAL C  71     120.774 145.191 127.947  1.00 37.61           O0 
ATOM   3097  CB  VAL C  71     118.026 144.889 127.023  1.00 39.33           C0 
ATOM   3098  CG1 VAL C  71     116.664 144.252 127.115  1.00 32.08           C0 
ATOM   3099  CG2 VAL C  71     118.006 145.966 125.984  1.00 43.83           C0 
ATOM   3100  N   ALA C  72     120.142 147.212 128.704  1.00 40.59           N0 
ATOM   3101  CA  ALA C  72     121.500 147.737 128.668  1.00 42.46           C0 
ATOM   3102  C   ALA C  72     122.272 147.410 129.936  1.00 47.44           C0 
ATOM   3103  O   ALA C  72     123.465 147.099 129.870  1.00 45.04           O0 
ATOM   3104  CB  ALA C  72     121.473 149.249 128.452  1.00 41.22           C0 
ATOM   3105  N   ALA C  73     121.618 147.476 131.090  1.00 49.83           N0 
ATOM   3106  CA  ALA C  73     122.300 147.250 132.355  1.00 47.82           C0 
ATOM   3107  C   ALA C  73     122.656 145.781 132.520  1.00 47.94           C0 
ATOM   3108  O   ALA C  73     121.928 144.894 132.069  1.00 46.02           O0 
ATOM   3109  CB  ALA C  73     121.430 147.714 133.519  1.00 44.25           C0 
ATOM   3110  N   ARG C  74     123.785 145.528 133.174  1.00 45.81           N0 
ATOM   3111  CA  ARG C  74     124.246 144.177 133.442  1.00 47.72           C0 
ATOM   3112  C   ARG C  74     124.895 144.144 134.815  1.00 49.36           C0 
ATOM   3113  O   ARG C  74     125.602 145.074 135.206  1.00 51.34           O0 
ATOM   3114  CB  ARG C  74     125.246 143.698 132.385  1.00 48.52           C0 
ATOM   3115  CG  ARG C  74     124.595 143.358 131.071  1.00 46.10           C0 
ATOM   3116  CD  ARG C  74     124.075 141.942 131.041  1.00 44.37           C0 
ATOM   3117  NE  ARG C  74     123.785 141.464 129.694  1.00 41.92           N0 
ATOM   3118  CZ  ARG C  74     122.917 142.021 128.857  1.00 39.65           C0 
ATOM   3119  NH1 ARG C  74     122.242 143.112 129.175  1.00 39.76           N1+
ATOM   3120  NH2 ARG C  74     122.705 141.456 127.674  1.00 37.18           N0 
ATOM   3121  N   GLU C  75     124.633 143.074 135.550  1.00 47.57           N0 
ATOM   3122  CA  GLU C  75     125.283 142.839 136.826  1.00 47.34           C0 
ATOM   3123  C   GLU C  75     126.685 142.299 136.594  1.00 47.89           C0 
ATOM   3124  O   GLU C  75     127.029 141.846 135.502  1.00 48.98           O0 
ATOM   3125  CB  GLU C  75     124.470 141.861 137.671  1.00 46.43           C0 
ATOM   3126  CG  GLU C  75     123.266 142.475 138.340  1.00 49.37           C0 
ATOM   3127  CD  GLU C  75     122.212 141.445 138.678  1.00 55.07           C0 
ATOM   3128  OE1 GLU C  75     122.524 140.238 138.623  1.00 54.83           O0 
ATOM   3129  OE2 GLU C  75     121.074 141.839 139.007  1.00 55.92           O1-
ATOM   3130  N   ALA C  76     127.501 142.351 137.640  1.00 50.67           N0 
ATOM   3131  CA  ALA C  76     128.855 141.832 137.536  1.00 49.05           C0 
ATOM   3132  C   ALA C  76     128.818 140.322 137.365  1.00 48.57           C0 
ATOM   3133  O   ALA C  76     128.135 139.615 138.108  1.00 45.97           O0 
ATOM   3134  CB  ALA C  76     129.667 142.208 138.772  1.00 46.55           C0 
ATOM   3135  N   LEU C  77     129.548 139.832 136.376  1.00 46.64           N0 
ATOM   3136  CA  LEU C  77     129.640 138.406 136.116  1.00 44.38           C0 
ATOM   3137  C   LEU C  77     130.717 137.806 137.001  1.00 45.86           C0 
ATOM   3138  O   LEU C  77     131.756 138.427 137.235  1.00 47.45           O0 
ATOM   3139  CB  LEU C  77     129.954 138.131 134.648  1.00 39.73           C0 
ATOM   3140  CG  LEU C  77     128.834 138.219 133.615  1.00 42.87           C0 
ATOM   3141  CD1 LEU C  77     128.398 139.638 133.366  1.00 46.40           C0 
ATOM   3142  CD2 LEU C  77     129.318 137.609 132.339  1.00 42.15           C0 
ATOM   3143  N   ASN C  78     130.461 136.608 137.505  1.00 42.72           N0 
ATOM   3144  CA  ASN C  78     131.428 135.914 138.343  1.00 43.52           C0 
ATOM   3145  C   ASN C  78     131.854 134.683 137.555  1.00 41.56           C0 
ATOM   3146  O   ASN C  78     131.204 133.640 137.607  1.00 41.32           O0 
ATOM   3147  CB  ASN C  78     130.824 135.569 139.700  1.00 41.59           C0 
ATOM   3148  CG  ASN C  78     131.856 135.055 140.686  1.00 49.73           C0 
ATOM   3149  OD1 ASN C  78     133.036 134.926 140.359  1.00 50.28           O0 
ATOM   3150  ND2 ASN C  78     131.418 134.771 141.905  1.00 47.10           N0 
ATOM   3151  N   ILE C  79     132.941 134.821 136.804  1.00 41.82           N0 
ATOM   3152  CA  ILE C  79     133.445 133.776 135.921  1.00 41.99           C0 
ATOM   3153  C   ILE C  79     134.448 132.938 136.697  1.00 44.70           C0 
ATOM   3154  O   ILE C  79     135.397 133.475 137.280  1.00 44.68           O0 
ATOM   3155  CB  ILE C  79     134.090 134.367 134.656  1.00 42.89           C0 
ATOM   3156  CG1 ILE C  79     133.259 135.521 134.101  1.00 38.83           C0 
ATOM   3157  CG2 ILE C  79     134.257 133.305 133.599  1.00 42.19           C0 
ATOM   3158  CD1 ILE C  79     131.864 135.127 133.714  1.00 40.82           C0 
ATOM   3159  N   GLY C  80     134.245 131.626 136.707  1.00 42.64           N0 
ATOM   3160  CA  GLY C  80     135.170 130.741 137.370  1.00 41.84           C0 
ATOM   3161  C   GLY C  80     136.351 130.388 136.496  1.00 45.67           C0 
ATOM   3162  O   GLY C  80     136.352 130.609 135.292  1.00 51.09           O0 
ATOM   3163  N   SER C  81     137.378 129.823 137.122  1.00 44.80           N0 
ATOM   3164  CA  SER C  81     138.571 129.419 136.395  1.00 43.82           C0 
ATOM   3165  C   SER C  81     138.667 127.914 136.210  1.00 45.12           C0 
ATOM   3166  O   SER C  81     139.291 127.457 135.249  1.00 48.80           O0 
ATOM   3167  CB  SER C  81     139.824 129.930 137.111  1.00 42.72           C0 
ATOM   3168  OG  SER C  81     139.792 129.597 138.485  1.00 52.64           O0 
ATOM   3169  N   ASN C  82     138.062 127.138 137.102  1.00 43.82           N0 
ATOM   3170  CA  ASN C  82     138.001 125.690 136.988  1.00 39.39           C0 
ATOM   3171  C   ASN C  82     136.565 125.233 137.201  1.00 41.78           C0 
ATOM   3172  O   ASN C  82     135.718 125.992 137.667  1.00 44.22           O0 
ATOM   3173  CB  ASN C  82     138.986 125.020 137.959  1.00 37.29           C0 
ATOM   3174  CG  ASN C  82     138.687 125.311 139.417  1.00 41.76           C0 
ATOM   3175  OD1 ASN C  82     137.687 125.917 139.755  1.00 45.98           O0 
ATOM   3176  ND2 ASN C  82     139.579 124.882 140.288  1.00 41.41           N0 
ATOM   3177  N   VAL C  83     136.305 123.971 136.856  1.00 39.42           N0 
ATOM   3178  CA  VAL C  83     134.936 123.469 136.747  1.00 37.53           C0 
ATOM   3179  C   VAL C  83     134.165 123.668 138.046  1.00 38.82           C0 
ATOM   3180  O   VAL C  83     133.019 124.128 138.035  1.00 38.13           O0 
ATOM   3181  CB  VAL C  83     134.941 121.993 136.322  1.00 35.64           C0 
ATOM   3182  CG1 VAL C  83     133.528 121.458 136.283  1.00 34.31           C0 
ATOM   3183  CG2 VAL C  83     135.598 121.853 134.974  1.00 35.34           C0 
ATOM   3184  N   GLU C  84     134.758 123.286 139.178  1.00 38.89           N0 
ATOM   3185  CA  GLU C  84     134.075 123.464 140.455  1.00 39.82           C0 
ATOM   3186  C   GLU C  84     133.754 124.927 140.716  1.00 38.76           C0 
ATOM   3187  O   GLU C  84     132.673 125.247 141.213  1.00 36.12           O0 
ATOM   3188  CB  GLU C  84     134.911 122.899 141.599  1.00 43.06           C0 
ATOM   3189  CG  GLU C  84     135.068 121.396 141.597  1.00 46.24           C0 
ATOM   3190  CD  GLU C  84     135.927 120.913 142.745  1.00 51.79           C0 
ATOM   3191  OE1 GLU C  84     136.497 121.766 143.454  1.00 59.56           O0 
ATOM   3192  OE2 GLU C  84     136.034 119.688 142.948  1.00 47.86           O1-
ATOM   3193  N   GLU C  85     134.675 125.832 140.384  1.00 40.53           N0 
ATOM   3194  CA  GLU C  85     134.423 127.247 140.630  1.00 40.84           C0 
ATOM   3195  C   GLU C  85     133.303 127.773 139.748  1.00 40.94           C0 
ATOM   3196  O   GLU C  85     132.481 128.573 140.196  1.00 44.86           O0 
ATOM   3197  CB  GLU C  85     135.690 128.064 140.412  1.00 42.55           C0 
ATOM   3198  CG  GLU C  85     135.642 129.435 141.033  1.00 47.69           C0 
ATOM   3199  CD  GLU C  85     136.821 130.289 140.640  1.00 54.05           C0 
ATOM   3200  OE1 GLU C  85     137.844 129.725 140.207  1.00 52.14           O0 
ATOM   3201  OE2 GLU C  85     136.725 131.527 140.764  1.00 54.56           O1-
ATOM   3202  N   MET C  86     133.249 127.341 138.490  1.00 36.29           N0 
ATOM   3203  CA  MET C  86     132.175 127.798 137.620  1.00 37.57           C0 
ATOM   3204  C   MET C  86     130.833 127.225 138.043  1.00 37.81           C0 
ATOM   3205  O   MET C  86     129.813 127.917 137.985  1.00 38.60           O0 
ATOM   3206  CB  MET C  86     132.487 127.462 136.165  1.00 40.90           C0 
ATOM   3207  CG  MET C  86     133.928 127.695 135.787  1.00 42.72           C0 
ATOM   3208  SD  MET C  86     134.521 126.618 134.493  1.00 45.68           S0 
ATOM   3209  CE  MET C  86     133.538 127.171 133.119  1.00 41.16           C0 
ATOM   3210  N   LEU C  87     130.810 125.974 138.499  1.00 39.83           N0 
ATOM   3211  CA  LEU C  87     129.564 125.411 139.004  1.00 33.37           C0 
ATOM   3212  C   LEU C  87     129.113 126.124 140.271  1.00 33.68           C0 
ATOM   3213  O   LEU C  87     127.921 126.391 140.449  1.00 33.82           O0 
ATOM   3214  CB  LEU C  87     129.725 123.915 139.255  1.00 31.20           C0 
ATOM   3215  CG  LEU C  87     129.808 123.008 138.030  1.00 32.63           C0 
ATOM   3216  CD1 LEU C  87     129.898 121.574 138.471  1.00 27.89           C0 
ATOM   3217  CD2 LEU C  87     128.623 123.203 137.117  1.00 33.66           C0 
ATOM   3218  N   ARG C  88     130.054 126.472 141.150  1.00 36.78           N0 
ATOM   3219  CA  ARG C  88     129.693 127.173 142.376  1.00 36.53           C0 
ATOM   3220  C   ARG C  88     129.251 128.601 142.094  1.00 36.45           C0 
ATOM   3221  O   ARG C  88     128.384 129.132 142.791  1.00 37.85           O0 
ATOM   3222  CB  ARG C  88     130.860 127.171 143.358  1.00 37.06           C0 
ATOM   3223  CG  ARG C  88     131.133 125.838 144.007  1.00 39.30           C0 
ATOM   3224  CD  ARG C  88     132.124 125.987 145.144  1.00 43.99           C0 
ATOM   3225  NE  ARG C  88     133.429 125.419 144.831  1.00 49.04           N0 
ATOM   3226  CZ  ARG C  88     134.484 126.132 144.462  1.00 50.26           C0 
ATOM   3227  NH1 ARG C  88     134.430 127.450 144.371  1.00 48.77           N1+
ATOM   3228  NH2 ARG C  88     135.624 125.507 144.185  1.00 48.07           N0 
ATOM   3229  N   ASN C  89     129.834 129.243 141.082  1.00 35.47           N0 
ATOM   3230  CA  ASN C  89     129.390 130.578 140.702  1.00 35.23           C0 
ATOM   3231  C   ASN C  89     128.001 130.540 140.088  1.00 37.08           C0 
ATOM   3232  O   ASN C  89     127.160 131.396 140.386  1.00 41.74           O0 
ATOM   3233  CB  ASN C  89     130.386 131.213 139.737  1.00 37.60           C0 
ATOM   3234  CG  ASN C  89     131.704 131.527 140.394  1.00 40.98           C0 
ATOM   3235  OD1 ASN C  89     131.782 131.667 141.610  1.00 44.07           O0 
ATOM   3236  ND2 ASN C  89     132.749 131.646 139.596  1.00 40.85           N0 
ATOM   3237  N   ASP C  90     127.734 129.548 139.238  1.00 34.51           N0 
ATOM   3238  CA  ASP C  90     126.388 129.387 138.706  1.00 32.71           C0 
ATOM   3239  C   ASP C  90     125.390 129.123 139.823  1.00 37.89           C0 
ATOM   3240  O   ASP C  90     124.265 129.628 139.787  1.00 40.48           O0 
ATOM   3241  CB  ASP C  90     126.352 128.260 137.679  1.00 35.72           C0 
ATOM   3242  CG  ASP C  90     127.114 128.596 136.416  1.00 44.08           C0 
ATOM   3243  OD1 ASP C  90     127.174 129.786 136.051  1.00 40.36           O0 
ATOM   3244  OD2 ASP C  90     127.637 127.666 135.769  1.00 46.08           O1-
ATOM   3245  N   LEU C  91     125.786 128.351 140.837  1.00 38.29           N0 
ATOM   3246  CA  LEU C  91     124.875 128.081 141.943  1.00 34.12           C0 
ATOM   3247  C   LEU C  91     124.627 129.326 142.779  1.00 34.15           C0 
ATOM   3248  O   LEU C  91     123.486 129.607 143.153  1.00 37.97           O0 
ATOM   3249  CB  LEU C  91     125.414 126.956 142.823  1.00 35.44           C0 
ATOM   3250  CG  LEU C  91     124.379 126.405 143.806  1.00 36.00           C0 
ATOM   3251  CD1 LEU C  91     123.069 126.084 143.100  1.00 38.01           C0 
ATOM   3252  CD2 LEU C  91     124.907 125.200 144.526  1.00 31.92           C0 
ATOM   3253  N   ALA C  92     125.686 130.064 143.116  1.00 34.73           N0 
ATOM   3254  CA  ALA C  92     125.510 131.317 143.837  1.00 35.39           C0 
ATOM   3255  C   ALA C  92     124.578 132.245 143.082  1.00 35.14           C0 
ATOM   3256  O   ALA C  92     123.723 132.918 143.677  1.00 40.59           O0 
ATOM   3257  CB  ALA C  92     126.861 131.989 144.061  1.00 33.61           C0 
ATOM   3258  N   TYR C  93     124.689 132.258 141.759  1.00 35.99           N0 
ATOM   3259  CA  TYR C  93     123.926 133.239 141.018  1.00 37.52           C0 
ATOM   3260  C   TYR C  93     122.477 132.781 140.874  1.00 40.09           C0 
ATOM   3261  O   TYR C  93     121.560 133.606 140.894  1.00 40.86           O0 
ATOM   3262  CB  TYR C  93     124.575 133.472 139.660  1.00 41.42           C0 
ATOM   3263  CG  TYR C  93     123.907 134.570 138.909  1.00 47.96           C0 
ATOM   3264  CD1 TYR C  93     124.169 135.887 139.251  1.00 50.23           C0 
ATOM   3265  CD2 TYR C  93     122.977 134.324 137.930  1.00 47.90           C0 
ATOM   3266  CE1 TYR C  93     123.568 136.923 138.607  1.00 47.06           C0 
ATOM   3267  CE2 TYR C  93     122.356 135.365 137.293  1.00 47.39           C0 
ATOM   3268  CZ  TYR C  93     122.660 136.658 137.631  1.00 46.97           C0 
ATOM   3269  OH  TYR C  93     122.051 137.697 136.988  1.00 49.60           O0 
ATOM   3270  N   GLU C  94     122.249 131.467 140.762  1.00 40.97           N0 
ATOM   3271  CA  GLU C  94     120.888 130.934 140.798  1.00 37.67           C0 
ATOM   3272  C   GLU C  94     120.224 131.201 142.140  1.00 39.20           C0 
ATOM   3273  O   GLU C  94     119.030 131.502 142.197  1.00 41.19           O0 
ATOM   3274  CB  GLU C  94     120.888 129.432 140.516  1.00 34.87           C0 
ATOM   3275  CG  GLU C  94     121.079 129.039 139.071  1.00 38.51           C0 
ATOM   3276  CD  GLU C  94     120.003 129.579 138.153  1.00 48.60           C0 
ATOM   3277  OE1 GLU C  94     118.963 128.911 138.006  1.00 49.75           O0 
ATOM   3278  OE2 GLU C  94     120.194 130.665 137.569  1.00 47.85           O1-
ATOM   3279  N   TYR C  95     120.973 131.066 143.233  1.00 37.88           N0 
ATOM   3280  CA  TYR C  95     120.438 131.413 144.545  1.00 36.91           C0 
ATOM   3281  C   TYR C  95     120.013 132.870 144.603  1.00 38.46           C0 
ATOM   3282  O   TYR C  95     118.933 133.194 145.114  1.00 41.45           O0 
ATOM   3283  CB  TYR C  95     121.465 131.118 145.635  1.00 36.27           C0 
ATOM   3284  CG  TYR C  95     121.599 129.661 145.984  1.00 39.20           C0 
ATOM   3285  CD1 TYR C  95     120.631 128.751 145.607  1.00 40.20           C0 
ATOM   3286  CD2 TYR C  95     122.681 129.200 146.712  1.00 41.53           C0 
ATOM   3287  CE1 TYR C  95     120.740 127.421 145.935  1.00 41.50           C0 
ATOM   3288  CE2 TYR C  95     122.799 127.871 147.043  1.00 43.98           C0 
ATOM   3289  CZ  TYR C  95     121.824 126.984 146.652  1.00 44.59           C0 
ATOM   3290  OH  TYR C  95     121.933 125.653 146.979  1.00 45.06           O0 
ATOM   3291  N   LYS C  96     120.857 133.768 144.094  1.00 38.56           N0 
ATOM   3292  CA  LYS C  96     120.501 135.183 144.115  1.00 38.37           C0 
ATOM   3293  C   LYS C  96     119.264 135.456 143.263  1.00 38.10           C0 
ATOM   3294  O   LYS C  96     118.379 136.222 143.665  1.00 41.63           O0 
ATOM   3295  CB  LYS C  96     121.679 136.026 143.639  1.00 41.04           C0 
ATOM   3296  CG  LYS C  96     121.491 137.505 143.870  1.00 45.69           C0 
ATOM   3297  CD  LYS C  96     122.281 138.330 142.880  1.00 49.33           C0 
ATOM   3298  CE  LYS C  96     121.931 137.947 141.457  1.00 50.65           C0 
ATOM   3299  NZ  LYS C  96     120.580 138.441 141.068  1.00 46.86           N1+
ATOM   3300  N   VAL C  97     119.181 134.831 142.087  1.00 35.29           N0 
ATOM   3301  CA  VAL C  97     118.018 135.012 141.224  1.00 37.93           C0 
ATOM   3302  C   VAL C  97     116.755 134.498 141.896  1.00 38.13           C0 
ATOM   3303  O   VAL C  97     115.695 135.117 141.795  1.00 35.86           O0 
ATOM   3304  CB  VAL C  97     118.243 134.336 139.860  1.00 38.94           C0 
ATOM   3305  CG1 VAL C  97     116.989 134.406 139.019  1.00 32.62           C0 
ATOM   3306  CG2 VAL C  97     119.369 135.017 139.119  1.00 44.06           C0 
ATOM   3307  N   ALA C  98     116.841 133.363 142.592  1.00 38.69           N0 
ATOM   3308  CA  ALA C  98     115.658 132.812 143.246  1.00 33.56           C0 
ATOM   3309  C   ALA C  98     115.194 133.704 144.388  1.00 35.23           C0 
ATOM   3310  O   ALA C  98     113.991 133.927 144.562  1.00 33.22           O0 
ATOM   3311  CB  ALA C  98     115.942 131.399 143.749  1.00 32.90           C0 
ATOM   3312  N   ASP C  99     116.134 134.225 145.174  1.00 37.52           N0 
ATOM   3313  CA  ASP C  99     115.780 135.164 146.234  1.00 38.10           C0 
ATOM   3314  C   ASP C  99     115.086 136.396 145.661  1.00 38.25           C0 
ATOM   3315  O   ASP C  99     114.048 136.845 146.173  1.00 40.72           O0 
ATOM   3316  CB  ASP C  99     117.045 135.554 146.997  1.00 40.07           C0 
ATOM   3317  CG  ASP C  99     116.789 136.550 148.108  1.00 52.57           C0 
ATOM   3318  OD1 ASP C  99     115.617 136.852 148.410  1.00 56.18           O0 
ATOM   3319  OD2 ASP C  99     117.775 137.054 148.678  1.00 56.89           O1-
ATOM   3320  N   ASP C 100     115.642 136.950 144.585  1.00 35.70           N0 
ATOM   3321  CA  ASP C 100     115.087 138.171 144.020  1.00 37.66           C0 
ATOM   3322  C   ASP C 100     113.724 137.904 143.386  1.00 36.50           C0 
ATOM   3323  O   ASP C 100     112.809 138.730 143.487  1.00 35.54           O0 
ATOM   3324  CB  ASP C 100     116.095 138.750 143.026  1.00 40.30           C0 
ATOM   3325  CG  ASP C 100     115.712 140.117 142.521  1.00 48.50           C0 
ATOM   3326  OD1 ASP C 100     115.837 141.085 143.296  1.00 52.95           O0 
ATOM   3327  OD2 ASP C 100     115.354 140.245 141.338  1.00 43.25           O1-
ATOM   3328  N   LEU C 101     113.554 136.724 142.787  1.00 36.59           N0 
ATOM   3329  CA  LEU C 101     112.259 136.325 142.251  1.00 31.05           C0 
ATOM   3330  C   LEU C 101     111.216 136.197 143.346  1.00 33.98           C0 
ATOM   3331  O   LEU C 101     110.057 136.562 143.146  1.00 33.37           O0 
ATOM   3332  CB  LEU C 101     112.386 135.002 141.504  1.00 30.21           C0 
ATOM   3333  CG  LEU C 101     112.719 135.026 140.022  1.00 30.10           C0 
ATOM   3334  CD1 LEU C 101     113.135 133.650 139.587  1.00 31.04           C0 
ATOM   3335  CD2 LEU C 101     111.530 135.484 139.232  1.00 28.12           C0 
ATOM   3336  N   ARG C 102     111.595 135.647 144.500  1.00 36.81           N0 
ATOM   3337  CA  ARG C 102     110.643 135.547 145.602  1.00 32.33           C0 
ATOM   3338  C   ARG C 102     110.221 136.918 146.096  1.00 34.28           C0 
ATOM   3339  O   ARG C 102     109.038 137.148 146.380  1.00 33.38           O0 
ATOM   3340  CB  ARG C 102     111.234 134.728 146.743  1.00 30.41           C0 
ATOM   3341  CG  ARG C 102     111.003 133.260 146.575  1.00 31.92           C0 
ATOM   3342  CD  ARG C 102     111.700 132.449 147.624  1.00 29.80           C0 
ATOM   3343  NE  ARG C 102     112.148 131.193 147.045  1.00 34.73           N0 
ATOM   3344  CZ  ARG C 102     113.408 130.796 147.009  1.00 41.77           C0 
ATOM   3345  NH1 ARG C 102     114.372 131.509 147.564  1.00 41.61           N1+
ATOM   3346  NH2 ARG C 102     113.709 129.655 146.399  1.00 41.30           N0 
ATOM   3347  N   LYS C 103     111.174 137.840 146.221  1.00 36.85           N0 
ATOM   3348  CA  LYS C 103     110.814 139.199 146.613  1.00 36.24           C0 
ATOM   3349  C   LYS C 103     109.839 139.823 145.621  1.00 35.42           C0 
ATOM   3350  O   LYS C 103     108.861 140.471 146.017  1.00 37.02           O0 
ATOM   3351  CB  LYS C 103     112.071 140.049 146.747  1.00 39.88           C0 
ATOM   3352  CG  LYS C 103     112.957 139.623 147.891  1.00 45.70           C0 
ATOM   3353  CD  LYS C 103     114.107 140.585 148.086  1.00 53.59           C0 
ATOM   3354  CE  LYS C 103     115.136 140.399 146.982  1.00 49.44           C0 
ATOM   3355  NZ  LYS C 103     116.350 141.232 147.163  1.00 49.35           N1+
ATOM   3356  N   VAL C 104     110.068 139.615 144.326  1.00 35.41           N0 
ATOM   3357  CA  VAL C 104     109.187 140.239 143.347  1.00 35.35           C0 
ATOM   3358  C   VAL C 104     107.832 139.544 143.296  1.00 36.31           C0 
ATOM   3359  O   VAL C 104     106.818 140.182 143.014  1.00 38.12           O0 
ATOM   3360  CB  VAL C 104     109.858 140.280 141.967  1.00 34.26           C0 
ATOM   3361  CG1 VAL C 104     108.990 141.031 140.998  1.00 29.66           C0 
ATOM   3362  CG2 VAL C 104     111.194 140.956 142.072  1.00 40.96           C0 
ATOM   3363  N   ILE C 105     107.777 138.241 143.575  1.00 34.35           N0 
ATOM   3364  CA  ILE C 105     106.488 137.555 143.635  1.00 32.88           C0 
ATOM   3365  C   ILE C 105     105.670 138.074 144.808  1.00 33.60           C0 
ATOM   3366  O   ILE C 105     104.459 138.304 144.691  1.00 34.99           O0 
ATOM   3367  CB  ILE C 105     106.691 136.032 143.713  1.00 32.70           C0 
ATOM   3368  CG1 ILE C 105     107.083 135.474 142.353  1.00 29.53           C0 
ATOM   3369  CG2 ILE C 105     105.433 135.353 144.150  1.00 29.15           C0 
ATOM   3370  CD1 ILE C 105     107.746 134.144 142.419  1.00 30.69           C0 
ATOM   3371  N   ALA C 106     106.319 138.282 145.953  1.00 36.97           N0 
ATOM   3372  CA  ALA C 106     105.632 138.903 147.078  1.00 35.98           C0 
ATOM   3373  C   ALA C 106     105.113 140.284 146.705  1.00 37.98           C0 
ATOM   3374  O   ALA C 106     103.967 140.630 147.013  1.00 43.91           O0 
ATOM   3375  CB  ALA C 106     106.563 138.980 148.285  1.00 32.06           C0 
ATOM   3376  N   LEU C 107     105.935 141.078 146.015  1.00 34.89           N0 
ATOM   3377  CA  LEU C 107     105.509 142.418 145.620  1.00 36.67           C0 
ATOM   3378  C   LEU C 107     104.323 142.373 144.662  1.00 39.11           C0 
ATOM   3379  O   LEU C 107     103.387 143.168 144.785  1.00 40.90           O0 
ATOM   3380  CB  LEU C 107     106.676 143.168 144.987  1.00 40.13           C0 
ATOM   3381  CG  LEU C 107     106.348 144.521 144.366  1.00 42.04           C0 
ATOM   3382  CD1 LEU C 107     105.953 145.512 145.435  1.00 41.92           C0 
ATOM   3383  CD2 LEU C 107     107.522 145.021 143.581  1.00 42.46           C0 
ATOM   3384  N   CYS C 108     104.349 141.457 143.695  1.00 37.81           N0 
ATOM   3385  CA  CYS C 108     103.242 141.332 142.753  1.00 35.20           C0 
ATOM   3386  C   CYS C 108     101.971 140.890 143.457  1.00 38.83           C0 
ATOM   3387  O   CYS C 108     100.868 141.258 143.046  1.00 41.07           O0 
ATOM   3388  CB  CYS C 108     103.602 140.349 141.643  1.00 31.59           C0 
ATOM   3389  SG  CYS C 108     104.811 140.954 140.483  1.00 42.32           S0 
ATOM   3390  N   GLU C 109     102.101 140.093 144.516  1.00 41.64           N0 
ATOM   3391  CA  GLU C 109     100.923 139.726 145.292  1.00 40.24           C0 
ATOM   3392  C   GLU C 109     100.365 140.928 146.046  1.00 40.78           C0 
ATOM   3393  O   GLU C 109      99.147 141.126 146.087  1.00 40.95           O0 
ATOM   3394  CB  GLU C 109     101.260 138.590 146.252  1.00 37.21           C0 
ATOM   3395  CG  GLU C 109     100.151 138.219 147.213  1.00 48.14           C0 
ATOM   3396  CD  GLU C 109      98.996 137.516 146.531  1.00 47.52           C0 
ATOM   3397  OE1 GLU C 109      99.242 136.771 145.565  1.00 47.45           O0 
ATOM   3398  OE2 GLU C 109      97.843 137.694 146.972  1.00 45.25           O1-
ATOM   3399  N   GLN C 110     101.235 141.746 146.646  1.00 42.36           N0 
ATOM   3400  CA  GLN C 110     100.748 142.948 147.321  1.00 42.90           C0 
ATOM   3401  C   GLN C 110     100.125 143.939 146.350  1.00 44.35           C0 
ATOM   3402  O   GLN C 110      99.159 144.622 146.702  1.00 46.51           O0 
ATOM   3403  CB  GLN C 110     101.864 143.643 148.100  1.00 46.13           C0 
ATOM   3404  CG  GLN C 110     102.813 142.736 148.840  1.00 48.67           C0 
ATOM   3405  CD  GLN C 110     104.009 143.486 149.392  1.00 53.19           C0 
ATOM   3406  OE1 GLN C 110     103.915 144.668 149.716  1.00 58.12           O0 
ATOM   3407  NE2 GLN C 110     105.140 142.800 149.508  1.00 49.28           N0 
ATOM   3408  N   LYS C 111     100.661 144.045 145.140  1.00 44.17           N0 
ATOM   3409  CA  LYS C 111     100.186 145.018 144.169  1.00 43.76           C0 
ATOM   3410  C   LYS C 111      99.075 144.470 143.291  1.00 43.98           C0 
ATOM   3411  O   LYS C 111      98.747 145.087 142.274  1.00 42.86           O0 
ATOM   3412  CB  LYS C 111     101.344 145.495 143.295  1.00 42.87           C0 
ATOM   3413  CG  LYS C 111     102.397 146.282 144.041  1.00 46.62           C0 
ATOM   3414  CD  LYS C 111     101.863 147.588 144.571  1.00 49.48           C0 
ATOM   3415  CE  LYS C 111     102.891 148.271 145.452  1.00 54.03           C0 
ATOM   3416  NZ  LYS C 111     102.379 149.543 146.029  1.00 58.87           N1+
ATOM   3417  N   LYS C 112      98.503 143.323 143.653  1.00 43.43           N0 
ATOM   3418  CA  LYS C 112      97.367 142.719 142.965  1.00 36.97           C0 
ATOM   3419  C   LYS C 112      97.695 142.334 141.529  1.00 36.89           C0 
ATOM   3420  O   LYS C 112      96.805 141.962 140.766  1.00 37.15           O0 
ATOM   3421  CB  LYS C 112      96.152 143.648 142.992  1.00 37.31           C0 
ATOM   3422  CG  LYS C 112      95.684 144.021 144.383  1.00 40.18           C0 
ATOM   3423  CD  LYS C 112      95.162 142.836 145.135  1.00 45.95           C0 
ATOM   3424  CE  LYS C 112      94.552 143.259 146.457  1.00 45.68           C0 
ATOM   3425  NZ  LYS C 112      95.582 143.742 147.410  1.00 45.87           N1+
ATOM   3426  N   ASP C 113      98.962 142.430 141.129  1.00 37.73           N0 
ATOM   3427  CA  ASP C 113      99.366 142.098 139.766  1.00 34.43           C0 
ATOM   3428  C   ASP C 113      99.571 140.591 139.697  1.00 33.14           C0 
ATOM   3429  O   ASP C 113     100.686 140.077 139.722  1.00 35.18           O0 
ATOM   3430  CB  ASP C 113     100.620 142.856 139.364  1.00 34.80           C0 
ATOM   3431  CG  ASP C 113     100.931 142.711 137.891  1.00 37.80           C0 
ATOM   3432  OD1 ASP C 113     100.193 142.000 137.183  1.00 37.65           O0 
ATOM   3433  OD2 ASP C 113     101.920 143.300 137.429  1.00 41.31           O1-
ATOM   3434  N   TYR C 114      98.457 139.878 139.588  1.00 30.87           N0 
ATOM   3435  CA  TYR C 114      98.497 138.428 139.669  1.00 28.85           C0 
ATOM   3436  C   TYR C 114      99.173 137.806 138.460  1.00 28.73           C0 
ATOM   3437  O   TYR C 114      99.902 136.825 138.610  1.00 33.71           O0 
ATOM   3438  CB  TYR C 114      97.082 137.893 139.864  1.00 29.87           C0 
ATOM   3439  CG  TYR C 114      96.486 138.388 141.154  1.00 30.91           C0 
ATOM   3440  CD1 TYR C 114      97.125 138.151 142.355  1.00 30.40           C0 
ATOM   3441  CD2 TYR C 114      95.316 139.119 141.173  1.00 27.58           C0 
ATOM   3442  CE1 TYR C 114      96.611 138.608 143.533  1.00 31.83           C0 
ATOM   3443  CE2 TYR C 114      94.792 139.580 142.355  1.00 28.04           C0 
ATOM   3444  CZ  TYR C 114      95.446 139.318 143.532  1.00 33.22           C0 
ATOM   3445  OH  TYR C 114      94.941 139.764 144.721  1.00 32.48           O0 
ATOM   3446  N   GLN C 115      99.005 138.385 137.274  1.00 27.57           N0 
ATOM   3447  CA  GLN C 115      99.548 137.760 136.072  1.00 28.69           C0 
ATOM   3448  C   GLN C 115     101.069 137.834 136.037  1.00 29.99           C0 
ATOM   3449  O   GLN C 115     101.740 136.868 135.644  1.00 31.64           O0 
ATOM   3450  CB  GLN C 115      98.933 138.403 134.837  1.00 28.99           C0 
ATOM   3451  CG  GLN C 115      99.396 137.774 133.570  1.00 30.03           C0 
ATOM   3452  CD  GLN C 115      98.945 136.355 133.528  1.00 37.04           C0 
ATOM   3453  OE1 GLN C 115      97.832 136.055 133.934  1.00 44.49           O0 
ATOM   3454  NE2 GLN C 115      99.802 135.463 133.053  1.00 37.32           N0 
ATOM   3455  N   THR C 116     101.633 138.965 136.449  1.00 28.33           N0 
ATOM   3456  CA  THR C 116     103.070 139.020 136.667  1.00 27.01           C0 
ATOM   3457  C   THR C 116     103.496 137.995 137.706  1.00 28.13           C0 
ATOM   3458  O   THR C 116     104.557 137.380 137.577  1.00 30.96           O0 
ATOM   3459  CB  THR C 116     103.480 140.425 137.090  1.00 28.20           C0 
ATOM   3460  OG1 THR C 116     102.895 141.372 136.197  1.00 32.42           O0 
ATOM   3461  CG2 THR C 116     104.961 140.575 137.025  1.00 27.83           C0 
ATOM   3462  N   ARG C 117     102.672 137.787 138.735  1.00 28.23           N0 
ATOM   3463  CA  ARG C 117     102.959 136.747 139.714  1.00 27.38           C0 
ATOM   3464  C   ARG C 117     103.108 135.378 139.064  1.00 28.62           C0 
ATOM   3465  O   ARG C 117     104.044 134.650 139.389  1.00 30.92           O0 
ATOM   3466  CB  ARG C 117     101.881 136.698 140.790  1.00 30.16           C0 
ATOM   3467  CG  ARG C 117     102.124 135.649 141.853  1.00 30.73           C0 
ATOM   3468  CD  ARG C 117     101.051 135.698 142.910  1.00 33.56           C0 
ATOM   3469  NE  ARG C 117     101.154 134.615 143.881  1.00 36.65           N0 
ATOM   3470  CZ  ARG C 117     101.884 134.629 144.984  1.00 36.71           C0 
ATOM   3471  NH1 ARG C 117     102.509 135.719 145.385  1.00 42.35           N1+
ATOM   3472  NH2 ARG C 117     101.951 133.531 145.726  1.00 29.23           N0 
ATOM   3473  N   GLU C 118     102.202 134.983 138.160  1.00 27.61           N0 
ATOM   3474  CA  GLU C 118     102.372 133.639 137.597  1.00 28.01           C0 
ATOM   3475  C   GLU C 118     103.509 133.575 136.589  1.00 30.39           C0 
ATOM   3476  O   GLU C 118     104.160 132.532 136.459  1.00 34.05           O0 
ATOM   3477  CB  GLU C 118     101.102 133.058 136.968  1.00 29.92           C0 
ATOM   3478  CG  GLU C 118     100.021 132.754 137.973  1.00 39.85           C0 
ATOM   3479  CD  GLU C 118      99.139 133.918 138.200  1.00 42.84           C0 
ATOM   3480  OE1 GLU C 118      99.301 134.882 137.446  1.00 42.52           O0 
ATOM   3481  OE2 GLU C 118      98.371 133.917 139.174  1.00 44.01           O1-
ATOM   3482  N   ILE C 119     103.777 134.663 135.869  1.00 29.94           N0 
ATOM   3483  CA  ILE C 119     104.964 134.673 135.015  1.00 27.40           C0 
ATOM   3484  C   ILE C 119     106.216 134.443 135.854  1.00 26.79           C0 
ATOM   3485  O   ILE C 119     107.063 133.596 135.535  1.00 27.05           O0 
ATOM   3486  CB  ILE C 119     105.038 135.984 134.215  1.00 30.42           C0 
ATOM   3487  CG1 ILE C 119     103.854 136.069 133.252  1.00 29.44           C0 
ATOM   3488  CG2 ILE C 119     106.363 136.097 133.469  1.00 27.74           C0 
ATOM   3489  CD1 ILE C 119     103.468 137.464 132.878  1.00 29.42           C0 
ATOM   3490  N   LEU C 120     106.328 135.158 136.970  1.00 25.62           N0 
ATOM   3491  CA  LEU C 120     107.493 135.002 137.826  1.00 25.80           C0 
ATOM   3492  C   LEU C 120     107.488 133.675 138.557  1.00 24.54           C0 
ATOM   3493  O   LEU C 120     108.550 133.178 138.922  1.00 27.53           O0 
ATOM   3494  CB  LEU C 120     107.562 136.133 138.833  1.00 26.68           C0 
ATOM   3495  CG  LEU C 120     107.604 137.494 138.181  1.00 24.50           C0 
ATOM   3496  CD1 LEU C 120     107.503 138.519 139.256  1.00 23.37           C0 
ATOM   3497  CD2 LEU C 120     108.863 137.630 137.362  1.00 23.91           C0 
ATOM   3498  N   GLU C 121     106.318 133.091 138.785  1.00 28.05           N0 
ATOM   3499  CA  GLU C 121     106.266 131.780 139.410  1.00 24.51           C0 
ATOM   3500  C   GLU C 121     106.768 130.710 138.461  1.00 24.76           C0 
ATOM   3501  O   GLU C 121     107.437 129.767 138.885  1.00 30.16           O0 
ATOM   3502  CB  GLU C 121     104.846 131.467 139.861  1.00 22.71           C0 
ATOM   3503  CG  GLU C 121     104.516 131.941 141.251  1.00 27.60           C0 
ATOM   3504  CD  GLU C 121     103.029 132.052 141.475  1.00 39.90           C0 
ATOM   3505  OE1 GLU C 121     102.259 131.519 140.651  1.00 39.97           O0 
ATOM   3506  OE2 GLU C 121     102.624 132.659 142.483  1.00 38.76           O1-
ATOM   3507  N   VAL C 122     106.464 130.840 137.172  1.00 25.07           N0 
ATOM   3508  CA  VAL C 122     107.043 129.932 136.188  1.00 25.18           C0 
ATOM   3509  C   VAL C 122     108.552 130.125 136.118  1.00 28.69           C0 
ATOM   3510  O   VAL C 122     109.317 129.156 136.026  1.00 31.41           O0 
ATOM   3511  CB  VAL C 122     106.370 130.134 134.819  1.00 27.98           C0 
ATOM   3512  CG1 VAL C 122     107.001 129.249 133.771  1.00 35.57           C0 
ATOM   3513  CG2 VAL C 122     104.899 129.829 134.913  1.00 24.97           C0 
ATOM   3514  N   LEU C 123     109.007 131.375 136.189  1.00 30.47           N0 
ATOM   3515  CA  LEU C 123     110.445 131.628 136.193  1.00 27.83           C0 
ATOM   3516  C   LEU C 123     111.117 131.019 137.419  1.00 29.23           C0 
ATOM   3517  O   LEU C 123     112.200 130.437 137.316  1.00 34.16           O0 
ATOM   3518  CB  LEU C 123     110.714 133.128 136.130  1.00 27.14           C0 
ATOM   3519  CG  LEU C 123     111.060 133.734 134.774  1.00 28.16           C0 
ATOM   3520  CD1 LEU C 123     109.988 133.442 133.757  1.00 31.24           C0 
ATOM   3521  CD2 LEU C 123     111.241 135.213 134.917  1.00 31.45           C0 
ATOM   3522  N   LEU C 124     110.489 131.145 138.588  1.00 28.15           N0 
ATOM   3523  CA  LEU C 124     111.047 130.597 139.818  1.00 28.59           C0 
ATOM   3524  C   LEU C 124     111.025 129.079 139.801  1.00 31.91           C0 
ATOM   3525  O   LEU C 124     111.941 128.430 140.314  1.00 36.77           O0 
ATOM   3526  CB  LEU C 124     110.262 131.119 141.017  1.00 27.72           C0 
ATOM   3527  CG  LEU C 124     110.640 130.600 142.401  1.00 28.68           C0 
ATOM   3528  CD1 LEU C 124     112.078 130.921 142.714  1.00 29.99           C0 
ATOM   3529  CD2 LEU C 124     109.724 131.158 143.453  1.00 25.94           C0 
ATOM   3530  N   ASP C 125     109.982 128.497 139.217  1.00 30.54           N0 
ATOM   3531  CA  ASP C 125     109.919 127.053 139.080  1.00 30.13           C0 
ATOM   3532  C   ASP C 125     111.043 126.545 138.192  1.00 35.00           C0 
ATOM   3533  O   ASP C 125     111.677 125.541 138.507  1.00 39.10           O0 
ATOM   3534  CB  ASP C 125     108.552 126.650 138.536  1.00 32.81           C0 
ATOM   3535  CG  ASP C 125     108.497 125.211 138.102  1.00 43.70           C0 
ATOM   3536  OD1 ASP C 125     108.990 124.342 138.845  1.00 48.70           O0 
ATOM   3537  OD2 ASP C 125     107.947 124.943 137.017  1.00 48.82           O1-
ATOM   3538  N   ASP C 126     111.328 127.239 137.087  1.00 35.83           N0 
ATOM   3539  CA  ASP C 126     112.491 126.860 136.286  1.00 38.23           C0 
ATOM   3540  C   ASP C 126     113.791 127.038 137.061  1.00 39.30           C0 
ATOM   3541  O   ASP C 126     114.640 126.146 137.064  1.00 41.88           O0 
ATOM   3542  CB  ASP C 126     112.540 127.655 134.987  1.00 41.43           C0 
ATOM   3543  CG  ASP C 126     111.443 127.273 134.035  1.00 51.71           C0 
ATOM   3544  OD1 ASP C 126     111.004 126.106 134.075  1.00 59.70           O0 
ATOM   3545  OD2 ASP C 126     111.031 128.131 133.230  1.00 47.45           O1-
ATOM   3546  N   THR C 127     113.960 128.177 137.730  1.00 38.10           N0 
ATOM   3547  CA  THR C 127     115.202 128.445 138.449  1.00 37.20           C0 
ATOM   3548  C   THR C 127     115.485 127.383 139.501  1.00 37.44           C0 
ATOM   3549  O   THR C 127     116.628 126.947 139.658  1.00 45.61           O0 
ATOM   3550  CB  THR C 127     115.140 129.827 139.091  1.00 37.72           C0 
ATOM   3551  OG1 THR C 127     114.983 130.812 138.068  1.00 41.17           O0 
ATOM   3552  CG2 THR C 127     116.405 130.122 139.854  1.00 37.03           C0 
ATOM   3553  N   GLU C 128     114.459 126.950 140.231  1.00 38.39           N0 
ATOM   3554  CA  GLU C 128     114.641 125.948 141.274  1.00 40.27           C0 
ATOM   3555  C   GLU C 128     114.691 124.537 140.702  1.00 38.53           C0 
ATOM   3556  O   GLU C 128     115.648 123.797 140.934  1.00 42.40           O0 
ATOM   3557  CB  GLU C 128     113.511 126.051 142.297  1.00 39.83           C0 
ATOM   3558  CG  GLU C 128     113.552 127.275 143.160  1.00 40.28           C0 
ATOM   3559  CD  GLU C 128     112.739 127.104 144.416  1.00 44.52           C0 
ATOM   3560  OE1 GLU C 128     112.303 125.971 144.683  1.00 49.92           O0 
ATOM   3561  OE2 GLU C 128     112.527 128.097 145.135  1.00 48.48           O1-
ATOM   3562  N   SER C 129     113.657 124.150 139.961  1.00 41.17           N0 
ATOM   3563  CA  SER C 129     113.448 122.770 139.559  1.00 42.00           C0 
ATOM   3564  C   SER C 129     114.176 122.413 138.276  1.00 41.20           C0 
ATOM   3565  O   SER C 129     114.007 121.299 137.773  1.00 49.19           O0 
ATOM   3566  CB  SER C 129     111.949 122.521 139.377  1.00 41.22           C0 
ATOM   3567  OG  SER C 129     111.250 122.675 140.599  1.00 44.68           O0 
ATOM   3568  N   ASP C 130     114.974 123.319 137.723  1.00 36.71           N0 
ATOM   3569  CA  ASP C 130     115.642 123.030 136.464  1.00 45.11           C0 
ATOM   3570  C   ASP C 130     117.154 123.127 136.564  1.00 47.15           C0 
ATOM   3571  O   ASP C 130     117.864 122.397 135.867  1.00 48.98           O0 
ATOM   3572  CB  ASP C 130     115.148 123.964 135.356  1.00 50.44           C0 
ATOM   3573  CG  ASP C 130     115.725 123.610 134.002  1.00 56.81           C0 
ATOM   3574  OD1 ASP C 130     116.011 122.417 133.768  1.00 52.65           O0 
ATOM   3575  OD2 ASP C 130     115.895 124.526 133.168  1.00 57.82           O1-
ATOM   3576  N   HIS C 131     117.674 124.011 137.405  1.00 41.59           N0 
ATOM   3577  CA  HIS C 131     119.107 124.213 137.321  1.00 41.91           C0 
ATOM   3578  C   HIS C 131     119.755 124.449 138.672  1.00 41.79           C0 
ATOM   3579  O   HIS C 131     120.913 124.089 138.854  1.00 43.56           O0 
ATOM   3580  CB  HIS C 131     119.405 125.369 136.369  1.00 42.45           C0 
ATOM   3581  CG  HIS C 131     120.862 125.604 136.141  1.00 44.73           C0 
ATOM   3582  ND1 HIS C 131     121.634 124.749 135.389  1.00 42.38           N0 
ATOM   3583  CD2 HIS C 131     121.677 126.613 136.519  1.00 48.31           C0 
ATOM   3584  CE1 HIS C 131     122.869 125.207 135.335  1.00 50.33           C0 
ATOM   3585  NE2 HIS C 131     122.923 126.337 136.013  1.00 51.98           N0 
ATOM   3586  N   MET C 132     119.041 125.020 139.636  1.00 37.30           N0 
ATOM   3587  CA  MET C 132     119.551 125.020 141.002  1.00 35.15           C0 
ATOM   3588  C   MET C 132     119.660 123.598 141.529  1.00 36.77           C0 
ATOM   3589  O   MET C 132     120.675 123.207 142.119  1.00 39.71           O0 
ATOM   3590  CB  MET C 132     118.643 125.857 141.897  1.00 37.22           C0 
ATOM   3591  CG  MET C 132     119.038 125.852 143.347  1.00 44.27           C0 
ATOM   3592  SD  MET C 132     117.809 126.663 144.371  1.00 61.50           S0 
ATOM   3593  CE  MET C 132     117.349 128.041 143.333  1.00 48.11           C0 
ATOM   3594  N   TYR C 133     118.614 122.805 141.307  1.00 35.86           N0 
ATOM   3595  CA  TYR C 133     118.622 121.397 141.676  1.00 38.15           C0 
ATOM   3596  C   TYR C 133     119.705 120.634 140.926  1.00 38.54           C0 
ATOM   3597  O   TYR C 133     120.422 119.821 141.519  1.00 41.55           O0 
ATOM   3598  CB  TYR C 133     117.233 120.820 141.413  1.00 41.77           C0 
ATOM   3599  CG  TYR C 133     117.032 119.369 141.759  1.00 45.77           C0 
ATOM   3600  CD1 TYR C 133     116.916 118.959 143.071  1.00 46.30           C0 
ATOM   3601  CD2 TYR C 133     116.878 118.423 140.764  1.00 46.74           C0 
ATOM   3602  CE1 TYR C 133     116.711 117.640 143.391  1.00 52.49           C0 
ATOM   3603  CE2 TYR C 133     116.669 117.099 141.069  1.00 55.66           C0 
ATOM   3604  CZ  TYR C 133     116.585 116.713 142.385  1.00 60.61           C0 
ATOM   3605  OH  TYR C 133     116.372 115.389 142.681  1.00 65.54           O0 
ATOM   3606  N   TRP C 134     119.857 120.906 139.630  1.00 33.43           N0 
ATOM   3607  CA  TRP C 134     120.901 120.254 138.849  1.00 33.65           C0 
ATOM   3608  C   TRP C 134     122.288 120.608 139.364  1.00 35.12           C0 
ATOM   3609  O   TRP C 134     123.157 119.740 139.458  1.00 35.06           O0 
ATOM   3610  CB  TRP C 134     120.769 120.632 137.380  1.00 35.13           C0 
ATOM   3611  CG  TRP C 134     121.737 119.922 136.503  1.00 34.53           C0 
ATOM   3612  CD1 TRP C 134     121.582 118.696 135.942  1.00 34.89           C0 
ATOM   3613  CD2 TRP C 134     123.022 120.392 136.091  1.00 36.89           C0 
ATOM   3614  NE1 TRP C 134     122.685 118.371 135.203  1.00 35.35           N0 
ATOM   3615  CE2 TRP C 134     123.586 119.398 135.279  1.00 36.90           C0 
ATOM   3616  CE3 TRP C 134     123.750 121.560 136.331  1.00 37.04           C0 
ATOM   3617  CZ2 TRP C 134     124.840 119.535 134.704  1.00 35.77           C0 
ATOM   3618  CZ3 TRP C 134     124.989 121.692 135.764  1.00 34.42           C0 
ATOM   3619  CH2 TRP C 134     125.524 120.688 134.958  1.00 34.99           C0 
ATOM   3620  N   LEU C 135     122.518 121.877 139.701  1.00 32.43           N0 
ATOM   3621  CA  LEU C 135     123.829 122.284 140.194  1.00 32.61           C0 
ATOM   3622  C   LEU C 135     124.133 121.654 141.540  1.00 34.39           C0 
ATOM   3623  O   LEU C 135     125.273 121.253 141.801  1.00 35.82           O0 
ATOM   3624  CB  LEU C 135     123.912 123.803 140.303  1.00 34.62           C0 
ATOM   3625  CG  LEU C 135     123.979 124.618 139.018  1.00 35.40           C0 
ATOM   3626  CD1 LEU C 135     123.498 126.018 139.303  1.00 34.77           C0 
ATOM   3627  CD2 LEU C 135     125.374 124.630 138.444  1.00 33.71           C0 
ATOM   3628  N   GLU C 136     123.136 121.573 142.419  1.00 31.33           N0 
ATOM   3629  CA  GLU C 136     123.355 120.910 143.698  1.00 31.03           C0 
ATOM   3630  C   GLU C 136     123.655 119.431 143.503  1.00 30.84           C0 
ATOM   3631  O   GLU C 136     124.520 118.870 144.185  1.00 32.89           O0 
ATOM   3632  CB  GLU C 136     122.144 121.111 144.601  1.00 36.35           C0 
ATOM   3633  CG  GLU C 136     122.006 122.527 145.103  1.00 36.43           C0 
ATOM   3634  CD  GLU C 136     120.666 122.794 145.740  1.00 43.54           C0 
ATOM   3635  OE1 GLU C 136     119.673 122.170 145.323  1.00 41.75           O0 
ATOM   3636  OE2 GLU C 136     120.605 123.632 146.661  1.00 51.94           O1-
ATOM   3637  N   LYS C 137     122.968 118.789 142.556  1.00 28.14           N0 
ATOM   3638  CA  LYS C 137     123.268 117.400 142.234  1.00 28.88           C0 
ATOM   3639  C   LYS C 137     124.690 117.250 141.714  1.00 32.40           C0 
ATOM   3640  O   LYS C 137     125.387 116.296 142.063  1.00 32.48           O0 
ATOM   3641  CB  LYS C 137     122.271 116.875 141.206  1.00 28.40           C0 
ATOM   3642  CG  LYS C 137     120.874 116.665 141.746  1.00 36.50           C0 
ATOM   3643  CD  LYS C 137     120.031 115.898 140.759  1.00 40.60           C0 
ATOM   3644  CE  LYS C 137     119.787 116.730 139.525  1.00 44.41           C0 
ATOM   3645  NZ  LYS C 137     118.876 116.080 138.557  1.00 49.42           N1+
ATOM   3646  N   GLN C 138     125.133 118.182 140.868  1.00 33.83           N0 
ATOM   3647  CA  GLN C 138     126.472 118.099 140.295  1.00 27.60           C0 
ATOM   3648  C   GLN C 138     127.537 118.259 141.363  1.00 26.89           C0 
ATOM   3649  O   GLN C 138     128.550 117.554 141.351  1.00 27.67           O0 
ATOM   3650  CB  GLN C 138     126.661 119.165 139.222  1.00 30.09           C0 
ATOM   3651  CG  GLN C 138     125.800 118.994 138.013  1.00 30.01           C0 
ATOM   3652  CD  GLN C 138     125.425 117.564 137.757  1.00 31.12           C0 
ATOM   3653  OE1 GLN C 138     126.236 116.775 137.292  1.00 35.16           O0 
ATOM   3654  NE2 GLN C 138     124.184 117.220 138.050  1.00 32.46           N0 
ATOM   3655  N   LEU C 139     127.334 119.191 142.286  1.00 26.68           N0 
ATOM   3656  CA  LEU C 139     128.312 119.380 143.346  1.00 27.46           C0 
ATOM   3657  C   LEU C 139     128.323 118.188 144.295  1.00 29.75           C0 
ATOM   3658  O   LEU C 139     129.387 117.766 144.764  1.00 32.05           O0 
ATOM   3659  CB  LEU C 139     128.022 120.692 144.072  1.00 32.07           C0 
ATOM   3660  CG  LEU C 139     128.173 121.904 143.134  1.00 31.34           C0 
ATOM   3661  CD1 LEU C 139     127.876 123.208 143.838  1.00 31.51           C0 
ATOM   3662  CD2 LEU C 139     129.561 121.953 142.514  1.00 28.98           C0 
ATOM   3663  N   GLY C 140     127.159 117.587 144.539  1.00 29.31           N0 
ATOM   3664  CA  GLY C 140     127.127 116.369 145.331  1.00 29.14           C0 
ATOM   3665  C   GLY C 140     127.806 115.200 144.643  1.00 30.61           C0 
ATOM   3666  O   GLY C 140     128.464 114.385 145.289  1.00 32.35           O0 
ATOM   3667  N   LEU C 141     127.663 115.104 143.321  1.00 28.57           N0 
ATOM   3668  CA  LEU C 141     128.366 114.062 142.582  1.00 26.53           C0 
ATOM   3669  C   LEU C 141     129.868 114.276 142.618  1.00 28.60           C0 
ATOM   3670  O   LEU C 141     130.628 113.318 142.762  1.00 30.18           O0 
ATOM   3671  CB  LEU C 141     127.883 113.996 141.137  1.00 25.76           C0 
ATOM   3672  CG  LEU C 141     126.515 113.373 140.903  1.00 22.44           C0 
ATOM   3673  CD1 LEU C 141     126.008 113.720 139.527  1.00 20.32           C0 
ATOM   3674  CD2 LEU C 141     126.587 111.880 141.093  1.00 22.98           C0 
ATOM   3675  N   ILE C 142     130.322 115.519 142.469  1.00 27.18           N0 
ATOM   3676  CA  ILE C 142     131.747 115.793 142.622  1.00 27.16           C0 
ATOM   3677  C   ILE C 142     132.217 115.344 143.995  1.00 29.59           C0 
ATOM   3678  O   ILE C 142     133.313 114.796 144.148  1.00 33.51           O0 
ATOM   3679  CB  ILE C 142     132.043 117.284 142.389  1.00 28.21           C0 
ATOM   3680  CG1 ILE C 142     131.881 117.635 140.920  1.00 29.24           C0 
ATOM   3681  CG2 ILE C 142     133.446 117.617 142.833  1.00 30.33           C0 
ATOM   3682  CD1 ILE C 142     131.801 119.102 140.654  1.00 25.51           C0 
ATOM   3683  N   ASP C 143     131.387 115.553 145.015  1.00 31.16           N0 
ATOM   3684  CA  ASP C 143     131.758 115.126 146.359  1.00 30.89           C0 
ATOM   3685  C   ASP C 143     131.783 113.606 146.489  1.00 30.31           C0 
ATOM   3686  O   ASP C 143     132.571 113.062 147.268  1.00 32.44           O0 
ATOM   3687  CB  ASP C 143     130.797 115.733 147.376  1.00 34.96           C0 
ATOM   3688  CG  ASP C 143     130.947 117.235 147.496  1.00 43.03           C0 
ATOM   3689  OD1 ASP C 143     131.568 117.851 146.605  1.00 38.55           O0 
ATOM   3690  OD2 ASP C 143     130.440 117.801 148.486  1.00 49.42           O1-
ATOM   3691  N   ARG C 144     130.928 112.903 145.747  1.00 30.79           N0 
ATOM   3692  CA  ARG C 144     130.834 111.454 145.910  1.00 28.18           C0 
ATOM   3693  C   ARG C 144     131.876 110.708 145.086  1.00 30.29           C0 
ATOM   3694  O   ARG C 144     132.626 109.894 145.631  1.00 35.53           O0 
ATOM   3695  CB  ARG C 144     129.426 110.966 145.562  1.00 27.20           C0 
ATOM   3696  CG  ARG C 144     128.411 111.464 146.547  1.00 30.64           C0 
ATOM   3697  CD  ARG C 144     126.999 111.002 146.297  1.00 31.20           C0 
ATOM   3698  NE  ARG C 144     126.128 111.653 147.268  1.00 34.01           N0 
ATOM   3699  CZ  ARG C 144     125.853 111.178 148.475  1.00 40.71           C0 
ATOM   3700  NH1 ARG C 144     126.284 109.991 148.867  1.00 40.96           N1+
ATOM   3701  NH2 ARG C 144     125.137 111.918 149.314  1.00 42.68           N0 
ATOM   3702  N   ILE C 145     131.943 110.959 143.779  1.00 29.82           N0 
ATOM   3703  CA  ILE C 145     132.847 110.212 142.910  1.00 28.54           C0 
ATOM   3704  C   ILE C 145     134.208 110.865 142.768  1.00 29.24           C0 
ATOM   3705  O   ILE C 145     135.141 110.212 142.279  1.00 31.57           O0 
ATOM   3706  CB  ILE C 145     132.249 109.995 141.508  1.00 26.14           C0 
ATOM   3707  CG1 ILE C 145     131.825 111.306 140.882  1.00 27.38           C0 
ATOM   3708  CG2 ILE C 145     131.034 109.138 141.611  1.00 27.54           C0 
ATOM   3709  CD1 ILE C 145     131.246 111.139 139.524  1.00 27.30           C0 
ATOM   3710  N   GLY C 146     134.357 112.117 143.164  1.00 29.17           N0 
ATOM   3711  CA  GLY C 146     135.583 112.846 142.932  1.00 27.22           C0 
ATOM   3712  C   GLY C 146     135.509 113.694 141.676  1.00 30.40           C0 
ATOM   3713  O   GLY C 146     134.654 113.512 140.814  1.00 33.96           O0 
ATOM   3714  N   LEU C 147     136.439 114.638 141.573  1.00 28.04           N0 
ATOM   3715  CA  LEU C 147     136.379 115.583 140.467  1.00 27.76           C0 
ATOM   3716  C   LEU C 147     136.838 114.946 139.162  1.00 29.63           C0 
ATOM   3717  O   LEU C 147     136.310 115.267 138.094  1.00 31.13           O0 
ATOM   3718  CB  LEU C 147     137.212 116.818 140.791  1.00 27.22           C0 
ATOM   3719  CG  LEU C 147     137.136 117.945 139.767  1.00 28.70           C0 
ATOM   3720  CD1 LEU C 147     135.703 118.375 139.526  1.00 27.77           C0 
ATOM   3721  CD2 LEU C 147     137.975 119.102 140.233  1.00 28.88           C0 
ATOM   3722  N   ALA C 148     137.809 114.034 139.225  1.00 29.05           N0 
ATOM   3723  CA  ALA C 148     138.316 113.415 138.006  1.00 24.41           C0 
ATOM   3724  C   ALA C 148     137.319 112.419 137.430  1.00 29.23           C0 
ATOM   3725  O   ALA C 148     137.183 112.308 136.209  1.00 31.04           O0 
ATOM   3726  CB  ALA C 148     139.659 112.745 138.277  1.00 22.48           C0 
ATOM   3727  N   ASN C 149     136.614 111.679 138.289  1.00 29.24           N0 
ATOM   3728  CA  ASN C 149     135.523 110.844 137.795  1.00 26.39           C0 
ATOM   3729  C   ASN C 149     134.362 111.690 137.309  1.00 25.97           C0 
ATOM   3730  O   ASN C 149     133.704 111.338 136.327  1.00 27.97           O0 
ATOM   3731  CB  ASN C 149     135.029 109.879 138.869  1.00 26.70           C0 
ATOM   3732  CG  ASN C 149     136.059 108.883 139.281  1.00 27.17           C0 
ATOM   3733  OD1 ASN C 149     136.464 108.040 138.497  1.00 37.33           O0 
ATOM   3734  ND2 ASN C 149     136.477 108.953 140.530  1.00 29.80           N0 
ATOM   3735  N   TYR C 150     134.073 112.795 137.997  1.00 23.98           N0 
ATOM   3736  CA  TYR C 150     132.948 113.624 137.591  1.00 27.27           C0 
ATOM   3737  C   TYR C 150     133.202 114.237 136.227  1.00 25.91           C0 
ATOM   3738  O   TYR C 150     132.321 114.241 135.364  1.00 26.19           O0 
ATOM   3739  CB  TYR C 150     132.676 114.722 138.618  1.00 27.94           C0 
ATOM   3740  CG  TYR C 150     131.654 115.709 138.116  1.00 27.23           C0 
ATOM   3741  CD1 TYR C 150     130.307 115.403 138.150  1.00 26.23           C0 
ATOM   3742  CD2 TYR C 150     132.033 116.925 137.569  1.00 25.89           C0 
ATOM   3743  CE1 TYR C 150     129.376 116.276 137.675  1.00 24.93           C0 
ATOM   3744  CE2 TYR C 150     131.102 117.801 137.090  1.00 27.67           C0 
ATOM   3745  CZ  TYR C 150     129.776 117.473 137.147  1.00 26.83           C0 
ATOM   3746  OH  TYR C 150     128.837 118.346 136.673  1.00 29.62           O0 
ATOM   3747  N   LEU C 151     134.406 114.760 136.016  1.00 29.62           N0 
ATOM   3748  CA  LEU C 151     134.742 115.371 134.741  1.00 27.16           C0 
ATOM   3749  C   LEU C 151     134.818 114.347 133.625  1.00 25.60           C0 
ATOM   3750  O   LEU C 151     134.580 114.689 132.466  1.00 30.28           O0 
ATOM   3751  CB  LEU C 151     136.060 116.127 134.872  1.00 28.23           C0 
ATOM   3752  CG  LEU C 151     135.991 117.413 135.687  1.00 28.52           C0 
ATOM   3753  CD1 LEU C 151     137.284 118.172 135.601  1.00 27.93           C0 
ATOM   3754  CD2 LEU C 151     134.849 118.260 135.196  1.00 27.32           C0 
ATOM   3755  N   GLN C 152     135.135 113.096 133.950  1.00 23.47           N0 
ATOM   3756  CA  GLN C 152     135.165 112.045 132.943  1.00 23.61           C0 
ATOM   3757  C   GLN C 152     133.780 111.765 132.383  1.00 26.66           C0 
ATOM   3758  O   GLN C 152     133.640 111.400 131.212  1.00 29.83           O0 
ATOM   3759  CB  GLN C 152     135.754 110.777 133.539  1.00 20.13           C0 
ATOM   3760  CG  GLN C 152     135.982 109.718 132.523  1.00 18.78           C0 
ATOM   3761  CD  GLN C 152     136.451 108.445 133.126  1.00 15.90           C0 
ATOM   3762  OE1 GLN C 152     136.412 108.275 134.332  1.00 22.15           O0 
ATOM   3763  NE2 GLN C 152     136.904 107.532 132.293  1.00 17.14           N0 
ATOM   3764  N   THR C 153     132.746 111.910 133.206  1.00 26.27           N0 
ATOM   3765  CA  THR C 153     131.382 111.698 132.747  1.00 25.71           C0 
ATOM   3766  C   THR C 153     130.878 112.837 131.881  1.00 30.57           C0 
ATOM   3767  O   THR C 153     129.884 112.665 131.172  1.00 33.89           O0 
ATOM   3768  CB  THR C 153     130.446 111.529 133.937  1.00 24.15           C0 
ATOM   3769  OG1 THR C 153     130.472 112.716 134.732  1.00 25.17           O0 
ATOM   3770  CG2 THR C 153     130.891 110.387 134.783  1.00 25.71           C0 
ATOM   3771  N   LYS C 154     131.546 113.982 131.915  1.00 28.68           N0 
ATOM   3772  CA  LYS C 154     131.090 115.188 131.248  1.00 26.64           C0 
ATOM   3773  C   LYS C 154     131.693 115.364 129.868  1.00 29.87           C0 
ATOM   3774  O   LYS C 154     131.401 116.359 129.204  1.00 35.16           O0 
ATOM   3775  CB  LYS C 154     131.406 116.408 132.110  1.00 29.40           C0 
ATOM   3776  CG  LYS C 154     130.767 116.401 133.489  1.00 28.05           C0 
ATOM   3777  CD  LYS C 154     129.266 116.615 133.458  1.00 29.72           C0 
ATOM   3778  CE  LYS C 154     128.478 115.337 133.473  1.00 32.87           C0 
ATOM   3779  NZ  LYS C 154     127.036 115.646 133.555  1.00 30.67           N1+
ATOM   3780  N   MET C 155     132.530 114.437 129.425  1.00 32.17           N0 
ATOM   3781  CA  MET C 155     133.152 114.543 128.119  1.00 31.04           C0 
ATOM   3782  C   MET C 155     132.213 114.089 127.015  1.00 37.22           C0 
ATOM   3783  O   MET C 155     131.383 113.203 127.183  1.00 40.91           O0 
ATOM   3784  CB  MET C 155     134.438 113.729 128.073  1.00 26.56           C0 
ATOM   3785  CG  MET C 155     135.416 114.084 129.159  1.00 30.53           C0 
ATOM   3786  SD  MET C 155     136.651 112.808 129.385  1.00 42.46           S0 
ATOM   3787  CE  MET C 155     136.739 112.154 127.730  1.00 40.63           C0 
ATOM   3788  OXT MET C 155     132.266 114.600 125.905  1.00 36.64           O1-
TER    3789      MET C 155                                                      
ATOM   3790  N   MET D   1     145.749 127.309 120.099  1.00 45.34           N0 
ATOM   3791  CA  MET D   1     146.967 128.033 119.775  1.00 51.34           C0 
ATOM   3792  C   MET D   1     147.021 129.362 120.503  1.00 51.50           C0 
ATOM   3793  O   MET D   1     146.029 129.815 121.049  1.00 48.52           O0 
ATOM   3794  CB  MET D   1     147.073 128.264 118.271  1.00 49.21           C0 
ATOM   3795  CG  MET D   1     145.985 129.157 117.720  1.00 52.04           C0 
ATOM   3796  SD  MET D   1     146.141 129.460 115.953  1.00 73.31           S0 
ATOM   3797  CE  MET D   1     147.549 130.562 115.938  1.00 53.88           C0 
ATOM   3798  N   LYS D   2     148.193 129.986 120.506  1.00 52.96           N0 
ATOM   3799  CA  LYS D   2     148.366 131.287 121.137  1.00 53.21           C0 
ATOM   3800  C   LYS D   2     148.156 132.377 120.096  1.00 53.89           C0 
ATOM   3801  O   LYS D   2     149.015 132.609 119.242  1.00 52.99           O0 
ATOM   3802  CB  LYS D   2     149.750 131.394 121.766  1.00 55.90           C0 
ATOM   3803  CG  LYS D   2     149.992 132.699 122.490  1.00 60.62           C0 
ATOM   3804  CD  LYS D   2     151.339 132.698 123.185  1.00 66.84           C0 
ATOM   3805  CE  LYS D   2     151.652 134.057 123.784  1.00 76.24           C0 
ATOM   3806  NZ  LYS D   2     150.720 134.404 124.889  1.00 75.93           N1+
ATOM   3807  N   GLY D   3     147.012 133.045 120.162  1.00 51.33           N0 
ATOM   3808  CA  GLY D   3     146.708 134.110 119.236  1.00 49.01           C0 
ATOM   3809  C   GLY D   3     147.468 135.381 119.546  1.00 51.73           C0 
ATOM   3810  O   GLY D   3     147.976 135.586 120.645  1.00 52.12           O0 
ATOM   3811  N   ASP D   4     147.558 136.238 118.536  1.00 51.39           N0 
ATOM   3812  CA  ASP D   4     148.178 137.541 118.714  1.00 48.29           C0 
ATOM   3813  C   ASP D   4     147.361 138.372 119.693  1.00 51.52           C0 
ATOM   3814  O   ASP D   4     146.132 138.307 119.712  1.00 51.31           O0 
ATOM   3815  CB  ASP D   4     148.304 138.258 117.372  1.00 48.24           C0 
ATOM   3816  CG  ASP D   4     149.077 139.553 117.472  1.00 53.34           C0 
ATOM   3817  OD1 ASP D   4     150.314 139.502 117.610  1.00 52.55           O0 
ATOM   3818  OD2 ASP D   4     148.452 140.627 117.401  1.00 54.37           O1-
ATOM   3819  N   LYS D   5     148.056 139.139 120.529  1.00 51.39           N0 
ATOM   3820  CA  LYS D   5     147.380 139.901 121.573  1.00 51.00           C0 
ATOM   3821  C   LYS D   5     146.455 140.960 120.977  1.00 50.39           C0 
ATOM   3822  O   LYS D   5     145.326 141.152 121.451  1.00 46.89           O0 
ATOM   3823  CB  LYS D   5     148.434 140.516 122.496  1.00 51.75           C0 
ATOM   3824  CG  LYS D   5     147.915 141.183 123.755  1.00 58.58           C0 
ATOM   3825  CD  LYS D   5     147.667 142.670 123.575  1.00 62.13           C0 
ATOM   3826  CE  LYS D   5     147.230 143.306 124.884  1.00 62.81           C0 
ATOM   3827  NZ  LYS D   5     146.942 144.755 124.726  1.00 65.04           N1+
ATOM   3828  N   ASP D   6     146.908 141.642 119.922  1.00 51.55           N0 
ATOM   3829  CA  ASP D   6     146.071 142.638 119.262  1.00 51.00           C0 
ATOM   3830  C   ASP D   6     144.869 141.997 118.589  1.00 45.38           C0 
ATOM   3831  O   ASP D   6     143.783 142.586 118.549  1.00 48.66           O0 
ATOM   3832  CB  ASP D   6     146.887 143.423 118.240  1.00 50.47           C0 
ATOM   3833  CG  ASP D   6     147.914 144.318 118.882  1.00 58.46           C0 
ATOM   3834  OD1 ASP D   6     147.680 144.775 120.018  1.00 61.83           O0 
ATOM   3835  OD2 ASP D   6     148.953 144.580 118.246  1.00 58.76           O1-
ATOM   3836  N   VAL D   7     145.040 140.791 118.053  1.00 39.38           N0 
ATOM   3837  CA  VAL D   7     143.927 140.117 117.399  1.00 37.16           C0 
ATOM   3838  C   VAL D   7     142.869 139.736 118.421  1.00 40.70           C0 
ATOM   3839  O   VAL D   7     141.668 139.842 118.158  1.00 39.31           O0 
ATOM   3840  CB  VAL D   7     144.429 138.898 116.606  1.00 42.37           C0 
ATOM   3841  CG1 VAL D   7     143.296 137.942 116.319  1.00 34.40           C0 
ATOM   3842  CG2 VAL D   7     145.078 139.348 115.315  1.00 44.18           C0 
ATOM   3843  N   ILE D   8     143.290 139.333 119.620  1.00 43.51           N0 
ATOM   3844  CA  ILE D   8     142.326 139.007 120.665  1.00 40.51           C0 
ATOM   3845  C   ILE D   8     141.630 140.263 121.170  1.00 41.25           C0 
ATOM   3846  O   ILE D   8     140.423 140.247 121.429  1.00 41.14           O0 
ATOM   3847  CB  ILE D   8     143.001 138.228 121.807  1.00 42.04           C0 
ATOM   3848  CG1 ILE D   8     143.629 136.946 121.273  1.00 40.28           C0 
ATOM   3849  CG2 ILE D   8     142.001 137.896 122.895  1.00 40.13           C0 
ATOM   3850  CD1 ILE D   8     144.703 136.390 122.156  1.00 43.53           C0 
ATOM   3851  N   ASP D   9     142.361 141.372 121.313  1.00 42.52           N0 
ATOM   3852  CA  ASP D   9     141.696 142.616 121.701  1.00 42.51           C0 
ATOM   3853  C   ASP D   9     140.651 143.031 120.676  1.00 41.48           C0 
ATOM   3854  O   ASP D   9     139.539 143.441 121.035  1.00 46.03           O0 
ATOM   3855  CB  ASP D   9     142.707 143.744 121.890  1.00 49.39           C0 
ATOM   3856  CG  ASP D   9     143.789 143.403 122.879  1.00 57.75           C0 
ATOM   3857  OD1 ASP D   9     143.563 142.522 123.731  1.00 60.44           O0 
ATOM   3858  OD2 ASP D   9     144.856 144.046 122.827  1.00 58.47           O1-
ATOM   3859  N   ALA D  10     140.991 142.943 119.394  1.00 38.34           N0 
ATOM   3860  CA  ALA D  10     140.048 143.337 118.359  1.00 34.25           C0 
ATOM   3861  C   ALA D  10     138.863 142.384 118.301  1.00 36.10           C0 
ATOM   3862  O   ALA D  10     137.726 142.810 118.075  1.00 36.79           O0 
ATOM   3863  CB  ALA D  10     140.768 143.410 117.019  1.00 35.21           C0 
ATOM   3864  N   LEU D  11     139.104 141.094 118.527  1.00 37.03           N0 
ATOM   3865  CA  LEU D  11     138.011 140.133 118.580  1.00 35.34           C0 
ATOM   3866  C   LEU D  11     137.095 140.415 119.760  1.00 32.64           C0 
ATOM   3867  O   LEU D  11     135.879 140.223 119.675  1.00 30.96           O0 
ATOM   3868  CB  LEU D  11     138.574 138.721 118.678  1.00 33.95           C0 
ATOM   3869  CG  LEU D  11     139.020 138.044 117.391  1.00 29.53           C0 
ATOM   3870  CD1 LEU D  11     139.411 136.623 117.693  1.00 25.14           C0 
ATOM   3871  CD2 LEU D  11     137.946 138.096 116.350  1.00 28.12           C0 
ATOM   3872  N   ASN D  12     137.659 140.896 120.866  1.00 33.53           N0 
ATOM   3873  CA  ASN D  12     136.848 141.204 122.037  1.00 33.24           C0 
ATOM   3874  C   ASN D  12     136.014 142.458 121.817  1.00 34.59           C0 
ATOM   3875  O   ASN D  12     134.877 142.546 122.292  1.00 34.90           O0 
ATOM   3876  CB  ASN D  12     137.744 141.362 123.262  1.00 32.58           C0 
ATOM   3877  CG  ASN D  12     137.827 140.101 124.083  1.00 30.55           C0 
ATOM   3878  OD1 ASN D  12     136.826 139.435 124.312  1.00 33.02           O0 
ATOM   3879  ND2 ASN D  12     139.023 139.768 124.534  1.00 30.10           N0 
ATOM   3880  N   ARG D  13     136.562 143.443 121.105  1.00 36.33           N0 
ATOM   3881  CA  ARG D  13     135.761 144.607 120.734  1.00 35.28           C0 
ATOM   3882  C   ARG D  13     134.636 144.227 119.778  1.00 34.76           C0 
ATOM   3883  O   ARG D  13     133.505 144.713 119.909  1.00 38.49           O0 
ATOM   3884  CB  ARG D  13     136.655 145.691 120.144  1.00 37.24           C0 
ATOM   3885  CG  ARG D  13     137.571 146.300 121.180  1.00 39.08           C0 
ATOM   3886  CD  ARG D  13     138.417 147.430 120.635  1.00 41.70           C0 
ATOM   3887  NE  ARG D  13     139.430 146.954 119.704  1.00 44.47           N0 
ATOM   3888  CZ  ARG D  13     139.449 147.225 118.407  1.00 48.35           C0 
ATOM   3889  NH1 ARG D  13     138.512 147.968 117.843  1.00 49.01           N1+
ATOM   3890  NH2 ARG D  13     140.432 146.737 117.658  1.00 44.55           N0 
ATOM   3891  N   LEU D  14     134.918 143.347 118.822  1.00 32.39           N0 
ATOM   3892  CA  LEU D  14     133.855 142.834 117.967  1.00 31.83           C0 
ATOM   3893  C   LEU D  14     132.807 142.083 118.771  1.00 34.46           C0 
ATOM   3894  O   LEU D  14     131.619 142.120 118.441  1.00 35.38           O0 
ATOM   3895  CB  LEU D  14     134.446 141.934 116.893  1.00 32.96           C0 
ATOM   3896  CG  LEU D  14     135.295 142.684 115.889  1.00 36.03           C0 
ATOM   3897  CD1 LEU D  14     136.040 141.689 115.088  1.00 35.38           C0 
ATOM   3898  CD2 LEU D  14     134.387 143.473 115.000  1.00 32.89           C0 
ATOM   3899  N   LEU D  15     133.230 141.391 119.827  1.00 32.83           N0 
ATOM   3900  CA  LEU D  15     132.288 140.673 120.676  1.00 30.01           C0 
ATOM   3901  C   LEU D  15     131.380 141.630 121.432  1.00 33.42           C0 
ATOM   3902  O   LEU D  15     130.170 141.405 121.527  1.00 34.66           O0 
ATOM   3903  CB  LEU D  15     133.051 139.784 121.652  1.00 28.05           C0 
ATOM   3904  CG  LEU D  15     132.208 138.958 122.609  1.00 27.55           C0 
ATOM   3905  CD1 LEU D  15     131.278 138.055 121.833  1.00 25.95           C0 
ATOM   3906  CD2 LEU D  15     133.112 138.182 123.520  1.00 29.19           C0 
ATOM   3907  N   THR D  16     131.956 142.684 122.010  1.00 35.09           N0 
ATOM   3908  CA  THR D  16     131.143 143.726 122.632  1.00 33.92           C0 
ATOM   3909  C   THR D  16     130.128 144.285 121.648  1.00 37.74           C0 
ATOM   3910  O   THR D  16     128.954 144.478 121.992  1.00 41.80           O0 
ATOM   3911  CB  THR D  16     132.035 144.847 123.160  1.00 38.29           C0 
ATOM   3912  OG1 THR D  16     133.051 144.298 124.001  1.00 43.99           O0 
ATOM   3913  CG2 THR D  16     131.227 145.855 123.943  1.00 40.36           C0 
ATOM   3914  N   GLY D  17     130.563 144.546 120.416  1.00 38.62           N0 
ATOM   3915  CA  GLY D  17     129.644 145.031 119.403  1.00 35.90           C0 
ATOM   3916  C   GLY D  17     128.515 144.062 119.108  1.00 35.56           C0 
ATOM   3917  O   GLY D  17     127.356 144.463 119.004  1.00 36.60           O0 
ATOM   3918  N   GLU D  18     128.836 142.777 118.963  1.00 37.93           N0 
ATOM   3919  CA  GLU D  18     127.808 141.792 118.643  1.00 37.08           C0 
ATOM   3920  C   GLU D  18     126.824 141.635 119.791  1.00 36.12           C0 
ATOM   3921  O   GLU D  18     125.626 141.436 119.571  1.00 38.32           O0 
ATOM   3922  CB  GLU D  18     128.446 140.446 118.314  1.00 35.42           C0 
ATOM   3923  CG  GLU D  18     129.263 140.441 117.045  1.00 39.05           C0 
ATOM   3924  CD  GLU D  18     128.446 140.622 115.790  1.00 47.67           C0 
ATOM   3925  OE1 GLU D  18     127.289 140.173 115.756  1.00 47.83           O0 
ATOM   3926  OE2 GLU D  18     128.969 141.225 114.832  1.00 46.58           O1-
ATOM   3927  N   LEU D  19     127.308 141.734 121.025  1.00 35.10           N0 
ATOM   3928  CA  LEU D  19     126.427 141.573 122.173  1.00 34.23           C0 
ATOM   3929  C   LEU D  19     125.502 142.771 122.323  1.00 36.81           C0 
ATOM   3930  O   LEU D  19     124.311 142.618 122.631  1.00 37.29           O0 
ATOM   3931  CB  LEU D  19     127.264 141.364 123.429  1.00 32.65           C0 
ATOM   3932  CG  LEU D  19     127.945 140.001 123.512  1.00 31.81           C0 
ATOM   3933  CD1 LEU D  19     128.903 139.957 124.671  1.00 31.82           C0 
ATOM   3934  CD2 LEU D  19     126.939 138.890 123.608  1.00 30.46           C0 
ATOM   3935  N   SER D  20     126.026 143.976 122.091  1.00 36.69           N0 
ATOM   3936  CA  SER D  20     125.174 145.159 122.089  1.00 34.51           C0 
ATOM   3937  C   SER D  20     124.144 145.098 120.967  1.00 35.43           C0 
ATOM   3938  O   SER D  20     122.989 145.495 121.155  1.00 41.34           O0 
ATOM   3939  CB  SER D  20     126.027 146.414 121.965  1.00 37.90           C0 
ATOM   3940  OG  SER D  20     126.868 146.560 123.088  1.00 43.48           O0 
ATOM   3941  N   ALA D  21     124.549 144.617 119.789  1.00 36.34           N0 
ATOM   3942  CA  ALA D  21     123.605 144.407 118.698  1.00 35.12           C0 
ATOM   3943  C   ALA D  21     122.500 143.456 119.105  1.00 35.56           C0 
ATOM   3944  O   ALA D  21     121.330 143.679 118.790  1.00 37.69           O0 
ATOM   3945  CB  ALA D  21     124.327 143.858 117.472  1.00 42.28           C0 
ATOM   3946  N   MET D  22     122.863 142.364 119.771  1.00 36.31           N0 
ATOM   3947  CA  MET D  22     121.873 141.412 120.250  1.00 38.01           C0 
ATOM   3948  C   MET D  22     120.859 142.077 121.166  1.00 39.22           C0 
ATOM   3949  O   MET D  22     119.650 141.898 120.998  1.00 35.84           O0 
ATOM   3950  CB  MET D  22     122.572 140.272 120.975  1.00 39.05           C0 
ATOM   3951  CG  MET D  22     121.642 139.221 121.488  1.00 44.34           C0 
ATOM   3952  SD  MET D  22     122.586 137.951 122.315  1.00 71.00           S0 
ATOM   3953  CE  MET D  22     123.095 138.826 123.792  1.00 49.73           C0 
ATOM   3954  N   ASP D  23     121.334 142.846 122.145  1.00 39.46           N0 
ATOM   3955  CA  ASP D  23     120.413 143.515 123.062  1.00 33.92           C0 
ATOM   3956  C   ASP D  23     119.496 144.487 122.332  1.00 34.63           C0 
ATOM   3957  O   ASP D  23     118.284 144.530 122.588  1.00 36.84           O0 
ATOM   3958  CB  ASP D  23     121.187 144.246 124.149  1.00 36.30           C0 
ATOM   3959  CG  ASP D  23     121.744 143.315 125.180  1.00 50.53           C0 
ATOM   3960  OD1 ASP D  23     121.178 142.220 125.362  1.00 47.50           O0 
ATOM   3961  OD2 ASP D  23     122.748 143.684 125.816  1.00 57.49           O1-
ATOM   3962  N   GLN D  24     120.059 145.292 121.429  1.00 36.35           N0 
ATOM   3963  CA  GLN D  24     119.257 146.293 120.736  1.00 32.70           C0 
ATOM   3964  C   GLN D  24     118.220 145.642 119.832  1.00 32.02           C0 
ATOM   3965  O   GLN D  24     117.059 146.058 119.810  1.00 33.78           O0 
ATOM   3966  CB  GLN D  24     120.162 147.228 119.941  1.00 32.39           C0 
ATOM   3967  CG  GLN D  24     119.452 148.464 119.454  1.00 37.43           C0 
ATOM   3968  CD  GLN D  24     120.349 149.393 118.684  1.00 36.32           C0 
ATOM   3969  OE1 GLN D  24     121.291 149.958 119.227  1.00 39.33           O0 
ATOM   3970  NE2 GLN D  24     120.065 149.552 117.405  1.00 33.87           N0 
ATOM   3971  N   TYR D  25     118.613 144.606 119.093  1.00 33.62           N0 
ATOM   3972  CA  TYR D  25     117.669 143.906 118.231  1.00 34.01           C0 
ATOM   3973  C   TYR D  25     116.607 143.200 119.053  1.00 35.89           C0 
ATOM   3974  O   TYR D  25     115.456 143.100 118.632  1.00 37.67           O0 
ATOM   3975  CB  TYR D  25     118.411 142.900 117.361  1.00 35.36           C0 
ATOM   3976  CG  TYR D  25     119.312 143.532 116.345  1.00 37.82           C0 
ATOM   3977  CD1 TYR D  25     119.182 144.864 116.017  1.00 41.27           C0 
ATOM   3978  CD2 TYR D  25     120.321 142.810 115.744  1.00 37.71           C0 
ATOM   3979  CE1 TYR D  25     120.013 145.450 115.109  1.00 43.95           C0 
ATOM   3980  CE2 TYR D  25     121.154 143.390 114.832  1.00 40.93           C0 
ATOM   3981  CZ  TYR D  25     120.994 144.711 114.519  1.00 44.14           C0 
ATOM   3982  OH  TYR D  25     121.820 145.308 113.610  1.00 46.06           O0 
ATOM   3983  N   PHE D  26     116.972 142.727 120.239  1.00 33.96           N0 
ATOM   3984  CA  PHE D  26     116.025 142.063 121.124  1.00 32.51           C0 
ATOM   3985  C   PHE D  26     114.940 143.031 121.586  1.00 31.12           C0 
ATOM   3986  O   PHE D  26     113.738 142.775 121.414  1.00 33.40           O0 
ATOM   3987  CB  PHE D  26     116.829 141.474 122.287  1.00 33.55           C0 
ATOM   3988  CG  PHE D  26     116.021 140.907 123.403  1.00 36.45           C0 
ATOM   3989  CD1 PHE D  26     115.305 139.739 123.240  1.00 35.48           C0 
ATOM   3990  CD2 PHE D  26     116.051 141.501 124.652  1.00 35.00           C0 
ATOM   3991  CE1 PHE D  26     114.591 139.207 124.289  1.00 34.50           C0 
ATOM   3992  CE2 PHE D  26     115.341 140.972 125.699  1.00 33.62           C0 
ATOM   3993  CZ  PHE D  26     114.610 139.827 125.518  1.00 35.27           C0 
ATOM   3994  N   VAL D  27     115.347 144.178 122.130  1.00 30.64           N0 
ATOM   3995  CA  VAL D  27     114.355 145.124 122.626  1.00 29.95           C0 
ATOM   3996  C   VAL D  27     113.561 145.726 121.471  1.00 31.89           C0 
ATOM   3997  O   VAL D  27     112.366 145.989 121.608  1.00 35.30           O0 
ATOM   3998  CB  VAL D  27     115.013 146.205 123.506  1.00 32.13           C0 
ATOM   3999  CG1 VAL D  27     116.068 146.947 122.749  1.00 36.17           C0 
ATOM   4000  CG2 VAL D  27     113.980 147.160 124.064  1.00 24.55           C0 
ATOM   4001  N   HIS D  28     114.187 145.911 120.305  1.00 32.42           N0 
ATOM   4002  CA  HIS D  28     113.451 146.440 119.159  1.00 32.25           C0 
ATOM   4003  C   HIS D  28     112.440 145.441 118.623  1.00 30.14           C0 
ATOM   4004  O   HIS D  28     111.324 145.824 118.266  1.00 32.98           O0 
ATOM   4005  CB  HIS D  28     114.408 146.865 118.052  1.00 34.79           C0 
ATOM   4006  CG  HIS D  28     115.022 148.211 118.267  1.00 38.28           C0 
ATOM   4007  ND1 HIS D  28     115.991 148.726 117.438  1.00 37.92           N0 
ATOM   4008  CD2 HIS D  28     114.783 149.160 119.199  1.00 40.36           C0 
ATOM   4009  CE1 HIS D  28     116.335 149.928 117.860  1.00 40.79           C0 
ATOM   4010  NE2 HIS D  28     115.616 150.216 118.927  1.00 43.00           N0 
ATOM   4011  N   ALA D  29     112.809 144.165 118.536  1.00 31.92           N0 
ATOM   4012  CA  ALA D  29     111.848 143.159 118.114  1.00 30.22           C0 
ATOM   4013  C   ALA D  29     110.659 143.129 119.052  1.00 33.20           C0 
ATOM   4014  O   ALA D  29     109.509 143.026 118.612  1.00 34.68           O0 
ATOM   4015  CB  ALA D  29     112.513 141.789 118.053  1.00 30.57           C0 
ATOM   4016  N   HIS D  30     110.906 143.254 120.351  1.00 35.03           N0 
ATOM   4017  CA  HIS D  30     109.782 143.183 121.271  1.00 32.01           C0 
ATOM   4018  C   HIS D  30     108.963 144.466 121.267  1.00 29.66           C0 
ATOM   4019  O   HIS D  30     107.755 144.425 121.513  1.00 33.65           O0 
ATOM   4020  CB  HIS D  30     110.286 142.833 122.659  1.00 27.71           C0 
ATOM   4021  CG  HIS D  30     110.681 141.400 122.789  1.00 28.54           C0 
ATOM   4022  ND1 HIS D  30     109.882 140.371 122.348  1.00 32.76           N0 
ATOM   4023  CD2 HIS D  30     111.811 140.825 123.257  1.00 30.36           C0 
ATOM   4024  CE1 HIS D  30     110.489 139.221 122.566  1.00 32.09           C0 
ATOM   4025  NE2 HIS D  30     111.662 139.469 123.115  1.00 33.37           N0 
ATOM   4026  N   MET D  31     109.582 145.607 120.968  1.00 28.27           N0 
ATOM   4027  CA  MET D  31     108.811 146.831 120.786  1.00 26.31           C0 
ATOM   4028  C   MET D  31     107.965 146.759 119.524  1.00 27.72           C0 
ATOM   4029  O   MET D  31     106.891 147.360 119.454  1.00 29.52           O0 
ATOM   4030  CB  MET D  31     109.740 148.039 120.731  1.00 27.86           C0 
ATOM   4031  CG  MET D  31     110.429 148.356 122.031  1.00 26.00           C0 
ATOM   4032  SD  MET D  31     111.731 149.566 121.822  1.00 45.74           S0 
ATOM   4033  CE  MET D  31     110.763 150.957 121.273  1.00 37.46           C0 
ATOM   4034  N   TYR D  32     108.438 146.034 118.511  1.00 29.93           N0 
ATOM   4035  CA  TYR D  32     107.641 145.828 117.307  1.00 28.21           C0 
ATOM   4036  C   TYR D  32     106.472 144.903 117.588  1.00 30.60           C0 
ATOM   4037  O   TYR D  32     105.371 145.109 117.071  1.00 28.47           O0 
ATOM   4038  CB  TYR D  32     108.509 145.250 116.193  1.00 29.41           C0 
ATOM   4039  CG  TYR D  32     109.416 146.255 115.544  1.00 32.57           C0 
ATOM   4040  CD1 TYR D  32     108.978 147.533 115.272  1.00 32.67           C0 
ATOM   4041  CD2 TYR D  32     110.722 145.930 115.228  1.00 29.80           C0 
ATOM   4042  CE1 TYR D  32     109.806 148.451 114.694  1.00 33.58           C0 
ATOM   4043  CE2 TYR D  32     111.555 146.839 114.655  1.00 31.79           C0 
ATOM   4044  CZ  TYR D  32     111.095 148.098 114.389  1.00 35.63           C0 
ATOM   4045  OH  TYR D  32     111.931 149.012 113.811  1.00 39.45           O0 
ATOM   4046  N   GLU D  33     106.696 143.867 118.395  1.00 34.55           N0 
ATOM   4047  CA  GLU D  33     105.612 142.956 118.745  1.00 31.40           C0 
ATOM   4048  C   GLU D  33     104.568 143.646 119.613  1.00 30.17           C0 
ATOM   4049  O   GLU D  33     103.368 143.392 119.472  1.00 29.46           O0 
ATOM   4050  CB  GLU D  33     106.158 141.731 119.468  1.00 36.39           C0 
ATOM   4051  CG  GLU D  33     105.326 140.488 119.270  1.00 41.74           C0 
ATOM   4052  CD  GLU D  33     105.764 139.353 120.160  1.00 48.46           C0 
ATOM   4053  OE1 GLU D  33     106.462 139.623 121.158  1.00 48.69           O0 
ATOM   4054  OE2 GLU D  33     105.419 138.192 119.864  1.00 46.79           O1-
ATOM   4055  N   ASP D  34     105.005 144.512 120.527  1.00 28.97           N0 
ATOM   4056  CA  ASP D  34     104.064 145.259 121.351  1.00 26.86           C0 
ATOM   4057  C   ASP D  34     103.140 146.126 120.507  1.00 30.24           C0 
ATOM   4058  O   ASP D  34     102.028 146.446 120.937  1.00 35.19           O0 
ATOM   4059  CB  ASP D  34     104.821 146.124 122.357  1.00 26.76           C0 
ATOM   4060  CG  ASP D  34     103.902 146.821 123.337  1.00 32.25           C0 
ATOM   4061  OD1 ASP D  34     102.962 146.174 123.837  1.00 35.21           O0 
ATOM   4062  OD2 ASP D  34     104.114 148.017 123.607  1.00 29.01           O1-
ATOM   4063  N   TRP D  35     103.573 146.513 119.313  1.00 29.85           N0 
ATOM   4064  CA  TRP D  35     102.782 147.361 118.436  1.00 28.92           C0 
ATOM   4065  C   TRP D  35     102.018 146.587 117.374  1.00 26.11           C0 
ATOM   4066  O   TRP D  35     101.416 147.207 116.498  1.00 22.91           O0 
ATOM   4067  CB  TRP D  35     103.672 148.399 117.756  1.00 29.48           C0 
ATOM   4068  CG  TRP D  35     104.367 149.327 118.682  1.00 31.35           C0 
ATOM   4069  CD1 TRP D  35     103.942 149.728 119.907  1.00 28.54           C0 
ATOM   4070  CD2 TRP D  35     105.594 150.014 118.437  1.00 34.99           C0 
ATOM   4071  NE1 TRP D  35     104.838 150.609 120.453  1.00 31.60           N0 
ATOM   4072  CE2 TRP D  35     105.864 150.801 119.568  1.00 32.85           C0 
ATOM   4073  CE3 TRP D  35     106.499 150.029 117.375  1.00 29.90           C0 
ATOM   4074  CZ2 TRP D  35     106.999 151.594 119.667  1.00 32.01           C0 
ATOM   4075  CZ3 TRP D  35     107.613 150.814 117.475  1.00 29.63           C0 
ATOM   4076  CH2 TRP D  35     107.859 151.587 118.611  1.00 31.59           C0 
ATOM   4077  N   GLY D  36     102.004 145.263 117.436  1.00 26.46           N0 
ATOM   4078  CA  GLY D  36     101.309 144.476 116.446  1.00 25.11           C0 
ATOM   4079  C   GLY D  36     102.017 144.320 115.125  1.00 29.43           C0 
ATOM   4080  O   GLY D  36     101.408 143.819 114.176  1.00 34.42           O0 
ATOM   4081  N   LEU D  37     103.279 144.729 115.031  1.00 31.87           N0 
ATOM   4082  CA  LEU D  37     104.039 144.687 113.784  1.00 27.56           C0 
ATOM   4083  C   LEU D  37     104.834 143.389 113.768  1.00 29.22           C0 
ATOM   4084  O   LEU D  37     106.052 143.374 113.920  1.00 36.02           O0 
ATOM   4085  CB  LEU D  37     104.944 145.904 113.686  1.00 26.42           C0 
ATOM   4086  CG  LEU D  37     104.209 147.236 113.595  1.00 26.79           C0 
ATOM   4087  CD1 LEU D  37     105.180 148.377 113.654  1.00 29.47           C0 
ATOM   4088  CD2 LEU D  37     103.391 147.308 112.335  1.00 24.57           C0 
ATOM   4089  N   ASN D  38     104.122 142.280 113.577  1.00 27.53           N0 
ATOM   4090  CA  ASN D  38     104.713 140.966 113.811  1.00 34.38           C0 
ATOM   4091  C   ASN D  38     105.796 140.625 112.799  1.00 34.18           C0 
ATOM   4092  O   ASN D  38     106.711 139.859 113.112  1.00 37.86           O0 
ATOM   4093  CB  ASN D  38     103.629 139.888 113.819  1.00 35.27           C0 
ATOM   4094  CG  ASN D  38     102.449 140.253 114.696  1.00 37.79           C0 
ATOM   4095  OD1 ASN D  38     102.601 140.454 115.899  1.00 37.89           O0 
ATOM   4096  ND2 ASN D  38     101.264 140.326 114.102  1.00 35.44           N0 
ATOM   4097  N   GLU D  39     105.715 141.158 111.585  1.00 33.12           N0 
ATOM   4098  CA  GLU D  39     106.746 140.844 110.603  1.00 32.41           C0 
ATOM   4099  C   GLU D  39     108.081 141.480 110.978  1.00 31.55           C0 
ATOM   4100  O   GLU D  39     109.129 140.827 110.900  1.00 35.95           O0 
ATOM   4101  CB  GLU D  39     106.292 141.277 109.212  1.00 32.42           C0 
ATOM   4102  CG  GLU D  39     107.316 141.060 108.129  1.00 38.59           C0 
ATOM   4103  CD  GLU D  39     106.704 141.058 106.747  1.00 46.26           C0 
ATOM   4104  OE1 GLU D  39     105.467 140.927 106.645  1.00 44.68           O0 
ATOM   4105  OE2 GLU D  39     107.458 141.192 105.761  1.00 45.44           O1-
ATOM   4106  N   LEU D  40     108.062 142.736 111.430  1.00 29.59           N0 
ATOM   4107  CA  LEU D  40     109.279 143.340 111.956  1.00 30.95           C0 
ATOM   4108  C   LEU D  40     109.745 142.644 113.224  1.00 31.52           C0 
ATOM   4109  O   LEU D  40     110.947 142.473 113.429  1.00 34.43           O0 
ATOM   4110  CB  LEU D  40     109.081 144.830 112.214  1.00 29.59           C0 
ATOM   4111  CG  LEU D  40     108.887 145.757 111.029  1.00 27.52           C0 
ATOM   4112  CD1 LEU D  40     108.555 147.144 111.493  1.00 25.84           C0 
ATOM   4113  CD2 LEU D  40     110.167 145.781 110.245  1.00 26.95           C0 
ATOM   4114  N   TYR D  41     108.816 142.248 114.095  1.00 31.86           N0 
ATOM   4115  CA  TYR D  41     109.214 141.524 115.295  1.00 30.67           C0 
ATOM   4116  C   TYR D  41     109.994 140.275 114.927  1.00 33.44           C0 
ATOM   4117  O   TYR D  41     111.072 140.021 115.469  1.00 38.52           O0 
ATOM   4118  CB  TYR D  41     108.001 141.139 116.136  1.00 29.72           C0 
ATOM   4119  CG  TYR D  41     108.296 139.990 117.076  1.00 36.19           C0 
ATOM   4120  CD1 TYR D  41     109.176 140.152 118.135  1.00 37.35           C0 
ATOM   4121  CD2 TYR D  41     107.729 138.743 116.892  1.00 40.01           C0 
ATOM   4122  CE1 TYR D  41     109.470 139.123 118.996  1.00 33.66           C0 
ATOM   4123  CE2 TYR D  41     108.021 137.698 117.752  1.00 38.66           C0 
ATOM   4124  CZ  TYR D  41     108.896 137.900 118.803  1.00 35.67           C0 
ATOM   4125  OH  TYR D  41     109.208 136.884 119.674  1.00 36.32           O0 
ATOM   4126  N   GLU D  42     109.468 139.490 113.990  1.00 34.32           N0 
ATOM   4127  CA  GLU D  42     110.108 138.232 113.634  1.00 38.66           C0 
ATOM   4128  C   GLU D  42     111.440 138.464 112.941  1.00 37.83           C0 
ATOM   4129  O   GLU D  42     112.429 137.782 113.236  1.00 40.48           O0 
ATOM   4130  CB  GLU D  42     109.163 137.409 112.762  1.00 42.69           C0 
ATOM   4131  CG  GLU D  42     107.937 136.941 113.525  1.00 48.46           C0 
ATOM   4132  CD  GLU D  42     106.983 136.143 112.676  1.00 64.61           C0 
ATOM   4133  OE1 GLU D  42     107.206 136.051 111.453  1.00 64.15           O0 
ATOM   4134  OE2 GLU D  42     106.003 135.610 113.234  1.00 63.86           O1-
ATOM   4135  N   ARG D  43     111.501 139.444 112.040  1.00 38.16           N0 
ATOM   4136  CA  ARG D  43     112.755 139.721 111.352  1.00 36.12           C0 
ATOM   4137  C   ARG D  43     113.836 140.168 112.331  1.00 37.76           C0 
ATOM   4138  O   ARG D  43     114.965 139.658 112.310  1.00 46.46           O0 
ATOM   4139  CB  ARG D  43     112.529 140.779 110.279  1.00 33.55           C0 
ATOM   4140  CG  ARG D  43     113.800 141.405 109.814  1.00 36.11           C0 
ATOM   4141  CD  ARG D  43     114.420 140.521 108.763  1.00 42.63           C0 
ATOM   4142  NE  ARG D  43     115.777 140.925 108.425  1.00 50.86           N0 
ATOM   4143  CZ  ARG D  43     116.537 140.301 107.537  1.00 49.76           C0 
ATOM   4144  NH1 ARG D  43     116.074 139.288 106.824  1.00 48.17           N1+
ATOM   4145  NH2 ARG D  43     117.787 140.714 107.349  1.00 46.50           N0 
ATOM   4146  N   ILE D  44     113.506 141.108 113.217  1.00 32.97           N0 
ATOM   4147  CA  ILE D  44     114.500 141.649 114.133  1.00 33.32           C0 
ATOM   4148  C   ILE D  44     114.871 140.627 115.199  1.00 34.23           C0 
ATOM   4149  O   ILE D  44     116.009 140.609 115.679  1.00 40.43           O0 
ATOM   4150  CB  ILE D  44     113.979 142.962 114.740  1.00 35.87           C0 
ATOM   4151  CG1 ILE D  44     113.657 143.962 113.639  1.00 36.02           C0 
ATOM   4152  CG2 ILE D  44     115.011 143.593 115.610  1.00 33.31           C0 
ATOM   4153  CD1 ILE D  44     114.834 144.338 112.797  1.00 35.54           C0 
ATOM   4154  N   ALA D  45     113.949 139.737 115.565  1.00 34.12           N0 
ATOM   4155  CA  ALA D  45     114.294 138.678 116.505  1.00 35.42           C0 
ATOM   4156  C   ALA D  45     115.243 137.675 115.872  1.00 39.85           C0 
ATOM   4157  O   ALA D  45     116.193 137.213 116.517  1.00 42.35           O0 
ATOM   4158  CB  ALA D  45     113.031 137.979 117.004  1.00 32.84           C0 
ATOM   4159  N   HIS D  46     115.019 137.332 114.606  1.00 41.16           N0 
ATOM   4160  CA  HIS D  46     115.958 136.440 113.946  1.00 42.27           C0 
ATOM   4161  C   HIS D  46     117.317 137.105 113.786  1.00 45.09           C0 
ATOM   4162  O   HIS D  46     118.352 136.433 113.813  1.00 47.84           O0 
ATOM   4163  CB  HIS D  46     115.425 135.993 112.591  1.00 45.38           C0 
ATOM   4164  CG  HIS D  46     116.392 135.145 111.833  1.00 59.24           C0 
ATOM   4165  ND1 HIS D  46     116.849 135.472 110.576  1.00 63.69           N0 
ATOM   4166  CD2 HIS D  46     117.010 133.988 112.170  1.00 56.65           C0 
ATOM   4167  CE1 HIS D  46     117.700 134.549 110.166  1.00 60.68           C0 
ATOM   4168  NE2 HIS D  46     117.815 133.637 111.115  1.00 61.71           N0 
ATOM   4169  N   GLU D  47     117.343 138.428 113.636  1.00 43.12           N0 
ATOM   4170  CA  GLU D  47     118.634 139.103 113.563  1.00 41.07           C0 
ATOM   4171  C   GLU D  47     119.332 139.131 114.912  1.00 38.25           C0 
ATOM   4172  O   GLU D  47     120.562 139.054 114.978  1.00 41.81           O0 
ATOM   4173  CB  GLU D  47     118.474 140.507 113.000  1.00 41.09           C0 
ATOM   4174  CG  GLU D  47     118.049 140.438 111.575  1.00 46.16           C0 
ATOM   4175  CD  GLU D  47     119.131 139.821 110.714  1.00 57.74           C0 
ATOM   4176  OE1 GLU D  47     120.325 140.000 111.038  1.00 57.92           O0 
ATOM   4177  OE2 GLU D  47     118.787 139.128 109.735  1.00 58.92           O1-
ATOM   4178  N   SER D  48     118.575 139.231 115.999  1.00 39.93           N0 
ATOM   4179  CA  SER D  48     119.186 139.090 117.315  1.00 40.79           C0 
ATOM   4180  C   SER D  48     119.761 137.689 117.499  1.00 43.21           C0 
ATOM   4181  O   SER D  48     120.830 137.516 118.095  1.00 42.75           O0 
ATOM   4182  CB  SER D  48     118.165 139.410 118.400  1.00 37.25           C0 
ATOM   4183  OG  SER D  48     118.729 139.251 119.683  1.00 43.55           O0 
ATOM   4184  N   ASP D  49     119.077 136.674 116.967  1.00 44.65           N0 
ATOM   4185  CA  ASP D  49     119.618 135.318 117.026  1.00 44.79           C0 
ATOM   4186  C   ASP D  49     120.892 135.183 116.200  1.00 44.61           C0 
ATOM   4187  O   ASP D  49     121.834 134.492 116.605  1.00 43.14           O0 
ATOM   4188  CB  ASP D  49     118.574 134.306 116.562  1.00 47.86           C0 
ATOM   4189  CG  ASP D  49     117.423 134.180 117.526  1.00 53.41           C0 
ATOM   4190  OD1 ASP D  49     117.637 134.400 118.733  1.00 54.50           O0 
ATOM   4191  OD2 ASP D  49     116.308 133.843 117.084  1.00 57.55           O1-
ATOM   4192  N   ASP D  50     120.941 135.823 115.031  1.00 42.43           N0 
ATOM   4193  CA  ASP D  50     122.170 135.798 114.243  1.00 39.59           C0 
ATOM   4194  C   ASP D  50     123.306 136.518 114.957  1.00 37.98           C0 
ATOM   4195  O   ASP D  50     124.462 136.096 114.874  1.00 44.44           O0 
ATOM   4196  CB  ASP D  50     121.942 136.402 112.863  1.00 44.10           C0 
ATOM   4197  CG  ASP D  50     120.765 135.795 112.153  1.00 51.67           C0 
ATOM   4198  OD1 ASP D  50     120.404 134.646 112.479  1.00 50.08           O0 
ATOM   4199  OD2 ASP D  50     120.220 136.451 111.240  1.00 54.20           O1-
ATOM   4200  N   GLU D  51     123.004 137.615 115.651  1.00 35.74           N0
[truncated: 2,184,733 more chars]
