# Supplementary material for: Unveiling Structural Heterogeneity and Evolutionary Adaptations of Heteromultimeric Bacterioferritin Nanocages
Source: Adv Sci (Weinh). 2025 Apr 1;12(20):2409957. doi: 10.1002/advs.202409957 (PMC12120770; doi:10.1002/advs.202409957)
Supplement: Supplementary file 2 — Supporting cif [file ADVS-12-2409957-s001.zip › D_1300048833_model-annotate_P1-Na+.pdb]

HEADER    OXIDOREDUCTASE                          20-JUN-24   9IIG              
TITLE     CRYO-EM STRUCTURE OF HETERO-BACTERIOFERRITIN SOBFR12 FROM SHEWANELLA  
TITLE    2 ONEIDENSIS                                                           
COMPND    MOL_ID: 1;                                                            
COMPND   2 MOLECULE: BACTERIOFERRITIN;                                          
COMPND   3 CHAIN: A, B, C, D, E, F, G, H, I, J, K, L;                           
COMPND   4 EC: 1.16.3.1;                                                        
COMPND   5 ENGINEERED: YES;                                                     
COMPND   6 MOL_ID: 2;                                                           
COMPND   7 MOLECULE: BACTERIOFERRITIN;                                          
COMPND   8 CHAIN: M, N, O, P, Q, R, S, T, U, V, W, X;                           
COMPND   9 EC: 1.16.3.1;                                                        
COMPND  10 ENGINEERED: YES                                                      
SOURCE    MOL_ID: 1;                                                            
SOURCE   2 ORGANISM_SCIENTIFIC: SHEWANELLA ONEIDENSIS MR-1;                     
SOURCE   3 ORGANISM_TAXID: 211586;                                              
SOURCE   4 GENE: BRF1, SO_1112;                                                 
SOURCE   5 EXPRESSION_SYSTEM: ESCHERICHIA COLI BL21(DE3);                       
SOURCE   6 EXPRESSION_SYSTEM_TAXID: 469008;                                     
SOURCE   7 MOL_ID: 2;                                                           
SOURCE   8 ORGANISM_SCIENTIFIC: SHEWANELLA ONEIDENSIS MR-1;                     
SOURCE   9 ORGANISM_TAXID: 211586;                                              
SOURCE  10 GENE: BRF2, SO_1111;                                                 
SOURCE  11 EXPRESSION_SYSTEM: ESCHERICHIA COLI BL21(DE3);                       
SOURCE  12 EXPRESSION_SYSTEM_TAXID: 469008                                      
KEYWDS    24-MER BACTERIOFERRITIN, METAL TRANSPORT, OXIDOREDUCTASE, HEME-       
KEYWDS   2 BINDING PROTEIN                                                      
EXPDTA    ELECTRON MICROSCOPY                                                   
AUTHOR    H.C.GAO,J.H.CHEN,Y.X.LI                                               
JRNL        AUTH   H.C.GAO,Y.X.LI                                               
JRNL        TITL   INSIGHTS INTO THE STRUCTURE, FUNCTION AND EVOLUTION OF       
JRNL        TITL 2 HETEROMULTIMERIC BACTERIOFERRITIN NANOCAGES                  
JRNL        REF    TO BE PUBLISHED                                              
JRNL        REFN                                                                
REMARK   2                                                                      
REMARK   2 RESOLUTION.    2.60 ANGSTROMS.                                       
REMARK   3                                                                      
REMARK   3 REFINEMENT.                                                          
REMARK   3   SOFTWARE PACKAGES      : CRYOSPARC, CRYOSPARC, CRYOSPARC           
REMARK   3   RECONSTRUCTION SCHEMA  : NULL                                      
REMARK   3                                                                      
REMARK   3 EM MAP-MODEL FITTING AND REFINEMENT                                  
REMARK   3   PDB ENTRY                    : NULL                                
REMARK   3   REFINEMENT SPACE             : NULL                                
REMARK   3   REFINEMENT PROTOCOL          : NULL                                
REMARK   3   REFINEMENT TARGET            : NULL                                
REMARK   3   OVERALL ANISOTROPIC B VALUE  : NULL                                
REMARK   3                                                                      
REMARK   3 FITTING PROCEDURE : NULL                                             
REMARK   3                                                                      
REMARK   3 EM IMAGE RECONSTRUCTION STATISTICS                                   
REMARK   3   NOMINAL PIXEL SIZE (ANGSTROMS)    : NULL                           
REMARK   3   ACTUAL PIXEL SIZE  (ANGSTROMS)    : NULL                           
REMARK   3   EFFECTIVE RESOLUTION (ANGSTROMS)  : 2.600                          
REMARK   3   NUMBER OF PARTICLES               : 736353                         
REMARK   3   CTF CORRECTION METHOD             : NONE                           
REMARK   3                                                                      
REMARK   3 EM RECONSTRUCTION MAGNIFICATION CALIBRATION: NULL                    
REMARK   3                                                                      
REMARK   3 OTHER DETAILS: NULL                                                  
REMARK   4                                                                      
REMARK   4 9IIG COMPLIES WITH FORMAT V. 3.30, 13-JUL-11                         
REMARK 100                                                                      
REMARK 100 THIS ENTRY HAS BEEN PROCESSED BY PDBC ON 25-JUN-24.                  
REMARK 100 THE DEPOSITION ID IS D_1300048833.                                   
REMARK 245                                                                      
REMARK 245 EXPERIMENTAL DETAILS                                                 
REMARK 245   RECONSTRUCTION METHOD          : SINGLE PARTICLE                   
REMARK 245   SPECIMEN TYPE                  : NULL                              
REMARK 245                                                                      
REMARK 245 ELECTRON MICROSCOPE SAMPLE                                           
REMARK 245   SAMPLE TYPE                    : PARTICLE                          
REMARK 245   PARTICLE TYPE                  : POINT                             
REMARK 245   NAME OF SAMPLE                 : CRYO-EM STRUCTURE OF SHEWANELLE   
REMARK 245                                    ONEIDENSIS BACTERIOFERRITIN       
REMARK 245                                    SOBFR12 IN C1 SYMMETRY            
REMARK 245   SAMPLE CONCENTRATION (MG ML-1) : NULL                              
REMARK 245   SAMPLE SUPPORT DETAILS         : NULL                              
REMARK 245   SAMPLE VITRIFICATION DETAILS   : NULL                              
REMARK 245   SAMPLE BUFFER                  : NULL                              
REMARK 245   PH                             : 8.00                              
REMARK 245   SAMPLE DETAILS                 : NULL                              
REMARK 245                                                                      
REMARK 245 DATA ACQUISITION                                                     
REMARK 245   DATE OF EXPERIMENT                : NULL                           
REMARK 245   NUMBER OF MICROGRAPHS-IMAGES      : 6940                           
REMARK 245   TEMPERATURE (KELVIN)              : NULL                           
REMARK 245   MICROSCOPE MODEL                  : TFS KRIOS                      
REMARK 245   DETECTOR TYPE                     : FEI FALCON IV (4K X 4K)        
REMARK 245   MINIMUM DEFOCUS (NM)              : 1000.00                        
REMARK 245   MAXIMUM DEFOCUS (NM)              : 1500.00                        
REMARK 245   MINIMUM TILT ANGLE (DEGREES)      : NULL                           
REMARK 245   MAXIMUM TILT ANGLE (DEGREES)      : NULL                           
REMARK 245   NOMINAL CS                        : NULL                           
REMARK 245   IMAGING MODE                      : BRIGHT FIELD                   
REMARK 245   ELECTRON DOSE (ELECTRONS NM**-2)  : 5000.00                        
REMARK 245   ILLUMINATION MODE                 : FLOOD BEAM                     
REMARK 245   NOMINAL MAGNIFICATION             : NULL                           
REMARK 245   CALIBRATED MAGNIFICATION          : NULL                           
REMARK 245   SOURCE                            : FIELD EMISSION GUN             
REMARK 245   ACCELERATION VOLTAGE (KV)         : 300                            
REMARK 245   IMAGING DETAILS                   : NULL                           
REMARK 247                                                                      
REMARK 247 ELECTRON MICROSCOPY                                                  
REMARK 247  THE COORDINATES IN THIS ENTRY WERE GENERATED FROM ELECTRON          
REMARK 247  MICROSCOPY DATA. PROTEIN DATA BANK CONVENTIONS REQUIRE              
REMARK 247  THAT CRYST1 AND SCALE RECORDS BE INCLUDED, BUT THE VALUES           
REMARK 247  ON THESE RECORDS ARE MEANINGLESS EXCEPT FOR THE CALCULATION         
REMARK 247  OF THE STRUCTURE FACTORS.                                           
REMARK 300                                                                      
REMARK 300 BIOMOLECULE: 1                                                       
REMARK 300 SEE REMARK 350 FOR THE AUTHOR PROVIDED AND/OR PROGRAM                
REMARK 300 GENERATED ASSEMBLY INFORMATION FOR THE STRUCTURE IN                  
REMARK 300 THIS ENTRY. THE REMARK MAY ALSO PROVIDE INFORMATION ON               
REMARK 300 BURIED SURFACE AREA.                                                 
REMARK 350                                                                      
REMARK 350 COORDINATES FOR A COMPLETE MULTIMER REPRESENTING THE KNOWN           
REMARK 350 BIOLOGICALLY SIGNIFICANT OLIGOMERIZATION STATE OF THE                
REMARK 350 MOLECULE CAN BE GENERATED BY APPLYING BIOMT TRANSFORMATIONS          
REMARK 350 GIVEN BELOW.  BOTH NON-CRYSTALLOGRAPHIC AND                          
REMARK 350 CRYSTALLOGRAPHIC OPERATIONS ARE GIVEN.                               
REMARK 350                                                                      
REMARK 350 BIOMOLECULE: 1                                                       
REMARK 350 AUTHOR DETERMINED BIOLOGICAL UNIT: 24-MERIC                          
REMARK 350 APPLY THE FOLLOWING TO CHAINS: A, B, C, D, E, F, G, H, I, J,         
REMARK 350                    AND CHAINS: K, L, M, N, O, P, Q, R, S,            
REMARK 350                    AND CHAINS: T, U, V, W, X                         
REMARK 350   BIOMT1   1  1.000000  0.000000  0.000000        0.00000            
REMARK 350   BIOMT2   1  0.000000  1.000000  0.000000        0.00000            
REMARK 350   BIOMT3   1  0.000000  0.000000  1.000000        0.00000            
REMARK 500                                                                      
REMARK 500 GEOMETRY AND STEREOCHEMISTRY                                         
REMARK 500 SUBTOPIC: CLOSE CONTACTS IN SAME ASYMMETRIC UNIT                     
REMARK 500                                                                      
REMARK 500 THE FOLLOWING ATOMS ARE IN CLOSE CONTACT.                            
REMARK 500                                                                      
REMARK 500  ATM1  RES C  SSEQI   ATM2  RES C  SSEQI           DISTANCE          
REMARK 500   OE1  GLN M    10     NH2  ARG M    13              2.19            
REMARK 500   OE1  GLN V    10     NH2  ARG V    13              2.19            
REMARK 500   OE1  GLN S    10     NH2  ARG S    13              2.19            
REMARK 500   OE1  GLN Q    10     NH2  ARG Q    13              2.19            
REMARK 500   OE1  GLN P    10     NH2  ARG P    13              2.19            
REMARK 500   OE1  GLN W    10     NH2  ARG W    13              2.19            
REMARK 500   OE1  GLN N    10     NH2  ARG N    13              2.19            
REMARK 500   OE1  GLN O    10     NH2  ARG O    13              2.19            
REMARK 500   OE1  GLN U    10     NH2  ARG U    13              2.19            
REMARK 500   OE1  GLN X    10     NH2  ARG X    13              2.19            
REMARK 500   OE1  GLN T    10     NH2  ARG T    13              2.19            
REMARK 500   OE1  GLN R    10     NH2  ARG R    13              2.19            
REMARK 500                                                                      
REMARK 500 REMARK: NULL                                                         
REMARK 500                                                                      
REMARK 500 GEOMETRY AND STEREOCHEMISTRY                                         
REMARK 500 SUBTOPIC: TORSION ANGLES                                             
REMARK 500                                                                      
REMARK 500 TORSION ANGLES OUTSIDE THE EXPECTED RAMACHANDRAN REGIONS:            
REMARK 500 (M=MODEL NUMBER; RES=RESIDUE NAME; C=CHAIN IDENTIFIER;               
REMARK 500 SSEQ=SEQUENCE NUMBER; I=INSERTION CODE).                             
REMARK 500                                                                      
REMARK 500 STANDARD TABLE:                                                      
REMARK 500 FORMAT:(10X,I3,1X,A3,1X,A1,I4,A1,4X,F7.2,3X,F7.2)                    
REMARK 500                                                                      
REMARK 500 EXPECTED VALUES: GJ KLEYWEGT AND TA JONES (1996). PHI/PSI-           
REMARK 500 CHOLOGY: RAMACHANDRAN REVISITED. STRUCTURE 4, 1395 - 1400            
REMARK 500                                                                      
REMARK 500  M RES CSSEQI        PSI       PHI                                   
REMARK 500    HIS A 131      -29.10   -143.46                                   
REMARK 500    HIS B 131      -29.16   -143.40                                   
REMARK 500    HIS C 131      -29.18   -143.42                                   
REMARK 500    HIS D 131      -29.18   -143.40                                   
REMARK 500    HIS E 131      -29.25   -143.42                                   
REMARK 500    HIS F 131      -29.22   -143.40                                   
REMARK 500    HIS G 131      -29.18   -143.35                                   
REMARK 500    HIS H 131      -29.21   -143.41                                   
REMARK 500    HIS I 131      -29.31   -143.35                                   
REMARK 500    HIS J 131      -29.13   -143.40                                   
REMARK 500    HIS K 131      -29.23   -143.38                                   
REMARK 500    HIS L 131      -29.27   -143.35                                   
REMARK 500                                                                      
REMARK 500 REMARK: NULL                                                         
REMARK 620                                                                      
REMARK 620 METAL COORDINATION                                                   
REMARK 620 (M=MODEL NUMBER; RES=RESIDUE NAME; C=CHAIN IDENTIFIER;               
REMARK 620 SSEQ=SEQUENCE NUMBER; I=INSERTION CODE):                             
REMARK 620                                                                      
REMARK 620 COORDINATION ANGLES FOR:  M RES CSSEQI METAL                         
REMARK 620                              NA A 201  NA                            
REMARK 620 N RES CSSEQI ATOM                                                    
REMARK 620 1 ASN A 149   OD1                                                    
REMARK 620 2 GLN A 152   OE1 101.0                                              
REMARK 620 3 GLN R 151   OE1  60.7  86.1                                        
REMARK 620 N                    1     2                                         
REMARK 620                                                                      
REMARK 620 COORDINATION ANGLES FOR:  M RES CSSEQI METAL                         
REMARK 620                              NA B 201  NA                            
REMARK 620 N RES CSSEQI ATOM                                                    
REMARK 620 1 ASN B 149   OD1                                                    
REMARK 620 2 GLN B 152   OE1  87.7                                              
REMARK 620 3 ASN F 149   OD1 126.7 130.2                                        
REMARK 620 4 GLN O 151   OE1 173.2  85.6  57.9                                  
REMARK 620 N                    1     2     3                                   
REMARK 620                                                                      
REMARK 620 COORDINATION ANGLES FOR:  M RES CSSEQI METAL                         
REMARK 620                              NA C 201  NA                            
REMARK 620 N RES CSSEQI ATOM                                                    
REMARK 620 1 GLN C 152   OE1                                                    
REMARK 620 2 GLN N 151   OE1  78.3                                              
REMARK 620 3 GLN V 151   OE1 150.1  93.2                                        
REMARK 620 4 GLN X 151   OE1  86.9 156.0  90.3                                  
REMARK 620 N                    1     2     3                                   
REMARK 620                                                                      
REMARK 620 COORDINATION ANGLES FOR:  M RES CSSEQI METAL                         
REMARK 620                              NA D 201  NA                            
REMARK 620 N RES CSSEQI ATOM                                                    
REMARK 620 1 ASN D 149   OD1                                                    
REMARK 620 2 GLN D 152   OE1  92.9                                              
REMARK 620 3 ASN E 149   OD1  80.3  66.4                                        
REMARK 620 4 ASN J 149   OD1  76.4 169.1 112.9                                  
REMARK 620 5 GLN J 152   OE1  63.5  75.9 125.6  97.2                            
REMARK 620 6 GLN L 152   OE1 129.5 118.8 146.4  68.3  86.0                      
REMARK 620 N                    1     2     3     4     5                       
REMARK 620                                                                      
REMARK 620 COORDINATION ANGLES FOR:  M RES CSSEQI METAL                         
REMARK 620                              NA G 201  NA                            
REMARK 620 N RES CSSEQI ATOM                                                    
REMARK 620 1 ASN G 149   OD1                                                    
REMARK 620 2 GLN G 152   OE1  88.7                                              
REMARK 620 3 ASN I 149   OD1 134.0 123.6                                        
REMARK 620 4 GLN W 151   OE1 168.7  80.0  54.1                                  
REMARK 620 N                    1     2     3                                   
REMARK 620                                                                      
REMARK 620 COORDINATION ANGLES FOR:  M RES CSSEQI METAL                         
REMARK 620                              NA K 201  NA                            
REMARK 620 N RES CSSEQI ATOM                                                    
REMARK 620 1 GLN K 152   OE1                                                    
REMARK 620 2 GLN P 151   OE1 100.9                                              
REMARK 620 3 GLN Q 151   OE1 136.4  82.3                                        
REMARK 620 4 GLN S 151   OE1  72.2 149.5  83.4                                  
REMARK 620 N                    1     2     3                                   
REMARK 620                                                                      
REMARK 620 COORDINATION ANGLES FOR:  M RES CSSEQI METAL                         
REMARK 620                             HEM N 201  FE                            
REMARK 620 N RES CSSEQI ATOM                                                    
REMARK 620 1 MET M  52   SD                                                     
REMARK 620 2 HEM N 201   NA   74.8                                              
REMARK 620 3 HEM N 201   NB   92.4  87.0                                        
REMARK 620 4 HEM N 201   NC  103.8 177.2  95.5                                  
REMARK 620 5 HEM N 201   ND   83.5  88.5 174.6  88.9                            
REMARK 620 6 MET N  52   SD  148.1  80.2 105.9 100.3  76.2                      
REMARK 620 N                    1     2     3     4     5                       
REMARK 620                                                                      
REMARK 620 COORDINATION ANGLES FOR:  M RES CSSEQI METAL                         
REMARK 620                             HEM O 201  FE                            
REMARK 620 N RES CSSEQI ATOM                                                    
REMARK 620 1 MET O  52   SD                                                     
REMARK 620 2 HEM O 201   NA   76.3                                              
REMARK 620 3 HEM O 201   NB  112.7  87.0                                        
REMARK 620 4 HEM O 201   NC  103.8 177.2  95.5                                  
REMARK 620 5 HEM O 201   ND   69.0  88.5 174.6  88.9                            
REMARK 620 6 MET P  52   SD  135.1  71.8  96.4 106.6  79.3                      
REMARK 620 N                    1     2     3     4     5                       
REMARK 620                                                                      
REMARK 620 COORDINATION ANGLES FOR:  M RES CSSEQI METAL                         
REMARK 620                             HEM Q 201  FE                            
REMARK 620 N RES CSSEQI ATOM                                                    
REMARK 620 1 MET Q  52   SD                                                     
REMARK 620 2 HEM Q 201   NA   78.6                                              
REMARK 620 3 HEM Q 201   NB  100.0  87.0                                        
REMARK 620 4 HEM Q 201   NC   99.7 177.2  95.5                                  
REMARK 620 5 HEM Q 201   ND   76.2  88.5 174.7  88.9                            
REMARK 620 6 MET R  52   SD  144.1  81.4 108.4  99.0  73.8                      
REMARK 620 N                    1     2     3     4     5                       
REMARK 620                                                                      
REMARK 620 COORDINATION ANGLES FOR:  M RES CSSEQI METAL                         
REMARK 620                             HEM S 201  FE                            
REMARK 620 N RES CSSEQI ATOM                                                    
REMARK 620 1 MET S  52   SD                                                     
REMARK 620 2 HEM S 201   NA   74.7                                              
REMARK 620 3 HEM S 201   NB  104.3  87.0                                        
REMARK 620 4 HEM S 201   NC  105.8 177.2  95.5                                  
REMARK 620 5 HEM S 201   ND   77.3  88.6 174.7  88.9                            
REMARK 620 6 MET T  52   SD  142.8  73.3  92.5 105.3  83.4                      
REMARK 620 N                    1     2     3     4     5                       
REMARK 620                                                                      
REMARK 620 COORDINATION ANGLES FOR:  M RES CSSEQI METAL                         
REMARK 620                             HEM U 201  FE                            
REMARK 620 N RES CSSEQI ATOM                                                    
REMARK 620 1 MET U  52   SD                                                     
REMARK 620 2 HEM U 201   NA   76.2                                              
REMARK 620 3 HEM U 201   NB  103.7  87.1                                        
REMARK 620 4 HEM U 201   NC  104.4 177.2  95.4                                  
REMARK 620 5 HEM U 201   ND   78.1  88.5 174.7  88.9                            
REMARK 620 6 MET V  52   SD  143.5  75.6  97.4 102.8  78.6                      
REMARK 620 N                    1     2     3     4     5                       
REMARK 620                                                                      
REMARK 620 COORDINATION ANGLES FOR:  M RES CSSEQI METAL                         
REMARK 620                             HEM X 201  FE                            
REMARK 620 N RES CSSEQI ATOM                                                    
REMARK 620 1 MET W  52   SD                                                     
REMARK 620 2 HEM X 201   NA   73.8                                              
REMARK 620 3 HEM X 201   NB   99.8  87.0                                        
REMARK 620 4 HEM X 201   NC  104.5 177.2  95.5                                  
REMARK 620 5 HEM X 201   ND   76.0  88.5 174.6  88.9                            
REMARK 620 6 MET X  52   SD  139.1  82.9 112.3  97.2  70.1                      
REMARK 620 N                    1     2     3     4     5                       
REMARK 900                                                                      
REMARK 900 RELATED ENTRIES                                                      
REMARK 900 RELATED ID: EMD-60594   RELATED DB: EMDB                             
REMARK 900 CRYO-EM STRUCTURE OF SHEWANELLE ONEIDENSIS BACTERIOFERRITIN SOBFR12  
REMARK 900 IN C1 SYMMETRY                                                       
DBREF  9IIG A    1   155  UNP    Q8EHV0   Q8EHV0_SHEON     1    155             
DBREF  9IIG B    1   155  UNP    Q8EHV0   Q8EHV0_SHEON     1    155             
DBREF  9IIG C    1   155  UNP    Q8EHV0   Q8EHV0_SHEON     1    155             
DBREF  9IIG D    1   155  UNP    Q8EHV0   Q8EHV0_SHEON     1    155             
DBREF  9IIG E    1   155  UNP    Q8EHV0   Q8EHV0_SHEON     1    155             
DBREF  9IIG F    1   155  UNP    Q8EHV0   Q8EHV0_SHEON     1    155             
DBREF  9IIG G    1   155  UNP    Q8EHV0   Q8EHV0_SHEON     1    155             
DBREF  9IIG H    1   155  UNP    Q8EHV0   Q8EHV0_SHEON     1    155             
DBREF  9IIG I    1   155  UNP    Q8EHV0   Q8EHV0_SHEON     1    155             
DBREF  9IIG J    1   155  UNP    Q8EHV0   Q8EHV0_SHEON     1    155             
DBREF  9IIG K    1   155  UNP    Q8EHV0   Q8EHV0_SHEON     1    155             
DBREF  9IIG L    1   155  UNP    Q8EHV0   Q8EHV0_SHEON     1    155             
DBREF  9IIG M    1   157  UNP    Q8EHV1   Q8EHV1_SHEON     1    157             
DBREF  9IIG N    1   157  UNP    Q8EHV1   Q8EHV1_SHEON     1    157             
DBREF  9IIG O    1   157  UNP    Q8EHV1   Q8EHV1_SHEON     1    157             
DBREF  9IIG P    1   157  UNP    Q8EHV1   Q8EHV1_SHEON     1    157             
DBREF  9IIG Q    1   157  UNP    Q8EHV1   Q8EHV1_SHEON     1    157             
DBREF  9IIG R    1   157  UNP    Q8EHV1   Q8EHV1_SHEON     1    157             
DBREF  9IIG S    1   157  UNP    Q8EHV1   Q8EHV1_SHEON     1    157             
DBREF  9IIG T    1   157  UNP    Q8EHV1   Q8EHV1_SHEON     1    157             
DBREF  9IIG U    1   157  UNP    Q8EHV1   Q8EHV1_SHEON     1    157             
DBREF  9IIG V    1   157  UNP    Q8EHV1   Q8EHV1_SHEON     1    157             
DBREF  9IIG W    1   157  UNP    Q8EHV1   Q8EHV1_SHEON     1    157             
DBREF  9IIG X    1   157  UNP    Q8EHV1   Q8EHV1_SHEON     1    157             
SEQRES   1 A  155  MET LYS GLY ASP LYS ASP VAL ILE ASP ALA LEU ASN ARG          
SEQRES   2 A  155  LEU LEU THR GLY GLU LEU SER ALA MET ASP GLN TYR PHE          
SEQRES   3 A  155  VAL HIS ALA HIS MET TYR GLU ASP TRP GLY LEU ASN GLU          
SEQRES   4 A  155  LEU TYR GLU ARG ILE ALA HIS GLU SER ASP ASP GLU LYS          
SEQRES   5 A  155  GLY HIS ALA ALA LYS LEU VAL GLN ARG ILE LEU PHE LEU          
SEQRES   6 A  155  GLU GLY VAL PRO ASN VAL ALA ALA ARG GLU ALA LEU ASN          
SEQRES   7 A  155  ILE GLY SER ASN VAL GLU GLU MET LEU ARG ASN ASP LEU          
SEQRES   8 A  155  ALA TYR GLU TYR LYS VAL ALA ASP ASP LEU ARG LYS VAL          
SEQRES   9 A  155  ILE ALA LEU CYS GLU GLN LYS LYS ASP TYR GLN THR ARG          
SEQRES  10 A  155  GLU ILE LEU GLU VAL LEU LEU ASP ASP THR GLU SER ASP          
SEQRES  11 A  155  HIS MET TYR TRP LEU GLU LYS GLN LEU GLY LEU ILE ASP          
SEQRES  12 A  155  ARG ILE GLY LEU ALA ASN TYR LEU GLN THR LYS MET              
SEQRES   1 B  155  MET LYS GLY ASP LYS ASP VAL ILE ASP ALA LEU ASN ARG          
SEQRES   2 B  155  LEU LEU THR GLY GLU LEU SER ALA MET ASP GLN TYR PHE          
SEQRES   3 B  155  VAL HIS ALA HIS MET TYR GLU ASP TRP GLY LEU ASN GLU          
SEQRES   4 B  155  LEU TYR GLU ARG ILE ALA HIS GLU SER ASP ASP GLU LYS          
SEQRES   5 B  155  GLY HIS ALA ALA LYS LEU VAL GLN ARG ILE LEU PHE LEU          
SEQRES   6 B  155  GLU GLY VAL PRO ASN VAL ALA ALA ARG GLU ALA LEU ASN          
SEQRES   7 B  155  ILE GLY SER ASN VAL GLU GLU MET LEU ARG ASN ASP LEU          
SEQRES   8 B  155  ALA TYR GLU TYR LYS VAL ALA ASP ASP LEU ARG LYS VAL          
SEQRES   9 B  155  ILE ALA LEU CYS GLU GLN LYS LYS ASP TYR GLN THR ARG          
SEQRES  10 B  155  GLU ILE LEU GLU VAL LEU LEU ASP ASP THR GLU SER ASP          
SEQRES  11 B  155  HIS MET TYR TRP LEU GLU LYS GLN LEU GLY LEU ILE ASP          
SEQRES  12 B  155  ARG ILE GLY LEU ALA ASN TYR LEU GLN THR LYS MET              
SEQRES   1 C  155  MET LYS GLY ASP LYS ASP VAL ILE ASP ALA LEU ASN ARG          
SEQRES   2 C  155  LEU LEU THR GLY GLU LEU SER ALA MET ASP GLN TYR PHE          
SEQRES   3 C  155  VAL HIS ALA HIS MET TYR GLU ASP TRP GLY LEU ASN GLU          
SEQRES   4 C  155  LEU TYR GLU ARG ILE ALA HIS GLU SER ASP ASP GLU LYS          
SEQRES   5 C  155  GLY HIS ALA ALA LYS LEU VAL GLN ARG ILE LEU PHE LEU          
SEQRES   6 C  155  GLU GLY VAL PRO ASN VAL ALA ALA ARG GLU ALA LEU ASN          
SEQRES   7 C  155  ILE GLY SER ASN VAL GLU GLU MET LEU ARG ASN ASP LEU          
SEQRES   8 C  155  ALA TYR GLU TYR LYS VAL ALA ASP ASP LEU ARG LYS VAL          
SEQRES   9 C  155  ILE ALA LEU CYS GLU GLN LYS LYS ASP TYR GLN THR ARG          
SEQRES  10 C  155  GLU ILE LEU GLU VAL LEU LEU ASP ASP THR GLU SER ASP          
SEQRES  11 C  155  HIS MET TYR TRP LEU GLU LYS GLN LEU GLY LEU ILE ASP          
SEQRES  12 C  155  ARG ILE GLY LEU ALA ASN TYR LEU GLN THR LYS MET              
SEQRES   1 D  155  MET LYS GLY ASP LYS ASP VAL ILE ASP ALA LEU ASN ARG          
SEQRES   2 D  155  LEU LEU THR GLY GLU LEU SER ALA MET ASP GLN TYR PHE          
SEQRES   3 D  155  VAL HIS ALA HIS MET TYR GLU ASP TRP GLY LEU ASN GLU          
SEQRES   4 D  155  LEU TYR GLU ARG ILE ALA HIS GLU SER ASP ASP GLU LYS          
SEQRES   5 D  155  GLY HIS ALA ALA LYS LEU VAL GLN ARG ILE LEU PHE LEU          
SEQRES   6 D  155  GLU GLY VAL PRO ASN VAL ALA ALA ARG GLU ALA LEU ASN          
SEQRES   7 D  155  ILE GLY SER ASN VAL GLU GLU MET LEU ARG ASN ASP LEU          
SEQRES   8 D  155  ALA TYR GLU TYR LYS VAL ALA ASP ASP LEU ARG LYS VAL          
SEQRES   9 D  155  ILE ALA LEU CYS GLU GLN LYS LYS ASP TYR GLN THR ARG          
SEQRES  10 D  155  GLU ILE LEU GLU VAL LEU LEU ASP ASP THR GLU SER ASP          
SEQRES  11 D  155  HIS MET TYR TRP LEU GLU LYS GLN LEU GLY LEU ILE ASP          
SEQRES  12 D  155  ARG ILE GLY LEU ALA ASN TYR LEU GLN THR LYS MET              
SEQRES   1 E  155  MET LYS GLY ASP LYS ASP VAL ILE ASP ALA LEU ASN ARG          
SEQRES   2 E  155  LEU LEU THR GLY GLU LEU SER ALA MET ASP GLN TYR PHE          
SEQRES   3 E  155  VAL HIS ALA HIS MET TYR GLU ASP TRP GLY LEU ASN GLU          
SEQRES   4 E  155  LEU TYR GLU ARG ILE ALA HIS GLU SER ASP ASP GLU LYS          
SEQRES   5 E  155  GLY HIS ALA ALA LYS LEU VAL GLN ARG ILE LEU PHE LEU          
SEQRES   6 E  155  GLU GLY VAL PRO ASN VAL ALA ALA ARG GLU ALA LEU ASN          
SEQRES   7 E  155  ILE GLY SER ASN VAL GLU GLU MET LEU ARG ASN ASP LEU          
SEQRES   8 E  155  ALA TYR GLU TYR LYS VAL ALA ASP ASP LEU ARG LYS VAL          
SEQRES   9 E  155  ILE ALA LEU CYS GLU GLN LYS LYS ASP TYR GLN THR ARG          
SEQRES  10 E  155  GLU ILE LEU GLU VAL LEU LEU ASP ASP THR GLU SER ASP          
SEQRES  11 E  155  HIS MET TYR TRP LEU GLU LYS GLN LEU GLY LEU ILE ASP          
SEQRES  12 E  155  ARG ILE GLY LEU ALA ASN TYR LEU GLN THR LYS MET              
SEQRES   1 F  155  MET LYS GLY ASP LYS ASP VAL ILE ASP ALA LEU ASN ARG          
SEQRES   2 F  155  LEU LEU THR GLY GLU LEU SER ALA MET ASP GLN TYR PHE          
SEQRES   3 F  155  VAL HIS ALA HIS MET TYR GLU ASP TRP GLY LEU ASN GLU          
SEQRES   4 F  155  LEU TYR GLU ARG ILE ALA HIS GLU SER ASP ASP GLU LYS          
SEQRES   5 F  155  GLY HIS ALA ALA LYS LEU VAL GLN ARG ILE LEU PHE LEU          
SEQRES   6 F  155  GLU GLY VAL PRO ASN VAL ALA ALA ARG GLU ALA LEU ASN          
SEQRES   7 F  155  ILE GLY SER ASN VAL GLU GLU MET LEU ARG ASN ASP LEU          
SEQRES   8 F  155  ALA TYR GLU TYR LYS VAL ALA ASP ASP LEU ARG LYS VAL          
SEQRES   9 F  155  ILE ALA LEU CYS GLU GLN LYS LYS ASP TYR GLN THR ARG          
SEQRES  10 F  155  GLU ILE LEU GLU VAL LEU LEU ASP ASP THR GLU SER ASP          
SEQRES  11 F  155  HIS MET TYR TRP LEU GLU LYS GLN LEU GLY LEU ILE ASP          
SEQRES  12 F  155  ARG ILE GLY LEU ALA ASN TYR LEU GLN THR LYS MET              
SEQRES   1 G  155  MET LYS GLY ASP LYS ASP VAL ILE ASP ALA LEU ASN ARG          
SEQRES   2 G  155  LEU LEU THR GLY GLU LEU SER ALA MET ASP GLN TYR PHE          
SEQRES   3 G  155  VAL HIS ALA HIS MET TYR GLU ASP TRP GLY LEU ASN GLU          
SEQRES   4 G  155  LEU TYR GLU ARG ILE ALA HIS GLU SER ASP ASP GLU LYS          
SEQRES   5 G  155  GLY HIS ALA ALA LYS LEU VAL GLN ARG ILE LEU PHE LEU          
SEQRES   6 G  155  GLU GLY VAL PRO ASN VAL ALA ALA ARG GLU ALA LEU ASN          
SEQRES   7 G  155  ILE GLY SER ASN VAL GLU GLU MET LEU ARG ASN ASP LEU          
SEQRES   8 G  155  ALA TYR GLU TYR LYS VAL ALA ASP ASP LEU ARG LYS VAL          
SEQRES   9 G  155  ILE ALA LEU CYS GLU GLN LYS LYS ASP TYR GLN THR ARG          
SEQRES  10 G  155  GLU ILE LEU GLU VAL LEU LEU ASP ASP THR GLU SER ASP          
SEQRES  11 G  155  HIS MET TYR TRP LEU GLU LYS GLN LEU GLY LEU ILE ASP          
SEQRES  12 G  155  ARG ILE GLY LEU ALA ASN TYR LEU GLN THR LYS MET              
SEQRES   1 H  155  MET LYS GLY ASP LYS ASP VAL ILE ASP ALA LEU ASN ARG          
SEQRES   2 H  155  LEU LEU THR GLY GLU LEU SER ALA MET ASP GLN TYR PHE          
SEQRES   3 H  155  VAL HIS ALA HIS MET TYR GLU ASP TRP GLY LEU ASN GLU          
SEQRES   4 H  155  LEU TYR GLU ARG ILE ALA HIS GLU SER ASP ASP GLU LYS          
SEQRES   5 H  155  GLY HIS ALA ALA LYS LEU VAL GLN ARG ILE LEU PHE LEU          
SEQRES   6 H  155  GLU GLY VAL PRO ASN VAL ALA ALA ARG GLU ALA LEU ASN          
SEQRES   7 H  155  ILE GLY SER ASN VAL GLU GLU MET LEU ARG ASN ASP LEU          
SEQRES   8 H  155  ALA TYR GLU TYR LYS VAL ALA ASP ASP LEU ARG LYS VAL          
SEQRES   9 H  155  ILE ALA LEU CYS GLU GLN LYS LYS ASP TYR GLN THR ARG          
SEQRES  10 H  155  GLU ILE LEU GLU VAL LEU LEU ASP ASP THR GLU SER ASP          
SEQRES  11 H  155  HIS MET TYR TRP LEU GLU LYS GLN LEU GLY LEU ILE ASP          
SEQRES  12 H  155  ARG ILE GLY LEU ALA ASN TYR LEU GLN THR LYS MET              
SEQRES   1 I  155  MET LYS GLY ASP LYS ASP VAL ILE ASP ALA LEU ASN ARG          
SEQRES   2 I  155  LEU LEU THR GLY GLU LEU SER ALA MET ASP GLN TYR PHE          
SEQRES   3 I  155  VAL HIS ALA HIS MET TYR GLU ASP TRP GLY LEU ASN GLU          
SEQRES   4 I  155  LEU TYR GLU ARG ILE ALA HIS GLU SER ASP ASP GLU LYS          
SEQRES   5 I  155  GLY HIS ALA ALA LYS LEU VAL GLN ARG ILE LEU PHE LEU          
SEQRES   6 I  155  GLU GLY VAL PRO ASN VAL ALA ALA ARG GLU ALA LEU ASN          
SEQRES   7 I  155  ILE GLY SER ASN VAL GLU GLU MET LEU ARG ASN ASP LEU          
SEQRES   8 I  155  ALA TYR GLU TYR LYS VAL ALA ASP ASP LEU ARG LYS VAL          
SEQRES   9 I  155  ILE ALA LEU CYS GLU GLN LYS LYS ASP TYR GLN THR ARG          
SEQRES  10 I  155  GLU ILE LEU GLU VAL LEU LEU ASP ASP THR GLU SER ASP          
SEQRES  11 I  155  HIS MET TYR TRP LEU GLU LYS GLN LEU GLY LEU ILE ASP          
SEQRES  12 I  155  ARG ILE GLY LEU ALA ASN TYR LEU GLN THR LYS MET              
SEQRES   1 J  155  MET LYS GLY ASP LYS ASP VAL ILE ASP ALA LEU ASN ARG          
SEQRES   2 J  155  LEU LEU THR GLY GLU LEU SER ALA MET ASP GLN TYR PHE          
SEQRES   3 J  155  VAL HIS ALA HIS MET TYR GLU ASP TRP GLY LEU ASN GLU          
SEQRES   4 J  155  LEU TYR GLU ARG ILE ALA HIS GLU SER ASP ASP GLU LYS          
SEQRES   5 J  155  GLY HIS ALA ALA LYS LEU VAL GLN ARG ILE LEU PHE LEU          
SEQRES   6 J  155  GLU GLY VAL PRO ASN VAL ALA ALA ARG GLU ALA LEU ASN          
SEQRES   7 J  155  ILE GLY SER ASN VAL GLU GLU MET LEU ARG ASN ASP LEU          
SEQRES   8 J  155  ALA TYR GLU TYR LYS VAL ALA ASP ASP LEU ARG LYS VAL          
SEQRES   9 J  155  ILE ALA LEU CYS GLU GLN LYS LYS ASP TYR GLN THR ARG          
SEQRES  10 J  155  GLU ILE LEU GLU VAL LEU LEU ASP ASP THR GLU SER ASP          
SEQRES  11 J  155  HIS MET TYR TRP LEU GLU LYS GLN LEU GLY LEU ILE ASP          
SEQRES  12 J  155  ARG ILE GLY LEU ALA ASN TYR LEU GLN THR LYS MET              
SEQRES   1 K  155  MET LYS GLY ASP LYS ASP VAL ILE ASP ALA LEU ASN ARG          
SEQRES   2 K  155  LEU LEU THR GLY GLU LEU SER ALA MET ASP GLN TYR PHE          
SEQRES   3 K  155  VAL HIS ALA HIS MET TYR GLU ASP TRP GLY LEU ASN GLU          
SEQRES   4 K  155  LEU TYR GLU ARG ILE ALA HIS GLU SER ASP ASP GLU LYS          
SEQRES   5 K  155  GLY HIS ALA ALA LYS LEU VAL GLN ARG ILE LEU PHE LEU          
SEQRES   6 K  155  GLU GLY VAL PRO ASN VAL ALA ALA ARG GLU ALA LEU ASN          
SEQRES   7 K  155  ILE GLY SER ASN VAL GLU GLU MET LEU ARG ASN ASP LEU          
SEQRES   8 K  155  ALA TYR GLU TYR LYS VAL ALA ASP ASP LEU ARG LYS VAL          
SEQRES   9 K  155  ILE ALA LEU CYS GLU GLN LYS LYS ASP TYR GLN THR ARG          
SEQRES  10 K  155  GLU ILE LEU GLU VAL LEU LEU ASP ASP THR GLU SER ASP          
SEQRES  11 K  155  HIS MET TYR TRP LEU GLU LYS GLN LEU GLY LEU ILE ASP          
SEQRES  12 K  155  ARG ILE GLY LEU ALA ASN TYR LEU GLN THR LYS MET              
SEQRES   1 L  155  MET LYS GLY ASP LYS ASP VAL ILE ASP ALA LEU ASN ARG          
SEQRES   2 L  155  LEU LEU THR GLY GLU LEU SER ALA MET ASP GLN TYR PHE          
SEQRES   3 L  155  VAL HIS ALA HIS MET TYR GLU ASP TRP GLY LEU ASN GLU          
SEQRES   4 L  155  LEU TYR GLU ARG ILE ALA HIS GLU SER ASP ASP GLU LYS          
SEQRES   5 L  155  GLY HIS ALA ALA LYS LEU VAL GLN ARG ILE LEU PHE LEU          
SEQRES   6 L  155  GLU GLY VAL PRO ASN VAL ALA ALA ARG GLU ALA LEU ASN          
SEQRES   7 L  155  ILE GLY SER ASN VAL GLU GLU MET LEU ARG ASN ASP LEU          
SEQRES   8 L  155  ALA TYR GLU TYR LYS VAL ALA ASP ASP LEU ARG LYS VAL          
SEQRES   9 L  155  ILE ALA LEU CYS GLU GLN LYS LYS ASP TYR GLN THR ARG          
SEQRES  10 L  155  GLU ILE LEU GLU VAL LEU LEU ASP ASP THR GLU SER ASP          
SEQRES  11 L  155  HIS MET TYR TRP LEU GLU LYS GLN LEU GLY LEU ILE ASP          
SEQRES  12 L  155  ARG ILE GLY LEU ALA ASN TYR LEU GLN THR LYS MET              
SEQRES   1 M  157  MET LYS GLY HIS PRO LYS VAL VAL GLY GLN LEU ASN ARG          
SEQRES   2 M  157  VAL LEU THR CYS GLU LEU THR ALA ILE ASN GLN TYR PHE          
SEQRES   3 M  157  LEU HIS ALA ARG MET PHE LYS HIS TRP GLY LEU GLU LYS          
SEQRES   4 M  157  LEU ASN HIS VAL GLU TYR LYS LYS SER ILE GLU ASP MET          
SEQRES   5 M  157  LYS HIS ALA ASP LYS LEU ILE GLU ARG VAL LEU PHE LEU          
SEQRES   6 M  157  GLU GLY LEU PRO ASN LEU GLN GLN LEU GLU LYS LEU ARG          
SEQRES   7 M  157  ILE GLY GLU HIS ALA GLN GLU MET LEU ASP CYS ASP LEU          
SEQRES   8 M  157  ALA MET VAL GLN GLU GLN LEU THR LEU LEU ARG ASP ALA          
SEQRES   9 M  157  ILE THR LEU CYS GLU ALA GLU GLN ASP TYR VAL SER ARG          
SEQRES  10 M  157  ASP LEU LEU GLU ASP ILE LEU GLU ASP GLU GLU GLU HIS          
SEQRES  11 M  157  LEU ASP TRP LEU GLU SER GLN ARG GLU LEU ILE GLY LEU          
SEQRES  12 M  157  THR GLY ILE GLN ASN TYR LEU GLN SER GLN ILE SER GLU          
SEQRES  13 M  157  SER                                                          
SEQRES   1 N  157  MET LYS GLY HIS PRO LYS VAL VAL GLY GLN LEU ASN ARG          
SEQRES   2 N  157  VAL LEU THR CYS GLU LEU THR ALA ILE ASN GLN TYR PHE          
SEQRES   3 N  157  LEU HIS ALA ARG MET PHE LYS HIS TRP GLY LEU GLU LYS          
SEQRES   4 N  157  LEU ASN HIS VAL GLU TYR LYS LYS SER ILE GLU ASP MET          
SEQRES   5 N  157  LYS HIS ALA ASP LYS LEU ILE GLU ARG VAL LEU PHE LEU          
SEQRES   6 N  157  GLU GLY LEU PRO ASN LEU GLN GLN LEU GLU LYS LEU ARG          
SEQRES   7 N  157  ILE GLY GLU HIS ALA GLN GLU MET LEU ASP CYS ASP LEU          
SEQRES   8 N  157  ALA MET VAL GLN GLU GLN LEU THR LEU LEU ARG ASP ALA          
SEQRES   9 N  157  ILE THR LEU CYS GLU ALA GLU GLN ASP TYR VAL SER ARG          
SEQRES  10 N  157  ASP LEU LEU GLU ASP ILE LEU GLU ASP GLU GLU GLU HIS          
SEQRES  11 N  157  LEU ASP TRP LEU GLU SER GLN ARG GLU LEU ILE GLY LEU          
SEQRES  12 N  157  THR GLY ILE GLN ASN TYR LEU GLN SER GLN ILE SER GLU          
SEQRES  13 N  157  SER                                                          
SEQRES   1 O  157  MET LYS GLY HIS PRO LYS VAL VAL GLY GLN LEU ASN ARG          
SEQRES   2 O  157  VAL LEU THR CYS GLU LEU THR ALA ILE ASN GLN TYR PHE          
SEQRES   3 O  157  LEU HIS ALA ARG MET PHE LYS HIS TRP GLY LEU GLU LYS          
SEQRES   4 O  157  LEU ASN HIS VAL GLU TYR LYS LYS SER ILE GLU ASP MET          
SEQRES   5 O  157  LYS HIS ALA ASP LYS LEU ILE GLU ARG VAL LEU PHE LEU          
SEQRES   6 O  157  GLU GLY LEU PRO ASN LEU GLN GLN LEU GLU LYS LEU ARG          
SEQRES   7 O  157  ILE GLY GLU HIS ALA GLN GLU MET LEU ASP CYS ASP LEU          
SEQRES   8 O  157  ALA MET VAL GLN GLU GLN LEU THR LEU LEU ARG ASP ALA          
SEQRES   9 O  157  ILE THR LEU CYS GLU ALA GLU GLN ASP TYR VAL SER ARG          
SEQRES  10 O  157  ASP LEU LEU GLU ASP ILE LEU GLU ASP GLU GLU GLU HIS          
SEQRES  11 O  157  LEU ASP TRP LEU GLU SER GLN ARG GLU LEU ILE GLY LEU          
SEQRES  12 O  157  THR GLY ILE GLN ASN TYR LEU GLN SER GLN ILE SER GLU          
SEQRES  13 O  157  SER                                                          
SEQRES   1 P  157  MET LYS GLY HIS PRO LYS VAL VAL GLY GLN LEU ASN ARG          
SEQRES   2 P  157  VAL LEU THR CYS GLU LEU THR ALA ILE ASN GLN TYR PHE          
SEQRES   3 P  157  LEU HIS ALA ARG MET PHE LYS HIS TRP GLY LEU GLU LYS          
SEQRES   4 P  157  LEU ASN HIS VAL GLU TYR LYS LYS SER ILE GLU ASP MET          
SEQRES   5 P  157  LYS HIS ALA ASP LYS LEU ILE GLU ARG VAL LEU PHE LEU          
SEQRES   6 P  157  GLU GLY LEU PRO ASN LEU GLN GLN LEU GLU LYS LEU ARG          
SEQRES   7 P  157  ILE GLY GLU HIS ALA GLN GLU MET LEU ASP CYS ASP LEU          
SEQRES   8 P  157  ALA MET VAL GLN GLU GLN LEU THR LEU LEU ARG ASP ALA          
SEQRES   9 P  157  ILE THR LEU CYS GLU ALA GLU GLN ASP TYR VAL SER ARG          
SEQRES  10 P  157  ASP LEU LEU GLU ASP ILE LEU GLU ASP GLU GLU GLU HIS          
SEQRES  11 P  157  LEU ASP TRP LEU GLU SER GLN ARG GLU LEU ILE GLY LEU          
SEQRES  12 P  157  THR GLY ILE GLN ASN TYR LEU GLN SER GLN ILE SER GLU          
SEQRES  13 P  157  SER                                                          
SEQRES   1 Q  157  MET LYS GLY HIS PRO LYS VAL VAL GLY GLN LEU ASN ARG          
SEQRES   2 Q  157  VAL LEU THR CYS GLU LEU THR ALA ILE ASN GLN TYR PHE          
SEQRES   3 Q  157  LEU HIS ALA ARG MET PHE LYS HIS TRP GLY LEU GLU LYS          
SEQRES   4 Q  157  LEU ASN HIS VAL GLU TYR LYS LYS SER ILE GLU ASP MET          
SEQRES   5 Q  157  LYS HIS ALA ASP LYS LEU ILE GLU ARG VAL LEU PHE LEU          
SEQRES   6 Q  157  GLU GLY LEU PRO ASN LEU GLN GLN LEU GLU LYS LEU ARG          
SEQRES   7 Q  157  ILE GLY GLU HIS ALA GLN GLU MET LEU ASP CYS ASP LEU          
SEQRES   8 Q  157  ALA MET VAL GLN GLU GLN LEU THR LEU LEU ARG ASP ALA          
SEQRES   9 Q  157  ILE THR LEU CYS GLU ALA GLU GLN ASP TYR VAL SER ARG          
SEQRES  10 Q  157  ASP LEU LEU GLU ASP ILE LEU GLU ASP GLU GLU GLU HIS          
SEQRES  11 Q  157  LEU ASP TRP LEU GLU SER GLN ARG GLU LEU ILE GLY LEU          
SEQRES  12 Q  157  THR GLY ILE GLN ASN TYR LEU GLN SER GLN ILE SER GLU          
SEQRES  13 Q  157  SER                                                          
SEQRES   1 R  157  MET LYS GLY HIS PRO LYS VAL VAL GLY GLN LEU ASN ARG          
SEQRES   2 R  157  VAL LEU THR CYS GLU LEU THR ALA ILE ASN GLN TYR PHE          
SEQRES   3 R  157  LEU HIS ALA ARG MET PHE LYS HIS TRP GLY LEU GLU LYS          
SEQRES   4 R  157  LEU ASN HIS VAL GLU TYR LYS LYS SER ILE GLU ASP MET          
SEQRES   5 R  157  LYS HIS ALA ASP LYS LEU ILE GLU ARG VAL LEU PHE LEU          
SEQRES   6 R  157  GLU GLY LEU PRO ASN LEU GLN GLN LEU GLU LYS LEU ARG          
SEQRES   7 R  157  ILE GLY GLU HIS ALA GLN GLU MET LEU ASP CYS ASP LEU          
SEQRES   8 R  157  ALA MET VAL GLN GLU GLN LEU THR LEU LEU ARG ASP ALA          
SEQRES   9 R  157  ILE THR LEU CYS GLU ALA GLU GLN ASP TYR VAL SER ARG          
SEQRES  10 R  157  ASP LEU LEU GLU ASP ILE LEU GLU ASP GLU GLU GLU HIS          
SEQRES  11 R  157  LEU ASP TRP LEU GLU SER GLN ARG GLU LEU ILE GLY LEU          
SEQRES  12 R  157  THR GLY ILE GLN ASN TYR LEU GLN SER GLN ILE SER GLU          
SEQRES  13 R  157  SER                                                          
SEQRES   1 S  157  MET LYS GLY HIS PRO LYS VAL VAL GLY GLN LEU ASN ARG          
SEQRES   2 S  157  VAL LEU THR CYS GLU LEU THR ALA ILE ASN GLN TYR PHE          
SEQRES   3 S  157  LEU HIS ALA ARG MET PHE LYS HIS TRP GLY LEU GLU LYS          
SEQRES   4 S  157  LEU ASN HIS VAL GLU TYR LYS LYS SER ILE GLU ASP MET          
SEQRES   5 S  157  LYS HIS ALA ASP LYS LEU ILE GLU ARG VAL LEU PHE LEU          
SEQRES   6 S  157  GLU GLY LEU PRO ASN LEU GLN GLN LEU GLU LYS LEU ARG          
SEQRES   7 S  157  ILE GLY GLU HIS ALA GLN GLU MET LEU ASP CYS ASP LEU          
SEQRES   8 S  157  ALA MET VAL GLN GLU GLN LEU THR LEU LEU ARG ASP ALA          
SEQRES   9 S  157  ILE THR LEU CYS GLU ALA GLU GLN ASP TYR VAL SER ARG          
SEQRES  10 S  157  ASP LEU LEU GLU ASP ILE LEU GLU ASP GLU GLU GLU HIS          
SEQRES  11 S  157  LEU ASP TRP LEU GLU SER GLN ARG GLU LEU ILE GLY LEU          
SEQRES  12 S  157  THR GLY ILE GLN ASN TYR LEU GLN SER GLN ILE SER GLU          
SEQRES  13 S  157  SER                                                          
SEQRES   1 T  157  MET LYS GLY HIS PRO LYS VAL VAL GLY GLN LEU ASN ARG          
SEQRES   2 T  157  VAL LEU THR CYS GLU LEU THR ALA ILE ASN GLN TYR PHE          
SEQRES   3 T  157  LEU HIS ALA ARG MET PHE LYS HIS TRP GLY LEU GLU LYS          
SEQRES   4 T  157  LEU ASN HIS VAL GLU TYR LYS LYS SER ILE GLU ASP MET          
SEQRES   5 T  157  LYS HIS ALA ASP LYS LEU ILE GLU ARG VAL LEU PHE LEU          
SEQRES   6 T  157  GLU GLY LEU PRO ASN LEU GLN GLN LEU GLU LYS LEU ARG          
SEQRES   7 T  157  ILE GLY GLU HIS ALA GLN GLU MET LEU ASP CYS ASP LEU          
SEQRES   8 T  157  ALA MET VAL GLN GLU GLN LEU THR LEU LEU ARG ASP ALA          
SEQRES   9 T  157  ILE THR LEU CYS GLU ALA GLU GLN ASP TYR VAL SER ARG          
SEQRES  10 T  157  ASP LEU LEU GLU ASP ILE LEU GLU ASP GLU GLU GLU HIS          
SEQRES  11 T  157  LEU ASP TRP LEU GLU SER GLN ARG GLU LEU ILE GLY LEU          
SEQRES  12 T  157  THR GLY ILE GLN ASN TYR LEU GLN SER GLN ILE SER GLU          
SEQRES  13 T  157  SER                                                          
SEQRES   1 U  157  MET LYS GLY HIS PRO LYS VAL VAL GLY GLN LEU ASN ARG          
SEQRES   2 U  157  VAL LEU THR CYS GLU LEU THR ALA ILE ASN GLN TYR PHE          
SEQRES   3 U  157  LEU HIS ALA ARG MET PHE LYS HIS TRP GLY LEU GLU LYS          
SEQRES   4 U  157  LEU ASN HIS VAL GLU TYR LYS LYS SER ILE GLU ASP MET          
SEQRES   5 U  157  LYS HIS ALA ASP LYS LEU ILE GLU ARG VAL LEU PHE LEU          
SEQRES   6 U  157  GLU GLY LEU PRO ASN LEU GLN GLN LEU GLU LYS LEU ARG          
SEQRES   7 U  157  ILE GLY GLU HIS ALA GLN GLU MET LEU ASP CYS ASP LEU          
SEQRES   8 U  157  ALA MET VAL GLN GLU GLN LEU THR LEU LEU ARG ASP ALA          
SEQRES   9 U  157  ILE THR LEU CYS GLU ALA GLU GLN ASP TYR VAL SER ARG          
SEQRES  10 U  157  ASP LEU LEU GLU ASP ILE LEU GLU ASP GLU GLU GLU HIS          
SEQRES  11 U  157  LEU ASP TRP LEU GLU SER GLN ARG GLU LEU ILE GLY LEU          
SEQRES  12 U  157  THR GLY ILE GLN ASN TYR LEU GLN SER GLN ILE SER GLU          
SEQRES  13 U  157  SER                                                          
SEQRES   1 V  157  MET LYS GLY HIS PRO LYS VAL VAL GLY GLN LEU ASN ARG          
SEQRES   2 V  157  VAL LEU THR CYS GLU LEU THR ALA ILE ASN GLN TYR PHE          
SEQRES   3 V  157  LEU HIS ALA ARG MET PHE LYS HIS TRP GLY LEU GLU LYS          
SEQRES   4 V  157  LEU ASN HIS VAL GLU TYR LYS LYS SER ILE GLU ASP MET          
SEQRES   5 V  157  LYS HIS ALA ASP LYS LEU ILE GLU ARG VAL LEU PHE LEU          
SEQRES   6 V  157  GLU GLY LEU PRO ASN LEU GLN GLN LEU GLU LYS LEU ARG          
SEQRES   7 V  157  ILE GLY GLU HIS ALA GLN GLU MET LEU ASP CYS ASP LEU          
SEQRES   8 V  157  ALA MET VAL GLN GLU GLN LEU THR LEU LEU ARG ASP ALA          
SEQRES   9 V  157  ILE THR LEU CYS GLU ALA GLU GLN ASP TYR VAL SER ARG          
SEQRES  10 V  157  ASP LEU LEU GLU ASP ILE LEU GLU ASP GLU GLU GLU HIS          
SEQRES  11 V  157  LEU ASP TRP LEU GLU SER GLN ARG GLU LEU ILE GLY LEU          
SEQRES  12 V  157  THR GLY ILE GLN ASN TYR LEU GLN SER GLN ILE SER GLU          
SEQRES  13 V  157  SER                                                          
SEQRES   1 W  157  MET LYS GLY HIS PRO LYS VAL VAL GLY GLN LEU ASN ARG          
SEQRES   2 W  157  VAL LEU THR CYS GLU LEU THR ALA ILE ASN GLN TYR PHE          
SEQRES   3 W  157  LEU HIS ALA ARG MET PHE LYS HIS TRP GLY LEU GLU LYS          
SEQRES   4 W  157  LEU ASN HIS VAL GLU TYR LYS LYS SER ILE GLU ASP MET          
SEQRES   5 W  157  LYS HIS ALA ASP LYS LEU ILE GLU ARG VAL LEU PHE LEU          
SEQRES   6 W  157  GLU GLY LEU PRO ASN LEU GLN GLN LEU GLU LYS LEU ARG          
SEQRES   7 W  157  ILE GLY GLU HIS ALA GLN GLU MET LEU ASP CYS ASP LEU          
SEQRES   8 W  157  ALA MET VAL GLN GLU GLN LEU THR LEU LEU ARG ASP ALA          
SEQRES   9 W  157  ILE THR LEU CYS GLU ALA GLU GLN ASP TYR VAL SER ARG          
SEQRES  10 W  157  ASP LEU LEU GLU ASP ILE LEU GLU ASP GLU GLU GLU HIS          
SEQRES  11 W  157  LEU ASP TRP LEU GLU SER GLN ARG GLU LEU ILE GLY LEU          
SEQRES  12 W  157  THR GLY ILE GLN ASN TYR LEU GLN SER GLN ILE SER GLU          
SEQRES  13 W  157  SER                                                          
SEQRES   1 X  157  MET LYS GLY HIS PRO LYS VAL VAL GLY GLN LEU ASN ARG          
SEQRES   2 X  157  VAL LEU THR CYS GLU LEU THR ALA ILE ASN GLN TYR PHE          
SEQRES   3 X  157  LEU HIS ALA ARG MET PHE LYS HIS TRP GLY LEU GLU LYS          
SEQRES   4 X  157  LEU ASN HIS VAL GLU TYR LYS LYS SER ILE GLU ASP MET          
SEQRES   5 X  157  LYS HIS ALA ASP LYS LEU ILE GLU ARG VAL LEU PHE LEU          
SEQRES   6 X  157  GLU GLY LEU PRO ASN LEU GLN GLN LEU GLU LYS LEU ARG          
SEQRES   7 X  157  ILE GLY GLU HIS ALA GLN GLU MET LEU ASP CYS ASP LEU          
SEQRES   8 X  157  ALA MET VAL GLN GLU GLN LEU THR LEU LEU ARG ASP ALA          
SEQRES   9 X  157  ILE THR LEU CYS GLU ALA GLU GLN ASP TYR VAL SER ARG          
SEQRES  10 X  157  ASP LEU LEU GLU ASP ILE LEU GLU ASP GLU GLU GLU HIS          
SEQRES  11 X  157  LEU ASP TRP LEU GLU SER GLN ARG GLU LEU ILE GLY LEU          
SEQRES  12 X  157  THR GLY ILE GLN ASN TYR LEU GLN SER GLN ILE SER GLU          
SEQRES  13 X  157  SER                                                          
HET     NA  A 201       1                                                       
HET     NA  B 201       1                                                       
HET     NA  C 201       1                                                       
HET     NA  D 201       1                                                       
HET     NA  G 201       1                                                       
HET     NA  K 201       1                                                       
HET    HEM  N 201      43                                                       
HET    HEM  O 201      43                                                       
HET    HEM  Q 201      43                                                       
HET    HEM  S 201      43                                                       
HET    HEM  U 201      43                                                       
HET    HEM  X 201      43                                                       
HETNAM      NA SODIUM ION                                                       
HETNAM     HEM PROTOPORPHYRIN IX CONTAINING FE                                  
HETSYN     HEM HEME                                                             
FORMUL  25   NA    6(NA 1+)                                                     
FORMUL  31  HEM    6(C34 H32 FE N4 O4)                                          
HELIX    1 AA1 ASP A    4  TRP A   35  1                                  32    
HELIX    2 AA2 LEU A   37  LEU A   65  1                                  29    
HELIX    3 AA3 ASN A   82  LYS A  111  1                                  30    
HELIX    4 AA4 ASP A  113  HIS A  131  1                                  19    
HELIX    5 AA5 HIS A  131  GLY A  146  1                                  16    
HELIX    6 AA6 GLY A  146  LYS A  154  1                                   9    
HELIX    7 AA7 ASP B    4  TRP B   35  1                                  32    
HELIX    8 AA8 LEU B   37  LEU B   65  1                                  29    
HELIX    9 AA9 ASN B   82  LYS B  111  1                                  30    
HELIX   10 AB1 ASP B  113  HIS B  131  1                                  19    
HELIX   11 AB2 HIS B  131  GLY B  146  1                                  16    
HELIX   12 AB3 GLY B  146  LYS B  154  1                                   9    
HELIX   13 AB4 ASP C    4  TRP C   35  1                                  32    
HELIX   14 AB5 LEU C   37  LEU C   65  1                                  29    
HELIX   15 AB6 ASN C   82  LYS C  111  1                                  30    
HELIX   16 AB7 ASP C  113  HIS C  131  1                                  19    
HELIX   17 AB8 HIS C  131  GLY C  146  1                                  16    
HELIX   18 AB9 GLY C  146  LYS C  154  1                                   9    
HELIX   19 AC1 ASP D    4  TRP D   35  1                                  32    
HELIX   20 AC2 LEU D   37  LEU D   65  1                                  29    
HELIX   21 AC3 ASN D   82  LYS D  111  1                                  30    
HELIX   22 AC4 ASP D  113  HIS D  131  1                                  19    
HELIX   23 AC5 HIS D  131  GLY D  146  1                                  16    
HELIX   24 AC6 GLY D  146  LYS D  154  1                                   9    
HELIX   25 AC7 ASP E    4  TRP E   35  1                                  32    
HELIX   26 AC8 LEU E   37  LEU E   65  1                                  29    
HELIX   27 AC9 ASN E   82  LYS E  111  1                                  30    
HELIX   28 AD1 ASP E  113  HIS E  131  1                                  19    
HELIX   29 AD2 HIS E  131  GLY E  146  1                                  16    
HELIX   30 AD3 GLY E  146  LYS E  154  1                                   9    
HELIX   31 AD4 ASP F    4  TRP F   35  1                                  32    
HELIX   32 AD5 LEU F   37  LEU F   65  1                                  29    
HELIX   33 AD6 ASN F   82  LYS F  111  1                                  30    
HELIX   34 AD7 ASP F  113  HIS F  131  1                                  19    
HELIX   35 AD8 HIS F  131  GLY F  146  1                                  16    
HELIX   36 AD9 GLY F  146  LYS F  154  1                                   9    
HELIX   37 AE1 ASP G    4  TRP G   35  1                                  32    
HELIX   38 AE2 LEU G   37  LEU G   65  1                                  29    
HELIX   39 AE3 ASN G   82  LYS G  111  1                                  30    
HELIX   40 AE4 ASP G  113  HIS G  131  1                                  19    
HELIX   41 AE5 HIS G  131  GLY G  146  1                                  16    
HELIX   42 AE6 GLY G  146  LYS G  154  1                                   9    
HELIX   43 AE7 ASP H    4  TRP H   35  1                                  32    
HELIX   44 AE8 LEU H   37  LEU H   65  1                                  29    
HELIX   45 AE9 ASN H   82  LYS H  111  1                                  30    
HELIX   46 AF1 ASP H  113  HIS H  131  1                                  19    
HELIX   47 AF2 HIS H  131  GLY H  146  1                                  16    
HELIX   48 AF3 GLY H  146  LYS H  154  1                                   9    
HELIX   49 AF4 ASP I    4  TRP I   35  1                                  32    
HELIX   50 AF5 LEU I   37  LEU I   65  1                                  29    
HELIX   51 AF6 ASN I   82  LYS I  111  1                                  30    
HELIX   52 AF7 ASP I  113  HIS I  131  1                                  19    
HELIX   53 AF8 HIS I  131  GLY I  146  1                                  16    
HELIX   54 AF9 GLY I  146  LYS I  154  1                                   9    
HELIX   55 AG1 ASP J    4  TRP J   35  1                                  32    
HELIX   56 AG2 LEU J   37  LEU J   65  1                                  29    
HELIX   57 AG3 ASN J   82  LYS J  111  1                                  30    
HELIX   58 AG4 ASP J  113  HIS J  131  1                                  19    
HELIX   59 AG5 HIS J  131  GLY J  146  1                                  16    
HELIX   60 AG6 GLY J  146  LYS J  154  1                                   9    
HELIX   61 AG7 ASP K    4  TRP K   35  1                                  32    
HELIX   62 AG8 LEU K   37  LEU K   65  1                                  29    
HELIX   63 AG9 ASN K   82  LYS K  111  1                                  30    
HELIX   64 AH1 ASP K  113  HIS K  131  1                                  19    
HELIX   65 AH2 HIS K  131  GLY K  146  1                                  16    
HELIX   66 AH3 GLY K  146  LYS K  154  1                                   9    
HELIX   67 AH4 ASP L    4  TRP L   35  1                                  32    
HELIX   68 AH5 LEU L   37  LEU L   65  1                                  29    
HELIX   69 AH6 ASN L   82  LYS L  111  1                                  30    
HELIX   70 AH7 ASP L  113  HIS L  131  1                                  19    
HELIX   71 AH8 HIS L  131  GLY L  146  1                                  16    
HELIX   72 AH9 GLY L  146  LYS L  154  1                                   9    
HELIX   73 AI1 HIS M    4  TRP M   35  1                                  32    
HELIX   74 AI2 LEU M   37  LEU M   65  1                                  29    
HELIX   75 AI3 HIS M   82  GLU M  111  1                                  30    
HELIX   76 AI4 ASP M  113  GLY M  145  1                                  33    
HELIX   77 AI5 GLY M  145  SER M  152  1                                   8    
HELIX   78 AI6 HIS N    4  TRP N   35  1                                  32    
HELIX   79 AI7 LEU N   37  LEU N   65  1                                  29    
HELIX   80 AI8 HIS N   82  GLU N  111  1                                  30    
HELIX   81 AI9 ASP N  113  GLY N  145  1                                  33    
HELIX   82 AJ1 GLY N  145  SER N  152  1                                   8    
HELIX   83 AJ2 HIS O    4  TRP O   35  1                                  32    
HELIX   84 AJ3 LEU O   37  LEU O   65  1                                  29    
HELIX   85 AJ4 HIS O   82  GLU O  111  1                                  30    
HELIX   86 AJ5 ASP O  113  GLY O  145  1                                  33    
HELIX   87 AJ6 GLY O  145  SER O  152  1                                   8    
HELIX   88 AJ7 HIS P    4  TRP P   35  1                                  32    
HELIX   89 AJ8 LEU P   37  LEU P   65  1                                  29    
HELIX   90 AJ9 HIS P   82  GLU P  111  1                                  30    
HELIX   91 AK1 ASP P  113  GLY P  145  1                                  33    
HELIX   92 AK2 GLY P  145  SER P  152  1                                   8    
HELIX   93 AK3 HIS Q    4  TRP Q   35  1                                  32    
HELIX   94 AK4 LEU Q   37  LEU Q   65  1                                  29    
HELIX   95 AK5 HIS Q   82  GLU Q  111  1                                  30    
HELIX   96 AK6 ASP Q  113  GLY Q  145  1                                  33    
HELIX   97 AK7 GLY Q  145  SER Q  152  1                                   8    
HELIX   98 AK8 HIS R    4  TRP R   35  1                                  32    
HELIX   99 AK9 LEU R   37  LEU R   65  1                                  29    
HELIX  100 AL1 HIS R   82  GLU R  111  1                                  30    
HELIX  101 AL2 ASP R  113  GLY R  145  1                                  33    
HELIX  102 AL3 GLY R  145  SER R  152  1                                   8    
HELIX  103 AL4 HIS S    4  TRP S   35  1                                  32    
HELIX  104 AL5 LEU S   37  LEU S   65  1                                  29    
HELIX  105 AL6 HIS S   82  GLU S  111  1                                  30    
HELIX  106 AL7 ASP S  113  GLY S  145  1                                  33    
HELIX  107 AL8 GLY S  145  SER S  152  1                                   8    
HELIX  108 AL9 HIS T    4  TRP T   35  1                                  32    
HELIX  109 AM1 LEU T   37  LEU T   65  1                                  29    
HELIX  110 AM2 HIS T   82  GLU T  111  1                                  30    
HELIX  111 AM3 ASP T  113  GLY T  145  1                                  33    
HELIX  112 AM4 GLY T  145  SER T  152  1                                   8    
HELIX  113 AM5 HIS U    4  TRP U   35  1                                  32    
HELIX  114 AM6 LEU U   37  LEU U   65  1                                  29    
HELIX  115 AM7 HIS U   82  GLU U  111  1                                  30    
HELIX  116 AM8 ASP U  113  GLY U  145  1                                  33    
HELIX  117 AM9 GLY U  145  SER U  152  1                                   8    
HELIX  118 AN1 HIS V    4  TRP V   35  1                                  32    
HELIX  119 AN2 LEU V   37  LEU V   65  1                                  29    
HELIX  120 AN3 HIS V   82  GLU V  111  1                                  30    
HELIX  121 AN4 ASP V  113  GLY V  145  1                                  33    
HELIX  122 AN5 GLY V  145  SER V  152  1                                   8    
HELIX  123 AN6 HIS W    4  TRP W   35  1                                  32    
HELIX  124 AN7 LEU W   37  LEU W   65  1                                  29    
HELIX  125 AN8 HIS W   82  GLU W  111  1                                  30    
HELIX  126 AN9 ASP W  113  GLY W  145  1                                  33    
HELIX  127 AO1 GLY W  145  SER W  152  1                                   8    
HELIX  128 AO2 HIS X    4  TRP X   35  1                                  32    
HELIX  129 AO3 LEU X   37  LEU X   65  1                                  29    
HELIX  130 AO4 HIS X   82  GLU X  111  1                                  30    
HELIX  131 AO5 ASP X  113  GLY X  145  1                                  33    
HELIX  132 AO6 GLY X  145  SER X  152  1                                   8    
LINK         OD1 ASN A 149                NA    NA A 201     1555   1555  2.63  
LINK         OE1 GLN A 152                NA    NA A 201     1555   1555  2.78  
LINK        NA    NA A 201                 OE1 GLN R 151     1555   1555  2.82  
LINK         OD1 ASN B 149                NA    NA B 201     1555   1555  2.93  
LINK         OE1 GLN B 152                NA    NA B 201     1555   1555  3.09  
LINK        NA    NA B 201                 OD1 ASN F 149     1555   1555  2.76  
LINK        NA    NA B 201                 OE1 GLN O 151     1555   1555  2.99  
LINK         OE1 GLN C 152                NA    NA C 201     1555   1555  2.98  
LINK        NA    NA C 201                 OE1 GLN N 151     1555   1555  2.76  
LINK        NA    NA C 201                 OE1 GLN V 151     1555   1555  2.75  
LINK        NA    NA C 201                 OE1 GLN X 151     1555   1555  3.03  
LINK         OD1 ASN D 149                NA    NA D 201     1555   1555  2.84  
LINK         OE1 GLN D 152                NA    NA D 201     1555   1555  2.92  
LINK        NA    NA D 201                 OD1 ASN E 149     1555   1555  2.95  
LINK        NA    NA D 201                 OD1 ASN J 149     1555   1555  2.92  
LINK        NA    NA D 201                 OE1 GLN J 152     1555   1555  2.64  
LINK        NA    NA D 201                 OE1 GLN L 152     1555   1555  2.89  
LINK         OD1 ASN G 149                NA    NA G 201     1555   1555  2.79  
LINK         OE1 GLN G 152                NA    NA G 201     1555   1555  3.17  
LINK        NA    NA G 201                 OD1 ASN I 149     1555   1555  2.79  
LINK        NA    NA G 201                 OE1 GLN W 151     1555   1555  3.15  
LINK         OE1 GLN K 152                NA    NA K 201     1555   1555  2.60  
LINK        NA    NA K 201                 OE1 GLN P 151     1555   1555  2.88  
LINK        NA    NA K 201                 OE1 GLN Q 151     1555   1555  3.14  
LINK        NA    NA K 201                 OE1 GLN S 151     1555   1555  3.14  
LINK         SD  MET M  52                FE   HEM N 201     1555   1555  2.69  
LINK         SD  MET N  52                FE   HEM N 201     1555   1555  2.38  
LINK         SD  MET O  52                FE   HEM O 201     1555   1555  2.45  
LINK        FE   HEM O 201                 SD  MET P  52     1555   1555  2.59  
LINK         SD  MET Q  52                FE   HEM Q 201     1555   1555  2.55  
LINK        FE   HEM Q 201                 SD  MET R  52     1555   1555  2.47  
LINK         SD  MET S  52                FE   HEM S 201     1555   1555  2.40  
LINK        FE   HEM S 201                 SD  MET T  52     1555   1555  2.66  
LINK         SD  MET U  52                FE   HEM U 201     1555   1555  2.38  
LINK        FE   HEM U 201                 SD  MET V  52     1555   1555  2.59  
LINK         SD  MET W  52                FE   HEM X 201     1555   1555  2.57  
LINK         SD  MET X  52                FE   HEM X 201     1555   1555  2.45  
CRYST1    1.000    1.000    1.000  90.00  90.00  90.00 P 1           1          
ORIGX1      1.000000  0.000000  0.000000        0.00000                         
ORIGX2      0.000000  1.000000  0.000000        0.00000                         
ORIGX3      0.000000  0.000000  1.000000        0.00000                         
SCALE1      1.000000  0.000000  0.000000        0.00000                         
SCALE2      0.000000  1.000000  0.000000        0.00000                         
SCALE3      0.000000  0.000000  1.000000        0.00000                         
ATOM      1  N   MET A   1      58.772  77.315 119.879  1.00 45.34           N0 
ATOM      2  CA  MET A   1      57.558  76.596 119.530  1.00 51.34           C0 
ATOM      3  C   MET A   1      57.488  75.263 120.249  1.00 51.50           C0 
ATOM      4  O   MET A   1      58.470  74.803 120.809  1.00 48.52           O0 
ATOM      5  CB  MET A   1      57.477  76.374 118.023  1.00 49.21           C0 
ATOM      6  CG  MET A   1      58.571  75.482 117.485  1.00 52.04           C0 
ATOM      7  SD  MET A   1      58.444  75.190 115.714  1.00 73.31           S0 
ATOM      8  CE  MET A   1      57.033  74.092 115.669  1.00 53.88           C0 
ATOM      9  N   LYS A   2      56.315  74.642 120.228  1.00 52.96           N0 
ATOM     10  CA  LYS A   2      56.127  73.337 120.848  1.00 53.21           C0 
ATOM     11  C   LYS A   2      56.351  72.253 119.804  1.00 53.89           C0 
ATOM     12  O   LYS A   2      55.506  72.029 118.934  1.00 52.99           O0 
ATOM     13  CB  LYS A   2      54.732  73.232 121.453  1.00 55.90           C0 
ATOM     14  CG  LYS A   2      54.474  71.923 122.164  1.00 60.62           C0 
ATOM     15  CD  LYS A   2      53.115  71.923 122.836  1.00 66.84           C0 
ATOM     16  CE  LYS A   2      52.787  70.561 123.423  1.00 76.24           C0 
ATOM     17  NZ  LYS A   2      53.700  70.205 124.540  1.00 75.93           N1+
ATOM     18  N   GLY A   3      57.492  71.581 119.886  1.00 51.33           N0 
ATOM     19  CA  GLY A   3      57.808  70.521 118.958  1.00 49.01           C0 
ATOM     20  C   GLY A   3      57.040  69.251 119.248  1.00 51.73           C0 
ATOM     21  O   GLY A   3      56.512  69.041 120.337  1.00 52.12           O0 
ATOM     22  N   ASP A   4      56.964  68.401 118.232  1.00 51.39           N0 
ATOM     23  CA  ASP A   4      56.337  67.098 118.391  1.00 48.29           C0 
ATOM     24  C   ASP A   4      57.136  66.259 119.379  1.00 51.52           C0 
ATOM     25  O   ASP A   4      58.364  66.320 119.419  1.00 51.31           O0 
ATOM     26  CB  ASP A   4      56.232  66.390 117.042  1.00 48.24           C0 
ATOM     27  CG  ASP A   4      55.453  65.096 117.121  1.00 53.34           C0 
ATOM     28  OD1 ASP A   4      54.215  65.150 117.238  1.00 52.55           O0 
ATOM     29  OD2 ASP A   4      56.077  64.022 117.055  1.00 54.37           O1-
ATOM     30  N   LYS A   5      56.423  65.488 120.198  1.00 51.39           N0 
ATOM     31  CA  LYS A   5      57.080  64.719 121.249  1.00 51.00           C0 
ATOM     32  C   LYS A   5      58.011  63.660 120.662  1.00 50.39           C0 
ATOM     33  O   LYS A   5      59.131  63.462 121.155  1.00 46.89           O0 
ATOM     34  CB  LYS A   5      56.008  64.101 122.150  1.00 51.75           C0 
ATOM     35  CG  LYS A   5      56.504  63.425 123.414  1.00 58.58           C0 
ATOM     36  CD  LYS A   5      56.750  61.939 123.228  1.00 62.13           C0 
ATOM     37  CE  LYS A   5      57.164  61.294 124.540  1.00 62.81           C0 
ATOM     38  NZ  LYS A   5      57.450  59.844 124.379  1.00 65.04           N1+
ATOM     39  N   ASP A   6      57.575  62.986 119.595  1.00 51.55           N0 
ATOM     40  CA  ASP A   6      58.419  61.992 118.944  1.00 51.00           C0 
ATOM     41  C   ASP A   6      59.635  62.633 118.295  1.00 45.38           C0 
ATOM     42  O   ASP A   6      60.720  62.042 118.270  1.00 48.66           O0 
ATOM     43  CB  ASP A   6      57.619  61.215 117.903  1.00 50.47           C0 
ATOM     44  CG  ASP A   6      56.579  60.319 118.522  1.00 58.46           C0 
ATOM     45  OD1 ASP A   6      56.792  59.854 119.660  1.00 61.83           O0 
ATOM     46  OD2 ASP A   6      55.550  60.065 117.867  1.00 58.76           O1-
ATOM     47  N   VAL A   7      59.477  63.843 117.764  1.00 39.38           N0 
ATOM     48  CA  VAL A   7      60.603  64.517 117.132  1.00 37.16           C0 
ATOM     49  C   VAL A   7      61.645  64.889 118.175  1.00 40.70           C0 
ATOM     50  O   VAL A   7      62.849  64.780 117.931  1.00 39.31           O0 
ATOM     51  CB  VAL A   7      60.118  65.743 116.338  1.00 42.37           C0 
ATOM     52  CG1 VAL A   7      61.258  66.697 116.077  1.00 34.40           C0 
ATOM     53  CG2 VAL A   7      59.490  65.302 115.033  1.00 44.18           C0 
ATOM     54  N   ILE A   8      61.204  65.286 119.369  1.00 43.51           N0 
ATOM     55  CA  ILE A   8      62.151  65.602 120.432  1.00 40.51           C0 
ATOM     56  C   ILE A   8      62.835  64.342 120.941  1.00 41.25           C0 
ATOM     57  O   ILE A   8      64.037  64.352 121.221  1.00 41.14           O0 
ATOM     58  CB  ILE A   8      61.459  66.376 121.567  1.00 42.04           C0 
ATOM     59  CG1 ILE A   8      60.844  67.664 121.030  1.00 40.28           C0 
ATOM     60  CG2 ILE A   8      62.442  66.699 122.674  1.00 40.13           C0 
ATOM     61  CD1 ILE A   8      59.756  68.217 121.898  1.00 43.53           C0 
ATOM     62  N   ASP A   9      62.098  63.233 121.065  1.00 42.52           N0 
ATOM     63  CA  ASP A   9      62.752  61.986 121.457  1.00 42.51           C0 
ATOM     64  C   ASP A   9      63.814  61.573 120.447  1.00 41.48           C0 
ATOM     65  O   ASP A   9      64.918  61.158 120.823  1.00 46.03           O0 
ATOM     66  CB  ASP A   9      61.735  60.859 121.621  1.00 49.39           C0 
ATOM     67  CG  ASP A   9      60.638  61.198 122.594  1.00 57.75           C0 
ATOM     68  OD1 ASP A   9      60.851  62.074 123.455  1.00 60.44           O0 
ATOM     69  OD2 ASP A   9      59.570  60.558 122.520  1.00 58.47           O1-
ATOM     70  N   ALA A  10      63.496  61.671 119.160  1.00 38.34           N0 
ATOM     71  CA  ALA A  10      64.455  61.280 118.139  1.00 34.25           C0 
ATOM     72  C   ALA A  10      65.644  62.230 118.106  1.00 36.10           C0 
ATOM     73  O   ALA A  10      66.783  61.802 117.897  1.00 36.79           O0 
ATOM     74  CB  ALA A  10      63.758  61.217 116.786  1.00 35.21           C0 
ATOM     75  N   LEU A  11      65.403  63.519 118.336  1.00 37.03           N0 
ATOM     76  CA  LEU A  11      66.498  64.476 118.414  1.00 35.34           C0 
ATOM     77  C   LEU A  11      67.393  64.184 119.607  1.00 32.64           C0 
ATOM     78  O   LEU A  11      68.611  64.374 119.544  1.00 30.96           O0 
ATOM     79  CB  LEU A  11      65.937  65.889 118.511  1.00 33.95           C0 
ATOM     80  CG  LEU A  11      65.515  66.575 117.220  1.00 29.53           C0 
ATOM     81  CD1 LEU A  11      65.123  67.995 117.524  1.00 25.14           C0 
ATOM     82  CD2 LEU A  11      66.606  66.526 116.198  1.00 28.12           C0 
ATOM     83  N   ASN A  12      66.808  63.699 120.701  1.00 33.53           N0 
ATOM     84  CA  ASN A  12      67.598  63.381 121.883  1.00 33.24           C0 
ATOM     85  C   ASN A  12      68.432  62.125 121.670  1.00 34.59           C0 
ATOM     86  O   ASN A  12      69.561  62.031 122.164  1.00 34.90           O0 
ATOM     87  CB  ASN A  12      66.681  63.218 123.092  1.00 32.58           C0 
ATOM     88  CG  ASN A  12      66.589  64.475 123.920  1.00 30.55           C0 
ATOM     89  OD1 ASN A  12      67.587  65.137 124.169  1.00 33.02           O0 
ATOM     90  ND2 ASN A  12      65.386  64.809 124.351  1.00 30.10           N0 
ATOM     91  N   ARG A  13      67.894  61.147 120.943  1.00 36.33           N0 
ATOM     92  CA  ARG A  13      68.698  59.983 120.579  1.00 35.28           C0 
ATOM     93  C   ARG A  13      69.840  60.365 119.644  1.00 34.76           C0 
ATOM     94  O   ARG A  13      70.967  59.875 119.791  1.00 38.49           O0 
ATOM     95  CB  ARG A  13      67.811  58.905 119.967  1.00 37.24           C0 
ATOM     96  CG  ARG A  13      66.875  58.292 120.983  1.00 39.08           C0 
ATOM     97  CD  ARG A  13      66.036  57.168 120.418  1.00 41.70           C0 
ATOM     98  NE  ARG A  13      65.039  57.654 119.472  1.00 44.47           N0 
ATOM     99  CZ  ARG A  13      65.042  57.390 118.173  1.00 48.35           C0 
ATOM    100  NH1 ARG A  13      65.987  56.647 117.621  1.00 49.01           N1+
ATOM    101  NH2 ARG A  13      64.073  57.885 117.411  1.00 44.55           N0 
ATOM    102  N   LEU A  14      69.577  61.251 118.689  1.00 32.39           N0 
ATOM    103  CA  LEU A  14      70.655  61.766 117.855  1.00 31.83           C0 
ATOM    104  C   LEU A  14      71.692  62.510 118.681  1.00 34.46           C0 
ATOM    105  O   LEU A  14      72.885  62.471 118.371  1.00 35.38           O0 
ATOM    106  CB  LEU A  14      70.086  62.674 116.776  1.00 32.96           C0 
ATOM    107  CG  LEU A  14      69.252  61.933 115.754  1.00 36.03           C0 
ATOM    108  CD1 LEU A  14      68.523  62.935 114.946  1.00 35.38           C0 
ATOM    109  CD2 LEU A  14      70.172  61.147 114.876  1.00 32.89           C0 
ATOM    110  N   LEU A  15      71.253  63.196 119.735  1.00 32.83           N0 
ATOM    111  CA  LEU A  15      72.182  63.907 120.604  1.00 30.01           C0 
ATOM    112  C   LEU A  15      73.074  62.941 121.369  1.00 33.42           C0 
ATOM    113  O   LEU A  15      74.284  63.163 121.487  1.00 34.66           O0 
ATOM    114  CB  LEU A  15      71.406  64.792 121.572  1.00 28.05           C0 
ATOM    115  CG  LEU A  15      72.234  65.609 122.548  1.00 27.55           C0 
ATOM    116  CD1 LEU A  15      73.181  66.515 121.794  1.00 25.95           C0 
ATOM    117  CD2 LEU A  15      71.318  66.383 123.448  1.00 29.19           C0 
ATOM    118  N   THR A  16      72.486  61.885 121.931  1.00 35.09           N0 
ATOM    119  CA  THR A  16      73.285  60.838 122.559  1.00 33.92           C0 
ATOM    120  C   THR A  16      74.315  60.282 121.590  1.00 37.74           C0 
ATOM    121  O   THR A  16      75.482  60.084 121.952  1.00 41.80           O0 
ATOM    122  CB  THR A  16      72.381  59.717 123.066  1.00 38.29           C0 
ATOM    123  OG1 THR A  16      71.353  60.263 123.893  1.00 43.99           O0 
ATOM    124  CG2 THR A  16      73.172  58.701 123.856  1.00 40.36           C0 
ATOM    125  N   GLY A  17      73.900  60.030 120.348  1.00 38.62           N0 
ATOM    126  CA  GLY A  17      74.835  59.548 119.348  1.00 35.90           C0 
ATOM    127  C   GLY A  17      75.972  60.515 119.079  1.00 35.56           C0 
ATOM    128  O   GLY A  17      77.131  60.112 118.993  1.00 36.60           O0 
ATOM    129  N   GLU A  18      75.657  61.802 118.936  1.00 37.93           N0 
ATOM    130  CA  GLU A  18      76.694  62.786 118.640  1.00 37.08           C0 
ATOM    131  C   GLU A  18      77.658  62.933 119.805  1.00 36.12           C0 
ATOM    132  O   GLU A  18      78.860  63.130 119.607  1.00 38.32           O0 
ATOM    133  CB  GLU A  18      76.065  64.135 118.309  1.00 35.42           C0 
ATOM    134  CG  GLU A  18      75.270  64.151 117.027  1.00 39.05           C0 
ATOM    135  CD  GLU A  18      76.107  63.975 115.784  1.00 47.67           C0 
ATOM    136  OE1 GLU A  18      77.266  64.421 115.772  1.00 47.83           O0 
ATOM    137  OE2 GLU A  18      75.599  63.379 114.813  1.00 46.58           O1-
ATOM    138  N   LEU A  19      77.153  62.828 121.030  1.00 35.10           N0 
ATOM    139  CA  LEU A  19      78.015  62.980 122.194  1.00 34.23           C0 
ATOM    140  C   LEU A  19      78.934  61.777 122.353  1.00 36.81           C0 
ATOM    141  O   LEU A  19      80.119  61.925 122.682  1.00 37.29           O0 
ATOM    142  CB  LEU A  19      77.157  63.183 123.437  1.00 32.65           C0 
ATOM    143  CG  LEU A  19      76.479  64.548 123.517  1.00 31.81           C0 
ATOM    144  CD1 LEU A  19      75.502  64.588 124.659  1.00 31.82           C0 
ATOM    145  CD2 LEU A  19      77.486  65.656 123.637  1.00 30.46           C0 
ATOM    146  N   SER A  20      78.411  60.575 122.104  1.00 36.69           N0 
ATOM    147  CA  SER A  20      79.259  59.390 122.109  1.00 34.51           C0 
ATOM    148  C   SER A  20      80.307  59.455 121.006  1.00 35.43           C0 
ATOM    149  O   SER A  20      81.458  59.053 121.211  1.00 41.34           O0 
ATOM    150  CB  SER A  20      78.404  58.139 121.963  1.00 37.90           C0 
ATOM    151  OG  SER A  20      77.543  57.989 123.071  1.00 43.48           O0 
ATOM    152  N   ALA A  21      79.923  59.944 119.824  1.00 36.34           N0 
ATOM    153  CA  ALA A  21      80.886  60.158 118.751  1.00 35.12           C0 
ATOM    154  C   ALA A  21      81.987  61.103 119.183  1.00 35.56           C0 
ATOM    155  O   ALA A  21      83.162  60.879 118.885  1.00 37.69           O0 
ATOM    156  CB  ALA A  21      80.188  60.717 117.516  1.00 42.28           C0 
ATOM    157  N   MET A  22      81.617  62.193 119.848  1.00 36.31           N0 
ATOM    158  CA  MET A  22      82.601  63.139 120.350  1.00 38.01           C0 
ATOM    159  C   MET A  22      83.598  62.464 121.279  1.00 39.22           C0 
ATOM    160  O   MET A  22      84.810  62.640 121.133  1.00 35.84           O0 
ATOM    161  CB  MET A  22      81.894  64.276 121.070  1.00 39.05           C0 
ATOM    162  CG  MET A  22      82.817  65.321 121.604  1.00 44.34           C0 
ATOM    163  SD  MET A  22      81.863  66.589 122.424  1.00 71.00           S0 
ATOM    164  CE  MET A  22      81.326  65.707 123.886  1.00 49.73           C0 
ATOM    165  N   ASP A  23      83.104  61.691 122.245  1.00 39.46           N0 
ATOM    166  CA  ASP A  23      84.008  61.013 123.173  1.00 33.92           C0 
ATOM    167  C   ASP A  23      84.933  60.043 122.453  1.00 34.63           C0 
ATOM    168  O   ASP A  23      86.140  59.995 122.730  1.00 36.84           O0 
ATOM    169  CB  ASP A  23      83.212  60.279 124.244  1.00 36.30           C0 
ATOM    170  CG  ASP A  23      82.641  61.205 125.269  1.00 50.53           C0 
ATOM    171  OD1 ASP A  23      83.207  62.298 125.467  1.00 47.50           O0 
ATOM    172  OD2 ASP A  23      81.624  60.835 125.887  1.00 57.49           O1-
ATOM    173  N   GLN A  24      84.384  59.246 121.537  1.00 36.35           N0 
ATOM    174  CA  GLN A  24      85.194  58.247 120.850  1.00 32.70           C0 
ATOM    175  C   GLN A  24      86.248  58.900 119.968  1.00 32.02           C0 
ATOM    176  O   GLN A  24      87.407  58.481 119.964  1.00 33.78           O0 
ATOM    177  CB  GLN A  24      84.301  57.319 120.034  1.00 32.39           C0 
ATOM    178  CG  GLN A  24      85.014  56.083 119.553  1.00 37.43           C0 
ATOM    179  CD  GLN A  24      84.129  55.162 118.762  1.00 36.32           C0 
ATOM    180  OE1 GLN A  24      83.175  54.596 119.285  1.00 39.33           O0 
ATOM    181  NE2 GLN A  24      84.434  55.010 117.486  1.00 33.87           N0 
ATOM    182  N   TYR A  25      85.871  59.941 119.229  1.00 33.62           N0 
ATOM    183  CA  TYR A  25      86.832  60.644 118.388  1.00 34.01           C0 
ATOM    184  C   TYR A  25      87.882  61.341 119.232  1.00 35.89           C0 
ATOM    185  O   TYR A  25      89.040  61.440 118.831  1.00 37.67           O0 
ATOM    186  CB  TYR A  25      86.107  61.657 117.511  1.00 35.36           C0 
ATOM    187  CG  TYR A  25      85.222  61.034 116.476  1.00 37.82           C0 
ATOM    188  CD1 TYR A  25      85.353  59.704 116.142  1.00 41.27           C0 
ATOM    189  CD2 TYR A  25      84.225  61.762 115.862  1.00 37.71           C0 
ATOM    190  CE1 TYR A  25      84.536  59.125 115.217  1.00 43.95           C0 
ATOM    191  CE2 TYR A  25      83.406  61.191 114.933  1.00 40.93           C0 
ATOM    192  CZ  TYR A  25      83.567  59.871 114.615  1.00 44.14           C0 
ATOM    193  OH  TYR A  25      82.756  59.283 113.689  1.00 46.06           O0 
ATOM    194  N   PHE A  26      87.498  61.809 120.415  1.00 33.96           N0 
ATOM    195  CA  PHE A  26      88.432  62.465 121.319  1.00 32.51           C0 
ATOM    196  C   PHE A  26      89.505  61.491 121.794  1.00 31.12           C0 
ATOM    197  O   PHE A  26      90.711  61.744 121.643  1.00 33.40           O0 
ATOM    198  CB  PHE A  26      87.610  63.049 122.471  1.00 33.55           C0 
ATOM    199  CG  PHE A  26      88.400  63.606 123.605  1.00 36.45           C0 
ATOM    200  CD1 PHE A  26      89.122  64.774 123.461  1.00 35.48           C0 
ATOM    201  CD2 PHE A  26      88.347  63.005 124.850  1.00 35.00           C0 
ATOM    202  CE1 PHE A  26      89.820  65.297 124.526  1.00 34.50           C0 
ATOM    203  CE2 PHE A  26      89.041  63.525 125.912  1.00 33.62           C0 
ATOM    204  CZ  PHE A  26      89.779  64.669 125.751  1.00 35.27           C0 
ATOM    205  N   VAL A  27      89.085  60.341 122.324  1.00 30.64           N0 
ATOM    206  CA  VAL A  27      90.067  59.389 122.831  1.00 29.95           C0 
ATOM    207  C   VAL A  27      90.879  58.792 121.686  1.00 31.89           C0 
ATOM    208  O   VAL A  27      92.070  58.525 121.841  1.00 35.30           O0 
ATOM    209  CB  VAL A  27      89.391  58.305 123.692  1.00 32.13           C0 
ATOM    210  CG1 VAL A  27      88.347  57.571 122.914  1.00 36.17           C0 
ATOM    211  CG2 VAL A  27      90.412  57.344 124.262  1.00 24.55           C0 
ATOM    212  N   HIS A  28      90.272  58.616 120.508  1.00 32.42           N0 
ATOM    213  CA  HIS A  28      91.026  58.091 119.373  1.00 32.25           C0 
ATOM    214  C   HIS A  28      92.049  59.090 118.859  1.00 30.14           C0 
ATOM    215  O   HIS A  28      93.169  58.707 118.518  1.00 32.98           O0 
ATOM    216  CB  HIS A  28      90.086  57.676 118.246  1.00 34.79           C0 
ATOM    217  CG  HIS A  28      89.465  56.331 118.443  1.00 38.28           C0 
ATOM    218  ND1 HIS A  28      88.509  55.823 117.593  1.00 37.92           N0 
ATOM    219  CD2 HIS A  28      89.686  55.376 119.373  1.00 40.36           C0 
ATOM    220  CE1 HIS A  28      88.153  54.620 118.003  1.00 40.79           C0 
ATOM    221  NE2 HIS A  28      88.854  54.324 119.080  1.00 43.00           N0 
ATOM    222  N   ALA A  29      91.686  60.368 118.774  1.00 31.92           N0 
ATOM    223  CA  ALA A  29      92.656  61.374 118.374  1.00 30.22           C0 
ATOM    224  C   ALA A  29      93.829  61.395 119.332  1.00 33.20           C0 
ATOM    225  O   ALA A  29      94.986  61.497 118.913  1.00 34.68           O0 
ATOM    226  CB  ALA A  29      91.996  62.746 118.310  1.00 30.57           C0 
ATOM    227  N   HIS A  30      93.559  61.263 120.626  1.00 35.03           N0 
ATOM    228  CA  HIS A  30      94.668  61.324 121.566  1.00 32.01           C0 
ATOM    229  C   HIS A  30      95.483  60.039 121.567  1.00 29.66           C0 
ATOM    230  O   HIS A  30      96.686  60.076 121.834  1.00 33.65           O0 
ATOM    231  CB  HIS A  30      94.142  61.667 122.947  1.00 27.71           C0 
ATOM    232  CG  HIS A  30      93.748  63.101 123.079  1.00 28.54           C0 
ATOM    233  ND1 HIS A  30      94.558  64.130 122.658  1.00 32.76           N0 
ATOM    234  CD2 HIS A  30      92.612  63.677 123.531  1.00 30.36           C0 
ATOM    235  CE1 HIS A  30      93.950  65.281 122.872  1.00 32.09           C0 
ATOM    236  NE2 HIS A  30      92.767  65.034 123.400  1.00 33.37           N0 
ATOM    237  N   MET A  31      94.866  58.901 121.251  1.00 28.27           N0 
ATOM    238  CA  MET A  31      95.636  57.676 121.074  1.00 26.31           C0 
ATOM    239  C   MET A  31      96.504  57.754 119.827  1.00 27.72           C0 
ATOM    240  O   MET A  31      97.577  57.150 119.772  1.00 29.52           O0 
ATOM    241  CB  MET A  31      94.704  56.472 120.997  1.00 27.86           C0 
ATOM    242  CG  MET A  31      93.993  56.149 122.282  1.00 26.00           C0 
ATOM    243  SD  MET A  31      92.691  54.944 122.044  1.00 45.74           S0 
ATOM    244  CE  MET A  31      93.665  53.554 121.503  1.00 37.46           C0 
ATOM    245  N   TYR A  32      96.050  58.486 118.811  1.00 29.93           N0 
ATOM    246  CA  TYR A  32      96.868  58.697 117.623  1.00 28.21           C0 
ATOM    247  C   TYR A  32      98.035  59.617 117.928  1.00 30.60           C0 
ATOM    248  O   TYR A  32      99.144  59.411 117.429  1.00 28.47           O0 
ATOM    249  CB  TYR A  32      96.021  59.284 116.497  1.00 29.41           C0 
ATOM    250  CG  TYR A  32      95.122  58.286 115.827  1.00 32.57           C0 
ATOM    251  CD1 TYR A  32      95.561  57.008 115.554  1.00 32.67           C0 
ATOM    252  CD2 TYR A  32      93.823  58.617 115.490  1.00 29.80           C0 
ATOM    253  CE1 TYR A  32      94.739  56.096 114.957  1.00 33.58           C0 
ATOM    254  CE2 TYR A  32      92.996  57.713 114.898  1.00 31.79           C0 
ATOM    255  CZ  TYR A  32      93.458  56.456 114.632  1.00 35.63           C0 
ATOM    256  OH  TYR A  32      92.629  55.547 114.035  1.00 39.45           O0 
ATOM    257  N   GLU A  33      97.800  60.648 118.738  1.00 34.55           N0 
ATOM    258  CA  GLU A  33      98.881  61.554 119.112  1.00 31.40           C0 
ATOM    259  C   GLU A  33      99.908  60.855 119.994  1.00 30.17           C0 
ATOM    260  O   GLU A  33     101.111  61.107 119.874  1.00 29.46           O0 
ATOM    261  CB  GLU A  33      98.326  62.776 119.833  1.00 36.39           C0 
ATOM    262  CG  GLU A  33      99.166  64.018 119.657  1.00 41.74           C0 
ATOM    263  CD  GLU A  33      98.715  65.149 120.546  1.00 48.46           C0 
ATOM    264  OE1 GLU A  33      97.999  64.875 121.530  1.00 48.69           O0 
ATOM    265  OE2 GLU A  33      99.069  66.311 120.263  1.00 46.79           O1-
ATOM    266  N   ASP A  34      99.452  59.985 120.895  1.00 28.97           N0 
ATOM    267  CA  ASP A  34     100.378  59.230 121.730  1.00 26.86           C0 
ATOM    268  C   ASP A  34     101.312  58.366 120.897  1.00 30.24           C0 
ATOM    269  O   ASP A  34     102.416  58.040 121.343  1.00 35.19           O0 
ATOM    270  CB  ASP A  34      99.601  58.362 122.718  1.00 26.76           C0 
ATOM    271  CG  ASP A  34     100.502  57.656 123.709  1.00 32.25           C0 
ATOM    272  OD1 ASP A  34     101.434  58.298 124.229  1.00 35.21           O0 
ATOM    273  OD2 ASP A  34     100.281  56.459 123.968  1.00 29.01           O1-
ATOM    274  N   TRP A  35     100.899  57.987 119.692  1.00 29.85           N0 
ATOM    275  CA  TRP A  35     101.703  57.142 118.824  1.00 28.92           C0 
ATOM    276  C   TRP A  35     102.486  57.920 117.780  1.00 26.11           C0 
ATOM    277  O   TRP A  35     103.102  57.304 116.911  1.00 22.91           O0 
ATOM    278  CB  TRP A  35     100.821  56.112 118.122  1.00 29.48           C0 
ATOM    279  CG  TRP A  35     100.108  55.180 119.032  1.00 31.35           C0 
ATOM    280  CD1 TRP A  35     100.510  54.769 120.261  1.00 28.54           C0 
ATOM    281  CD2 TRP A  35      98.883  54.499 118.761  1.00 34.99           C0 
ATOM    282  NE1 TRP A  35      99.603  53.889 120.786  1.00 31.60           N0 
ATOM    283  CE2 TRP A  35      98.592  53.705 119.883  1.00 32.85           C0 
ATOM    284  CE3 TRP A  35      97.996  54.492 117.684  1.00 29.90           C0 
ATOM    285  CZ2 TRP A  35      97.453  52.915 119.957  1.00 32.01           C0 
ATOM    286  CZ3 TRP A  35      96.879  53.710 117.761  1.00 29.63           C0 
ATOM    287  CH2 TRP A  35      96.611  52.931 118.888  1.00 31.59           C0 
ATOM    288  N   GLY A  36     102.504  59.244 117.851  1.00 26.46           N0 
ATOM    289  CA  GLY A  36     103.217  60.035 116.878  1.00 25.11           C0 
ATOM    290  C   GLY A  36     102.534  60.201 115.546  1.00 29.43           C0 
ATOM    291  O   GLY A  36     103.159  60.706 114.610  1.00 34.42           O0 
ATOM    292  N   LEU A  37     101.271  59.796 115.427  1.00 31.87           N0 
ATOM    293  CA  LEU A  37     100.533  59.849 114.168  1.00 27.56           C0 
ATOM    294  C   LEU A  37      99.741  61.149 114.146  1.00 29.22           C0 
ATOM    295  O   LEU A  37      98.521  61.166 114.277  1.00 36.02           O0 
ATOM    296  CB  LEU A  37      99.626  58.634 114.047  1.00 26.42           C0 
ATOM    297  CG  LEU A  37     100.358  57.301 113.961  1.00 26.79           C0 
ATOM    298  CD1 LEU A  37      99.383  56.163 113.996  1.00 29.47           C0 
ATOM    299  CD2 LEU A  37     101.198  57.234 112.714  1.00 24.57           C0 
ATOM    300  N   ASN A  38     100.460  62.257 113.974  1.00 27.53           N0 
ATOM    301  CA  ASN A  38      99.870  63.571 114.206  1.00 34.38           C0 
ATOM    302  C   ASN A  38      98.805  63.922 113.178  1.00 34.18           C0 
ATOM    303  O   ASN A  38      97.886  64.688 113.480  1.00 37.86           O0 
ATOM    304  CB  ASN A  38     100.956  64.645 114.239  1.00 35.27           C0 
ATOM    305  CG  ASN A  38     102.120  64.272 115.134  1.00 37.79           C0 
ATOM    306  OD1 ASN A  38     101.948  64.064 116.333  1.00 37.89           O0 
ATOM    307  ND2 ASN A  38     103.315  64.199 114.560  1.00 35.44           N0 
ATOM    308  N   GLU A  39      98.905  63.395 111.963  1.00 33.12           N0 
ATOM    309  CA  GLU A  39      97.892  63.719 110.965  1.00 32.41           C0 
ATOM    310  C   GLU A  39      96.548  63.085 111.314  1.00 31.55           C0 
ATOM    311  O   GLU A  39      95.504  63.741 111.222  1.00 35.95           O0 
ATOM    312  CB  GLU A  39      98.368  63.293 109.579  1.00 32.42           C0 
ATOM    313  CG  GLU A  39      97.363  63.520 108.480  1.00 38.59           C0 
ATOM    314  CD  GLU A  39      97.999  63.527 107.109  1.00 46.26           C0 
ATOM    315  OE1 GLU A  39      99.237  63.656 107.029  1.00 44.68           O0 
ATOM    316  OE2 GLU A  39      97.261  63.402 106.109  1.00 45.44           O1-
ATOM    317  N   LEU A  40      96.557  61.826 111.758  1.00 29.59           N0 
ATOM    318  CA  LEU A  40      95.328  61.223 112.259  1.00 30.95           C0 
ATOM    319  C   LEU A  40      94.844  61.912 113.523  1.00 31.52           C0 
ATOM    320  O   LEU A  40      93.638  62.085 113.709  1.00 34.43           O0 
ATOM    321  CB  LEU A  40      95.519  59.730 112.512  1.00 29.59           C0 
ATOM    322  CG  LEU A  40      95.729  58.809 111.325  1.00 27.52           C0 
ATOM    323  CD1 LEU A  40      96.049  57.419 111.786  1.00 25.84           C0 
ATOM    324  CD2 LEU A  40      94.463  58.794 110.519  1.00 26.95           C0 
ATOM    325  N   TYR A  41      95.759  62.300 114.413  1.00 31.86           N0 
ATOM    326  CA  TYR A  41      95.342  63.018 115.610  1.00 30.67           C0 
ATOM    327  C   TYR A  41      94.573  64.272 115.237  1.00 33.44           C0 
ATOM    328  O   TYR A  41      93.486  64.526 115.761  1.00 38.52           O0 
ATOM    329  CB  TYR A  41      96.541  63.394 116.473  1.00 29.72           C0 
ATOM    330  CG  TYR A  41      96.234  64.537 117.416  1.00 36.19           C0 
ATOM    331  CD1 TYR A  41      95.336  64.372 118.458  1.00 37.35           C0 
ATOM    332  CD2 TYR A  41      96.808  65.784 117.250  1.00 40.01           C0 
ATOM    333  CE1 TYR A  41      95.030  65.397 119.321  1.00 33.66           C0 
ATOM    334  CE2 TYR A  41      96.504  66.825 118.110  1.00 38.66           C0 
ATOM    335  CZ  TYR A  41      95.611  66.620 119.146  1.00 35.67           C0 
ATOM    336  OH  TYR A  41      95.287  67.631 120.017  1.00 36.32           O0 
ATOM    337  N   GLU A  42      95.116  65.060 114.313  1.00 34.32           N0 
ATOM    338  CA  GLU A  42      94.487  66.322 113.954  1.00 38.66           C0 
ATOM    339  C   GLU A  42      93.165  66.098 113.237  1.00 37.83           C0 
ATOM    340  O   GLU A  42      92.173  66.782 113.520  1.00 40.48           O0 
ATOM    341  CB  GLU A  42      95.449  67.148 113.104  1.00 42.69           C0 
ATOM    342  CG  GLU A  42      96.662  67.608 113.889  1.00 48.46           C0 
ATOM    343  CD  GLU A  42      97.633  68.407 113.062  1.00 64.61           C0 
ATOM    344  OE1 GLU A  42      97.432  68.508 111.836  1.00 64.15           O0 
ATOM    345  OE2 GLU A  42      98.605  68.935 113.640  1.00 63.86           O1-
ATOM    346  N   ARG A  43      93.117  65.124 112.330  1.00 38.16           N0 
ATOM    347  CA  ARG A  43      91.874  64.856 111.618  1.00 36.12           C0 
ATOM    348  C   ARG A  43      90.775  64.406 112.577  1.00 37.76           C0 
ATOM    349  O   ARG A  43      89.648  64.919 112.539  1.00 46.46           O0 
ATOM    350  CB  ARG A  43      92.115  63.802 110.543  1.00 33.55           C0 
ATOM    351  CG  ARG A  43      90.851  63.184 110.053  1.00 36.11           C0 
ATOM    352  CD  ARG A  43      90.251  64.076 108.997  1.00 42.63           C0 
ATOM    353  NE  ARG A  43      88.898  63.678 108.634  1.00 50.86           N0 
ATOM    354  CZ  ARG A  43      88.155  64.309 107.737  1.00 49.76           C0 
ATOM    355  NH1 ARG A  43      88.634  65.325 107.038  1.00 48.17           N1+
ATOM    356  NH2 ARG A  43      86.908  63.902 107.525  1.00 46.50           N0 
ATOM    357  N   ILE A  44      91.088  63.460 113.462  1.00 32.97           N0 
ATOM    358  CA  ILE A  44      90.077  62.915 114.358  1.00 33.32           C0 
ATOM    359  C   ILE A  44      89.691  63.932 115.423  1.00 34.23           C0 
ATOM    360  O   ILE A  44      88.545  63.951 115.884  1.00 40.43           O0 
ATOM    361  CB  ILE A  44      90.583  61.598 114.966  1.00 35.87           C0 
ATOM    362  CG1 ILE A  44      90.921  60.603 113.865  1.00 36.02           C0 
ATOM    363  CG2 ILE A  44      89.534  60.964 115.814  1.00 33.31           C0 
ATOM    364  CD1 ILE A  44      89.757  60.236 113.000  1.00 35.54           C0 
ATOM    365  N   ALA A  45      90.609  64.818 115.810  1.00 34.12           N0 
ATOM    366  CA  ALA A  45      90.251  65.872 116.751  1.00 35.42           C0 
ATOM    367  C   ALA A  45      89.315  66.882 116.108  1.00 39.85           C0 
ATOM    368  O   ALA A  45      88.357  67.343 116.739  1.00 42.35           O0 
ATOM    369  CB  ALA A  45      91.506  66.564 117.275  1.00 32.84           C0 
ATOM    370  N   HIS A  46      89.563  67.231 114.847  1.00 41.16           N0 
ATOM    371  CA  HIS A  46      88.637  68.130 114.177  1.00 42.27           C0 
ATOM    372  C   HIS A  46      87.279  67.470 113.990  1.00 45.09           C0 
ATOM    373  O   HIS A  46      86.245  68.146 114.003  1.00 47.84           O0 
ATOM    374  CB  HIS A  46      89.195  68.584 112.835  1.00 45.38           C0 
ATOM    375  CG  HIS A  46      88.243  69.440 112.066  1.00 59.24           C0 
ATOM    376  ND1 HIS A  46      87.807  69.121 110.799  1.00 63.69           N0 
ATOM    377  CD2 HIS A  46      87.623  70.595 112.398  1.00 56.65           C0 
ATOM    378  CE1 HIS A  46      86.965  70.049 110.380  1.00 60.68           C0 
ATOM    379  NE2 HIS A  46      86.837  70.955 111.333  1.00 61.71           N0 
ATOM    380  N   GLU A  47      87.252  66.148 113.833  1.00 43.12           N0 
ATOM    381  CA  GLU A  47      85.960  65.478 113.733  1.00 41.07           C0 
ATOM    382  C   GLU A  47      85.239  65.443 115.070  1.00 38.25           C0 
ATOM    383  O   GLU A  47      84.009  65.524 115.116  1.00 41.81           O0 
ATOM    384  CB  GLU A  47      86.125  64.077 113.164  1.00 41.09           C0 
ATOM    385  CG  GLU A  47      86.575  64.153 111.747  1.00 46.16           C0 
ATOM    386  CD  GLU A  47      85.510  64.779 110.871  1.00 57.74           C0 
ATOM    387  OE1 GLU A  47      84.309  64.601 111.174  1.00 57.92           O0 
ATOM    388  OE2 GLU A  47      85.872  65.476 109.902  1.00 58.92           O1-
ATOM    389  N   SER A  48      85.978  65.335 116.170  1.00 39.93           N0 
ATOM    390  CA  SER A  48      85.345  65.470 117.475  1.00 40.79           C0 
ATOM    391  C   SER A  48      84.771  66.871 117.658  1.00 43.21           C0 
ATOM    392  O   SER A  48      83.692  67.045 118.236  1.00 42.75           O0 
ATOM    393  CB  SER A  48      86.346  65.140 118.575  1.00 37.25           C0 
ATOM    394  OG  SER A  48      85.761  65.293 119.850  1.00 43.55           O0 
ATOM    395  N   ASP A  49      85.466  67.887 117.144  1.00 44.65           N0 
ATOM    396  CA  ASP A  49      84.929  69.245 117.202  1.00 44.79           C0 
ATOM    397  C   ASP A  49      83.669  69.388 116.355  1.00 44.61           C0 
ATOM    398  O   ASP A  49      82.723  70.080 116.749  1.00 43.14           O0 
ATOM    399  CB  ASP A  49      85.983  70.256 116.762  1.00 47.86           C0 
ATOM    400  CG  ASP A  49      87.118  70.373 117.747  1.00 53.41           C0 
ATOM    401  OD1 ASP A  49      86.882  70.146 118.948  1.00 54.50           O0 
ATOM    402  OD2 ASP A  49      88.241  70.709 117.324  1.00 57.55           O1-
ATOM    403  N   ASP A  50      83.637  68.755 115.181  1.00 42.43           N0 
ATOM    404  CA  ASP A  50      82.423  68.790 114.373  1.00 39.59           C0 
ATOM    405  C   ASP A  50      81.272  68.068 115.063  1.00 37.98           C0 
ATOM    406  O   ASP A  50      80.119  68.495 114.963  1.00 44.44           O0 
ATOM    407  CB  ASP A  50      82.672  68.193 112.994  1.00 44.10           C0 
ATOM    408  CG  ASP A  50      83.864  68.801 112.307  1.00 51.67           C0 
ATOM    409  OD1 ASP A  50      84.222  69.947 112.646  1.00 50.08           O0 
ATOM    410  OD2 ASP A  50      84.422  68.149 111.400  1.00 54.20           O1-
ATOM    411  N   GLU A  51      81.559  66.966 115.755  1.00 35.74           N0 
ATOM    412  CA  GLU A  51      80.525  66.317 116.552  1.00 37.97           C0 
ATOM    413  C   GLU A  51      80.018  67.238 117.651  1.00 38.63           C0 
ATOM    414  O   GLU A  51      78.826  67.229 117.969  1.00 41.43           O0 
ATOM    415  CB  GLU A  51      81.046  65.018 117.160  1.00 42.43           C0 
ATOM    416  CG  GLU A  51      81.520  63.994 116.164  1.00 45.43           C0 
ATOM    417  CD  GLU A  51      80.562  63.802 115.019  1.00 51.53           C0 
ATOM    418  OE1 GLU A  51      79.518  63.155 115.223  1.00 51.22           O0 
ATOM    419  OE2 GLU A  51      80.850  64.291 113.909  1.00 51.94           O1-
ATOM    420  N   LYS A  52      80.908  68.029 118.252  1.00 41.04           N0 
ATOM    421  CA  LYS A  52      80.470  69.004 119.249  1.00 39.20           C0 
ATOM    422  C   LYS A  52      79.573  70.066 118.624  1.00 34.72           C0 
ATOM    423  O   LYS A  52      78.591  70.497 119.233  1.00 34.40           O0 
ATOM    424  CB  LYS A  52      81.683  69.641 119.930  1.00 42.00           C0 
ATOM    425  CG  LYS A  52      81.406  70.322 121.280  1.00 45.13           C0 
ATOM    426  CD  LYS A  52      80.365  69.590 122.114  1.00 47.07           C0 
ATOM    427  CE  LYS A  52      80.585  69.819 123.599  1.00 45.90           C0 
ATOM    428  NZ  LYS A  52      79.681  68.989 124.444  1.00 44.28           N1+
ATOM    429  N   GLY A  53      79.887  70.492 117.403  1.00 36.78           N0 
ATOM    430  CA  GLY A  53      79.014  71.429 116.708  1.00 33.35           C0 
ATOM    431  C   GLY A  53      77.646  70.847 116.400  1.00 32.64           C0 
ATOM    432  O   GLY A  53      76.620  71.517 116.558  1.00 33.43           O0 
ATOM    433  N   HIS A  54      77.612  69.591 115.954  1.00 35.74           N0 
ATOM    434  CA  HIS A  54      76.342  68.914 115.719  1.00 29.76           C0 
ATOM    435  C   HIS A  54      75.540  68.775 117.001  1.00 28.62           C0 
ATOM    436  O   HIS A  54      74.317  68.951 117.001  1.00 32.83           O0 
ATOM    437  CB  HIS A  54      76.574  67.534 115.113  1.00 31.30           C0 
ATOM    438  CG  HIS A  54      77.169  67.563 113.745  1.00 35.14           C0 
ATOM    439  ND1 HIS A  54      77.827  66.484 113.201  1.00 37.75           N0 
ATOM    440  CD2 HIS A  54      77.204  68.537 112.808  1.00 36.46           C0 
ATOM    441  CE1 HIS A  54      78.241  66.791 111.986  1.00 39.17           C0 
ATOM    442  NE2 HIS A  54      77.876  68.031 111.725  1.00 39.71           N0 
ATOM    443  N   ALA A  55      76.207  68.439 118.102  1.00 30.87           N0 
ATOM    444  CA  ALA A  55      75.513  68.314 119.375  1.00 30.44           C0 
ATOM    445  C   ALA A  55      74.986  69.659 119.843  1.00 27.87           C0 
ATOM    446  O   ALA A  55      73.906  69.735 120.432  1.00 27.42           O0 
ATOM    447  CB  ALA A  55      76.437  67.697 120.420  1.00 32.41           C0 
ATOM    448  N   ALA A  56      75.729  70.735 119.585  1.00 28.19           N0 
ATOM    449  CA  ALA A  56      75.240  72.065 119.918  1.00 23.76           C0 
ATOM    450  C   ALA A  56      73.986  72.397 119.131  1.00 26.18           C0 
ATOM    451  O   ALA A  56      73.016  72.912 119.691  1.00 27.88           O0 
ATOM    452  CB  ALA A  56      76.325  73.106 119.660  1.00 25.71           C0 
ATOM    453  N   LYS A  57      73.990  72.112 117.826  1.00 27.99           N0 
ATOM    454  CA  LYS A  57      72.800  72.344 117.013  1.00 25.69           C0 
ATOM    455  C   LYS A  57      71.617  71.524 117.504  1.00 26.82           C0 
ATOM    456  O   LYS A  57      70.487  72.022 117.555  1.00 30.78           O0 
ATOM    457  CB  LYS A  57      73.091  72.029 115.547  1.00 27.08           C0 
ATOM    458  CG  LYS A  57      74.020  73.006 114.873  1.00 31.94           C0 
ATOM    459  CD  LYS A  57      74.106  72.738 113.389  1.00 33.36           C0 
ATOM    460  CE  LYS A  57      75.403  72.042 113.020  1.00 37.65           C0 
ATOM    461  NZ  LYS A  57      75.416  71.636 111.589  1.00 42.36           N1+
ATOM    462  N   LEU A  58      71.851  70.269 117.881  1.00 25.61           N0 
ATOM    463  CA  LEU A  58      70.753  69.435 118.355  1.00 25.25           C0 
ATOM    464  C   LEU A  58      70.214  69.924 119.688  1.00 25.28           C0 
ATOM    465  O   LEU A  58      69.004  69.899 119.917  1.00 26.68           O0 
ATOM    466  CB  LEU A  58      71.194  67.982 118.476  1.00 27.48           C0 
ATOM    467  CG  LEU A  58      71.402  67.220 117.180  1.00 29.98           C0 
ATOM    468  CD1 LEU A  58      72.429  66.154 117.400  1.00 31.73           C0 
ATOM    469  CD2 LEU A  58      70.104  66.619 116.731  1.00 30.30           C0 
ATOM    470  N   VAL A  59      71.096  70.360 120.587  1.00 27.81           N0 
ATOM    471  CA  VAL A  59      70.655  70.875 121.879  1.00 24.73           C0 
ATOM    472  C   VAL A  59      69.862  72.158 121.694  1.00 26.07           C0 
ATOM    473  O   VAL A  59      68.819  72.355 122.326  1.00 28.41           O0 
ATOM    474  CB  VAL A  59      71.863  71.085 122.809  1.00 22.48           C0 
ATOM    475  CG1 VAL A  59      71.479  71.918 124.007  1.00 24.80           C0 
ATOM    476  CG2 VAL A  59      72.396  69.762 123.267  1.00 24.22           C0 
ATOM    477  N   GLN A  60      70.336  73.045 120.819  1.00 26.16           N0 
ATOM    478  CA  GLN A  60      69.595  74.265 120.529  1.00 26.10           C0 
ATOM    479  C   GLN A  60      68.222  73.955 119.955  1.00 25.63           C0 
ATOM    480  O   GLN A  60      67.234  74.598 120.318  1.00 29.66           O0 
ATOM    481  CB  GLN A  60      70.389  75.147 119.571  1.00 25.87           C0 
ATOM    482  CG  GLN A  60      71.396  76.031 120.253  1.00 27.78           C0 
ATOM    483  CD  GLN A  60      72.542  76.416 119.354  1.00 35.35           C0 
ATOM    484  OE1 GLN A  60      72.760  75.806 118.311  1.00 33.75           O0 
ATOM    485  NE2 GLN A  60      73.276  77.446 119.745  1.00 37.44           N0 
ATOM    486  N   ARG A  61      68.137  72.967 119.064  1.00 26.51           N0 
ATOM    487  CA  ARG A  61      66.848  72.607 118.485  1.00 23.97           C0 
ATOM    488  C   ARG A  61      65.920  71.987 119.521  1.00 26.32           C0 
ATOM    489  O   ARG A  61      64.712  72.236 119.501  1.00 31.21           O0 
ATOM    490  CB  ARG A  61      67.049  71.656 117.308  1.00 22.51           C0 
ATOM    491  CG  ARG A  61      65.797  71.412 116.494  1.00 26.62           C0 
ATOM    492  CD  ARG A  61      65.143  72.710 116.091  1.00 28.90           C0 
ATOM    493  NE  ARG A  61      63.917  72.497 115.337  1.00 27.98           N0 
ATOM    494  CZ  ARG A  61      63.264  73.443 114.680  1.00 26.14           C0 
ATOM    495  NH1 ARG A  61      63.732  74.672 114.596  1.00 29.13           N1+
ATOM    496  NH2 ARG A  61      62.109  73.147 114.098  1.00 24.74           N0 
ATOM    497  N   ILE A  62      66.454  71.162 120.421  1.00 24.61           N0 
ATOM    498  CA  ILE A  62      65.607  70.542 121.435  1.00 25.04           C0 
ATOM    499  C   ILE A  62      65.101  71.587 122.414  1.00 29.29           C0 
ATOM    500  O   ILE A  62      63.952  71.530 122.862  1.00 32.00           O0 
ATOM    501  CB  ILE A  62      66.359  69.409 122.159  1.00 28.90           C0 
ATOM    502  CG1 ILE A  62      66.682  68.278 121.195  1.00 27.87           C0 
ATOM    503  CG2 ILE A  62      65.530  68.854 123.285  1.00 28.28           C0 
ATOM    504  CD1 ILE A  62      67.880  67.478 121.597  1.00 26.83           C0 
ATOM    505  N   LEU A  63      65.936  72.567 122.751  1.00 29.94           N0 
ATOM    506  CA  LEU A  63      65.482  73.614 123.656  1.00 30.03           C0 
ATOM    507  C   LEU A  63      64.468  74.526 122.979  1.00 29.92           C0 
ATOM    508  O   LEU A  63      63.485  74.932 123.604  1.00 34.63           O0 
ATOM    509  CB  LEU A  63      66.665  74.423 124.178  1.00 26.47           C0 
ATOM    510  CG  LEU A  63      67.530  73.779 125.256  1.00 24.21           C0 
ATOM    511  CD1 LEU A  63      68.855  74.476 125.313  1.00 21.74           C0 
ATOM    512  CD2 LEU A  63      66.850  73.828 126.588  1.00 25.55           C0 
ATOM    513  N   PHE A  64      64.691  74.863 121.707  1.00 29.37           N0 
ATOM    514  CA  PHE A  64      63.718  75.668 120.976  1.00 29.33           C0 
ATOM    515  C   PHE A  64      62.371  74.966 120.900  1.00 31.85           C0 
ATOM    516  O   PHE A  64      61.325  75.600 121.061  1.00 36.82           O0 
ATOM    517  CB  PHE A  64      64.230  75.973 119.571  1.00 28.97           C0 
ATOM    518  CG  PHE A  64      63.209  76.619 118.685  1.00 35.80           C0 
ATOM    519  CD1 PHE A  64      62.684  77.853 119.003  1.00 35.68           C0 
ATOM    520  CD2 PHE A  64      62.741  75.978 117.554  1.00 36.32           C0 
ATOM    521  CE1 PHE A  64      61.738  78.446 118.200  1.00 33.66           C0 
ATOM    522  CE2 PHE A  64      61.792  76.570 116.750  1.00 34.77           C0 
ATOM    523  CZ  PHE A  64      61.293  77.802 117.073  1.00 32.78           C0 
ATOM    524  N   LEU A  65      62.376  73.660 120.668  1.00 30.83           N0 
ATOM    525  CA  LEU A  65      61.168  72.853 120.628  1.00 32.16           C0 
ATOM    526  C   LEU A  65      60.607  72.568 122.011  1.00 34.19           C0 
ATOM    527  O   LEU A  65      59.731  71.711 122.141  1.00 38.13           O0 
ATOM    528  CB  LEU A  65      61.446  71.539 119.900  1.00 32.98           C0 
ATOM    529  CG  LEU A  65      61.771  71.637 118.411  1.00 28.70           C0 
ATOM    530  CD1 LEU A  65      61.844  70.261 117.806  1.00 29.29           C0 
ATOM    531  CD2 LEU A  65      60.754  72.489 117.685  1.00 34.31           C0 
ATOM    532  N   GLU A  66      61.095  73.273 123.031  1.00 34.88           N0 
ATOM    533  CA  GLU A  66      60.612  73.158 124.407  1.00 34.66           C0 
ATOM    534  C   GLU A  66      60.756  71.738 124.945  1.00 36.73           C0 
ATOM    535  O   GLU A  66      59.881  71.222 125.641  1.00 41.79           O0 
ATOM    536  CB  GLU A  66      59.171  73.650 124.525  1.00 39.07           C0 
ATOM    537  CG  GLU A  66      59.020  75.127 124.244  1.00 44.05           C0 
ATOM    538  CD  GLU A  66      57.588  75.523 123.999  1.00 53.69           C0 
ATOM    539  OE1 GLU A  66      56.687  74.733 124.347  1.00 59.72           O0 
ATOM    540  OE2 GLU A  66      57.362  76.625 123.457  1.00 50.06           O1-
ATOM    541  N   GLY A  67      61.876  71.101 124.614  1.00 34.48           N0 
ATOM    542  CA  GLY A  67      62.242  69.828 125.187  1.00 31.79           C0 
ATOM    543  C   GLY A  67      63.413  69.979 126.146  1.00 34.91           C0 
ATOM    544  O   GLY A  67      63.991  71.051 126.304  1.00 34.83           O0 
ATOM    545  N   VAL A  68      63.753  68.870 126.791  1.00 36.95           N0 
ATOM    546  CA  VAL A  68      64.853  68.825 127.747  1.00 34.02           C0 
ATOM    547  C   VAL A  68      65.995  68.042 127.105  1.00 31.92           C0 
ATOM    548  O   VAL A  68      65.887  66.817 126.960  1.00 34.22           O0 
ATOM    549  CB  VAL A  68      64.423  68.188 129.075  1.00 30.44           C0 
ATOM    550  CG1 VAL A  68      65.462  68.439 130.138  1.00 28.45           C0 
ATOM    551  CG2 VAL A  68      63.093  68.733 129.519  1.00 33.80           C0 
ATOM    552  N   PRO A  69      67.085  68.691 126.700  1.00 31.78           N0 
ATOM    553  CA  PRO A  69      68.207  67.948 126.118  1.00 30.69           C0 
ATOM    554  C   PRO A  69      68.808  66.991 127.132  1.00 34.93           C0 
ATOM    555  O   PRO A  69      68.995  67.337 128.297  1.00 36.27           O0 
ATOM    556  CB  PRO A  69      69.200  69.047 125.728  1.00 28.12           C0 
ATOM    557  CG  PRO A  69      68.423  70.286 125.714  1.00 30.15           C0 
ATOM    558  CD  PRO A  69      67.361  70.132 126.743  1.00 34.20           C0 
ATOM    559  N   ASN A  70      69.119  65.787 126.676  1.00 37.08           N0 
ATOM    560  CA  ASN A  70      69.735  64.773 127.524  1.00 37.77           C0 
ATOM    561  C   ASN A  70      71.205  64.672 127.143  1.00 39.16           C0 
ATOM    562  O   ASN A  70      71.575  63.952 126.216  1.00 42.59           O0 
ATOM    563  CB  ASN A  70      69.028  63.436 127.373  1.00 38.68           C0 
ATOM    564  CG  ASN A  70      69.378  62.474 128.479  1.00 46.19           C0 
ATOM    565  OD1 ASN A  70      70.049  62.835 129.439  1.00 42.88           O0 
ATOM    566  ND2 ASN A  70      68.926  61.238 128.350  1.00 47.21           N0 
ATOM    567  N   VAL A  71      72.045  65.408 127.869  1.00 35.89           N0 
ATOM    568  CA  VAL A  71      73.486  65.323 127.688  1.00 39.64           C0 
ATOM    569  C   VAL A  71      74.126  64.372 128.686  1.00 40.97           C0 
ATOM    570  O   VAL A  71      75.353  64.224 128.684  1.00 37.61           O0 
ATOM    571  CB  VAL A  71      74.143  66.713 127.773  1.00 39.33           C0 
ATOM    572  CG1 VAL A  71      73.634  67.610 126.675  1.00 32.08           C0 
ATOM    573  CG2 VAL A  71      73.857  67.339 129.103  1.00 43.83           C0 
ATOM    574  N   ALA A  72      73.334  63.727 129.540  1.00 40.59           N0 
ATOM    575  CA  ALA A  72      73.890  62.809 130.524  1.00 42.46           C0 
ATOM    576  C   ALA A  72      74.087  61.412 129.955  1.00 47.44           C0 
ATOM    577  O   ALA A  72      75.087  60.756 130.260  1.00 45.04           O0 
ATOM    578  CB  ALA A  72      72.985  62.745 131.753  1.00 41.22           C0 
ATOM    579  N   ALA A  73      73.151  60.944 129.135  1.00 49.83           N0 
ATOM    580  CA  ALA A  73      73.227  59.591 128.606  1.00 47.82           C0 
ATOM    581  C   ALA A  73      74.337  59.477 127.574  1.00 47.94           C0 
ATOM    582  O   ALA A  73      74.620  60.423 126.835  1.00 46.02           O0 
ATOM    583  CB  ALA A  73      71.891  59.188 127.987  1.00 44.25           C0 
ATOM    584  N   ARG A  74      74.966  58.308 127.526  1.00 45.81           N0 
ATOM    585  CA  ARG A  74      76.027  58.030 126.573  1.00 47.72           C0 
ATOM    586  C   ARG A  74      75.911  56.585 126.118  1.00 49.36           C0 
ATOM    587  O   ARG A  74      75.611  55.692 126.911  1.00 51.34           O0 
ATOM    588  CB  ARG A  74      77.412  58.273 127.180  1.00 48.52           C0 
ATOM    589  CG  ARG A  74      77.743  59.734 127.326  1.00 46.10           C0 
ATOM    590  CD  ARG A  74      78.331  60.314 126.062  1.00 44.37           C0 
ATOM    591  NE  ARG A  74      78.998  61.594 126.275  1.00 41.92           N0 
ATOM    592  CZ  ARG A  74      78.417  62.688 126.754  1.00 39.65           C0 
ATOM    593  NH1 ARG A  74      77.146  62.699 127.121  1.00 39.76           N1+
ATOM    594  NH2 ARG A  74      79.124  63.808 126.849  1.00 37.18           N0 
ATOM    595  N   GLU A  75      76.134  56.369 124.831  1.00 47.57           N0 
ATOM    596  CA  GLU A  75      76.188  55.029 124.275  1.00 47.34           C0 
ATOM    597  C   GLU A  75      77.539  54.402 124.581  1.00 47.89           C0 
ATOM    598  O   GLU A  75      78.496  55.083 124.950  1.00 48.98           O0 
ATOM    599  CB  GLU A  75      75.949  55.063 122.767  1.00 46.43           C0 
ATOM    600  CG  GLU A  75      74.502  55.221 122.373  1.00 49.37           C0 
ATOM    601  CD  GLU A  75      74.347  55.800 120.986  1.00 55.07           C0 
ATOM    602  OE1 GLU A  75      75.349  55.838 120.244  1.00 54.83           O0 
ATOM    603  OE2 GLU A  75      73.221  56.209 120.631  1.00 55.92           O1-
ATOM    604  N   ALA A  76      77.609  53.085 124.429  1.00 50.67           N0 
ATOM    605  CA  ALA A  76      78.863  52.389 124.666  1.00 49.05           C0 
ATOM    606  C   ALA A  76      79.882  52.785 123.610  1.00 48.57           C0 
ATOM    607  O   ALA A  76      79.594  52.770 122.411  1.00 45.97           O0 
ATOM    608  CB  ALA A  76      78.646  50.879 124.656  1.00 46.55           C0 
ATOM    609  N   LEU A  77      81.072  53.149 124.059  1.00 46.64           N0 
ATOM    610  CA  LEU A  77      82.157  53.516 123.166  1.00 44.38           C0 
ATOM    611  C   LEU A  77      82.882  52.261 122.718  1.00 45.86           C0 
ATOM    612  O   LEU A  77      83.060  51.326 123.502  1.00 47.45           O0 
ATOM    613  CB  LEU A  77      83.134  54.473 123.848  1.00 39.73           C0 
ATOM    614  CG  LEU A  77      82.770  55.950 123.971  1.00 42.87           C0 
ATOM    615  CD1 LEU A  77      81.674  56.186 124.974  1.00 46.40           C0 
ATOM    616  CD2 LEU A  77      83.995  56.706 124.374  1.00 42.15           C0 
ATOM    617  N   ASN A  78      83.284  52.236 121.457  1.00 42.72           N0 
ATOM    618  CA  ASN A  78      84.018  51.101 120.917  1.00 43.52           C0 
ATOM    619  C   ASN A  78      85.408  51.625 120.581  1.00 41.56           C0 
ATOM    620  O   ASN A  78      85.638  52.166 119.500  1.00 41.32           O0 
ATOM    621  CB  ASN A  78      83.299  50.514 119.707  1.00 41.59           C0 
ATOM    622  CG  ASN A  78      83.899  49.196 119.253  1.00 49.73           C0 
ATOM    623  OD1 ASN A  78      84.879  48.716 119.823  1.00 50.28           O0 
ATOM    624  ND2 ASN A  78      83.304  48.597 118.230  1.00 47.10           N0 
ATOM    625  N   ILE A  79      86.328  51.481 121.528  1.00 41.82           N0 
ATOM    626  CA  ILE A  79      87.687  51.998 121.414  1.00 41.99           C0 
ATOM    627  C   ILE A  79      88.561  50.910 120.812  1.00 44.70           C0 
ATOM    628  O   ILE A  79      88.593  49.781 121.314  1.00 44.68           O0 
ATOM    629  CB  ILE A  79      88.236  52.450 122.776  1.00 42.89           C0 
ATOM    630  CG1 ILE A  79      87.179  53.212 123.573  1.00 38.83           C0 
ATOM    631  CG2 ILE A  79      89.457  53.315 122.596  1.00 42.19           C0 
ATOM    632  CD1 ILE A  79      86.686  54.451 122.888  1.00 40.82           C0 
ATOM    633  N   GLY A  80      89.271  51.243 119.742  1.00 42.64           N0 
ATOM    634  CA  GLY A  80      90.173  50.297 119.130  1.00 41.84           C0 
ATOM    635  C   GLY A  80      91.520  50.266 119.813  1.00 45.67           C0 
ATOM    636  O   GLY A  80      91.866  51.141 120.597  1.00 51.09           O0 
ATOM    637  N   SER A  81      92.295  49.232 119.504  1.00 44.80           N0 
ATOM    638  CA  SER A  81      93.624  49.091 120.080  1.00 43.82           C0 
ATOM    639  C   SER A  81      94.731  49.412 119.090  1.00 45.12           C0 
ATOM    640  O   SER A  81      95.820  49.817 119.505  1.00 48.80           O0 
ATOM    641  CB  SER A  81      93.815  47.674 120.622  1.00 42.72           C0 
ATOM    642  OG  SER A  81      93.452  46.708 119.654  1.00 52.64           O0 
ATOM    643  N   ASN A  82      94.478  49.247 117.796  1.00 43.82           N0 
ATOM    644  CA  ASN A  82      95.419  49.605 116.748  1.00 39.39           C0 
ATOM    645  C   ASN A  82      94.696  50.428 115.691  1.00 41.78           C0 
ATOM    646  O   ASN A  82      93.469  50.491 115.661  1.00 44.22           O0 
ATOM    647  CB  ASN A  82      96.094  48.354 116.165  1.00 37.29           C0 
ATOM    648  CG  ASN A  82      95.121  47.394 115.508  1.00 41.76           C0 
ATOM    649  OD1 ASN A  82      93.946  47.674 115.364  1.00 45.98           O0 
ATOM    650  ND2 ASN A  82      95.623  46.238 115.117  1.00 41.41           N0 
ATOM    651  N   VAL A  83      95.481  51.058 114.815  1.00 39.42           N0 
ATOM    652  CA  VAL A  83      94.962  52.089 113.917  1.00 37.53           C0 
ATOM    653  C   VAL A  83      93.808  51.564 113.074  1.00 38.82           C0 
ATOM    654  O   VAL A  83      92.772  52.224 112.940  1.00 38.13           O0 
ATOM    655  CB  VAL A  83      96.090  52.644 113.035  1.00 35.64           C0 
ATOM    656  CG1 VAL A  83      95.535  53.656 112.059  1.00 34.31           C0 
ATOM    657  CG2 VAL A  83      97.153  53.270 113.900  1.00 35.34           C0 
ATOM    658  N   GLU A  84      93.978  50.393 112.458  1.00 38.89           N0 
ATOM    659  CA  GLU A  84      92.903  49.831 111.648  1.00 39.82           C0 
ATOM    660  C   GLU A  84      91.646  49.601 112.472  1.00 38.76           C0 
ATOM    661  O   GLU A  84      90.538  49.859 111.998  1.00 36.12           O0 
ATOM    662  CB  GLU A  84      93.344  48.526 110.990  1.00 43.06           C0 
ATOM    663  CG  GLU A  84      94.416  48.671 109.935  1.00 46.24           C0 
ATOM    664  CD  GLU A  84      94.819  47.336 109.348  1.00 51.79           C0 
ATOM    665  OE1 GLU A  84      94.350  46.301 109.863  1.00 59.56           O0 
ATOM    666  OE2 GLU A  84      95.596  47.312 108.374  1.00 47.86           O1-
ATOM    667  N   GLU A  85      91.793  49.123 113.706  1.00 40.53           N0 
ATOM    668  CA  GLU A  85      90.618  48.868 114.532  1.00 40.84           C0 
ATOM    669  C   GLU A  85      89.912  50.161 114.904  1.00 40.94           C0 
ATOM    670  O   GLU A  85      88.682  50.215 114.925  1.00 44.86           O0 
ATOM    671  CB  GLU A  85      91.001  48.098 115.789  1.00 42.55           C0 
ATOM    672  CG  GLU A  85      89.833  47.439 116.474  1.00 47.69           C0 
ATOM    673  CD  GLU A  85      90.206  46.850 117.812  1.00 54.05           C0 
ATOM    674  OE1 GLU A  85      91.409  46.620 118.044  1.00 52.14           O0 
ATOM    675  OE2 GLU A  85      89.296  46.618 118.632  1.00 54.56           O1-
ATOM    676  N   MET A  86      90.667  51.216 115.205  1.00 36.29           N0 
ATOM    677  CA  MET A  86      90.028  52.482 115.539  1.00 37.57           C0 
ATOM    678  C   MET A  86      89.358  53.106 114.327  1.00 37.81           C0 
ATOM    679  O   MET A  86      88.273  53.684 114.443  1.00 38.60           O0 
ATOM    680  CB  MET A  86      91.038  53.438 116.166  1.00 40.90           C0 
ATOM    681  CG  MET A  86      91.974  52.773 117.142  1.00 42.72           C0 
ATOM    682  SD  MET A  86      93.578  53.550 117.252  1.00 45.68           S0 
ATOM    683  CE  MET A  86      93.142  55.123 117.955  1.00 41.16           C0 
ATOM    684  N   LEU A  87      89.965  52.977 113.148  1.00 39.83           N0 
ATOM    685  CA  LEU A  87      89.315  53.475 111.942  1.00 33.37           C0 
ATOM    686  C   LEU A  87      88.049  52.688 111.635  1.00 33.68           C0 
ATOM    687  O   LEU A  87      87.032  53.266 111.239  1.00 33.82           O0 
ATOM    688  CB  LEU A  87      90.282  53.424 110.764  1.00 31.20           C0 
ATOM    689  CG  LEU A  87      91.417  54.444 110.750  1.00 32.63           C0 
ATOM    690  CD1 LEU A  87      92.222  54.284 109.490  1.00 27.89           C0 
ATOM    691  CD2 LEU A  87      90.894  55.855 110.862  1.00 33.66           C0 
ATOM    692  N   ARG A  88      88.077  51.370 111.841  1.00 36.78           N0 
ATOM    693  CA  ARG A  88      86.893  50.560 111.582  1.00 36.53           C0 
ATOM    694  C   ARG A  88      85.801  50.823 112.607  1.00 36.45           C0 
ATOM    695  O   ARG A  88      84.614  50.760 112.280  1.00 37.85           O0 
ATOM    696  CB  ARG A  88      87.253  49.076 111.570  1.00 37.06           C0 
ATOM    697  CG  ARG A  88      88.025  48.628 110.356  1.00 39.30           C0 
ATOM    698  CD  ARG A  88      88.110  47.115 110.303  1.00 43.99           C0 
ATOM    699  NE  ARG A  88      89.448  46.616 110.589  1.00 49.04           N0 
ATOM    700  CZ  ARG A  88      89.822  46.111 111.757  1.00 50.26           C0 
ATOM    701  NH1 ARG A  88      88.975  46.002 112.766  1.00 48.77           N1+
ATOM    702  NH2 ARG A  88      91.077  45.699 111.915  1.00 48.07           N0 
ATOM    703  N   ASN A  89      86.177  51.115 113.853  1.00 35.47           N0 
ATOM    704  CA  ASN A  89      85.182  51.469 114.858  1.00 35.23           C0 
ATOM    705  C   ASN A  89      84.555  52.821 114.559  1.00 37.08           C0 
ATOM    706  O   ASN A  89      83.338  52.990 114.690  1.00 41.74           O0 
ATOM    707  CB  ASN A  89      85.809  51.465 116.248  1.00 37.60           C0 
ATOM    708  CG  ASN A  89      86.194  50.081 116.703  1.00 40.98           C0 
ATOM    709  OD1 ASN A  89      85.660  49.090 116.215  1.00 44.07           O0 
ATOM    710  ND2 ASN A  89      87.118  50.003 117.642  1.00 40.85           N0 
ATOM    711  N   ASP A  90      85.367  53.792 114.141  1.00 34.51           N0 
ATOM    712  CA  ASP A  90      84.815  55.073 113.725  1.00 32.71           C0 
ATOM    713  C   ASP A  90      83.885  54.905 112.533  1.00 37.89           C0 
ATOM    714  O   ASP A  90      82.845  55.564 112.453  1.00 40.48           O0 
ATOM    715  CB  ASP A  90      85.934  56.054 113.395  1.00 35.72           C0 
ATOM    716  CG  ASP A  90      86.724  56.472 114.616  1.00 44.08           C0 
ATOM    717  OD1 ASP A  90      86.145  56.518 115.717  1.00 40.36           O0 
ATOM    718  OD2 ASP A  90      87.926  56.781 114.473  1.00 46.08           O1-
ATOM    719  N   LEU A  91      84.228  54.010 111.603  1.00 38.29           N0 
ATOM    720  CA  LEU A  91      83.363  53.795 110.448  1.00 34.12           C0 
ATOM    721  C   LEU A  91      82.061  53.120 110.846  1.00 34.15           C0 
ATOM    722  O   LEU A  91      80.988  53.515 110.382  1.00 37.97           O0 
ATOM    723  CB  LEU A  91      84.080  52.970 109.384  1.00 35.44           C0 
ATOM    724  CG  LEU A  91      83.367  52.971 108.031  1.00 36.00           C0 
ATOM    725  CD1 LEU A  91      83.012  54.387 107.600  1.00 38.01           C0 
ATOM    726  CD2 LEU A  91      84.193  52.286 106.984  1.00 31.92           C0 
ATOM    727  N   ALA A  92      82.133  52.074 111.671  1.00 34.73           N0 
ATOM    728  CA  ALA A  92      80.919  51.439 112.163  1.00 35.39           C0 
ATOM    729  C   ALA A  92      80.023  52.452 112.851  1.00 35.14           C0 
ATOM    730  O   ALA A  92      78.794  52.436 112.686  1.00 40.59           O0 
ATOM    731  CB  ALA A  92      81.270  50.305 113.122  1.00 33.61           C0 
ATOM    732  N   TYR A  93      80.624  53.380 113.586  1.00 35.99           N0 
ATOM    733  CA  TYR A  93      79.798  54.266 114.377  1.00 37.52           C0 
ATOM    734  C   TYR A  93      79.213  55.366 113.497  1.00 40.09           C0 
ATOM    735  O   TYR A  93      78.079  55.800 113.716  1.00 40.86           O0 
ATOM    736  CB  TYR A  93      80.620  54.843 115.522  1.00 41.42           C0 
ATOM    737  CG  TYR A  93      79.783  55.659 116.446  1.00 47.96           C0 
ATOM    738  CD1 TYR A  93      78.965  55.021 117.366  1.00 50.23           C0 
ATOM    739  CD2 TYR A  93      79.737  57.029 116.372  1.00 47.90           C0 
ATOM    740  CE1 TYR A  93      78.169  55.723 118.217  1.00 47.06           C0 
ATOM    741  CE2 TYR A  93      78.922  57.736 117.214  1.00 47.39           C0 
ATOM    742  CZ  TYR A  93      78.148  57.080 118.135  1.00 46.97           C0 
ATOM    743  OH  TYR A  93      77.344  57.785 118.984  1.00 49.60           O0 
ATOM    744  N   GLU A  94      79.957  55.809 112.476  1.00 40.97           N0 
ATOM    745  CA  GLU A  94      79.405  56.730 111.485  1.00 37.67           C0 
ATOM    746  C   GLU A  94      78.259  56.094 110.715  1.00 39.20           C0 
ATOM    747  O   GLU A  94      77.268  56.759 110.407  1.00 41.19           O0 
ATOM    748  CB  GLU A  94      80.488  57.185 110.507  1.00 34.87           C0 
ATOM    749  CG  GLU A  94      81.453  58.220 111.036  1.00 38.51           C0 
ATOM    750  CD  GLU A  94      80.778  59.510 111.456  1.00 48.60           C0 
ATOM    751  OE1 GLU A  94      80.596  60.388 110.593  1.00 49.75           O0 
ATOM    752  OE2 GLU A  94      80.439  59.656 112.648  1.00 47.85           O1-
ATOM    753  N   TYR A  95      78.387  54.813 110.370  1.00 37.88           N0 
ATOM    754  CA  TYR A  95      77.284  54.104 109.730  1.00 36.91           C0 
ATOM    755  C   TYR A  95      76.046  54.095 110.610  1.00 38.46           C0 
ATOM    756  O   TYR A  95      74.931  54.341 110.133  1.00 41.45           O0 
ATOM    757  CB  TYR A  95      77.698  52.676 109.383  1.00 36.27           C0 
ATOM    758  CG  TYR A  95      78.583  52.562 108.173  1.00 39.20           C0 
ATOM    759  CD1 TYR A  95      78.694  53.607 107.276  1.00 40.20           C0 
ATOM    760  CD2 TYR A  95      79.285  51.400 107.911  1.00 41.53           C0 
ATOM    761  CE1 TYR A  95      79.490  53.505 106.161  1.00 41.50           C0 
ATOM    762  CE2 TYR A  95      80.084  51.289 106.798  1.00 43.98           C0 
ATOM    763  CZ  TYR A  95      80.183  52.346 105.925  1.00 44.59           C0 
ATOM    764  OH  TYR A  95      80.979  52.244 104.808  1.00 45.06           O0 
ATOM    765  N   LYS A  96      76.220  53.800 111.898  1.00 38.56           N0 
ATOM    766  CA  LYS A  96      75.069  53.782 112.794  1.00 38.37           C0 
ATOM    767  C   LYS A  96      74.438  55.166 112.912  1.00 38.10           C0 
ATOM    768  O   LYS A  96      73.207  55.300 112.906  1.00 41.63           O0 
ATOM    769  CB  LYS A  96      75.482  53.259 114.166  1.00 41.04           C0 
ATOM    770  CG  LYS A  96      74.313  52.965 115.074  1.00 45.69           C0 
ATOM    771  CD  LYS A  96      74.695  53.080 116.531  1.00 49.33           C0 
ATOM    772  CE  LYS A  96      75.292  54.440 116.827  1.00 50.65           C0 
ATOM    773  NZ  LYS A  96      74.256  55.511 116.826  1.00 46.86           N1+
ATOM    774  N   VAL A  97      75.264  56.209 113.014  1.00 35.29           N0 
ATOM    775  CA  VAL A  97      74.744  57.571 113.101  1.00 37.93           C0 
ATOM    776  C   VAL A  97      73.985  57.945 111.839  1.00 38.13           C0 
ATOM    777  O   VAL A  97      72.940  58.594 111.906  1.00 35.86           O0 
ATOM    778  CB  VAL A  97      75.879  58.569 113.391  1.00 38.94           C0 
ATOM    779  CG1 VAL A  97      75.363  59.988 113.346  1.00 32.62           C0 
ATOM    780  CG2 VAL A  97      76.470  58.304 114.757  1.00 44.06           C0 
ATOM    781  N   ALA A  98      74.489  57.548 110.670  1.00 38.69           N0 
ATOM    782  CA  ALA A  98      73.813  57.892 109.423  1.00 33.56           C0 
ATOM    783  C   ALA A  98      72.473  57.179 109.308  1.00 35.23           C0 
ATOM    784  O   ALA A  98      71.480  57.774 108.877  1.00 33.22           O0 
ATOM    785  CB  ALA A  98      74.704  57.560 108.230  1.00 32.90           C0 
ATOM    786  N   ASP A  99      72.427  55.905 109.690  1.00 37.52           N0 
ATOM    787  CA  ASP A  99      71.164  55.176 109.699  1.00 38.10           C0 
ATOM    788  C   ASP A  99      70.152  55.850 110.620  1.00 38.25           C0 
ATOM    789  O   ASP A  99      68.983  56.049 110.255  1.00 40.72           O0 
ATOM    790  CB  ASP A  99      71.422  53.734 110.133  1.00 40.07           C0 
ATOM    791  CG  ASP A  99      70.163  52.896 110.199  1.00 52.57           C0 
ATOM    792  OD1 ASP A  99      69.086  53.362 109.775  1.00 56.18           O0 
ATOM    793  OD2 ASP A  99      70.245  51.758 110.699  1.00 56.89           O1-
ATOM    794  N   ASP A 100      70.592  56.222 111.821  1.00 35.70           N0 
ATOM    795  CA  ASP A 100      69.674  56.805 112.789  1.00 37.66           C0 
ATOM    796  C   ASP A 100      69.221  58.192 112.339  1.00 36.50           C0 
ATOM    797  O   ASP A 100      68.054  58.563 112.519  1.00 35.54           O0 
ATOM    798  CB  ASP A 100      70.357  56.824 114.157  1.00 40.30           C0 
ATOM    799  CG  ASP A 100      69.433  57.229 115.277  1.00 48.50           C0 
ATOM    800  OD1 ASP A 100      68.574  56.407 115.655  1.00 52.95           O0 
ATOM    801  OD2 ASP A 100      69.598  58.330 115.828  1.00 43.25           O1-
ATOM    802  N   LEU A 101      70.114  58.943 111.694  1.00 36.59           N0 
ATOM    803  CA  LEU A 101      69.750  60.234 111.124  1.00 31.05           C0 
ATOM    804  C   LEU A 101      68.713  60.087 110.026  1.00 33.98           C0 
ATOM    805  O   LEU A 101      67.808  60.914 109.912  1.00 33.37           O0 
ATOM    806  CB  LEU A 101      70.988  60.931 110.572  1.00 30.21           C0 
ATOM    807  CG  LEU A 101      71.790  61.837 111.492  1.00 30.10           C0 
ATOM    808  CD1 LEU A 101      73.123  62.125 110.862  1.00 31.04           C0 
ATOM    809  CD2 LEU A 101      71.044  63.115 111.737  1.00 28.12           C0 
ATOM    810  N   ARG A 102      68.844  59.063 109.183  1.00 36.81           N0 
ATOM    811  CA  ARG A 102      67.845  58.849 108.141  1.00 32.33           C0 
ATOM    812  C   ARG A 102      66.487  58.523 108.733  1.00 34.28           C0 
ATOM    813  O   ARG A 102      65.457  59.021 108.260  1.00 33.38           O0 
ATOM    814  CB  ARG A 102      68.294  57.744 107.192  1.00 30.41           C0 
ATOM    815  CG  ARG A 102      69.158  58.254 106.083  1.00 31.92           C0 
ATOM    816  CD  ARG A 102      69.707  57.149 105.235  1.00 29.80           C0 
ATOM    817  NE  ARG A 102      71.042  57.505 104.782  1.00 34.73           N0 
ATOM    818  CZ  ARG A 102      72.129  56.798 105.036  1.00 41.77           C0 
ATOM    819  NH1 ARG A 102      72.069  55.652 105.691  1.00 41.61           N1+
ATOM    820  NH2 ARG A 102      73.306  57.252 104.624  1.00 41.30           N0 
ATOM    821  N   LYS A 103      66.459  57.675 109.760  1.00 36.85           N0 
ATOM    822  CA  LYS A 103      65.191  57.389 110.422  1.00 36.24           C0 
ATOM    823  C   LYS A 103      64.560  58.656 110.986  1.00 35.42           C0 
ATOM    824  O   LYS A 103      63.347  58.872 110.854  1.00 37.02           O0 
ATOM    825  CB  LYS A 103      65.403  56.353 111.519  1.00 39.88           C0 
ATOM    826  CG  LYS A 103      65.787  54.994 110.988  1.00 45.70           C0 
ATOM    827  CD  LYS A 103      65.832  53.962 112.092  1.00 53.59           C0 
ATOM    828  CE  LYS A 103      67.067  54.176 112.955  1.00 49.44           C0 
ATOM    829  NZ  LYS A 103      67.244  53.135 113.997  1.00 49.35           N1+
ATOM    830  N   VAL A 104      65.368  59.524 111.593  1.00 35.41           N0 
ATOM    831  CA  VAL A 104      64.792  60.723 112.189  1.00 35.35           C0 
ATOM    832  C   VAL A 104      64.383  61.732 111.123  1.00 36.31           C0 
ATOM    833  O   VAL A 104      63.428  62.486 111.317  1.00 38.12           O0 
ATOM    834  CB  VAL A 104      65.760  61.335 113.210  1.00 34.26           C0 
ATOM    835  CG1 VAL A 104      65.107  62.496 113.903  1.00 29.66           C0 
ATOM    836  CG2 VAL A 104      66.147  60.299 114.226  1.00 40.96           C0 
ATOM    837  N   ILE A 105      65.074  61.766 109.984  1.00 34.35           N0 
ATOM    838  CA  ILE A 105      64.657  62.648 108.896  1.00 32.88           C0 
ATOM    839  C   ILE A 105      63.316  62.196 108.336  1.00 33.60           C0 
ATOM    840  O   ILE A 105      62.432  63.015 108.057  1.00 34.99           O0 
ATOM    841  CB  ILE A 105      65.738  62.706 107.803  1.00 32.70           C0 
ATOM    842  CG1 ILE A 105      66.904  63.576 108.250  1.00 29.53           C0 
ATOM    843  CG2 ILE A 105      65.185  63.283 106.541  1.00 29.15           C0 
ATOM    844  CD1 ILE A 105      68.165  63.319 107.502  1.00 30.69           C0 
ATOM    845  N   ALA A 106      63.138  60.885 108.178  1.00 36.97           N0 
ATOM    846  CA  ALA A 106      61.836  60.370 107.775  1.00 35.98           C0 
ATOM    847  C   ALA A 106      60.761  60.759 108.779  1.00 37.98           C0 
ATOM    848  O   ALA A 106      59.671  61.196 108.395  1.00 43.91           O0 
ATOM    849  CB  ALA A 106      61.900  58.855 107.605  1.00 32.06           C0 
ATOM    850  N   LEU A 107      61.061  60.631 110.073  1.00 34.89           N0 
ATOM    851  CA  LEU A 107      60.082  60.984 111.098  1.00 36.67           C0 
ATOM    852  C   LEU A 107      59.731  62.468 111.054  1.00 39.11           C0 
ATOM    853  O   LEU A 107      58.562  62.840 111.190  1.00 40.90           O0 
ATOM    854  CB  LEU A 107      60.611  60.603 112.475  1.00 40.13           C0 
ATOM    855  CG  LEU A 107      59.778  61.063 113.667  1.00 42.04           C0 
ATOM    856  CD1 LEU A 107      58.450  60.345 113.691  1.00 41.92           C0 
ATOM    857  CD2 LEU A 107      60.535  60.831 114.939  1.00 42.46           C0 
ATOM    858  N   CYS A 108      60.732  63.331 110.878  1.00 37.81           N0 
ATOM    859  CA  CYS A 108      60.477  64.765 110.800  1.00 35.20           C0 
ATOM    860  C   CYS A 108      59.653  65.110 109.572  1.00 38.83           C0 
ATOM    861  O   CYS A 108      58.867  66.061 109.592  1.00 41.07           O0 
ATOM    862  CB  CYS A 108      61.795  65.534 110.787  1.00 31.59           C0 
ATOM    863  SG  CYS A 108      62.658  65.548 112.344  1.00 42.32           S0 
ATOM    864  N   GLU A 109      59.821  64.354 108.488  1.00 41.64           N0 
ATOM    865  CA  GLU A 109      58.979  64.573 107.318  1.00 40.24           C0 
ATOM    866  C   GLU A 109      57.538  64.164 107.593  1.00 40.78           C0 
ATOM    867  O   GLU A 109      56.604  64.874 107.207  1.00 40.95           O0 
ATOM    868  CB  GLU A 109      59.541  63.817 106.119  1.00 37.21           C0 
ATOM    869  CG  GLU A 109      58.671  63.854 104.880  1.00 48.14           C0 
ATOM    870  CD  GLU A 109      58.654  65.215 104.217  1.00 47.52           C0 
ATOM    871  OE1 GLU A 109      59.685  65.910 104.261  1.00 47.45           O0 
ATOM    872  OE2 GLU A 109      57.613  65.584 103.637  1.00 45.25           O1-
ATOM    873  N   GLN A 110      57.330  63.026 108.264  1.00 42.36           N0 
ATOM    874  CA  GLN A 110      55.965  62.632 108.609  1.00 42.90           C0 
ATOM    875  C   GLN A 110      55.317  63.601 109.585  1.00 44.35           C0 
ATOM    876  O   GLN A 110      54.108  63.838 109.508  1.00 46.51           O0 
ATOM    877  CB  GLN A 110      55.926  61.222 109.201  1.00 46.13           C0 
ATOM    878  CG  GLN A 110      56.824  60.207 108.544  1.00 48.67           C0 
ATOM    879  CD  GLN A 110      56.891  58.910 109.327  1.00 53.19           C0 
ATOM    880  OE1 GLN A 110      55.937  58.534 110.003  1.00 58.12           O0 
ATOM    881  NE2 GLN A 110      58.019  58.216 109.232  1.00 49.28           N0 
ATOM    882  N   LYS A 111      56.087  64.160 110.513  1.00 44.17           N0 
ATOM    883  CA  LYS A 111      55.547  65.038 111.538  1.00 43.76           C0 
ATOM    884  C   LYS A 111      55.536  66.495 111.110  1.00 43.98           C0 
ATOM    885  O   LYS A 111      55.339  67.372 111.954  1.00 42.86           O0 
ATOM    886  CB  LYS A 111      56.342  64.887 112.832  1.00 42.87           C0 
ATOM    887  CG  LYS A 111      56.216  63.530 113.481  1.00 46.62           C0 
ATOM    888  CD  LYS A 111      54.812  63.257 113.959  1.00 49.48           C0 
ATOM    889  CE  LYS A 111      54.681  61.828 114.452  1.00 54.03           C0 
ATOM    890  NZ  LYS A 111      53.294  61.512 114.891  1.00 58.87           N1+
ATOM    891  N   LYS A 112      55.759  66.768 109.824  1.00 43.43           N0 
ATOM    892  CA  LYS A 112      55.690  68.107 109.247  1.00 36.97           C0 
ATOM    893  C   LYS A 112      56.735  69.047 109.836  1.00 36.89           C0 
ATOM    894  O   LYS A 112      56.707  70.248 109.572  1.00 37.15           O0 
ATOM    895  CB  LYS A 112      54.294  68.707 109.414  1.00 37.31           C0 
ATOM    896  CG  LYS A 112      53.185  67.891 108.782  1.00 40.18           C0 
ATOM    897  CD  LYS A 112      53.306  67.845 107.290  1.00 45.95           C0 
ATOM    898  CE  LYS A 112      52.102  67.163 106.670  1.00 45.68           C0 
ATOM    899  NZ  LYS A 112      52.071  65.712 106.977  1.00 45.87           N1+
ATOM    900  N   ASP A 113      57.656  68.530 110.646  1.00 37.73           N0 
ATOM    901  CA  ASP A 113      58.685  69.358 111.268  1.00 34.43           C0 
ATOM    902  C   ASP A 113      59.816  69.523 110.264  1.00 33.14           C0 
ATOM    903  O   ASP A 113      60.860  68.880 110.338  1.00 35.18           O0 
ATOM    904  CB  ASP A 113      59.171  68.746 112.571  1.00 34.80           C0 
ATOM    905  CG  ASP A 113      60.063  69.685 113.349  1.00 37.80           C0 
ATOM    906  OD1 ASP A 113      60.332  70.803 112.871  1.00 37.65           O0 
ATOM    907  OD2 ASP A 113      60.513  69.312 114.445  1.00 41.31           O1-
ATOM    908  N   TYR A 114      59.599  70.427 109.317  1.00 30.87           N0 
ATOM    909  CA  TYR A 114      60.527  70.574 108.210  1.00 28.85           C0 
ATOM    910  C   TYR A 114      61.856  71.159 108.650  1.00 28.73           C0 
ATOM    911  O   TYR A 114      62.900  70.742 108.149  1.00 33.71           O0 
ATOM    912  CB  TYR A 114      59.876  71.410 107.112  1.00 29.87           C0 
ATOM    913  CG  TYR A 114      58.648  70.733 106.568  1.00 30.91           C0 
ATOM    914  CD1 TYR A 114      58.726  69.457 106.045  1.00 30.40           C0 
ATOM    915  CD2 TYR A 114      57.410  71.343 106.611  1.00 27.58           C0 
ATOM    916  CE1 TYR A 114      57.621  68.819 105.564  1.00 31.83           C0 
ATOM    917  CE2 TYR A 114      56.294  70.706 106.127  1.00 28.04           C0 
ATOM    918  CZ  TYR A 114      56.409  69.444 105.603  1.00 33.22           C0 
ATOM    919  OH  TYR A 114      55.312  68.793 105.114  1.00 32.48           O0 
ATOM    920  N   GLN A 115      61.856  72.071 109.620  1.00 27.57           N0 
ATOM    921  CA  GLN A 115      63.098  72.735 110.000  1.00 28.69           C0 
ATOM    922  C   GLN A 115      64.050  71.786 110.716  1.00 29.99           C0 
ATOM    923  O   GLN A 115      65.266  71.814 110.479  1.00 31.64           O0 
ATOM    924  CB  GLN A 115      62.787  73.955 110.854  1.00 28.99           C0 
ATOM    925  CG  GLN A 115      64.006  74.722 111.229  1.00 30.03           C0 
ATOM    926  CD  GLN A 115      64.645  75.268 110.002  1.00 37.04           C0 
ATOM    927  OE1 GLN A 115      63.953  75.715 109.099  1.00 44.49           O0 
ATOM    928  NE2 GLN A 115      65.967  75.229 109.941  1.00 37.32           N0 
ATOM    929  N   THR A 116      63.519  70.934 111.588  1.00 28.33           N0 
ATOM    930  CA  THR A 116      64.325  69.849 112.123  1.00 27.01           C0 
ATOM    931  C   THR A 116      64.842  68.958 111.004  1.00 28.13           C0 
ATOM    932  O   THR A 116      65.978  68.482 111.059  1.00 30.96           O0 
ATOM    933  CB  THR A 116      63.514  69.043 113.129  1.00 28.20           C0 
ATOM    934  OG1 THR A 116      62.886  69.937 114.048  1.00 32.42           O0 
ATOM    935  CG2 THR A 116      64.403  68.129 113.900  1.00 27.83           C0 
ATOM    936  N   ARG A 117      64.024  68.737 109.972  1.00 28.23           N0 
ATOM    937  CA  ARG A 117      64.483  67.981 108.814  1.00 27.38           C0 
ATOM    938  C   ARG A 117      65.726  68.600 108.189  1.00 28.62           C0 
ATOM    939  O   ARG A 117      66.669  67.878 107.873  1.00 30.92           O0 
ATOM    940  CB  ARG A 117      63.379  67.859 107.771  1.00 30.16           C0 
ATOM    941  CG  ARG A 117      63.782  67.071 106.543  1.00 30.73           C0 
ATOM    942  CD  ARG A 117      62.627  66.943 105.585  1.00 33.56           C0 
ATOM    943  NE  ARG A 117      62.998  66.318 104.320  1.00 36.65           N0 
ATOM    944  CZ  ARG A 117      63.014  65.019 104.073  1.00 36.71           C0 
ATOM    945  NH1 ARG A 117      62.553  64.143 104.946  1.00 42.35           N1+
ATOM    946  NH2 ARG A 117      63.465  64.591 102.900  1.00 29.23           N0 
ATOM    947  N   GLU A 118      65.760  69.921 107.974  1.00 27.61           N0 
ATOM    948  CA  GLU A 118      66.966  70.455 107.331  1.00 28.01           C0 
ATOM    949  C   GLU A 118      68.152  70.507 108.281  1.00 30.39           C0 
ATOM    950  O   GLU A 118      69.300  70.361 107.843  1.00 34.05           O0 
ATOM    951  CB  GLU A 118      66.773  71.830 106.683  1.00 29.92           C0 
ATOM    952  CG  GLU A 118      65.861  71.805 105.484  1.00 39.85           C0 
ATOM    953  CD  GLU A 118      64.447  72.005 105.865  1.00 42.84           C0 
ATOM    954  OE1 GLU A 118      64.236  72.317 107.040  1.00 42.52           O0 
ATOM    955  OE2 GLU A 118      63.555  71.755 105.039  1.00 44.01           O1-
ATOM    956  N   ILE A 119      67.917  70.707 109.576  1.00 29.94           N0 
ATOM    957  CA  ILE A 119      69.026  70.598 110.522  1.00 27.40           C0 
ATOM    958  C   ILE A 119      69.645  69.207 110.449  1.00 26.79           C0 
ATOM    959  O   ILE A 119      70.869  69.047 110.337  1.00 27.05           O0 
ATOM    960  CB  ILE A 119      68.553  70.945 111.945  1.00 30.42           C0 
ATOM    961  CG1 ILE A 119      68.122  72.411 112.001  1.00 29.44           C0 
ATOM    962  CG2 ILE A 119      69.641  70.650 112.971  1.00 27.74           C0 
ATOM    963  CD1 ILE A 119      67.124  72.713 113.073  1.00 29.42           C0 
ATOM    964  N   LEU A 120      68.803  68.177 110.458  1.00 25.62           N0 
ATOM    965  CA  LEU A 120      69.312  66.815 110.393  1.00 25.80           C0 
ATOM    966  C   LEU A 120      69.867  66.479 109.025  1.00 24.54           C0 
ATOM    967  O   LEU A 120      70.727  65.611 108.915  1.00 27.53           O0 
ATOM    968  CB  LEU A 120      68.218  65.828 110.751  1.00 26.68           C0 
ATOM    969  CG  LEU A 120      67.632  66.075 112.120  1.00 24.50           C0 
ATOM    970  CD1 LEU A 120      66.470  65.161 112.292  1.00 23.37           C0 
ATOM    971  CD2 LEU A 120      68.692  65.875 113.174  1.00 23.91           C0 
ATOM    972  N   GLU A 121      69.393  67.143 107.978  1.00 28.05           N0 
ATOM    973  CA  GLU A 121      69.951  66.915 106.655  1.00 24.51           C0 
ATOM    974  C   GLU A 121      71.351  67.486 106.554  1.00 24.76           C0 
ATOM    975  O   GLU A 121      72.221  66.894 105.915  1.00 30.16           O0 
ATOM    976  CB  GLU A 121      69.049  67.525 105.590  1.00 22.71           C0 
ATOM    977  CG  GLU A 121      67.967  66.607 105.092  1.00 27.60           C0 
ATOM    978  CD  GLU A 121      66.841  67.362 104.431  1.00 39.90           C0 
ATOM    979  OE1 GLU A 121      67.020  68.559 104.131  1.00 39.97           O0 
ATOM    980  OE2 GLU A 121      65.778  66.758 104.197  1.00 38.76           O1-
ATOM    981  N   VAL A 122      71.593  68.633 107.185  1.00 25.07           N0 
ATOM    982  CA  VAL A 122      72.953  69.156 107.256  1.00 25.18           C0 
ATOM    983  C   VAL A 122      73.835  68.222 108.074  1.00 28.69           C0 
ATOM    984  O   VAL A 122      74.992  67.963 107.720  1.00 31.41           O0 
ATOM    985  CB  VAL A 122      72.943  70.587 107.826  1.00 27.98           C0 
ATOM    986  CG1 VAL A 122      74.346  71.121 107.968  1.00 35.57           C0 
ATOM    987  CG2 VAL A 122      72.148  71.496 106.928  1.00 24.97           C0 
ATOM    988  N   LEU A 123      73.294  67.678 109.163  1.00 30.47           N0 
ATOM    989  CA  LEU A 123      74.062  66.722 109.957  1.00 27.83           C0 
ATOM    990  C   LEU A 123      74.392  65.468 109.157  1.00 29.23           C0 
ATOM    991  O   LEU A 123      75.511  64.952 109.232  1.00 34.16           O0 
ATOM    992  CB  LEU A 123      73.294  66.358 111.225  1.00 27.14           C0 
ATOM    993  CG  LEU A 123      73.679  67.066 112.519  1.00 28.16           C0 
ATOM    994  CD1 LEU A 123      73.584  68.563 112.370  1.00 31.24           C0 
ATOM    995  CD2 LEU A 123      72.783  66.605 113.626  1.00 31.45           C0 
ATOM    996  N   LEU A 124      73.430  64.961 108.386  1.00 28.15           N0 
ATOM    997  CA  LEU A 124      73.645  63.765 107.581  1.00 28.59           C0 
ATOM    998  C   LEU A 124      74.617  64.036 106.446  1.00 31.91           C0 
ATOM    999  O   LEU A 124      75.420  63.173 106.084  1.00 36.77           O0 
ATOM   1000  CB  LEU A 124      72.314  63.272 107.024  1.00 27.72           C0 
ATOM   1001  CG  LEU A 124      72.331  62.069 106.085  1.00 28.68           C0 
ATOM   1002  CD1 LEU A 124      72.929  60.869 106.771  1.00 29.99           C0 
ATOM   1003  CD2 LEU A 124      70.952  61.765 105.576  1.00 25.94           C0 
ATOM   1004  N   ASP A 125      74.553  65.233 105.870  1.00 30.54           N0 
ATOM   1005  CA  ASP A 125      75.499  65.609 104.835  1.00 30.13           C0 
ATOM   1006  C   ASP A 125      76.915  65.651 105.386  1.00 35.00           C0 
ATOM   1007  O   ASP A 125      77.845  65.172 104.741  1.00 39.10           O0 
ATOM   1008  CB  ASP A 125      75.094  66.953 104.235  1.00 32.81           C0 
ATOM   1009  CG  ASP A 125      76.162  67.548 103.359  1.00 43.70           C0 
ATOM   1010  OD1 ASP A 125      76.740  66.814 102.537  1.00 48.70           O0 
ATOM   1011  OD2 ASP A 125      76.419  68.760 103.485  1.00 48.82           O1-
ATOM   1012  N   ASP A 126      77.100  66.193 106.591  1.00 35.83           N0 
ATOM   1013  CA  ASP A 126      78.423  66.123 107.211  1.00 38.23           C0 
ATOM   1014  C   ASP A 126      78.836  64.684 107.495  1.00 39.30           C0 
ATOM   1015  O   ASP A 126      79.960  64.286 107.185  1.00 41.88           O0 
ATOM   1016  CB  ASP A 126      78.470  66.946 108.492  1.00 41.43           C0 
ATOM   1017  CG  ASP A 126      78.392  68.423 108.233  1.00 51.71           C0 
ATOM   1018  OD1 ASP A 126      78.844  68.860 107.154  1.00 59.70           O0 
ATOM   1019  OD2 ASP A 126      77.898  69.156 109.113  1.00 47.45           O1-
ATOM   1020  N   THR A 127      77.940  63.888 108.074  1.00 38.10           N0 
ATOM   1021  CA  THR A 127      78.280  62.513 108.430  1.00 37.20           C0 
ATOM   1022  C   THR A 127      78.721  61.709 107.216  1.00 37.44           C0 
ATOM   1023  O   THR A 127      79.679  60.936 107.292  1.00 45.61           O0 
ATOM   1024  CB  THR A 127      77.089  61.844 109.106  1.00 37.72           C0 
ATOM   1025  OG1 THR A 127      76.767  62.559 110.302  1.00 41.17           O0 
ATOM   1026  CG2 THR A 127      77.408  60.418 109.470  1.00 37.03           C0 
ATOM   1027  N   GLU A 128      78.039  61.877 106.084  1.00 38.39           N0 
ATOM   1028  CA  GLU A 128      78.381  61.133 104.877  1.00 40.27           C0 
ATOM   1029  C   GLU A 128      79.555  61.763 104.138  1.00 38.53           C0 
ATOM   1030  O   GLU A 128      80.558  61.100 103.869  1.00 42.40           O0 
ATOM   1031  CB  GLU A 128      77.167  61.061 103.952  1.00 39.83           C0 
ATOM   1032  CG  GLU A 128      76.054  60.185 104.441  1.00 40.28           C0 
ATOM   1033  CD  GLU A 128      75.128  59.778 103.326  1.00 44.52           C0 
ATOM   1034  OE1 GLU A 128      75.468  60.035 102.159  1.00 49.92           O0 
ATOM   1035  OE2 GLU A 128      74.059  59.208 103.608  1.00 48.48           O1-
ATOM   1036  N   SER A 129      79.435  63.041 103.792  1.00 41.17           N0 
ATOM   1037  CA  SER A 129      80.352  63.700 102.879  1.00 42.00           C0 
ATOM   1038  C   SER A 129      81.575  64.266 103.578  1.00 41.20           C0 
ATOM   1039  O   SER A 129      82.388  64.933 102.933  1.00 49.19           O0 
ATOM   1040  CB  SER A 129      79.616  64.828 102.154  1.00 41.22           C0 
ATOM   1041  OG  SER A 129      78.568  64.322 101.346  1.00 44.68           O0 
ATOM   1042  N   ASP A 130      81.732  64.033 104.876  1.00 36.71           N0 
ATOM   1043  CA  ASP A 130      82.862  64.608 105.588  1.00 45.11           C0 
ATOM   1044  C   ASP A 130      83.738  63.557 106.248  1.00 47.15           C0 
ATOM   1045  O   ASP A 130      84.952  63.752 106.360  1.00 48.98           O0 
ATOM   1046  CB  ASP A 130      82.389  65.608 106.646  1.00 50.44           C0 
ATOM   1047  CG  ASP A 130      83.540  66.323 107.320  1.00 56.81           C0 
ATOM   1048  OD1 ASP A 130      84.590  66.511 106.669  1.00 52.65           O0 
ATOM   1049  OD2 ASP A 130      83.399  66.699 108.504  1.00 57.82           O1-
ATOM   1050  N   HIS A 131      83.164  62.449 106.696  1.00 41.59           N0 
ATOM   1051  CA  HIS A 131      83.996  61.572 107.495  1.00 41.91           C0 
ATOM   1052  C   HIS A 131      83.715  60.101 107.252  1.00 41.79           C0 
ATOM   1053  O   HIS A 131      84.623  59.287 107.379  1.00 43.56           O0 
ATOM   1054  CB  HIS A 131      83.830  61.916 108.974  1.00 42.45           C0 
ATOM   1055  CG  HIS A 131      84.714  61.128 109.882  1.00 44.73           C0 
ATOM   1056  ND1 HIS A 131      86.072  61.344 109.954  1.00 42.38           N0 
ATOM   1057  CD2 HIS A 131      84.439  60.161 110.785  1.00 48.31           C0 
ATOM   1058  CE1 HIS A 131      86.598  60.528 110.845  1.00 50.33           C0 
ATOM   1059  NE2 HIS A 131      85.629  59.799 111.364  1.00 51.98           N0 
ATOM   1060  N   MET A 132      82.494  59.733 106.882  1.00 37.30           N0 
ATOM   1061  CA  MET A 132      82.269  58.376 106.397  1.00 35.15           C0 
ATOM   1062  C   MET A 132      83.043  58.138 105.109  1.00 36.77           C0 
ATOM   1063  O   MET A 132      83.713  57.110 104.943  1.00 39.71           O0 
ATOM   1064  CB  MET A 132      80.779  58.141 106.179  1.00 37.22           C0 
ATOM   1065  CG  MET A 132      80.449  56.794 105.598  1.00 44.27           C0 
ATOM   1066  SD  MET A 132      78.715  56.668 105.160  1.00 61.50           S0 
ATOM   1067  CE  MET A 132      77.950  57.523 106.528  1.00 48.11           C0 
ATOM   1068  N   TYR A 133      82.967  59.096 104.189  1.00 35.86           N0 
ATOM   1069  CA  TYR A 133      83.731  59.039 102.951  1.00 38.15           C0 
ATOM   1070  C   TYR A 133      85.228  59.043 103.224  1.00 38.54           C0 
ATOM   1071  O   TYR A 133      85.976  58.270 102.614  1.00 41.55           O0 
ATOM   1072  CB  TYR A 133      83.309  60.212 102.069  1.00 41.77           C0 
ATOM   1073  CG  TYR A 133      83.974  60.311 100.723  1.00 45.77           C0 
ATOM   1074  CD1 TYR A 133      83.631  59.458  99.694  1.00 46.30           C0 
ATOM   1075  CD2 TYR A 133      84.888  61.314 100.460  1.00 46.74           C0 
ATOM   1076  CE1 TYR A 133      84.219  59.558  98.456  1.00 52.49           C0 
ATOM   1077  CE2 TYR A 133      85.483  61.429  99.227  1.00 55.66           C0 
ATOM   1078  CZ  TYR A 133      85.144  60.550  98.227  1.00 60.61           C0 
ATOM   1079  OH  TYR A 133      85.739  60.674  96.996  1.00 65.54           O0 
ATOM   1080  N   TRP A 134      85.678  59.882 104.156  1.00 33.43           N0 
ATOM   1081  CA  TRP A 134      87.091  59.917 104.510  1.00 33.65           C0 
ATOM   1082  C   TRP A 134      87.552  58.590 105.096  1.00 35.12           C0 
ATOM   1083  O   TRP A 134      88.636  58.108 104.765  1.00 35.06           O0 
ATOM   1084  CB  TRP A 134      87.358  61.050 105.491  1.00 35.13           C0 
ATOM   1085  CG  TRP A 134      88.798  61.214 105.819  1.00 34.53           C0 
ATOM   1086  CD1 TRP A 134      89.716  61.934 105.125  1.00 34.89           C0 
ATOM   1087  CD2 TRP A 134      89.494  60.635 106.924  1.00 36.89           C0 
ATOM   1088  NE1 TRP A 134      90.940  61.845 105.728  1.00 35.35           N0 
ATOM   1089  CE2 TRP A 134      90.831  61.052 106.837  1.00 36.90           C0 
ATOM   1090  CE3 TRP A 134      89.116  59.804 107.981  1.00 37.04           C0 
ATOM   1091  CZ2 TRP A 134      91.788  60.669 107.764  1.00 35.77           C0 
ATOM   1092  CZ3 TRP A 134      90.064  59.426 108.894  1.00 34.42           C0 
ATOM   1093  CH2 TRP A 134      91.385  59.858 108.783  1.00 34.99           C0 
ATOM   1094  N   LEU A 135      86.746  57.985 105.969  1.00 32.43           N0 
ATOM   1095  CA  LEU A 135      87.132  56.716 106.573  1.00 32.61           C0 
ATOM   1096  C   LEU A 135      87.190  55.606 105.540  1.00 34.39           C0 
ATOM   1097  O   LEU A 135      88.081  54.751 105.587  1.00 35.82           O0 
ATOM   1098  CB  LEU A 135      86.163  56.335 107.687  1.00 34.62           C0 
ATOM   1099  CG  LEU A 135      86.201  57.134 108.984  1.00 35.40           C0 
ATOM   1100  CD1 LEU A 135      84.873  56.998 109.681  1.00 34.77           C0 
ATOM   1101  CD2 LEU A 135      87.332  56.681 109.877  1.00 33.71           C0 
ATOM   1102  N   GLU A 136      86.240  55.587 104.607  1.00 31.33           N0 
ATOM   1103  CA  GLU A 136      86.289  54.587 103.549  1.00 31.03           C0 
ATOM   1104  C   GLU A 136      87.517  54.783 102.669  1.00 30.84           C0 
ATOM   1105  O   GLU A 136      88.163  53.809 102.266  1.00 32.89           O0 
ATOM   1106  CB  GLU A 136      85.009  54.640 102.723  1.00 36.35           C0 
ATOM   1107  CG  GLU A 136      83.803  54.120 103.465  1.00 36.43           C0 
ATOM   1108  CD  GLU A 136      82.505  54.444 102.773  1.00 43.54           C0 
ATOM   1109  OE1 GLU A 136      82.433  55.491 102.101  1.00 41.75           O0 
ATOM   1110  OE2 GLU A 136      81.552  53.651 102.900  1.00 51.94           O1-
ATOM   1111  N   LYS A 137      87.870  56.038 102.387  1.00 28.14           N0 
ATOM   1112  CA  LYS A 137      89.091  56.315 101.640  1.00 28.88           C0 
ATOM   1113  C   LYS A 137      90.320  55.832 102.395  1.00 32.40           C0 
ATOM   1114  O   LYS A 137      91.244  55.279 101.798  1.00 32.48           O0 
ATOM   1115  CB  LYS A 137      89.200  57.809 101.354  1.00 28.40           C0 
ATOM   1116  CG  LYS A 137      88.212  58.320 100.331  1.00 36.50           C0 
ATOM   1117  CD  LYS A 137      88.561  59.725  99.907  1.00 40.60           C0 
ATOM   1118  CE  LYS A 137      88.367  60.679 101.060  1.00 44.41           C0 
ATOM   1119  NZ  LYS A 137      88.588  62.094 100.687  1.00 49.42           N1+
ATOM   1120  N   GLN A 138      90.349  56.040 103.713  1.00 33.83           N0 
ATOM   1121  CA  GLN A 138      91.503  55.637 104.511  1.00 27.60           C0 
ATOM   1122  C   GLN A 138      91.656  54.129 104.531  1.00 26.89           C0 
ATOM   1123  O   GLN A 138      92.771  53.609 104.439  1.00 27.67           O0 
ATOM   1124  CB  GLN A 138      91.373  56.156 105.938  1.00 30.09           C0 
ATOM   1125  CG  GLN A 138      91.417  57.645 106.067  1.00 30.01           C0 
ATOM   1126  CD  GLN A 138      92.198  58.307 104.971  1.00 31.12           C0 
ATOM   1127  OE1 GLN A 138      93.421  58.272 104.962  1.00 35.16           O0 
ATOM   1128  NE2 GLN A 138      91.497  58.928 104.040  1.00 32.46           N0 
ATOM   1129  N   LEU A 139      90.548  53.409 104.668  1.00 26.68           N0 
ATOM   1130  CA  LEU A 139      90.629  51.957 104.679  1.00 27.46           C0 
ATOM   1131  C   LEU A 139      91.020  51.424 103.306  1.00 29.75           C0 
ATOM   1132  O   LEU A 139      91.793  50.463 103.199  1.00 32.05           O0 
ATOM   1133  CB  LEU A 139      89.302  51.381 105.165  1.00 32.07           C0 
ATOM   1134  CG  LEU A 139      88.998  51.799 106.614  1.00 31.34           C0 
ATOM   1135  CD1 LEU A 139      87.680  51.245 107.103  1.00 31.51           C0 
ATOM   1136  CD2 LEU A 139      90.118  51.379 107.556  1.00 28.98           C0 
ATOM   1137  N   GLY A 140      90.555  52.074 102.240  1.00 29.31           N0 
ATOM   1138  CA  GLY A 140      90.999  51.691 100.910  1.00 29.14           C0 
ATOM   1139  C   GLY A 140      92.471  51.970 100.676  1.00 30.61           C0 
ATOM   1140  O   GLY A 140      93.160  51.196 100.014  1.00 32.35           O0 
ATOM   1141  N   LEU A 141      92.977  53.077 101.223  1.00 28.57           N0 
ATOM   1142  CA  LEU A 141      94.403  53.358 101.119  1.00 26.53           C0 
ATOM   1143  C   LEU A 141      95.225  52.343 101.896  1.00 28.60           C0 
ATOM   1144  O   LEU A 141      96.276  51.907 101.427  1.00 30.18           O0 
ATOM   1145  CB  LEU A 141      94.720  54.767 101.608  1.00 25.76           C0 
ATOM   1146  CG  LEU A 141      94.330  55.911 100.685  1.00 22.44           C0 
ATOM   1147  CD1 LEU A 141      94.337  57.218 101.437  1.00 20.32           C0 
ATOM   1148  CD2 LEU A 141      95.263  55.963  99.502  1.00 22.98           C0 
ATOM   1149  N   ILE A 142      94.778  51.967 103.092  1.00 27.18           N0 
ATOM   1150  CA  ILE A 142      95.462  50.904 103.820  1.00 27.16           C0 
ATOM   1151  C   ILE A 142      95.498  49.639 102.979  1.00 29.59           C0 
ATOM   1152  O   ILE A 142      96.500  48.918 102.953  1.00 33.51           O0 
ATOM   1153  CB  ILE A 142      94.787  50.652 105.179  1.00 28.21           C0 
ATOM   1154  CG1 ILE A 142      95.052  51.809 106.126  1.00 29.24           C0 
ATOM   1155  CG2 ILE A 142      95.301  49.374 105.792  1.00 30.33           C0 
ATOM   1156  CD1 ILE A 142      94.162  51.825 107.325  1.00 25.51           C0 
ATOM   1157  N   ASP A 143      94.412  49.361 102.261  1.00 31.16           N0 
ATOM   1158  CA  ASP A 143      94.382  48.179 101.409  1.00 30.89           C0 
ATOM   1159  C   ASP A 143      95.327  48.309 100.217  1.00 30.31           C0 
ATOM   1160  O   ASP A 143      95.871  47.308  99.743  1.00 32.44           O0 
ATOM   1161  CB  ASP A 143      92.956  47.920 100.935  1.00 34.96           C0 
ATOM   1162  CG  ASP A 143      92.036  47.492 102.058  1.00 43.03           C0 
ATOM   1163  OD1 ASP A 143      92.403  47.675 103.238  1.00 38.55           O0 
ATOM   1164  OD2 ASP A 143      90.941  46.975 101.760  1.00 49.42           O1-
ATOM   1165  N   ARG A 144      95.526  49.525  99.711  1.00 30.79           N0 
ATOM   1166  CA  ARG A 144      96.334  49.696  98.505  1.00 28.18           C0 
ATOM   1167  C   ARG A 144      97.825  49.777  98.811  1.00 30.29           C0 
ATOM   1168  O   ARG A 144      98.614  49.022  98.240  1.00 35.53           O0 
ATOM   1169  CB  ARG A 144      95.878  50.930  97.725  1.00 27.20           C0 
ATOM   1170  CG  ARG A 144      94.500  50.749  97.163  1.00 30.64           C0 
ATOM   1171  CD  ARG A 144      93.984  51.907  96.349  1.00 31.20           C0 
ATOM   1172  NE  ARG A 144      92.606  51.621  95.970  1.00 34.01           N0 
ATOM   1173  CZ  ARG A 144      92.244  50.959  94.880  1.00 40.71           C0 
ATOM   1174  NH1 ARG A 144      93.130  50.580  93.974  1.00 40.96           N1+
ATOM   1175  NH2 ARG A 144      90.963  50.658  94.700  1.00 42.68           N0 
ATOM   1176  N   ILE A 145      98.236  50.684  99.698  1.00 29.82           N0 
ATOM   1177  CA  ILE A 145      99.656  50.887  99.968  1.00 28.54           C0 
ATOM   1178  C   ILE A 145     100.175  50.027 101.103  1.00 29.24           C0 
ATOM   1179  O   ILE A 145     101.398  49.911 101.259  1.00 31.57           O0 
ATOM   1180  CB  ILE A 145      99.978  52.363 100.272  1.00 26.14           C0 
ATOM   1181  CG1 ILE A 145      99.111  52.893 101.393  1.00 27.38           C0 
ATOM   1182  CG2 ILE A 145      99.701  53.193  99.065  1.00 27.54           C0 
ATOM   1183  CD1 ILE A 145      99.395  54.316 101.722  1.00 27.30           C0 
ATOM   1184  N   GLY A 146      99.303  49.432 101.897  1.00 29.17           N0 
ATOM   1185  CA  GLY A 146      99.722  48.712 103.079  1.00 27.22           C0 
ATOM   1186  C   GLY A 146      99.636  49.572 104.325  1.00 30.40           C0 
ATOM   1187  O   GLY A 146      99.549  50.796 104.272  1.00 33.96           O0 
ATOM   1188  N   LEU A 147      99.672  48.909 105.477  1.00 28.04           N0 
ATOM   1189  CA  LEU A 147      99.472  49.631 106.726  1.00 27.76           C0 
ATOM   1190  C   LEU A 147     100.710  50.428 107.113  1.00 29.63           C0 
ATOM   1191  O   LEU A 147     100.594  51.520 107.678  1.00 31.13           O0 
ATOM   1192  CB  LEU A 147      99.084  48.658 107.834  1.00 27.22           C0 
ATOM   1193  CG  LEU A 147      98.724  49.300 109.169  1.00 28.70           C0 
ATOM   1194  CD1 LEU A 147      97.616  50.321 109.009  1.00 27.77           C0 
ATOM   1195  CD2 LEU A 147      98.332  48.228 110.149  1.00 28.88           C0 
ATOM   1196  N   ALA A 148     101.901  49.912 106.809  1.00 29.05           N0 
ATOM   1197  CA  ALA A 148     103.124  50.613 107.186  1.00 24.41           C0 
ATOM   1198  C   ALA A 148     103.353  51.841 106.317  1.00 29.23           C0 
ATOM   1199  O   ALA A 148     103.832  52.869 106.802  1.00 31.04           O0 
ATOM   1200  CB  ALA A 148     104.316  49.664 107.114  1.00 22.48           C0 
ATOM   1201  N   ASN A 149     103.025  51.759 105.025  1.00 29.24           N0 
ATOM   1202  CA  ASN A 149     103.058  52.958 104.194  1.00 26.39           C0 
ATOM   1203  C   ASN A 149     101.957  53.926 104.585  1.00 25.97           C0 
ATOM   1204  O   ASN A 149     102.156  55.143 104.549  1.00 27.97           O0 
ATOM   1205  CB  ASN A 149     102.924  52.615 102.714  1.00 26.70           C0 
ATOM   1206  CG  ASN A 149     104.067  51.810 102.192  1.00 27.17           C0 
ATOM   1207  OD1 ASN A 149     105.190  52.282 102.135  1.00 37.33           O0 
ATOM   1208  ND2 ASN A 149     103.785  50.588 101.780  1.00 29.80           N0 
ATOM   1209  N   TYR A 150     100.778  53.410 104.936  1.00 23.98           N0 
ATOM   1210  CA  TYR A 150      99.680  54.297 105.290  1.00 27.27           C0 
ATOM   1211  C   TYR A 150     100.002  55.069 106.554  1.00 25.91           C0 
ATOM   1212  O   TYR A 150      99.780  56.279 106.628  1.00 26.19           O0 
ATOM   1213  CB  TYR A 150      98.379  53.516 105.467  1.00 27.94           C0 
ATOM   1214  CG  TYR A 150      97.284  54.384 106.031  1.00 27.23           C0 
ATOM   1215  CD1 TYR A 150      96.594  55.263 105.216  1.00 26.23           C0 
ATOM   1216  CD2 TYR A 150      96.968  54.362 107.380  1.00 25.89           C0 
ATOM   1217  CE1 TYR A 150      95.622  56.071 105.719  1.00 24.93           C0 
ATOM   1218  CE2 TYR A 150      95.994  55.173 107.887  1.00 27.67           C0 
ATOM   1219  CZ  TYR A 150      95.324  56.023 107.053  1.00 26.83           C0 
ATOM   1220  OH  TYR A 150      94.344  56.838 107.552  1.00 29.62           O0 
ATOM   1221  N   LEU A 151     100.531  54.380 107.562  1.00 29.62           N0 
ATOM   1222  CA  LEU A 151     100.872  55.033 108.815  1.00 27.16           C0 
ATOM   1223  C   LEU A 151     102.036  55.995 108.655  1.00 25.60           C0 
ATOM   1224  O   LEU A 151     102.130  56.966 109.403  1.00 30.28           O0 
ATOM   1225  CB  LEU A 151     101.185  53.978 109.868  1.00 28.23           C0 
ATOM   1226  CG  LEU A 151      99.981  53.197 110.383  1.00 28.52           C0 
ATOM   1227  CD1 LEU A 151     100.363  52.320 111.539  1.00 27.93           C0 
ATOM   1228  CD2 LEU A 151      98.893  54.156 110.785  1.00 27.32           C0 
ATOM   1229  N   GLN A 152     102.914  55.749 107.686  1.00 23.47           N0 
ATOM   1230  CA  GLN A 152     104.020  56.661 107.431  1.00 23.61           C0 
ATOM   1231  C   GLN A 152     103.531  58.008 106.924  1.00 26.66           C0 
ATOM   1232  O   GLN A 152     104.150  59.041 107.193  1.00 29.83           O0 
ATOM   1233  CB  GLN A 152     104.978  56.041 106.426  1.00 20.13           C0 
ATOM   1234  CG  GLN A 152     106.220  56.835 106.253  1.00 18.78           C0 
ATOM   1235  CD  GLN A 152     107.100  56.288 105.191  1.00 15.90           C0 
ATOM   1236  OE1 GLN A 152     106.694  55.427 104.428  1.00 22.15           O0 
ATOM   1237  NE2 GLN A 152     108.319  56.778 105.126  1.00 17.14           N0 
ATOM   1238  N   THR A 153     102.433  58.017 106.173  1.00 26.27           N0 
ATOM   1239  CA  THR A 153     101.873  59.264 105.675  1.00 25.71           C0 
ATOM   1240  C   THR A 153     101.164  60.055 106.757  1.00 30.57           C0 
ATOM   1241  O   THR A 153     100.919  61.250 106.573  1.00 33.89           O0 
ATOM   1242  CB  THR A 153     100.892  58.984 104.542  1.00 24.15           C0 
ATOM   1243  OG1 THR A 153      99.821  58.175 105.032  1.00 25.17           O0 
ATOM   1244  CG2 THR A 153     101.574  58.247 103.442  1.00 25.71           C0 
ATOM   1245  N   LYS A 154     100.844  59.421 107.877  1.00 28.68           N0 
ATOM   1246  CA  LYS A 154     100.041  60.021 108.929  1.00 26.64           C0 
ATOM   1247  C   LYS A 154     100.879  60.653 110.023  1.00 29.87           C0 
ATOM   1248  O   LYS A 154     100.317  61.180 110.983  1.00 35.16           O0 
ATOM   1249  CB  LYS A 154      99.109  58.972 109.531  1.00 29.40           C0 
ATOM   1250  CG  LYS A 154      98.141  58.335 108.549  1.00 28.05           C0 
ATOM   1251  CD  LYS A 154      97.043  59.276 108.090  1.00 29.72           C0 
ATOM   1252  CE  LYS A 154      97.351  59.969 106.796  1.00 32.87           C0 
ATOM   1253  NZ  LYS A 154      96.183  60.772 106.375  1.00 30.67           N1+
ATOM   1254  N   MET A 155     102.198  60.607 109.911  1.00 32.17           N0 
ATOM   1255  CA  MET A 155     103.063  61.183 110.922  1.00 31.04           C0 
ATOM   1256  C   MET A 155     103.195  62.686 110.754  1.00 37.22           C0 
ATOM   1257  O   MET A 155     103.160  63.228 109.655  1.00 40.91           O0 
ATOM   1258  CB  MET A 155     104.440  60.534 110.881  1.00 26.56           C0 
ATOM   1259  CG  MET A 155     104.403  59.035 111.002  1.00 30.53           C0 
ATOM   1260  SD  MET A 155     105.935  58.287 110.454  1.00 42.46           S0 
ATOM   1261  CE  MET A 155     107.085  59.588 110.852  1.00 40.63           C0 
ATOM   1262  OXT MET A 155     103.351  63.411 111.728  1.00 36.64           O1-
TER    1263      MET A 155                                                      
ATOM   1264  N   MET B   1     106.642  57.092 129.560  1.00 45.34           N0 
ATOM   1265  CA  MET B   1     107.113  56.478 130.790  1.00 51.34           C0 
ATOM   1266  C   MET B   1     106.003  55.701 131.471  1.00 51.50           C0 
ATOM   1267  O   MET B   1     104.841  55.841 131.125  1.00 48.52           O0 
ATOM   1268  CB  MET B   1     107.663  57.534 131.743  1.00 49.21           C0 
ATOM   1269  CG  MET B   1     106.619  58.513 132.226  1.00 52.04           C0 
ATOM   1270  SD  MET B   1     107.266  59.730 133.383  1.00 73.31           S0 
ATOM   1271  CE  MET B   1     107.492  58.708 134.833  1.00 53.88           C0 
ATOM   1272  N   LYS B   2     106.371  54.880 132.446  1.00 52.96           N0 
ATOM   1273  CA  LYS B   2     105.396  54.106 133.204  1.00 53.21           C0 
ATOM   1274  C   LYS B   2     105.003  54.886 134.451  1.00 53.89           C0 
ATOM   1275  O   LYS B   2     105.772  54.972 135.411  1.00 52.99           O0 
ATOM   1276  CB  LYS B   2     105.969  52.742 133.572  1.00 55.90           C0 
ATOM   1277  CG  LYS B   2     104.997  51.855 134.317  1.00 60.62           C0 
ATOM   1278  CD  LYS B   2     105.586  50.479 134.554  1.00 66.84           C0 
ATOM   1279  CE  LYS B   2     104.679  49.633 135.431  1.00 76.24           C0 
ATOM   1280  NZ  LYS B   2     103.391  49.321 134.759  1.00 75.93           N1+
ATOM   1281  N   GLY B   3     103.806  55.458 134.437  1.00 51.33           N0 
ATOM   1282  CA  GLY B   3     103.320  56.211 135.569  1.00 49.01           C0 
ATOM   1283  C   GLY B   3     102.882  55.322 136.711  1.00 51.73           C0 
ATOM   1284  O   GLY B   3     102.625  54.132 136.550  1.00 52.12           O0 
ATOM   1285  N   ASP B   4     102.818  55.922 137.894  1.00 51.39           N0 
ATOM   1286  CA  ASP B   4     102.324  55.217 139.065  1.00 48.29           C0 
ATOM   1287  C   ASP B   4     100.857  54.862 138.870  1.00 51.52           C0 
ATOM   1288  O   ASP B   4     100.088  55.625 138.285  1.00 51.31           O0 
ATOM   1289  CB  ASP B   4     102.512  56.069 140.318  1.00 48.24           C0 
ATOM   1290  CG  ASP B   4     102.154  55.328 141.585  1.00 53.34           C0 
ATOM   1291  OD1 ASP B   4     102.934  54.455 142.010  1.00 52.55           O0 
ATOM   1292  OD2 ASP B   4     101.096  55.626 142.170  1.00 54.37           O1-
ATOM   1293  N   LYS B   5     100.475  53.678 139.346  1.00 51.39           N0 
ATOM   1294  CA  LYS B   5      99.117  53.194 139.128  1.00 51.00           C0 
ATOM   1295  C   LYS B   5      98.091  54.083 139.829  1.00 50.39           C0 
ATOM   1296  O   LYS B   5      97.036  54.400 139.260  1.00 46.89           O0 
ATOM   1297  CB  LYS B   5      99.028  51.742 139.599  1.00 51.75           C0 
ATOM   1298  CG  LYS B   5      97.742  51.007 139.270  1.00 58.58           C0 
ATOM   1299  CD  LYS B   5      96.714  51.095 140.385  1.00 62.13           C0 
ATOM   1300  CE  LYS B   5      95.481  50.276 140.044  1.00 62.81           C0 
ATOM   1301  NZ  LYS B   5      94.441  50.376 141.101  1.00 65.04           N1+
ATOM   1302  N   ASP B   6      98.394  54.516 141.055  1.00 51.55           N0 
ATOM   1303  CA  ASP B   6      97.493  55.408 141.776  1.00 51.00           C0 
ATOM   1304  C   ASP B   6      97.397  56.766 141.101  1.00 45.38           C0 
ATOM   1305  O   ASP B   6      96.333  57.395 141.104  1.00 48.66           O0 
ATOM   1306  CB  ASP B   6      97.955  55.574 143.221  1.00 50.47           C0 
ATOM   1307  CG  ASP B   6      97.789  54.314 144.029  1.00 58.46           C0 
ATOM   1308  OD1 ASP B   6      96.874  53.525 143.724  1.00 61.83           O0 
ATOM   1309  OD2 ASP B   6      98.566  54.115 144.983  1.00 58.76           O1-
ATOM   1310  N   VAL B   7      98.496  57.237 140.517  1.00 39.38           N0 
ATOM   1311  CA  VAL B   7      98.470  58.529 139.845  1.00 37.16           C0 
ATOM   1312  C   VAL B   7      97.595  58.460 138.604  1.00 40.70           C0 
ATOM   1313  O   VAL B   7      96.855  59.399 138.299  1.00 39.31           O0 
ATOM   1314  CB  VAL B   7      99.900  58.993 139.519  1.00 42.37           C0 
ATOM   1315  CG1 VAL B   7      99.886  60.056 138.445  1.00 34.40           C0 
ATOM   1316  CG2 VAL B   7     100.577  59.515 140.767  1.00 44.18           C0 
ATOM   1317  N   ILE B   8      97.625  57.332 137.895  1.00 43.51           N0 
ATOM   1318  CA  ILE B   8      96.766  57.179 136.725  1.00 40.51           C0 
ATOM   1319  C   ILE B   8      95.307  57.053 137.137  1.00 41.25           C0 
ATOM   1320  O   ILE B   8      94.422  57.611 136.482  1.00 41.14           O0 
ATOM   1321  CB  ILE B   8      97.223  55.987 135.865  1.00 42.04           C0 
ATOM   1322  CG1 ILE B   8      98.668  56.183 135.418  1.00 40.28           C0 
ATOM   1323  CG2 ILE B   8      96.328  55.825 134.655  1.00 40.13           C0 
ATOM   1324  CD1 ILE B   8      99.352  54.910 135.025  1.00 43.53           C0 
ATOM   1325  N   ASP B   9      95.021  56.332 138.226  1.00 42.52           N0 
ATOM   1326  CA  ASP B   9      93.638  56.279 138.699  1.00 42.51           C0 
ATOM   1327  C   ASP B   9      93.122  57.661 139.066  1.00 41.48           C0 
ATOM   1328  O   ASP B   9      91.988  58.025 138.727  1.00 46.03           O0 
ATOM   1329  CB  ASP B   9      93.504  55.344 139.899  1.00 49.39           C0 
ATOM   1330  CG  ASP B   9      94.013  53.955 139.621  1.00 57.75           C0 
ATOM   1331  OD1 ASP B   9      94.068  53.564 138.438  1.00 60.44           O0 
ATOM   1332  OD2 ASP B   9      94.322  53.237 140.593  1.00 58.47           O1-
ATOM   1333  N   ALA B  10      93.934  58.445 139.768  1.00 38.34           N0 
ATOM   1334  CA  ALA B  10      93.502  59.774 140.169  1.00 34.25           C0 
ATOM   1335  C   ALA B  10      93.357  60.693 138.965  1.00 36.10           C0 
ATOM   1336  O   ALA B  10      92.440  61.519 138.912  1.00 36.79           O0 
ATOM   1337  CB  ALA B  10      94.484  60.342 141.185  1.00 35.21           C0 
ATOM   1338  N   LEU B  11      94.237  60.547 137.975  1.00 37.03           N0 
ATOM   1339  CA  LEU B  11      94.111  61.324 136.749  1.00 35.34           C0 
ATOM   1340  C   LEU B  11      92.843  60.953 135.997  1.00 32.64           C0 
ATOM   1341  O   LEU B  11      92.208  61.805 135.372  1.00 30.96           O0 
ATOM   1342  CB  LEU B  11      95.331  61.091 135.868  1.00 33.95           C0 
ATOM   1343  CG  LEU B  11      96.588  61.895 136.170  1.00 29.53           C0 
ATOM   1344  CD1 LEU B  11      97.617  61.614 135.109  1.00 25.14           C0 
ATOM   1345  CD2 LEU B  11      96.288  63.358 136.257  1.00 28.12           C0 
ATOM   1346  N   ASN B  12      92.445  59.684 136.067  1.00 33.53           N0 
ATOM   1347  CA  ASN B  12      91.232  59.250 135.384  1.00 33.24           C0 
ATOM   1348  C   ASN B  12      89.986  59.767 136.089  1.00 34.59           C0 
ATOM   1349  O   ASN B  12      88.992  60.102 135.437  1.00 34.90           O0 
ATOM   1350  CB  ASN B  12      91.205  57.727 135.292  1.00 32.58           C0 
ATOM   1351  CG  ASN B  12      91.715  57.220 133.967  1.00 30.55           C0 
ATOM   1352  OD1 ASN B  12      91.389  57.763 132.920  1.00 33.02           O0 
ATOM   1353  ND2 ASN B  12      92.518  56.172 134.007  1.00 30.10           N0 
ATOM   1354  N   ARG B  13      90.016  59.834 137.419  1.00 36.33           N0 
ATOM   1355  CA  ARG B  13      88.912  60.459 138.143  1.00 35.28           C0 
ATOM   1356  C   ARG B  13      88.819  61.949 137.838  1.00 34.76           C0 
ATOM   1357  O   ARG B  13      87.719  62.490 137.660  1.00 38.49           O0 
ATOM   1358  CB  ARG B  13      89.054  60.202 139.639  1.00 37.24           C0 
ATOM   1359  CG  ARG B  13      88.834  58.749 139.991  1.00 39.08           C0 
ATOM   1360  CD  ARG B  13      88.896  58.481 141.479  1.00 41.70           C0 
ATOM   1361  NE  ARG B  13      90.247  58.627 142.004  1.00 44.47           N0 
ATOM   1362  CZ  ARG B  13      90.629  59.573 142.849  1.00 48.35           C0 
ATOM   1363  NH1 ARG B  13      89.782  60.490 143.288  1.00 49.01           N1+
ATOM   1364  NH2 ARG B  13      91.891  59.601 143.264  1.00 44.55           N0 
ATOM   1365  N   LEU B  14      89.958  62.629 137.754  1.00 32.39           N0 
ATOM   1366  CA  LEU B  14      89.947  64.021 137.325  1.00 31.83           C0 
ATOM   1367  C   LEU B  14      89.405  64.164 135.912  1.00 34.46           C0 
ATOM   1368  O   LEU B  14      88.744  65.156 135.592  1.00 35.38           O0 
ATOM   1369  CB  LEU B  14      91.350  64.601 137.416  1.00 32.96           C0 
ATOM   1370  CG  LEU B  14      91.848  64.736 138.839  1.00 36.03           C0 
ATOM   1371  CD1 LEU B  14      93.298  65.022 138.790  1.00 35.38           C0 
ATOM   1372  CD2 LEU B  14      91.127  65.877 139.482  1.00 32.89           C0 
ATOM   1373  N   LEU B  15      89.677  63.184 135.052  1.00 32.83           N0 
ATOM   1374  CA  LEU B  15      89.164  63.222 133.689  1.00 30.01           C0 
ATOM   1375  C   LEU B  15      87.650  63.077 133.661  1.00 33.42           C0 
ATOM   1376  O   LEU B  15      86.965  63.793 132.925  1.00 34.66           O0 
ATOM   1377  CB  LEU B  15      89.818  62.120 132.865  1.00 28.05           C0 
ATOM   1378  CG  LEU B  15      89.392  62.026 131.409  1.00 27.55           C0 
ATOM   1379  CD1 LEU B  15      89.682  63.329 130.700  1.00 25.95           C0 
ATOM   1380  CD2 LEU B  15      90.093  60.869 130.761  1.00 29.19           C0 
ATOM   1381  N   THR B  16      87.117  62.128 134.430  1.00 35.09           N0 
ATOM   1382  CA  THR B  16      85.669  62.015 134.573  1.00 33.92           C0 
ATOM   1383  C   THR B  16      85.062  63.328 135.042  1.00 37.74           C0 
ATOM   1384  O   THR B  16      84.033  63.772 134.518  1.00 41.80           O0 
ATOM   1385  CB  THR B  16      85.320  60.896 135.550  1.00 38.29           C0 
ATOM   1386  OG1 THR B  16      85.978  59.691 135.157  1.00 43.99           O0 
ATOM   1387  CG2 THR B  16      83.828  60.661 135.590  1.00 40.36           C0 
ATOM   1388  N   GLY B  17      85.696  63.965 136.026  1.00 38.62           N0 
ATOM   1389  CA  GLY B  17      85.211  65.251 136.495  1.00 35.90           C0 
ATOM   1390  C   GLY B  17      85.212  66.318 135.417  1.00 35.56           C0 
ATOM   1391  O   GLY B  17      84.247  67.068 135.276  1.00 36.60           O0 
ATOM   1392  N   GLU B  18      86.296  66.407 134.647  1.00 37.93           N0 
ATOM   1393  CA  GLU B  18      86.383  67.432 133.613  1.00 37.08           C0 
ATOM   1394  C   GLU B  18      85.363  67.189 132.512  1.00 36.12           C0 
ATOM   1395  O   GLU B  18      84.800  68.135 131.955  1.00 38.32           O0 
ATOM   1396  CB  GLU B  18      87.789  67.471 133.021  1.00 35.42           C0 
ATOM   1397  CG  GLU B  18      88.854  67.935 133.985  1.00 39.05           C0 
ATOM   1398  CD  GLU B  18      88.731  69.384 134.384  1.00 47.67           C0 
ATOM   1399  OE1 GLU B  18      88.275  70.196 133.563  1.00 47.83           O0 
ATOM   1400  OE2 GLU B  18      89.089  69.708 135.534  1.00 46.58           O1-
ATOM   1401  N   LEU B  19      85.100  65.926 132.195  1.00 35.10           N0 
ATOM   1402  CA  LEU B  19      84.149  65.618 131.136  1.00 34.23           C0 
ATOM   1403  C   LEU B  19      82.724  65.915 131.580  1.00 36.81           C0 
ATOM   1404  O   LEU B  19      81.917  66.445 130.803  1.00 37.29           O0 
ATOM   1405  CB  LEU B  19      84.303  64.158 130.725  1.00 32.65           C0 
ATOM   1406  CG  LEU B  19      85.576  63.858 129.937  1.00 31.81           C0 
ATOM   1407  CD1 LEU B  19      85.744  62.375 129.750  1.00 31.82           C0 
ATOM   1408  CD2 LEU B  19      85.583  64.567 128.614  1.00 30.46           C0 
ATOM   1409  N   SER B  20      82.400  65.599 132.834  1.00 36.69           N0 
ATOM   1410  CA  SER B  20      81.096  65.969 133.372  1.00 34.51           C0 
ATOM   1411  C   SER B  20      80.932  67.482 133.430  1.00 35.43           C0 
ATOM   1412  O   SER B  20      79.850  68.007 133.146  1.00 41.34           O0 
ATOM   1413  CB  SER B  20      80.910  65.357 134.752  1.00 37.90           C0 
ATOM   1414  OG  SER B  20      80.897  63.948 134.677  1.00 43.48           O0 
ATOM   1415  N   ALA B  21      81.992  68.200 133.811  1.00 36.34           N0 
ATOM   1416  CA  ALA B  21      81.965  69.657 133.778  1.00 35.12           C0 
ATOM   1417  C   ALA B  21      81.677  70.169 132.382  1.00 35.56           C0 
ATOM   1418  O   ALA B  21      80.905  71.113 132.203  1.00 37.69           O0 
ATOM   1419  CB  ALA B  21      83.294  70.222 134.265  1.00 42.28           C0 
ATOM   1420  N   MET B  22      82.328  69.582 131.381  1.00 36.31           N0 
ATOM   1421  CA  MET B  22      82.085  69.967 130.000  1.00 38.01           C0 
ATOM   1422  C   MET B  22      80.621  69.805 129.626  1.00 39.22           C0 
ATOM   1423  O   MET B  22      80.016  70.716 129.054  1.00 35.84           O0 
ATOM   1424  CB  MET B  22      82.960  69.130 129.078  1.00 39.05           C0 
ATOM   1425  CG  MET B  22      82.806  69.464 127.629  1.00 44.34           C0 
ATOM   1426  SD  MET B  22      83.881  68.415 126.665  1.00 71.00           S0 
ATOM   1427  CE  MET B  22      83.042  66.841 126.830  1.00 49.73           C0 
ATOM   1428  N   ASP B  23      80.035  68.650 129.938  1.00 39.46           N0 
ATOM   1429  CA  ASP B  23      78.629  68.430 129.608  1.00 33.92           C0 
ATOM   1430  C   ASP B  23      77.720  69.429 130.310  1.00 34.63           C0 
ATOM   1431  O   ASP B  23      76.795  69.985 129.699  1.00 36.84           O0 
ATOM   1432  CB  ASP B  23      78.217  67.010 129.965  1.00 36.30           C0 
ATOM   1433  CG  ASP B  23      78.739  65.999 128.993  1.00 50.53           C0 
ATOM   1434  OD1 ASP B  23      78.988  66.366 127.829  1.00 47.50           O0 
ATOM   1435  OD2 ASP B  23      78.895  64.832 129.395  1.00 57.49           O1-
ATOM   1436  N   GLN B  24      77.953  69.658 131.603  1.00 36.35           N0 
ATOM   1437  CA  GLN B  24      77.087  70.553 132.359  1.00 32.70           C0 
ATOM   1438  C   GLN B  24      77.201  71.987 131.859  1.00 32.02           C0 
ATOM   1439  O   GLN B  24      76.189  72.673 131.689  1.00 33.78           O0 
ATOM   1440  CB  GLN B  24      77.416  70.469 133.846  1.00 32.39           C0 
ATOM   1441  CG  GLN B  24      76.373  71.115 134.719  1.00 37.43           C0 
ATOM   1442  CD  GLN B  24      76.691  71.016 136.186  1.00 36.32           C0 
ATOM   1443  OE1 GLN B  24      76.720  69.931 136.756  1.00 39.33           O0 
ATOM   1444  NE2 GLN B  24      76.938  72.153 136.808  1.00 33.87           N0 
ATOM   1445  N   TYR B  25      78.420  72.452 131.599  1.00 33.62           N0 
ATOM   1446  CA  TYR B  25      78.608  73.801 131.081  1.00 34.01           C0 
ATOM   1447  C   TYR B  25      78.020  73.934 129.689  1.00 35.89           C0 
ATOM   1448  O   TYR B  25      77.508  74.990 129.325  1.00 37.67           O0 
ATOM   1449  CB  TYR B  25      80.092  74.144 131.056  1.00 35.36           C0 
ATOM   1450  CG  TYR B  25      80.703  74.272 132.419  1.00 37.82           C0 
ATOM   1451  CD1 TYR B  25      79.911  74.421 133.536  1.00 41.27           C0 
ATOM   1452  CD2 TYR B  25      82.068  74.202 132.593  1.00 37.71           C0 
ATOM   1453  CE1 TYR B  25      80.461  74.516 134.780  1.00 43.95           C0 
ATOM   1454  CE2 TYR B  25      82.624  74.300 133.835  1.00 40.93           C0 
ATOM   1455  CZ  TYR B  25      81.814  74.457 134.924  1.00 44.14           C0 
ATOM   1456  OH  TYR B  25      82.354  74.555 136.174  1.00 46.06           O0 
ATOM   1457  N   PHE B  26      78.062  72.860 128.907  1.00 33.96           N0 
ATOM   1458  CA  PHE B  26      77.496  72.865 127.565  1.00 32.51           C0 
ATOM   1459  C   PHE B  26      75.984  73.055 127.613  1.00 31.12           C0 
ATOM   1460  O   PHE B  26      75.435  73.976 126.987  1.00 33.40           O0 
ATOM   1461  CB  PHE B  26      77.909  71.551 126.895  1.00 33.55           C0 
ATOM   1462  CG  PHE B  26      77.274  71.279 125.574  1.00 36.45           C0 
ATOM   1463  CD1 PHE B  26      77.616  72.013 124.458  1.00 35.48           C0 
ATOM   1464  CD2 PHE B  26      76.398  70.219 125.431  1.00 35.00           C0 
ATOM   1465  CE1 PHE B  26      77.050  71.729 123.236  1.00 34.50           C0 
ATOM   1466  CE2 PHE B  26      75.833  69.933 124.216  1.00 33.62           C0 
ATOM   1467  CZ  PHE B  26      76.157  70.689 123.119  1.00 35.27           C0 
ATOM   1468  N   VAL B  27      75.296  72.225 128.396  1.00 30.64           N0 
ATOM   1469  CA  VAL B  27      73.843  72.333 128.450  1.00 29.95           C0 
ATOM   1470  C   VAL B  27      73.426  73.632 129.130  1.00 31.89           C0 
ATOM   1471  O   VAL B  27      72.424  74.241 128.752  1.00 35.30           O0 
ATOM   1472  CB  VAL B  27      73.220  71.097 129.127  1.00 32.13           C0 
ATOM   1473  CG1 VAL B  27      73.754  70.914 130.511  1.00 36.17           C0 
ATOM   1474  CG2 VAL B  27      71.709  71.182 129.139  1.00 24.55           C0 
ATOM   1475  N   HIS B  28      74.203  74.111 130.107  1.00 32.42           N0 
ATOM   1476  CA  HIS B  28      73.866  75.377 130.752  1.00 32.25           C0 
ATOM   1477  C   HIS B  28      74.063  76.560 129.820  1.00 30.14           C0 
ATOM   1478  O   HIS B  28      73.243  77.479 129.807  1.00 32.98           O0 
ATOM   1479  CB  HIS B  28      74.683  75.569 132.025  1.00 34.79           C0 
ATOM   1480  CG  HIS B  28      74.141  74.834 133.208  1.00 38.28           C0 
ATOM   1481  ND1 HIS B  28      74.792  74.792 134.419  1.00 37.92           N0 
ATOM   1482  CD2 HIS B  28      72.995  74.136 133.374  1.00 40.36           C0 
ATOM   1483  CE1 HIS B  28      74.080  74.086 135.276  1.00 40.79           C0 
ATOM   1484  NE2 HIS B  28      72.983  73.677 134.667  1.00 43.00           N0 
ATOM   1485  N   ALA B  29      75.148  76.573 129.049  1.00 31.92           N0 
ATOM   1486  CA  ALA B  29      75.336  77.638 128.076  1.00 30.22           C0 
ATOM   1487  C   ALA B  29      74.189  77.667 127.087  1.00 33.20           C0 
ATOM   1488  O   ALA B  29      73.688  78.737 126.731  1.00 34.68           O0 
ATOM   1489  CB  ALA B  29      76.663  77.458 127.349  1.00 30.57           C0 
ATOM   1490  N   HIS B  30      73.728  76.497 126.657  1.00 35.03           N0 
ATOM   1491  CA  HIS B  30      72.656  76.505 125.674  1.00 32.01           C0 
ATOM   1492  C   HIS B  30      71.312  76.842 126.302  1.00 29.66           C0 
ATOM   1493  O   HIS B  30      70.448  77.416 125.633  1.00 33.65           O0 
ATOM   1494  CB  HIS B  30      72.628  75.173 124.947  1.00 27.71           C0 
ATOM   1495  CG  HIS B  30      73.739  75.024 123.962  1.00 28.54           C0 
ATOM   1496  ND1 HIS B  30      74.053  76.005 123.051  1.00 32.76           N0 
ATOM   1497  CD2 HIS B  30      74.644  74.037 123.781  1.00 30.36           C0 
ATOM   1498  CE1 HIS B  30      75.086  75.617 122.329  1.00 32.09           C0 
ATOM   1499  NE2 HIS B  30      75.465  74.428 122.753  1.00 33.37           N0 
ATOM   1500  N   MET B  31      71.118  76.527 127.581  1.00 28.27           N0 
ATOM   1501  CA  MET B  31      69.915  76.979 128.271  1.00 26.31           C0 
ATOM   1502  C   MET B  31      69.936  78.488 128.468  1.00 27.72           C0 
ATOM   1503  O   MET B  31      68.886  79.130 128.501  1.00 29.52           O0 
ATOM   1504  CB  MET B  31      69.780  76.272 129.616  1.00 27.86           C0 
ATOM   1505  CG  MET B  31      69.485  74.800 129.519  1.00 26.00           C0 
ATOM   1506  SD  MET B  31      69.655  73.978 131.099  1.00 45.74           S0 
ATOM   1507  CE  MET B  31      68.372  74.812 132.011  1.00 37.46           C0 
ATOM   1508  N   TYR B  32      71.127  79.069 128.611  1.00 29.93           N0 
ATOM   1509  CA  TYR B  32      71.240  80.520 128.700  1.00 28.21           C0 
ATOM   1510  C   TYR B  32      70.947  81.166 127.358  1.00 30.60           C0 
ATOM   1511  O   TYR B  32      70.315  82.222 127.295  1.00 28.47           O0 
ATOM   1512  CB  TYR B  32      72.637  80.912 129.173  1.00 29.41           C0 
ATOM   1513  CG  TYR B  32      72.862  80.704 130.643  1.00 32.57           C0 
ATOM   1514  CD1 TYR B  32      71.881  81.009 131.561  1.00 32.67           C0 
ATOM   1515  CD2 TYR B  32      74.051  80.174 131.109  1.00 29.80           C0 
ATOM   1516  CE1 TYR B  32      72.080  80.807 132.896  1.00 33.58           C0 
ATOM   1517  CE2 TYR B  32      74.257  79.966 132.436  1.00 31.79           C0 
ATOM   1518  CZ  TYR B  32      73.271  80.284 133.328  1.00 35.63           C0 
ATOM   1519  OH  TYR B  32      73.479  80.077 134.662  1.00 39.45           O0 
ATOM   1520  N   GLU B  33      71.413  80.549 126.273  1.00 34.55           N0 
ATOM   1521  CA  GLU B  33      71.136  81.085 124.944  1.00 31.40           C0 
ATOM   1522  C   GLU B  33      69.657  80.976 124.600  1.00 30.17           C0 
ATOM   1523  O   GLU B  33      69.094  81.872 123.962  1.00 29.46           O0 
ATOM   1524  CB  GLU B  33      71.967  80.358 123.894  1.00 36.39           C0 
ATOM   1525  CG  GLU B  33      72.294  81.203 122.687  1.00 41.74           C0 
ATOM   1526  CD  GLU B  33      72.927  80.403 121.578  1.00 48.46           C0 
ATOM   1527  OE1 GLU B  33      72.795  79.163 121.596  1.00 48.69           O0 
ATOM   1528  OE2 GLU B  33      73.561  81.007 120.689  1.00 46.79           O1-
ATOM   1529  N   ASP B  34      69.011  79.881 125.002  1.00 28.97           N0 
ATOM   1530  CA  ASP B  34      67.581  79.735 124.766  1.00 26.86           C0 
ATOM   1531  C   ASP B  34      66.783  80.840 125.442  1.00 30.24           C0 
ATOM   1532  O   ASP B  34      65.676  81.162 125.001  1.00 35.19           O0 
ATOM   1533  CB  ASP B  34      67.107  78.368 125.260  1.00 26.76           C0 
ATOM   1534  CG  ASP B  34      65.658  78.096 124.920  1.00 32.25           C0 
ATOM   1535  OD1 ASP B  34      65.247  78.390 123.781  1.00 35.21           O0 
ATOM   1536  OD2 ASP B  34      64.926  77.589 125.790  1.00 29.01           O1-
ATOM   1537  N   TRP B  35      67.318  81.433 126.503  1.00 29.85           N0 
ATOM   1538  CA  TRP B  35      66.631  82.483 127.237  1.00 28.92           C0 
ATOM   1539  C   TRP B  35      67.066  83.883 126.837  1.00 26.11           C0 
ATOM   1540  O   TRP B  35      66.646  84.846 127.478  1.00 22.91           O0 
ATOM   1541  CB  TRP B  35      66.837  82.304 128.739  1.00 29.48           C0 
ATOM   1542  CG  TRP B  35      66.317  81.030 129.292  1.00 31.35           C0 
ATOM   1543  CD1 TRP B  35      65.274  80.300 128.821  1.00 28.54           C0 
ATOM   1544  CD2 TRP B  35      66.783  80.354 130.461  1.00 34.99           C0 
ATOM   1545  NE1 TRP B  35      65.073  79.198 129.608  1.00 31.60           N0 
ATOM   1546  CE2 TRP B  35      65.989  79.208 130.625  1.00 32.85           C0 
ATOM   1547  CE3 TRP B  35      67.806  80.600 131.376  1.00 29.90           C0 
ATOM   1548  CZ2 TRP B  35      66.185  78.313 131.667  1.00 32.01           C0 
ATOM   1549  CZ3 TRP B  35      67.994  79.718 132.401  1.00 29.63           C0 
ATOM   1550  CH2 TRP B  35      67.190  78.585 132.543  1.00 31.59           C0 
ATOM   1551  N   GLY B  36      67.870  84.029 125.793  1.00 26.46           N0 
ATOM   1552  CA  GLY B  36      68.328  85.332 125.378  1.00 25.11           C0 
ATOM   1553  C   GLY B  36      69.439  85.924 126.205  1.00 29.43           C0 
ATOM   1554  O   GLY B  36      69.756  87.103 126.026  1.00 34.42           O0 
ATOM   1555  N   LEU B  37      70.042  85.150 127.103  1.00 31.87           N0 
ATOM   1556  CA  LEU B  37      71.085  85.636 128.003  1.00 27.56           C0 
ATOM   1557  C   LEU B  37      72.431  85.331 127.364  1.00 29.22           C0 
ATOM   1558  O   LEU B  37      73.172  84.455 127.800  1.00 36.02           O0 
ATOM   1559  CB  LEU B  37      70.945  84.977 129.365  1.00 26.42           C0 
ATOM   1560  CG  LEU B  37      69.660  85.322 130.109  1.00 26.79           C0 
ATOM   1561  CD1 LEU B  37      69.546  84.510 131.365  1.00 29.47           C0 
ATOM   1562  CD2 LEU B  37      69.606  86.792 130.427  1.00 24.57           C0 
ATOM   1563  N   ASN B  38      72.750  86.077 126.307  1.00 27.53           N0 
ATOM   1564  CA  ASN B  38      73.870  85.711 125.446  1.00 34.38           C0 
ATOM   1565  C   ASN B  38      75.214  85.856 126.142  1.00 34.18           C0 
ATOM   1566  O   ASN B  38      76.164  85.150 125.799  1.00 37.86           O0 
ATOM   1567  CB  ASN B  38      73.842  86.532 124.157  1.00 35.27           C0 
ATOM   1568  CG  ASN B  38      72.476  86.547 123.502  1.00 37.79           C0 
ATOM   1569  OD1 ASN B  38      71.946  85.500 123.135  1.00 37.89           O0 
ATOM   1570  ND2 ASN B  38      71.905  87.734 123.340  1.00 35.44           N0 
ATOM   1571  N   GLU B  39      75.329  86.765 127.105  1.00 33.12           N0 
ATOM   1572  CA  GLU B  39      76.610  86.917 127.785  1.00 32.41           C0 
ATOM   1573  C   GLU B  39      76.920  85.705 128.658  1.00 31.55           C0 
ATOM   1574  O   GLU B  39      78.050  85.199 128.647  1.00 35.95           O0 
ATOM   1575  CB  GLU B  39      76.621  88.209 128.598  1.00 32.42           C0 
ATOM   1576  CG  GLU B  39      77.877  88.429 129.397  1.00 38.59           C0 
ATOM   1577  CD  GLU B  39      78.056  89.873 129.807  1.00 46.26           C0 
ATOM   1578  OE1 GLU B  39      77.375  90.743 129.227  1.00 44.68           O0 
ATOM   1579  OE2 GLU B  39      78.874  90.138 130.711  1.00 45.44           O1-
ATOM   1580  N   LEU B  40      75.924  85.196 129.386  1.00 29.59           N0 
ATOM   1581  CA  LEU B  40      76.116  83.947 130.112  1.00 30.95           C0 
ATOM   1582  C   LEU B  40      76.331  82.779 129.164  1.00 31.52           C0 
ATOM   1583  O   LEU B  40      77.138  81.892 129.448  1.00 34.43           O0 
ATOM   1584  CB  LEU B  40      74.935  83.666 131.036  1.00 29.59           C0 
ATOM   1585  CG  LEU B  40      74.717  84.569 132.235  1.00 27.52           C0 
ATOM   1586  CD1 LEU B  40      73.428  84.228 132.923  1.00 25.84           C0 
ATOM   1587  CD2 LEU B  40      75.861  84.366 133.183  1.00 26.95           C0 
ATOM   1588  N   TYR B  41      75.613  82.747 128.041  1.00 31.86           N0 
ATOM   1589  CA  TYR B  41      75.830  81.677 127.075  1.00 30.67           C0 
ATOM   1590  C   TYR B  41      77.283  81.644 126.638  1.00 33.44           C0 
ATOM   1591  O   TYR B  41      77.921  80.589 126.642  1.00 38.52           O0 
ATOM   1592  CB  TYR B  41      74.932  81.844 125.854  1.00 29.72           C0 
ATOM   1593  CG  TYR B  41      75.460  81.097 124.648  1.00 36.19           C0 
ATOM   1594  CD1 TYR B  41      75.489  79.711 124.633  1.00 37.35           C0 
ATOM   1595  CD2 TYR B  41      75.957  81.765 123.545  1.00 40.01           C0 
ATOM   1596  CE1 TYR B  41      75.974  79.008 123.556  1.00 33.66           C0 
ATOM   1597  CE2 TYR B  41      76.451  81.068 122.456  1.00 38.66           C0 
ATOM   1598  CZ  TYR B  41      76.455  79.686 122.473  1.00 35.67           C0 
ATOM   1599  OH  TYR B  41      76.938  78.962 121.409  1.00 36.32           O0 
ATOM   1600  N   GLU B  42      77.828  82.802 126.271  1.00 34.32           N0 
ATOM   1601  CA  GLU B  42      79.191  82.848 125.760  1.00 38.66           C0 
ATOM   1602  C   GLU B  42      80.202  82.514 126.846  1.00 37.83           C0 
ATOM   1603  O   GLU B  42      81.154  81.763 126.606  1.00 40.48           O0 
ATOM   1604  CB  GLU B  42      79.460  84.223 125.154  1.00 42.69           C0 
ATOM   1605  CG  GLU B  42      78.639  84.469 123.901  1.00 48.46           C0 
ATOM   1606  CD  GLU B  42      78.877  85.829 123.299  1.00 64.61           C0 
ATOM   1607  OE1 GLU B  42      79.590  86.641 123.919  1.00 64.15           O0 
ATOM   1608  OE2 GLU B  42      78.343  86.087 122.201  1.00 63.86           O1-
ATOM   1609  N   ARG B  43      79.996  83.031 128.055  1.00 38.16           N0 
ATOM   1610  CA  ARG B  43      80.926  82.736 129.138  1.00 36.12           C0 
ATOM   1611  C   ARG B  43      80.939  81.246 129.465  1.00 37.76           C0 
ATOM   1612  O   ARG B  43      82.005  80.627 129.571  1.00 46.46           O0 
ATOM   1613  CB  ARG B  43      80.555  83.555 130.370  1.00 33.55           C0 
ATOM   1614  CG  ARG B  43      81.182  83.029 131.617  1.00 36.11           C0 
ATOM   1615  CD  ARG B  43      82.584  83.570 131.721  1.00 42.63           C0 
ATOM   1616  NE  ARG B  43      83.354  82.924 132.774  1.00 50.86           N0 
ATOM   1617  CZ  ARG B  43      84.615  83.217 133.057  1.00 49.76           C0 
ATOM   1618  NH1 ARG B  43      85.251  84.194 132.435  1.00 48.17           N1+
ATOM   1619  NH2 ARG B  43      85.246  82.522 133.998  1.00 46.50           N0 
ATOM   1620  N   ILE B  44      79.759  80.642 129.608  1.00 32.97           N0 
ATOM   1621  CA  ILE B  44      79.681  79.243 130.000  1.00 33.32           C0 
ATOM   1622  C   ILE B  44      80.125  78.333 128.863  1.00 34.23           C0 
ATOM   1623  O   ILE B  44      80.678  77.255 129.102  1.00 40.43           O0 
ATOM   1624  CB  ILE B  44      78.257  78.920 130.481  1.00 35.87           C0 
ATOM   1625  CG1 ILE B  44      77.874  79.829 131.641  1.00 36.02           C0 
ATOM   1626  CG2 ILE B  44      78.168  77.520 130.981  1.00 33.31           C0 
ATOM   1627  CD1 ILE B  44      78.754  79.686 132.841  1.00 35.54           C0 
ATOM   1628  N   ALA B  45      79.936  78.754 127.611  1.00 34.12           N0 
ATOM   1629  CA  ALA B  45      80.439  77.963 126.494  1.00 35.42           C0 
ATOM   1630  C   ALA B  45      81.957  77.994 126.446  1.00 39.85           C0 
ATOM   1631  O   ALA B  45      82.600  76.969 126.187  1.00 42.35           O0 
ATOM   1632  CB  ALA B  45      79.850  78.467 125.179  1.00 32.84           C0 
ATOM   1633  N   HIS B  46      82.557  79.153 126.706  1.00 41.16           N0 
ATOM   1634  CA  HIS B  46      84.009  79.196 126.750  1.00 42.27           C0 
ATOM   1635  C   HIS B  46      84.540  78.376 127.916  1.00 45.09           C0 
ATOM   1636  O   HIS B  46      85.630  77.800 127.835  1.00 47.84           O0 
ATOM   1637  CB  HIS B  46      84.510  80.631 126.840  1.00 45.38           C0 
ATOM   1638  CG  HIS B  46      85.993  80.726 126.978  1.00 59.24           C0 
ATOM   1639  ND1 HIS B  46      86.608  81.359 128.034  1.00 63.69           N0 
ATOM   1640  CD2 HIS B  46      86.988  80.240 126.198  1.00 56.65           C0 
ATOM   1641  CE1 HIS B  46      87.919  81.269 127.896  1.00 60.68           C0 
ATOM   1642  NE2 HIS B  46      88.175  80.594 126.788  1.00 61.71           N0 
ATOM   1643  N   GLU B  47      83.781  78.290 129.007  1.00 43.12           N0 
ATOM   1644  CA  GLU B  47      84.226  77.446 130.110  1.00 41.07           C0 
ATOM   1645  C   GLU B  47      84.101  75.969 129.774  1.00 38.25           C0 
ATOM   1646  O   GLU B  47      84.923  75.159 130.209  1.00 41.81           O0 
ATOM   1647  CB  GLU B  47      83.468  77.784 131.384  1.00 41.09           C0 
ATOM   1648  CG  GLU B  47      83.829  79.153 131.843  1.00 46.16           C0 
ATOM   1649  CD  GLU B  47      85.285  79.222 132.256  1.00 57.74           C0 
ATOM   1650  OE1 GLU B  47      85.814  78.200 132.746  1.00 57.92           O0 
ATOM   1651  OE2 GLU B  47      85.907  80.285 132.058  1.00 58.92           O1-
ATOM   1652  N   SER B  48      83.090  75.595 128.996  1.00 39.93           N0 
ATOM   1653  CA  SER B  48      83.029  74.222 128.510  1.00 40.79           C0 
ATOM   1654  C   SER B  48      84.215  73.916 127.599  1.00 43.21           C0 
ATOM   1655  O   SER B  48      84.772  72.812 127.636  1.00 42.75           O0 
ATOM   1656  CB  SER B  48      81.708  73.984 127.788  1.00 37.25           C0 
ATOM   1657  OG  SER B  48      81.641  72.669 127.284  1.00 43.55           O0 
ATOM   1658  N   ASP B  49      84.633  74.892 126.793  1.00 44.65           N0 
ATOM   1659  CA  ASP B  49      85.819  74.697 125.963  1.00 44.79           C0 
ATOM   1660  C   ASP B  49      87.080  74.552 126.809  1.00 44.61           C0 
ATOM   1661  O   ASP B  49      87.963  73.747 126.488  1.00 43.14           O0 
ATOM   1662  CB  ASP B  49      85.974  75.846 124.972  1.00 47.86           C0 
ATOM   1663  CG  ASP B  49      84.901  75.845 123.913  1.00 53.41           C0 
ATOM   1664  OD1 ASP B  49      84.397  74.753 123.585  1.00 54.50           O0 
ATOM   1665  OD2 ASP B  49      84.573  76.928 123.395  1.00 57.55           O1-
ATOM   1666  N   ASP B  50      87.195  75.329 127.886  1.00 42.43           N0 
ATOM   1667  CA  ASP B  50      88.340  75.169 128.776  1.00 39.59           C0 
ATOM   1668  C   ASP B  50      88.327  73.809 129.464  1.00 37.98           C0 
ATOM   1669  O   ASP B  50      89.382  73.208 129.678  1.00 44.44           O0 
ATOM   1670  CB  ASP B  50      88.385  76.286 129.811  1.00 44.10           C0 
ATOM   1671  CG  ASP B  50      88.299  77.652 129.189  1.00 51.67           C0 
ATOM   1672  OD1 ASP B  50      88.655  77.788 128.002  1.00 50.08           O0 
ATOM   1673  OD2 ASP B  50      87.908  78.603 129.900  1.00 54.20           O1-
ATOM   1674  N   GLU B  51      87.146  73.315 129.832  1.00 35.74           N0 
ATOM   1675  CA  GLU B  51      87.059  71.958 130.363  1.00 37.97           C0 
ATOM   1676  C   GLU B  51      87.507  70.934 129.332  1.00 38.63           C0 
ATOM   1677  O   GLU B  51      88.131  69.931 129.683  1.00 41.43           O0 
ATOM   1678  CB  GLU B  51      85.637  71.649 130.824  1.00 42.43           C0 
ATOM   1679  CG  GLU B  51      85.103  72.559 131.895  1.00 45.43           C0 
ATOM   1680  CD  GLU B  51      86.082  72.786 133.016  1.00 51.53           C0 
ATOM   1681  OE1 GLU B  51      86.253  71.873 133.845  1.00 51.22           O0 
ATOM   1682  OE2 GLU B  51      86.680  73.878 133.076  1.00 51.94           O1-
ATOM   1683  N   LYS B  52      87.183  71.159 128.058  1.00 41.04           N0 
ATOM   1684  CA  LYS B  52      87.664  70.265 127.007  1.00 39.20           C0 
ATOM   1685  C   LYS B  52      89.183  70.315 126.893  1.00 34.72           C0 
ATOM   1686  O   LYS B  52      89.829  69.286 126.678  1.00 34.40           O0 
ATOM   1687  CB  LYS B  52      87.001  70.616 125.673  1.00 42.00           C0 
ATOM   1688  CG  LYS B  52      87.040  69.514 124.602  1.00 45.13           C0 
ATOM   1689  CD  LYS B  52      86.889  68.115 125.179  1.00 47.07           C0 
ATOM   1690  CE  LYS B  52      86.263  67.165 124.172  1.00 45.90           C0 
ATOM   1691  NZ  LYS B  52      85.956  65.831 124.761  1.00 44.28           N1+
ATOM   1692  N   GLY B  53      89.769  71.498 127.047  1.00 36.78           N0 
ATOM   1693  CA  GLY B  53      91.225  71.597 127.052  1.00 33.35           C0 
ATOM   1694  C   GLY B  53      91.864  70.874 128.224  1.00 32.64           C0 
ATOM   1695  O   GLY B  53      92.883  70.193 128.071  1.00 33.43           O0 
ATOM   1696  N   HIS B  54      91.273  71.011 129.412  1.00 35.74           N0 
ATOM   1697  CA  HIS B  54      91.758  70.281 130.578  1.00 29.76           C0 
ATOM   1698  C   HIS B  54      91.640  68.780 130.382  1.00 28.62           C0 
ATOM   1699  O   HIS B  54      92.538  68.024 130.765  1.00 32.83           O0 
ATOM   1700  CB  HIS B  54      90.986  70.693 131.826  1.00 31.30           C0 
ATOM   1701  CG  HIS B  54      91.202  72.111 132.236  1.00 35.14           C0 
ATOM   1702  ND1 HIS B  54      90.321  72.791 133.046  1.00 37.75           N0 
ATOM   1703  CD2 HIS B  54      92.197  72.980 131.951  1.00 36.46           C0 
ATOM   1704  CE1 HIS B  54      90.767  74.017 133.244  1.00 39.17           C0 
ATOM   1705  NE2 HIS B  54      91.903  74.157 132.589  1.00 39.71           N0 
ATOM   1706  N   ALA B  55      90.530  68.327 129.805  1.00 30.87           N0 
ATOM   1707  CA  ALA B  55      90.356  66.903 129.559  1.00 30.44           C0 
ATOM   1708  C   ALA B  55      91.355  66.402 128.530  1.00 27.87           C0 
ATOM   1709  O   ALA B  55      91.847  65.277 128.635  1.00 27.42           O0 
ATOM   1710  CB  ALA B  55      88.926  66.617 129.114  1.00 32.41           C0 
ATOM   1711  N   ALA B  56      91.672  67.225 127.531  1.00 28.19           N0 
ATOM   1712  CA  ALA B  56      92.694  66.848 126.563  1.00 23.76           C0 
ATOM   1713  C   ALA B  56      94.046  66.690 127.233  1.00 26.18           C0 
ATOM   1714  O   ALA B  56      94.760  65.718 126.974  1.00 27.88           O0 
ATOM   1715  CB  ALA B  56      92.771  67.884 125.446  1.00 25.71           C0 
ATOM   1716  N   LYS B  57      94.414  67.637 128.099  1.00 27.99           N0 
ATOM   1717  CA  LYS B  57      95.673  67.525 128.830  1.00 25.69           C0 
ATOM   1718  C   LYS B  57      95.702  66.280 129.705  1.00 26.82           C0 
ATOM   1719  O   LYS B  57      96.724  65.590 129.780  1.00 30.78           O0 
ATOM   1720  CB  LYS B  57      95.907  68.773 129.676  1.00 27.08           C0 
ATOM   1721  CG  LYS B  57      96.219  70.014 128.881  1.00 31.94           C0 
ATOM   1722  CD  LYS B  57      96.622  71.153 129.788  1.00 33.36           C0 
ATOM   1723  CE  LYS B  57      95.501  72.164 129.952  1.00 37.65           C0 
ATOM   1724  NZ  LYS B  57      95.841  73.196 130.967  1.00 42.36           N1+
ATOM   1725  N   LEU B  58      94.591  65.968 130.369  1.00 25.61           N0 
ATOM   1726  CA  LEU B  58      94.563  64.790 131.229  1.00 25.25           C0 
ATOM   1727  C   LEU B  58      94.656  63.506 130.420  1.00 25.28           C0 
ATOM   1728  O   LEU B  58      95.320  62.556 130.835  1.00 26.68           O0 
ATOM   1729  CB  LEU B  58      93.302  64.775 132.083  1.00 27.48           C0 
ATOM   1730  CG  LEU B  58      93.233  65.779 133.217  1.00 29.98           C0 
ATOM   1731  CD1 LEU B  58      91.799  66.119 133.480  1.00 31.73           C0 
ATOM   1732  CD2 LEU B  58      93.875  65.204 134.443  1.00 30.30           C0 
ATOM   1733  N   VAL B  59      93.986  63.452 129.270  1.00 27.81           N0 
ATOM   1734  CA  VAL B  59      94.049  62.267 128.422  1.00 24.73           C0 
ATOM   1735  C   VAL B  59      95.456  62.082 127.878  1.00 26.07           C0 
ATOM   1736  O   VAL B  59      95.983  60.964 127.853  1.00 28.41           O0 
ATOM   1737  CB  VAL B  59      93.011  62.365 127.290  1.00 22.48           C0 
ATOM   1738  CG1 VAL B  59      93.282  61.333 126.224  1.00 24.80           C0 
ATOM   1739  CG2 VAL B  59      91.632  62.174 127.838  1.00 24.22           C0 
ATOM   1740  N   GLN B  60      96.089  63.171 127.442  1.00 26.16           N0 
ATOM   1741  CA  GLN B  60      97.466  63.088 126.976  1.00 26.10           C0 
ATOM   1742  C   GLN B  60      98.394  62.601 128.076  1.00 25.63           C0 
ATOM   1743  O   GLN B  60      99.286  61.786 127.826  1.00 29.66           O0 
ATOM   1744  CB  GLN B  60      97.925  64.444 126.451  1.00 25.87           C0 
ATOM   1745  CG  GLN B  60      97.551  64.698 125.016  1.00 27.78           C0 
ATOM   1746  CD  GLN B  60      97.443  66.165 124.689  1.00 35.35           C0 
ATOM   1747  OE1 GLN B  60      97.355  67.006 125.578  1.00 33.75           O0 
ATOM   1748  NE2 GLN B  60      97.461  66.484 123.405  1.00 37.44           N0 
ATOM   1749  N   ARG B  61      98.197  63.081 129.304  1.00 26.51           N0 
ATOM   1750  CA  ARG B  61      99.041  62.644 130.409  1.00 23.97           C0 
ATOM   1751  C   ARG B  61      98.802  61.180 130.755  1.00 26.32           C0 
ATOM   1752  O   ARG B  61      99.746  60.457 131.085  1.00 31.21           O0 
ATOM   1753  CB  ARG B  61      98.805  63.527 131.632  1.00 22.51           C0 
ATOM   1754  CG  ARG B  61      99.799  63.308 132.752  1.00 26.62           C0 
ATOM   1755  CD  ARG B  61     101.220  63.378 132.245  1.00 28.90           C0 
ATOM   1756  NE  ARG B  61     102.191  63.133 133.300  1.00 27.98           N0 
ATOM   1757  CZ  ARG B  61     103.493  63.346 133.188  1.00 26.14           C0 
ATOM   1758  NH1 ARG B  61     104.011  63.882 132.100  1.00 29.13           N1+
ATOM   1759  NH2 ARG B  61     104.293  63.006 134.188  1.00 24.74           N0 
ATOM   1760  N   ILE B  62      97.552  60.724 130.706  1.00 24.61           N0 
ATOM   1761  CA  ILE B  62      97.269  59.328 131.026  1.00 25.04           C0 
ATOM   1762  C   ILE B  62      97.847  58.413 129.961  1.00 29.29           C0 
ATOM   1763  O   ILE B  62      98.358  57.331 130.265  1.00 32.00           O0 
ATOM   1764  CB  ILE B  62      95.757  59.101 131.206  1.00 28.90           C0 
ATOM   1765  CG1 ILE B  62      95.237  59.876 132.407  1.00 27.87           C0 
ATOM   1766  CG2 ILE B  62      95.456  57.642 131.414  1.00 28.28           C0 
ATOM   1767  CD1 ILE B  62      93.786  60.226 132.306  1.00 26.83           C0 
ATOM   1768  N   LEU B  63      97.791  58.829 128.698  1.00 29.94           N0 
ATOM   1769  CA  LEU B  63      98.368  58.004 127.646  1.00 30.03           C0 
ATOM   1770  C   LEU B  63      99.888  57.996 127.720  1.00 29.92           C0 
ATOM   1771  O   LEU B  63     100.514  56.952 127.517  1.00 34.63           O0 
ATOM   1772  CB  LEU B  63      97.901  58.480 126.273  1.00 26.47           C0 
ATOM   1773  CG  LEU B  63      96.478  58.126 125.859  1.00 24.21           C0 
ATOM   1774  CD1 LEU B  63      96.047  59.029 124.743  1.00 21.74           C0 
ATOM   1775  CD2 LEU B  63      96.380  56.691 125.445  1.00 25.55           C0 
ATOM   1776  N   PHE B  64     100.499  59.148 128.005  1.00 29.37           N0 
ATOM   1777  CA  PHE B  64     101.948  59.192 128.172  1.00 29.33           C0 
ATOM   1778  C   PHE B  64     102.399  58.289 129.309  1.00 31.85           C0 
ATOM   1779  O   PHE B  64     103.407  57.589 129.191  1.00 36.82           O0 
ATOM   1780  CB  PHE B  64     102.410  60.624 128.424  1.00 28.97           C0 
ATOM   1781  CG  PHE B  64     103.854  60.733 128.810  1.00 35.80           C0 
ATOM   1782  CD1 PHE B  64     104.844  60.331 127.937  1.00 35.68           C0 
ATOM   1783  CD2 PHE B  64     104.225  61.198 130.056  1.00 36.32           C0 
ATOM   1784  CE1 PHE B  64     106.171  60.417 128.287  1.00 33.66           C0 
ATOM   1785  CE2 PHE B  64     105.556  61.283 130.408  1.00 34.77           C0 
ATOM   1786  CZ  PHE B  64     106.524  60.893 129.526  1.00 32.78           C0 
ATOM   1787  N   LEU B  65     101.661  58.283 130.412  1.00 30.83           N0 
ATOM   1788  CA  LEU B  65     101.940  57.426 131.553  1.00 32.16           C0 
ATOM   1789  C   LEU B  65     101.532  55.983 131.316  1.00 34.19           C0 
ATOM   1790  O   LEU B  65     101.493  55.203 132.271  1.00 38.13           O0 
ATOM   1791  CB  LEU B  65     101.233  57.969 132.793  1.00 32.98           C0 
ATOM   1792  CG  LEU B  65     101.717  59.317 133.324  1.00 28.70           C0 
ATOM   1793  CD1 LEU B  65     101.049  59.626 134.636  1.00 29.29           C0 
ATOM   1794  CD2 LEU B  65     103.222  59.336 133.471  1.00 34.31           C0 
ATOM   1795  N   GLU B  66     101.235  55.624 130.067  1.00 34.88           N0 
ATOM   1796  CA  GLU B  66     100.889  54.258 129.673  1.00 34.66           C0 
ATOM   1797  C   GLU B  66      99.662  53.743 130.419  1.00 36.73           C0 
ATOM   1798  O   GLU B  66      99.599  52.585 130.832  1.00 41.79           O0 
ATOM   1799  CB  GLU B  66     102.078  53.317 129.850  1.00 39.07           C0 
ATOM   1800  CG  GLU B  66     103.236  53.642 128.936  1.00 44.05           C0 
ATOM   1801  CD  GLU B  66     104.514  52.968 129.361  1.00 53.69           C0 
ATOM   1802  OE1 GLU B  66     104.440  52.017 130.166  1.00 59.72           O0 
ATOM   1803  OE2 GLU B  66     105.592  53.389 128.893  1.00 50.06           O1-
ATOM   1804  N   GLY B  67      98.675  54.619 130.594  1.00 34.48           N0 
ATOM   1805  CA  GLY B  67      97.386  54.239 131.117  1.00 31.79           C0 
ATOM   1806  C   GLY B  67      96.323  54.285 130.030  1.00 34.91           C0 
ATOM   1807  O   GLY B  67      96.567  54.687 128.895  1.00 34.83           O0 
ATOM   1808  N   VAL B  68      95.122  53.858 130.405  1.00 36.95           N0 
ATOM   1809  CA  VAL B  68      93.981  53.831 129.498  1.00 34.02           C0 
ATOM   1810  C   VAL B  68      93.020  54.936 129.928  1.00 31.92           C0 
ATOM   1811  O   VAL B  68      92.370  54.804 130.974  1.00 34.22           O0 
ATOM   1812  CB  VAL B  68      93.287  52.464 129.500  1.00 30.44           C0 
ATOM   1813  CG1 VAL B  68      92.330  52.360 128.341  1.00 28.45           C0 
ATOM   1814  CG2 VAL B  68      94.301  51.354 129.427  1.00 33.80           C0 
ATOM   1815  N   PRO B  69      92.905  56.033 129.179  1.00 31.78           N0 
ATOM   1816  CA  PRO B  69      91.957  57.085 129.559  1.00 30.69           C0 
ATOM   1817  C   PRO B  69      90.531  56.566 129.523  1.00 34.93           C0 
ATOM   1818  O   PRO B  69      90.137  55.853 128.601  1.00 36.27           O0 
ATOM   1819  CB  PRO B  69      92.185  58.168 128.501  1.00 28.12           C0 
ATOM   1820  CG  PRO B  69      93.482  57.858 127.898  1.00 30.15           C0 
ATOM   1821  CD  PRO B  69      93.629  56.380 127.950  1.00 34.20           C0 
ATOM   1822  N   ASN B  70      89.755  56.940 130.531  1.00 37.08           N0 
ATOM   1823  CA  ASN B  70      88.353  56.550 130.617  1.00 37.77           C0 
ATOM   1824  C   ASN B  70      87.507  57.763 130.262  1.00 39.16           C0 
ATOM   1825  O   ASN B  70      87.203  58.599 131.113  1.00 42.59           O0 
ATOM   1826  CB  ASN B  70      88.018  56.023 132.002  1.00 38.68           C0 
ATOM   1827  CG  ASN B  70      86.711  55.274 132.032  1.00 46.19           C0 
ATOM   1828  OD1 ASN B  70      86.103  55.029 130.995  1.00 42.88           O0 
ATOM   1829  ND2 ASN B  70      86.269  54.908 133.222  1.00 47.21           N0 
ATOM   1830  N   VAL B  71      87.127  57.855 128.989  1.00 35.89           N0 
ATOM   1831  CA  VAL B  71      86.224  58.901 128.534  1.00 39.64           C0 
ATOM   1832  C   VAL B  71      84.782  58.421 128.487  1.00 40.97           C0 
ATOM   1833  O   VAL B  71      83.899  59.186 128.081  1.00 37.61           O0 
ATOM   1834  CB  VAL B  71      86.653  59.454 127.162  1.00 39.33           C0 
ATOM   1835  CG1 VAL B  71      88.017  60.085 127.245  1.00 32.08           C0 
ATOM   1836  CG2 VAL B  71      86.670  58.354 126.146  1.00 43.83           C0 
ATOM   1837  N   ALA B  72      84.517  57.179 128.883  1.00 40.59           N0 
ATOM   1838  CA  ALA B  72      83.157  56.660 128.854  1.00 42.46           C0 
ATOM   1839  C   ALA B  72      82.381  57.019 130.111  1.00 47.44           C0 
ATOM   1840  O   ALA B  72      81.190  57.335 130.034  1.00 45.04           O0 
ATOM   1841  CB  ALA B  72      83.176  55.144 128.671  1.00 41.22           C0 
ATOM   1842  N   ALA B  73      83.031  56.975 131.270  1.00 49.83           N0 
ATOM   1843  CA  ALA B  73      82.345  57.231 132.526  1.00 47.82           C0 
ATOM   1844  C   ALA B  73      81.997  58.705 132.658  1.00 47.94           C0 
ATOM   1845  O   ALA B  73      82.731  59.578 132.190  1.00 46.02           O0 
ATOM   1846  CB  ALA B  73      83.209  56.787 133.704  1.00 44.25           C0 
ATOM   1847  N   ARG B  74      80.867  58.978 133.302  1.00 45.81           N0 
ATOM   1848  CA  ARG B  74      80.412  60.337 133.539  1.00 47.72           C0 
ATOM   1849  C   ARG B  74      79.758  60.403 134.909  1.00 49.36           C0 
ATOM   1850  O   ARG B  74      79.044  59.486 135.317  1.00 51.34           O0 
ATOM   1851  CB  ARG B  74      79.419  60.799 132.469  1.00 48.52           C0 
ATOM   1852  CG  ARG B  74      80.076  61.106 131.150  1.00 46.10           C0 
ATOM   1853  CD  ARG B  74      80.604  62.519 131.092  1.00 44.37           C0 
ATOM   1854  NE  ARG B  74      80.902  62.966 129.735  1.00 41.92           N0 
ATOM   1855  CZ  ARG B  74      81.770  62.386 128.914  1.00 39.65           C0 
ATOM   1856  NH1 ARG B  74      82.438  61.299 129.258  1.00 39.76           N1+
ATOM   1857  NH2 ARG B  74      81.989  62.925 127.720  1.00 37.18           N0 
ATOM   1858  N   GLU B  75      80.023  61.488 135.621  1.00 47.57           N0 
ATOM   1859  CA  GLU B  75      79.370  61.753 136.890  1.00 47.34           C0 
ATOM   1860  C   GLU B  75      77.971  62.296 136.641  1.00 47.89           C0 
ATOM   1861  O   GLU B  75      77.633  62.727 135.538  1.00 48.98           O0 
ATOM   1862  CB  GLU B  75      80.185  62.746 137.716  1.00 46.43           C0 
ATOM   1863  CG  GLU B  75      81.383  62.140 138.403  1.00 49.37           C0 
ATOM   1864  CD  GLU B  75      82.441  63.171 138.723  1.00 55.07           C0 
ATOM   1865  OE1 GLU B  75      82.136  64.378 138.641  1.00 54.83           O0 
ATOM   1866  OE2 GLU B  75      83.575  62.778 139.065  1.00 55.92           O1-
ATOM   1867  N   ALA B  76      77.151  62.271 137.685  1.00 50.67           N0 
ATOM   1868  CA  ALA B  76      75.801  62.794 137.564  1.00 49.05           C0 
ATOM   1869  C   ALA B  76      75.847  64.300 137.360  1.00 48.57           C0 
ATOM   1870  O   ALA B  76      76.530  65.020 138.091  1.00 45.97           O0 
ATOM   1871  CB  ALA B  76      74.982  62.450 138.804  1.00 46.55           C0 
ATOM   1872  N   LEU B  77      75.122  64.773 136.359  1.00 46.64           N0 
ATOM   1873  CA  LEU B  77      75.039  66.194 136.068  1.00 44.38           C0 
ATOM   1874  C   LEU B  77      73.962  66.818 136.935  1.00 45.86           C0 
ATOM   1875  O   LEU B  77      72.919  66.207 137.178  1.00 47.45           O0 
ATOM   1876  CB  LEU B  77      74.732  66.438 134.592  1.00 39.73           C0 
ATOM   1877  CG  LEU B  77      75.855  66.321 133.566  1.00 42.87           C0 
ATOM   1878  CD1 LEU B  77      76.285  64.895 133.350  1.00 46.40           C0 
ATOM   1879  CD2 LEU B  77      75.380  66.906 132.275  1.00 42.15           C0 
ATOM   1880  N   ASN B  78      74.223  68.025 137.414  1.00 42.72           N0 
ATOM   1881  CA  ASN B  78      73.256  68.742 138.233  1.00 43.52           C0 
ATOM   1882  C   ASN B  78      72.841  69.959 137.416  1.00 41.56           C0 
ATOM   1883  O   ASN B  78      73.496  70.999 137.448  1.00 41.32           O0 
ATOM   1884  CB  ASN B  78      73.858  69.114 139.583  1.00 41.59           C0 
ATOM   1885  CG  ASN B  78      72.824  69.654 140.555  1.00 49.73           C0 
ATOM   1886  OD1 ASN B  78      71.647  69.783 140.221  1.00 50.28           O0 
ATOM   1887  ND2 ASN B  78      73.259  69.962 141.769  1.00 47.10           N0 
ATOM   1888  N   ILE B  79      71.755  69.811 136.665  1.00 41.82           N0 
ATOM   1889  CA  ILE B  79      71.260  70.839 135.757  1.00 41.99           C0 
ATOM   1890  C   ILE B  79      70.259  71.698 136.511  1.00 44.70           C0 
ATOM   1891  O   ILE B  79      69.305  71.179 137.102  1.00 44.68           O0 
ATOM   1892  CB  ILE B  79      70.617  70.224 134.503  1.00 42.89           C0 
ATOM   1893  CG1 ILE B  79      71.444  69.053 133.975  1.00 38.83           C0 
ATOM   1894  CG2 ILE B  79      70.460  71.263 133.423  1.00 42.19           C0 
ATOM   1895  CD1 ILE B  79      72.842  69.431 133.586  1.00 40.82           C0 
ATOM   1896  N   GLY B  80      70.470  73.009 136.494  1.00 42.64           N0 
ATOM   1897  CA  GLY B  80      69.546  73.913 137.135  1.00 41.84           C0 
ATOM   1898  C   GLY B  80      68.371  74.254 136.248  1.00 45.67           C0 
ATOM   1899  O   GLY B  80      68.374  74.006 135.049  1.00 51.09           O0 
ATOM   1900  N   SER B  81      67.344  74.837 136.857  1.00 44.80           N0 
ATOM   1901  CA  SER B  81      66.156  75.232 136.117  1.00 43.82           C0 
ATOM   1902  C   SER B  81      66.069  76.733 135.900  1.00 45.12           C0 
ATOM   1903  O   SER B  81      65.451  77.172 134.926  1.00 48.80           O0 
ATOM   1904  CB  SER B  81      64.898  74.744 136.839  1.00 42.72           C0 
ATOM   1905  OG  SER B  81      64.926  75.106 138.206  1.00 52.64           O0 
ATOM   1906  N   ASN B  82      66.675  77.526 136.777  1.00 43.82           N0 
ATOM   1907  CA  ASN B  82      66.744  78.969 136.631  1.00 39.39           C0 
ATOM   1908  C   ASN B  82      68.181  79.424 136.840  1.00 41.78           C0 
ATOM   1909  O   ASN B  82      69.023  78.671 137.326  1.00 44.22           O0 
ATOM   1910  CB  ASN B  82      65.760  79.666 137.584  1.00 37.29           C0 
ATOM   1911  CG  ASN B  82      66.050  79.405 139.050  1.00 41.76           C0 
ATOM   1912  OD1 ASN B  82      67.046  78.800 139.405  1.00 45.98           O0 
ATOM   1913  ND2 ASN B  82      65.158  79.857 139.908  1.00 41.41           N0 
ATOM   1914  N   VAL B  83      68.450  80.676 136.469  1.00 39.42           N0 
ATOM   1915  CA  VAL B  83      69.822  81.169 136.355  1.00 37.53           C0 
ATOM   1916  C   VAL B  83      70.587  80.993 137.660  1.00 38.82           C0 
ATOM   1917  O   VAL B  83      71.731  80.527 137.664  1.00 38.13           O0 
ATOM   1918  CB  VAL B  83      69.826  82.635 135.897  1.00 35.64           C0 
ATOM   1919  CG1 VAL B  83      71.243  83.161 135.853  1.00 34.31           C0 
ATOM   1920  CG2 VAL B  83      69.175  82.748 134.545  1.00 35.34           C0 
ATOM   1921  N   GLU B  84      69.992  81.403 138.781  1.00 38.89           N0 
ATOM   1922  CA  GLU B  84      70.669  81.249 140.065  1.00 39.82           C0 
ATOM   1923  C   GLU B  84      70.981  79.790 140.359  1.00 38.76           C0 
ATOM   1924  O   GLU B  84      72.059  79.475 140.867  1.00 36.12           O0 
ATOM   1925  CB  GLU B  84      69.833  81.843 141.194  1.00 43.06           C0 
ATOM   1926  CG  GLU B  84      69.683  83.347 141.158  1.00 46.24           C0 
ATOM   1927  CD  GLU B  84      68.822  83.859 142.292  1.00 51.79           C0 
ATOM   1928  OE1 GLU B  84      68.245  83.024 143.016  1.00 59.56           O0 
ATOM   1929  OE2 GLU B  84      68.721  85.088 142.468  1.00 47.86           O1-
ATOM   1930  N   GLU B  85      70.057  78.884 140.043  1.00 40.53           N0 
ATOM   1931  CA  GLU B  85      70.300  77.473 140.320  1.00 40.84           C0 
ATOM   1932  C   GLU B  85      71.420  76.922 139.454  1.00 40.94           C0 
ATOM   1933  O   GLU B  85      72.236  76.127 139.923  1.00 44.86           O0 
ATOM   1934  CB  GLU B  85      69.030  76.657 140.115  1.00 42.55           C0 
ATOM   1935  CG  GLU B  85      69.068  75.300 140.766  1.00 47.69           C0 
ATOM   1936  CD  GLU B  85      67.885  74.444 140.387  1.00 54.05           C0 
ATOM   1937  OE1 GLU B  85      66.867  75.004 139.938  1.00 52.14           O0 
ATOM   1938  OE2 GLU B  85      67.975  73.209 140.538  1.00 54.56           O1-
ATOM   1939  N   MET B  86      71.481  77.326 138.188  1.00 36.29           N0 
ATOM   1940  CA  MET B  86      72.556  76.845 137.331  1.00 37.57           C0 
ATOM   1941  C   MET B  86      73.900  77.420 137.747  1.00 37.81           C0 
ATOM   1942  O   MET B  86      74.916  76.721 137.708  1.00 38.60           O0 
ATOM   1943  CB  MET B  86      72.251  77.150 135.869  1.00 40.90           C0 
ATOM   1944  CG  MET B  86      70.811  76.918 135.491  1.00 42.72           C0 
ATOM   1945  SD  MET B  86      70.229  77.969 134.171  1.00 45.68           S0 
ATOM   1946  CE  MET B  86      71.214  77.381 132.812  1.00 41.16           C0 
ATOM   1947  N   LEU B  87      73.928  78.680 138.176  1.00 39.83           N0 
ATOM   1948  CA  LEU B  87      75.175  79.247 138.674  1.00 33.37           C0 
ATOM   1949  C   LEU B  87      75.618  78.559 139.957  1.00 33.68           C0 
ATOM   1950  O   LEU B  87      76.807  78.290 140.147  1.00 33.82           O0 
ATOM   1951  CB  LEU B  87      75.021  80.749 138.892  1.00 31.20           C0 
ATOM   1952  CG  LEU B  87      74.948  81.629 137.647  1.00 32.63           C0 
ATOM   1953  CD1 LEU B  87      74.863  83.073 138.057  1.00 27.89           C0 
ATOM   1954  CD2 LEU B  87      76.136  81.409 136.744  1.00 33.66           C0 
ATOM   1955  N   ARG B  88      74.672  78.236 140.841  1.00 36.78           N0 
ATOM   1956  CA  ARG B  88      75.024  77.559 142.082  1.00 36.53           C0 
ATOM   1957  C   ARG B  88      75.459  76.124 141.833  1.00 36.45           C0 
ATOM   1958  O   ARG B  88      76.321  75.603 142.545  1.00 37.85           O0 
ATOM   1959  CB  ARG B  88      73.853  77.588 143.060  1.00 37.06           C0 
ATOM   1960  CG  ARG B  88      73.585  78.937 143.679  1.00 39.30           C0 
ATOM   1961  CD  ARG B  88      72.589  78.818 144.815  1.00 43.99           C0 
ATOM   1962  NE  ARG B  88      71.288  79.386 144.485  1.00 49.04           N0 
ATOM   1963  CZ  ARG B  88      70.231  78.670 144.127  1.00 50.26           C0 
ATOM   1964  NH1 ARG B  88      70.277  77.350 144.064  1.00 48.77           N1+
ATOM   1965  NH2 ARG B  88      69.095  79.296 143.832  1.00 48.07           N0 
ATOM   1966  N   ASN B  89      74.876  75.463 140.833  1.00 35.47           N0 
ATOM   1967  CA  ASN B  89      75.314  74.117 140.484  1.00 35.23           C0 
ATOM   1968  C   ASN B  89      76.706  74.135 139.874  1.00 37.08           C0 
ATOM   1969  O   ASN B  89      77.542  73.281 140.194  1.00 41.74           O0 
ATOM   1970  CB  ASN B  89      74.318  73.467 139.528  1.00 37.60           C0 
ATOM   1971  CG  ASN B  89      72.997  73.174 140.188  1.00 40.98           C0 
ATOM   1972  OD1 ASN B  89      72.914  73.062 141.407  1.00 44.07           O0 
ATOM   1973  ND2 ASN B  89      71.954  73.044 139.388  1.00 40.85           N0 
ATOM   1974  N   ASP B  90      76.982  75.106 139.004  1.00 34.51           N0 
ATOM   1975  CA  ASP B  90      78.330  75.249 138.474  1.00 32.71           C0 
ATOM   1976  C   ASP B  90      79.326  75.532 139.589  1.00 37.89           C0 
ATOM   1977  O   ASP B  90      80.448  75.020 139.569  1.00 40.48           O0 
ATOM   1978  CB  ASP B  90      78.377  76.353 137.423  1.00 35.72           C0 
ATOM   1979  CG  ASP B  90      77.618  75.994 136.164  1.00 44.08           C0 
ATOM   1980  OD1 ASP B  90      77.552  74.797 135.826  1.00 40.36           O0 
ATOM   1981  OD2 ASP B  90      77.101  76.913 135.495  1.00 46.08           O1-
ATOM   1982  N   LEU B  91      78.930  76.327 140.585  1.00 38.29           N0 
ATOM   1983  CA  LEU B  91      79.839  76.617 141.688  1.00 34.12           C0 
ATOM   1984  C   LEU B  91      80.076  75.388 142.552  1.00 34.15           C0 
ATOM   1985  O   LEU B  91      81.215  75.110 142.937  1.00 37.97           O0 
ATOM   1986  CB  LEU B  91      79.302  77.762 142.541  1.00 35.44           C0 
ATOM   1987  CG  LEU B  91      80.337  78.330 143.516  1.00 36.00           C0 
ATOM   1988  CD1 LEU B  91      81.651  78.628 142.809  1.00 38.01           C0 
ATOM   1989  CD2 LEU B  91      79.812  79.553 144.208  1.00 31.92           C0 
ATOM   1990  N   ALA B  92      79.013  74.664 142.900  1.00 34.73           N0 
ATOM   1991  CA  ALA B  92      79.179  73.426 143.650  1.00 35.39           C0 
ATOM   1992  C   ALA B  92      80.109  72.476 142.918  1.00 35.14           C0 
ATOM   1993  O   ALA B  92      80.958  71.813 143.531  1.00 40.59           O0 
ATOM   1994  CB  ALA B  92      77.823  72.766 143.882  1.00 33.61           C0 
ATOM   1995  N   TYR B  93      80.003  72.436 141.595  1.00 35.99           N0 
ATOM   1996  CA  TYR B  93      80.763  71.435 140.878  1.00 37.52           C0 
ATOM   1997  C   TYR B  93      82.215  71.882 140.731  1.00 40.09           C0 
ATOM   1998  O   TYR B  93      83.128  71.053 140.772  1.00 40.86           O0 
ATOM   1999  CB  TYR B  93      80.118  71.176 139.523  1.00 41.42           C0 
ATOM   2000  CG  TYR B  93      80.782  70.058 138.799  1.00 47.96           C0 
ATOM   2001  CD1 TYR B  93      80.512  68.750 139.168  1.00 50.23           C0 
ATOM   2002  CD2 TYR B  93      81.717  70.277 137.818  1.00 47.90           C0 
ATOM   2003  CE1 TYR B  93      81.110  67.696 138.549  1.00 47.06           C0 
ATOM   2004  CE2 TYR B  93      82.335  69.220 137.206  1.00 47.39           C0 
ATOM   2005  CZ  TYR B  93      82.023  67.937 137.571  1.00 46.97           C0 
ATOM   2006  OH  TYR B  93      82.629  66.881 136.953  1.00 49.60           O0 
ATOM   2007  N   GLU B  94      82.451  73.192 140.591  1.00 40.97           N0 
ATOM   2008  CA  GLU B  94      83.814  73.717 140.620  1.00 37.67           C0 
ATOM   2009  C   GLU B  94      84.472  73.477 141.971  1.00 39.20           C0 
ATOM   2010  O   GLU B  94      85.664  73.170 142.038  1.00 41.19           O0 
ATOM   2011  CB  GLU B  94      83.823  75.214 140.307  1.00 34.87           C0 
ATOM   2012  CG  GLU B  94      83.639  75.576 138.852  1.00 38.51           C0 
ATOM   2013  CD  GLU B  94      84.717  75.011 137.950  1.00 48.60           C0 
ATOM   2014  OE1 GLU B  94      85.760  75.670 137.792  1.00 49.75           O0 
ATOM   2015  OE2 GLU B  94      84.521  73.913 137.389  1.00 47.85           O1-
ATOM   2016  N   TYR B  95      83.719  73.639 143.057  1.00 37.88           N0 
ATOM   2017  CA  TYR B  95      84.248  73.318 144.378  1.00 36.91           C0 
ATOM   2018  C   TYR B  95      84.664  71.860 144.470  1.00 38.46           C0 
ATOM   2019  O   TYR B  95      85.741  71.541 144.992  1.00 41.45           O0 
ATOM   2020  CB  TYR B  95      83.219  73.642 145.458  1.00 36.27           C0 
ATOM   2021  CG  TYR B  95      83.091  75.106 145.775  1.00 39.20           C0 
ATOM   2022  CD1 TYR B  95      84.065  76.003 145.383  1.00 40.20           C0 
ATOM   2023  CD2 TYR B  95      82.008  75.589 146.489  1.00 41.53           C0 
ATOM   2024  CE1 TYR B  95      83.962  77.340 145.680  1.00 41.50           C0 
ATOM   2025  CE2 TYR B  95      81.897  76.925 146.790  1.00 43.98           C0 
ATOM   2026  CZ  TYR B  95      82.877  77.798 146.383  1.00 44.59           C0 
ATOM   2027  OH  TYR B  95      82.775  79.137 146.682  1.00 45.06           O0 
ATOM   2028  N   LYS B  96      83.817  70.956 143.978  1.00 38.56           N0 
ATOM   2029  CA  LYS B  96      84.166  69.539 144.029  1.00 38.37           C0 
ATOM   2030  C   LYS B  96      85.404  69.242 143.189  1.00 38.10           C0 
ATOM   2031  O   LYS B  96      86.283  68.480 143.611  1.00 41.63           O0 
ATOM   2032  CB  LYS B  96      82.985  68.692 143.568  1.00 41.04           C0 
ATOM   2033  CG  LYS B  96      83.163  67.218 143.831  1.00 45.69           C0 
ATOM   2034  CD  LYS B  96      82.373  66.376 142.857  1.00 49.33           C0 
ATOM   2035  CE  LYS B  96      82.731  66.727 141.427  1.00 50.65           C0 
ATOM   2036  NZ  LYS B  96      84.080  66.217 141.054  1.00 46.86           N1+
ATOM   2037  N   VAL B  97      85.495  69.841 142.000  1.00 35.29           N0 
ATOM   2038  CA  VAL B  97      86.661  69.634 141.145  1.00 37.93           C0 
ATOM   2039  C   VAL B  97      87.923  70.157 141.812  1.00 38.13           C0 
ATOM   2040  O   VAL B  97      88.981  69.530 141.728  1.00 35.86           O0 
ATOM   2041  CB  VAL B  97      86.444  70.282 139.767  1.00 38.94           C0 
ATOM   2042  CG1 VAL B  97      87.701  70.187 138.933  1.00 32.62           C0 
ATOM   2043  CG2 VAL B  97      85.317  69.591 139.036  1.00 44.06           C0 
ATOM   2044  N   ALA B  98      87.842  71.307 142.482  1.00 38.69           N0 
ATOM   2045  CA  ALA B  98      89.025  71.865 143.129  1.00 33.56           C0 
ATOM   2046  C   ALA B  98      89.479  70.996 144.292  1.00 35.23           C0 
ATOM   2047  O   ALA B  98      90.681  70.770 144.475  1.00 33.22           O0 
ATOM   2048  CB  ALA B  98      88.747  73.290 143.599  1.00 32.90           C0 
ATOM   2049  N   ASP B  99      88.534  70.497 145.086  1.00 37.52           N0 
ATOM   2050  CA  ASP B  99      88.878  69.579 146.166  1.00 38.10           C0 
ATOM   2051  C   ASP B  99      89.568  68.332 145.623  1.00 38.25           C0 
ATOM   2052  O   ASP B  99      90.602  67.888 146.149  1.00 40.72           O0 
ATOM   2053  CB  ASP B  99      87.608  69.213 146.932  1.00 40.07           C0 
ATOM   2054  CG  ASP B  99      87.856  68.239 148.065  1.00 52.57           C0 
ATOM   2055  OD1 ASP B  99      89.024  67.938 148.379  1.00 56.18           O0 
ATOM   2056  OD2 ASP B  99      86.864  67.753 148.643  1.00 56.89           O1-
ATOM   2057  N   ASP B 100      89.013  67.757 144.557  1.00 35.70           N0 
ATOM   2058  CA  ASP B 100      89.564  66.521 144.020  1.00 37.66           C0 
ATOM   2059  C   ASP B 100      90.930  66.768 143.386  1.00 36.50           C0 
ATOM   2060  O   ASP B 100      91.841  65.938 143.508  1.00 35.54           O0 
ATOM   2061  CB  ASP B 100      88.557  65.927 143.036  1.00 40.30           C0 
ATOM   2062  CG  ASP B 100      88.934  64.547 142.562  1.00 48.50           C0 
ATOM   2063  OD1 ASP B 100      88.800  63.597 143.357  1.00 52.95           O0 
ATOM   2064  OD2 ASP B 100      89.296  64.391 141.383  1.00 43.25           O1-
ATOM   2065  N   LEU B 101      91.110  67.933 142.763  1.00 36.59           N0 
ATOM   2066  CA  LEU B 101      92.408  68.314 142.222  1.00 31.05           C0 
ATOM   2067  C   LEU B 101      93.447  68.460 143.319  1.00 33.98           C0 
ATOM   2068  O   LEU B 101      94.605  68.084 143.132  1.00 33.37           O0 
ATOM   2069  CB  LEU B 101      92.292  69.621 141.448  1.00 30.21           C0 
ATOM   2070  CG  LEU B 101      91.964  69.566 139.965  1.00 30.10           C0 
ATOM   2071  CD1 LEU B 101      91.557  70.935 139.498  1.00 31.04           C0 
ATOM   2072  CD2 LEU B 101      93.154  69.085 139.189  1.00 28.12           C0 
ATOM   2073  N   ARG B 102      93.067  69.036 144.459  1.00 36.81           N0 
ATOM   2074  CA  ARG B 102      94.015  69.156 145.562  1.00 32.33           C0 
ATOM   2075  C   ARG B 102      94.428  67.793 146.088  1.00 34.28           C0 
ATOM   2076  O   ARG B 102      95.609  67.563 146.381  1.00 33.38           O0 
ATOM   2077  CB  ARG B 102      93.426  70.002 146.683  1.00 30.41           C0 
ATOM   2078  CG  ARG B 102      93.665  71.465 146.485  1.00 31.92           C0 
ATOM   2079  CD  ARG B 102      92.968  72.302 147.514  1.00 29.80           C0 
ATOM   2080  NE  ARG B 102      92.530  73.547 146.905  1.00 34.73           N0 
ATOM   2081  CZ  ARG B 102      91.271  73.951 146.855  1.00 41.77           C0 
ATOM   2082  NH1 ARG B 102      90.301  73.255 147.422  1.00 41.61           N1+
ATOM   2083  NH2 ARG B 102      90.979  75.079 146.220  1.00 41.30           N0 
ATOM   2084  N   LYS B 103      93.470  66.880 146.229  1.00 36.85           N0 
ATOM   2085  CA  LYS B 103      93.821  65.527 146.652  1.00 36.24           C0 
ATOM   2086  C   LYS B 103      94.797  64.877 145.678  1.00 35.42           C0 
ATOM   2087  O   LYS B 103      95.769  64.231 146.090  1.00 37.02           O0 
ATOM   2088  CB  LYS B 103      92.560  64.687 146.799  1.00 39.88           C0 
ATOM   2089  CG  LYS B 103      91.671  65.142 147.930  1.00 45.70           C0 
ATOM   2090  CD  LYS B 103      90.515  64.191 148.142  1.00 53.59           C0 
ATOM   2091  CE  LYS B 103      89.491  64.358 147.030  1.00 49.44           C0 
ATOM   2092  NZ  LYS B 103      88.272  63.536 147.224  1.00 49.35           N1+
ATOM   2093  N   VAL B 104      94.573  65.058 144.376  1.00 35.41           N0 
ATOM   2094  CA  VAL B 104      95.455  64.407 143.415  1.00 35.35           C0 
ATOM   2095  C   VAL B 104      96.814  65.095 143.354  1.00 36.31           C0 
ATOM   2096  O   VAL B 104      97.826  64.445 143.090  1.00 38.12           O0 
ATOM   2097  CB  VAL B 104      94.789  64.341 142.033  1.00 34.26           C0 
ATOM   2098  CG1 VAL B 104      95.656  63.564 141.084  1.00 29.66           C0 
ATOM   2099  CG2 VAL B 104      93.449  63.675 142.148  1.00 40.96           C0 
ATOM   2100  N   ILE B 105      96.875  66.403 143.605  1.00 34.35           N0 
ATOM   2101  CA  ILE B 105      98.167  67.083 143.656  1.00 32.88           C0 
ATOM   2102  C   ILE B 105      98.978  66.585 144.843  1.00 33.60           C0 
ATOM   2103  O   ILE B 105     100.188  66.346 144.735  1.00 34.99           O0 
ATOM   2104  CB  ILE B 105      97.972  68.609 143.700  1.00 32.70           C0 
ATOM   2105  CG1 ILE B 105      97.588  69.139 142.327  1.00 29.53           C0 
ATOM   2106  CG2 ILE B 105      99.232  69.290 144.126  1.00 29.15           C0 
ATOM   2107  CD1 ILE B 105      96.932  70.474 142.361  1.00 30.69           C0 
ATOM   2108  N   ALA B 106      98.324  66.406 145.990  1.00 36.97           N0 
ATOM   2109  CA  ALA B 106      99.003  65.805 147.131  1.00 35.98           C0 
ATOM   2110  C   ALA B 106      99.516  64.414 146.788  1.00 37.98           C0 
ATOM   2111  O   ALA B 106     100.658  64.069 147.110  1.00 43.91           O0 
ATOM   2112  CB  ALA B 106      98.067  65.760 148.335  1.00 32.06           C0 
ATOM   2113  N   LEU B 107      98.693  63.610 146.113  1.00 34.89           N0 
ATOM   2114  CA  LEU B 107      99.112  62.259 145.749  1.00 36.67           C0 
ATOM   2115  C   LEU B 107     100.302  62.277 144.795  1.00 39.11           C0 
ATOM   2116  O   LEU B 107     101.233  61.480 144.939  1.00 40.90           O0 
ATOM   2117  CB  LEU B 107      97.944  61.502 145.128  1.00 40.13           C0 
ATOM   2118  CG  LEU B 107      98.267  60.134 144.537  1.00 42.04           C0 
ATOM   2119  CD1 LEU B 107      98.653  59.165 145.629  1.00 41.92           C0 
ATOM   2120  CD2 LEU B 107      97.093  59.624 143.759  1.00 42.46           C0 
ATOM   2121  N   CYS B 108     100.285  63.172 143.808  1.00 37.81           N0 
ATOM   2122  CA  CYS B 108     101.396  63.270 142.868  1.00 35.20           C0 
ATOM   2123  C   CYS B 108     102.666  63.721 143.567  1.00 38.83           C0 
ATOM   2124  O   CYS B 108     103.769  63.338 143.169  1.00 41.07           O0 
ATOM   2125  CB  CYS B 108     101.046  64.232 141.736  1.00 31.59           C0 
ATOM   2126  SG  CYS B 108      99.838  63.608 140.584  1.00 42.32           S0 
ATOM   2127  N   GLU B 109     102.537  64.542 144.608  1.00 41.64           N0 
ATOM   2128  CA  GLU B 109     103.714  64.918 145.381  1.00 40.24           C0 
ATOM   2129  C   GLU B 109     104.263  63.731 146.162  1.00 40.78           C0 
ATOM   2130  O   GLU B 109     105.480  63.527 146.213  1.00 40.95           O0 
ATOM   2131  CB  GLU B 109     103.379  66.076 146.315  1.00 37.21           C0 
ATOM   2132  CG  GLU B 109     104.488  66.463 147.272  1.00 48.14           C0 
ATOM   2133  CD  GLU B 109     105.648  67.144 146.579  1.00 47.52           C0 
ATOM   2134  OE1 GLU B 109     105.411  67.870 145.595  1.00 47.45           O0 
ATOM   2135  OE2 GLU B 109     106.799  66.970 147.029  1.00 45.25           O1-
ATOM   2136  N   GLN B 110     103.386  62.930 146.777  1.00 42.36           N0 
ATOM   2137  CA  GLN B 110     103.864  61.741 147.480  1.00 42.90           C0 
ATOM   2138  C   GLN B 110     104.485  60.726 146.533  1.00 44.35           C0 
ATOM   2139  O   GLN B 110     105.446  60.045 146.903  1.00 46.51           O0 
ATOM   2140  CB  GLN B 110     102.741  61.069 148.269  1.00 46.13           C0 
ATOM   2141  CG  GLN B 110     101.794  61.996 148.985  1.00 48.67           C0 
ATOM   2142  CD  GLN B 110     100.592  61.265 149.549  1.00 53.19           C0 
ATOM   2143  OE1 GLN B 110     100.679  60.090 149.899  1.00 58.12           O0 
ATOM   2144  NE2 GLN B 110      99.465  61.959 149.645  1.00 49.28           N0 
ATOM   2145  N   LYS B 111     103.953  60.597 145.323  1.00 44.17           N0 
ATOM   2146  CA  LYS B 111     104.427  59.600 144.375  1.00 43.76           C0 
ATOM   2147  C   LYS B 111     105.544  60.123 143.490  1.00 43.98           C0 
ATOM   2148  O   LYS B 111     105.872  59.482 142.488  1.00 42.86           O0 
ATOM   2149  CB  LYS B 111     103.270  59.110 143.508  1.00 42.87           C0 
ATOM   2150  CG  LYS B 111     102.210  58.345 144.266  1.00 46.62           C0 
ATOM   2151  CD  LYS B 111     102.734  57.049 144.826  1.00 49.48           C0 
ATOM   2152  CE  LYS B 111     101.699  56.389 145.717  1.00 54.03           C0 
ATOM   2153  NZ  LYS B 111     102.202  55.128 146.324  1.00 58.87           N1+
ATOM   2154  N   LYS B 112     106.120  61.275 143.829  1.00 43.43           N0 
ATOM   2155  CA  LYS B 112     107.263  61.857 143.133  1.00 36.97           C0 
ATOM   2156  C   LYS B 112     106.942  62.213 141.687  1.00 36.89           C0 
ATOM   2157  O   LYS B 112     107.837  62.563 140.920  1.00 37.15           O0 
ATOM   2158  CB  LYS B 112     108.473  60.923 143.185  1.00 37.31           C0 
ATOM   2159  CG  LYS B 112     108.932  60.577 144.585  1.00 40.18           C0 
ATOM   2160  CD  LYS B 112     109.458  61.775 145.313  1.00 45.95           C0 
ATOM   2161  CE  LYS B 112     110.061  61.378 146.647  1.00 45.68           C0 
ATOM   2162  NZ  LYS B 112     109.026  60.922 147.606  1.00 45.87           N1+
ATOM   2163  N   ASP B 113     105.676  62.115 141.284  1.00 37.73           N0 
ATOM   2164  CA  ASP B 113     105.279  62.420 139.913  1.00 34.43           C0 
ATOM   2165  C   ASP B 113     105.083  63.925 139.811  1.00 33.14           C0 
ATOM   2166  O   ASP B 113     103.971  64.446 139.821  1.00 35.18           O0 
ATOM   2167  CB  ASP B 113     104.022  61.660 139.523  1.00 34.80           C0 
ATOM   2168  CG  ASP B 113     103.718  61.774 138.047  1.00 37.80           C0 
ATOM   2169  OD1 ASP B 113     104.462  62.466 137.325  1.00 37.65           O0 
ATOM   2170  OD2 ASP B 113     102.727  61.181 137.592  1.00 41.31           O1-
ATOM   2171  N   TYR B 114     106.201  64.631 139.691  1.00 30.87           N0 
ATOM   2172  CA  TYR B 114     106.168  66.082 139.741  1.00 28.85           C0 
ATOM   2173  C   TYR B 114     105.499  66.682 138.516  1.00 28.73           C0 
ATOM   2174  O   TYR B 114     104.776  67.668 138.642  1.00 33.71           O0 
ATOM   2175  CB  TYR B 114     107.585  66.613 139.929  1.00 29.87           C0 
ATOM   2176  CG  TYR B 114     108.174  66.143 141.232  1.00 30.91           C0 
ATOM   2177  CD1 TYR B 114     107.532  66.409 142.425  1.00 30.40           C0 
ATOM   2178  CD2 TYR B 114     109.340  65.407 141.271  1.00 27.58           C0 
ATOM   2179  CE1 TYR B 114     108.039  65.975 143.615  1.00 31.83           C0 
ATOM   2180  CE2 TYR B 114     109.857  64.969 142.465  1.00 28.04           C0 
ATOM   2181  CZ  TYR B 114     109.199  65.260 143.633  1.00 33.22           C0 
ATOM   2182  OH  TYR B 114     109.698  64.837 144.834  1.00 32.48           O0 
ATOM   2183  N   GLN B 115     105.670  66.076 137.343  1.00 27.57           N0 
ATOM   2184  CA  GLN B 115     105.134  66.678 136.126  1.00 28.69           C0 
ATOM   2185  C   GLN B 115     103.613  66.612 136.086  1.00 29.99           C0 
ATOM   2186  O   GLN B 115     102.949  67.572 135.670  1.00 31.64           O0 
ATOM   2187  CB  GLN B 115     105.750  66.005 134.908  1.00 28.99           C0 
ATOM   2188  CG  GLN B 115     105.296  66.609 133.626  1.00 30.03           C0 
ATOM   2189  CD  GLN B 115     105.754  68.024 133.554  1.00 37.04           C0 
ATOM   2190  OE1 GLN B 115     106.867  68.326 133.958  1.00 44.49           O0 
ATOM   2191  NE2 GLN B 115     104.905  68.909 133.057  1.00 37.32           N0 
ATOM   2192  N   THR B 116     103.042  65.492 136.521  1.00 28.33           N0 
ATOM   2193  CA  THR B 116     101.604  65.450 136.734  1.00 27.01           C0 
ATOM   2194  C   THR B 116     101.179  66.499 137.749  1.00 28.13           C0 
ATOM   2195  O   THR B 116     100.122  67.117 137.603  1.00 30.96           O0 
ATOM   2196  CB  THR B 116     101.185  64.056 137.186  1.00 28.20           C0 
ATOM   2197  OG1 THR B 116     101.767  63.087 136.315  1.00 32.42           O0 
ATOM   2198  CG2 THR B 116      99.703  63.913 137.118  1.00 27.83           C0 
ATOM   2199  N   ARG B 117     102.000  66.725 138.777  1.00 28.23           N0 
ATOM   2200  CA  ARG B 117     101.715  67.787 139.731  1.00 27.38           C0 
ATOM   2201  C   ARG B 117     101.576  69.143 139.052  1.00 28.62           C0 
ATOM   2202  O   ARG B 117     100.643  69.882 139.357  1.00 30.92           O0 
ATOM   2203  CB  ARG B 117     102.790  67.854 140.811  1.00 30.16           C0 
ATOM   2204  CG  ARG B 117     102.548  68.927 141.850  1.00 30.73           C0 
ATOM   2205  CD  ARG B 117     103.616  68.895 142.912  1.00 33.56           C0 
ATOM   2206  NE  ARG B 117     103.517  69.999 143.859  1.00 36.65           N0 
ATOM   2207  CZ  ARG B 117     102.782  70.013 144.959  1.00 36.71           C0 
ATOM   2208  NH1 ARG B 117     102.149  68.935 145.381  1.00 42.35           N1+
ATOM   2209  NH2 ARG B 117     102.717  71.127 145.676  1.00 29.23           N0 
ATOM   2210  N   GLU B 118     102.488  69.513 138.143  1.00 27.61           N0 
ATOM   2211  CA  GLU B 118     102.327  70.845 137.551  1.00 28.01           C0 
ATOM   2212  C   GLU B 118     101.195  70.894 136.538  1.00 30.39           C0 
ATOM   2213  O   GLU B 118     100.549  71.937 136.381  1.00 34.05           O0 
ATOM   2214  CB  GLU B 118     103.602  71.406 136.914  1.00 29.92           C0 
ATOM   2215  CG  GLU B 118     104.682  71.726 137.916  1.00 39.85           C0 
ATOM   2216  CD  GLU B 118     105.556  70.563 138.172  1.00 42.84           C0 
ATOM   2217  OE1 GLU B 118     105.392  69.583 137.438  1.00 42.52           O0 
ATOM   2218  OE2 GLU B 118     106.320  70.581 139.149  1.00 44.01           O1-
ATOM   2219  N   ILE B 119     100.923  69.792 135.839  1.00 29.94           N0 
ATOM   2220  CA  ILE B 119      99.739  69.770 134.982  1.00 27.40           C0 
ATOM   2221  C   ILE B 119      98.485  70.024 135.811  1.00 26.79           C0 
ATOM   2222  O   ILE B 119      97.645  70.869 135.470  1.00 27.05           O0 
ATOM   2223  CB  ILE B 119      99.661  68.442 134.210  1.00 30.42           C0 
ATOM   2224  CG1 ILE B 119     100.848  68.331 133.253  1.00 29.44           C0 
ATOM   2225  CG2 ILE B 119      98.338  68.320 133.462  1.00 27.74           C0 
ATOM   2226  CD1 ILE B 119     101.229  66.925 132.911  1.00 29.42           C0 
ATOM   2227  N   LEU B 120      98.365  69.335 136.941  1.00 25.62           N0 
ATOM   2228  CA  LEU B 120      97.198  69.515 137.789  1.00 25.80           C0 
ATOM   2229  C   LEU B 120      97.207  70.857 138.491  1.00 24.54           C0 
ATOM   2230  O   LEU B 120      96.147  71.368 138.842  1.00 27.53           O0 
ATOM   2231  CB  LEU B 120      97.119  68.407 138.820  1.00 26.68           C0 
ATOM   2232  CG  LEU B 120      97.072  67.032 138.197  1.00 24.50           C0 
ATOM   2233  CD1 LEU B 120      97.164  66.029 139.294  1.00 23.37           C0 
ATOM   2234  CD2 LEU B 120      95.816  66.885 137.377  1.00 23.91           C0 
ATOM   2235  N   GLU B 121      98.380  71.441 138.711  1.00 28.05           N0 
ATOM   2236  CA  GLU B 121      98.437  72.764 139.307  1.00 24.51           C0 
ATOM   2237  C   GLU B 121      97.944  73.816 138.334  1.00 24.76           C0 
ATOM   2238  O   GLU B 121      97.279  74.772 138.735  1.00 30.16           O0 
ATOM   2239  CB  GLU B 121      99.857  73.079 139.758  1.00 22.71           C0 
ATOM   2240  CG  GLU B 121     100.178  72.634 141.158  1.00 27.60           C0 
ATOM   2241  CD  GLU B 121     101.664  72.520 141.391  1.00 39.90           C0 
ATOM   2242  OE1 GLU B 121     102.441  73.031 140.558  1.00 39.97           O0 
ATOM   2243  OE2 GLU B 121     102.062  71.932 142.413  1.00 38.76           O1-
ATOM   2244  N   VAL B 122      98.252  73.656 137.049  1.00 25.07           N0 
ATOM   2245  CA  VAL B 122      97.682  74.546 136.043  1.00 25.18           C0 
ATOM   2246  C   VAL B 122      96.172  74.360 135.971  1.00 28.69           C0 
ATOM   2247  O   VAL B 122      95.413  75.331 135.856  1.00 31.41           O0 
ATOM   2248  CB  VAL B 122      98.359  74.311 134.681  1.00 27.98           C0 
ATOM   2249  CG1 VAL B 122      97.736  75.176 133.613  1.00 35.57           C0 
ATOM   2250  CG2 VAL B 122      99.831  74.610 134.775  1.00 24.97           C0 
ATOM   2251  N   LEU B 123      95.710  73.113 136.068  1.00 30.47           N0 
ATOM   2252  CA  LEU B 123      94.270  72.869 136.072  1.00 27.83           C0 
ATOM   2253  C   LEU B 123      93.597  73.508 137.281  1.00 29.23           C0 
ATOM   2254  O   LEU B 123      92.518  74.093 137.162  1.00 34.16           O0 
ATOM   2255  CB  LEU B 123      93.993  71.369 136.040  1.00 27.14           C0 
ATOM   2256  CG  LEU B 123      93.650  70.737 134.696  1.00 28.16           C0 
ATOM   2257  CD1 LEU B 123      94.727  71.000 133.677  1.00 31.24           C0 
ATOM   2258  CD2 LEU B 123      93.460  69.261 134.871  1.00 31.45           C0 
ATOM   2259  N   LEU B 124      94.220  73.404 138.455  1.00 28.15           N0 
ATOM   2260  CA  LEU B 124      93.660  73.981 139.672  1.00 28.59           C0 
ATOM   2261  C   LEU B 124      93.691  75.499 139.622  1.00 31.91           C0 
ATOM   2262  O   LEU B 124      92.776  76.164 140.117  1.00 36.77           O0 
ATOM   2263  CB  LEU B 124      94.438  73.481 140.884  1.00 27.72           C0 
ATOM   2264  CG  LEU B 124      94.058  74.032 142.256  1.00 28.68           C0 
ATOM   2265  CD1 LEU B 124      92.617  73.726 142.570  1.00 29.99           C0 
ATOM   2266  CD2 LEU B 124      94.967  73.492 143.322  1.00 25.94           C0 
ATOM   2267  N   ASP B 125      94.739  76.062 139.030  1.00 30.54           N0 
ATOM   2268  CA  ASP B 125      94.810  77.502 138.862  1.00 30.13           C0 
ATOM   2269  C   ASP B 125      93.693  77.997 137.958  1.00 35.00           C0 
ATOM   2270  O   ASP B 125      93.062  79.010 138.249  1.00 39.10           O0 
ATOM   2271  CB  ASP B 125      96.182  77.887 138.315  1.00 32.81           C0 
ATOM   2272  CG  ASP B 125      96.246  79.315 137.849  1.00 43.70           C0 
ATOM   2273  OD1 ASP B 125      95.756  80.202 138.571  1.00 48.70           O0 
ATOM   2274  OD2 ASP B 125      96.802  79.556 136.761  1.00 48.82           O1-
ATOM   2275  N   ASP B 126      93.407  77.282 136.868  1.00 35.83           N0 
ATOM   2276  CA  ASP B 126      92.250  77.648 136.054  1.00 38.23           C0 
ATOM   2277  C   ASP B 126      90.946  77.494 136.827  1.00 39.30           C0 
ATOM   2278  O   ASP B 126      90.102  78.391 136.808  1.00 41.88           O0 
ATOM   2279  CB  ASP B 126      92.202  76.826 134.773  1.00 41.43           C0 
ATOM   2280  CG  ASP B 126      93.304  77.182 133.817  1.00 51.71           C0 
ATOM   2281  OD1 ASP B 126      93.749  78.347 133.833  1.00 59.70           O0 
ATOM   2282  OD2 ASP B 126      93.715  76.305 133.032  1.00 47.45           O1-
ATOM   2283  N   THR B 127      90.769  76.371 137.521  1.00 38.10           N0 
ATOM   2284  CA  THR B 127      89.523  76.125 138.241  1.00 37.20           C0 
ATOM   2285  C   THR B 127      89.241  77.212 139.268  1.00 37.44           C0 
ATOM   2286  O   THR B 127      88.099  77.657 139.411  1.00 45.61           O0 
ATOM   2287  CB  THR B 127      89.574  74.757 138.912  1.00 37.72           C0 
ATOM   2288  OG1 THR B 127      89.730  73.750 137.911  1.00 41.17           O0 
ATOM   2289  CG2 THR B 127      88.305  74.486 139.676  1.00 37.03           C0 
ATOM   2290  N   GLU B 128      90.266  77.654 139.992  1.00 38.39           N0 
ATOM   2291  CA  GLU B 128      90.086  78.679 141.013  1.00 40.27           C0 
ATOM   2292  C   GLU B 128      90.046  80.078 140.410  1.00 38.53           C0 
ATOM   2293  O   GLU B 128      89.093  80.828 140.623  1.00 42.40           O0 
ATOM   2294  CB  GLU B 128      91.212  78.593 142.042  1.00 39.83           C0 
ATOM   2295  CG  GLU B 128      91.161  77.388 142.931  1.00 40.28           C0 
ATOM   2296  CD  GLU B 128      91.970  77.582 144.186  1.00 44.52           C0 
ATOM   2297  OE1 GLU B 128      92.411  78.718 144.430  1.00 49.92           O0 
ATOM   2298  OE2 GLU B 128      92.173  76.604 144.927  1.00 48.48           O1-
ATOM   2299  N   SER B 129      91.085  80.444 139.666  1.00 41.17           N0 
ATOM   2300  CA  SER B 129      91.303  81.813 139.234  1.00 42.00           C0 
ATOM   2301  C   SER B 129      90.581  82.147 137.941  1.00 41.20           C0 
ATOM   2302  O   SER B 129      90.759  83.249 137.414  1.00 49.19           O0 
ATOM   2303  CB  SER B 129      92.804  82.050 139.052  1.00 41.22           C0 
ATOM   2304  OG  SER B 129      93.498  81.919 140.280  1.00 44.68           O0 
ATOM   2305  N   ASP B 130      89.780  81.233 137.405  1.00 36.71           N0 
ATOM   2306  CA  ASP B 130      89.119  81.498 136.136  1.00 45.11           C0 
ATOM   2307  C   ASP B 130      87.607  81.412 136.233  1.00 47.15           C0 
ATOM   2308  O   ASP B 130      86.903  82.130 135.517  1.00 48.98           O0 
ATOM   2309  CB  ASP B 130      89.612  80.538 135.051  1.00 50.44           C0 
ATOM   2310  CG  ASP B 130      89.042  80.865 133.688  1.00 56.81           C0 
ATOM   2311  OD1 ASP B 130      88.764  82.055 133.428  1.00 52.65           O0 
ATOM   2312  OD2 ASP B 130      88.871  79.933 132.873  1.00 57.82           O1-
ATOM   2313  N   HIS B 131      87.078  80.549 137.091  1.00 41.59           N0 
ATOM   2314  CA  HIS B 131      85.645  80.352 137.006  1.00 41.91           C0 
ATOM   2315  C   HIS B 131      84.990  80.149 138.359  1.00 41.79           C0 
ATOM   2316  O   HIS B 131      83.833  80.519 138.528  1.00 43.56           O0 
ATOM   2317  CB  HIS B 131      85.344  79.177 136.078  1.00 42.45           C0 
ATOM   2318  CG  HIS B 131      83.887  78.946 135.849  1.00 44.73           C0 
ATOM   2319  ND1 HIS B 131      83.122  79.789 135.076  1.00 42.38           N0 
ATOM   2320  CD2 HIS B 131      83.065  77.950 136.246  1.00 48.31           C0 
ATOM   2321  CE1 HIS B 131      81.885  79.337 135.028  1.00 50.33           C0 
ATOM   2322  NE2 HIS B 131      81.823  78.222 135.730  1.00 51.98           N0 
ATOM   2323  N   MET B 132      85.697  79.596 139.338  1.00 37.30           N0 
ATOM   2324  CA  MET B 132      85.182  79.628 140.701  1.00 35.15           C0 
ATOM   2325  C   MET B 132      85.079  81.061 141.198  1.00 36.77           C0 
ATOM   2326  O   MET B 132      84.064  81.470 141.775  1.00 39.71           O0 
ATOM   2327  CB  MET B 132      86.083  78.805 141.618  1.00 37.22           C0 
ATOM   2328  CG  MET B 132      85.682  78.844 143.066  1.00 44.27           C0 
ATOM   2329  SD  MET B 132      86.902  78.049 144.112  1.00 61.50           S0 
ATOM   2330  CE  MET B 132      87.360  76.646 143.106  1.00 48.11           C0 
ATOM   2331  N   TYR B 133      86.131  81.844 140.963  1.00 35.86           N0 
ATOM   2332  CA  TYR B 133      86.128  83.260 141.301  1.00 38.15           C0 
ATOM   2333  C   TYR B 133      85.053  84.012 140.530  1.00 38.54           C0 
ATOM   2334  O   TYR B 133      84.338  84.841 141.103  1.00 41.55           O0 
ATOM   2335  CB  TYR B 133      87.522  83.824 141.030  1.00 41.77           C0 
ATOM   2336  CG  TYR B 133      87.729  85.280 141.346  1.00 45.77           C0 
ATOM   2337  CD1 TYR B 133      87.842  85.719 142.650  1.00 46.30           C0 
ATOM   2338  CD2 TYR B 133      87.892  86.204 140.332  1.00 46.74           C0 
ATOM   2339  CE1 TYR B 133      88.053  87.043 142.943  1.00 52.49           C0 
ATOM   2340  CE2 TYR B 133      88.107  87.533 140.609  1.00 55.66           C0 
ATOM   2341  CZ  TYR B 133      88.188  87.948 141.916  1.00 60.61           C0 
ATOM   2342  OH  TYR B 133      88.407  89.276 142.185  1.00 65.54           O0 
ATOM   2343  N   TRP B 134      84.904  83.713 139.239  1.00 33.43           N0 
ATOM   2344  CA  TRP B 134      83.867  84.354 138.441  1.00 33.65           C0 
ATOM   2345  C   TRP B 134      82.476  84.018 138.959  1.00 35.12           C0 
ATOM   2346  O   TRP B 134      81.611  84.893 139.031  1.00 35.06           O0 
ATOM   2347  CB  TRP B 134      84.002  83.943 136.981  1.00 35.13           C0 
ATOM   2348  CG  TRP B 134      83.041  84.639 136.085  1.00 34.53           C0 
ATOM   2349  CD1 TRP B 134      83.205  85.852 135.499  1.00 34.89           C0 
ATOM   2350  CD2 TRP B 134      81.755  84.167 135.679  1.00 36.89           C0 
ATOM   2351  NE1 TRP B 134      82.106  86.166 134.748  1.00 35.35           N0 
ATOM   2352  CE2 TRP B 134      81.199  85.146 134.844  1.00 36.90           C0 
ATOM   2353  CE3 TRP B 134      81.021  83.008 135.941  1.00 37.04           C0 
ATOM   2354  CZ2 TRP B 134      79.947  85.004 134.266  1.00 35.77           C0 
ATOM   2355  CZ3 TRP B 134      79.783  82.870 135.372  1.00 34.42           C0 
ATOM   2356  CH2 TRP B 134      79.255  83.860 134.542  1.00 34.99           C0 
ATOM   2357  N   LEU B 135      82.237  82.758 139.322  1.00 32.43           N0 
ATOM   2358  CA  LEU B 135      80.923  82.368 139.819  1.00 32.61           C0 
ATOM   2359  C   LEU B 135      80.616  83.029 141.149  1.00 34.39           C0 
ATOM   2360  O   LEU B 135      79.479  83.442 141.396  1.00 35.82           O0 
ATOM   2361  CB  LEU B 135      80.831  80.853 139.960  1.00 34.62           C0 
ATOM   2362  CG  LEU B 135      80.765  80.010 138.693  1.00 35.40           C0 
ATOM   2363  CD1 LEU B 135      81.236  78.615 139.009  1.00 34.77           C0 
ATOM   2364  CD2 LEU B 135      79.371  79.994 138.114  1.00 33.71           C0 
ATOM   2365  N   GLU B 136      81.611  83.123 142.030  1.00 31.33           N0 
ATOM   2366  CA  GLU B 136      81.391  83.815 143.293  1.00 31.03           C0 
ATOM   2367  C   GLU B 136      81.099  85.291 143.065  1.00 30.84           C0 
ATOM   2368  O   GLU B 136      80.235  85.872 143.732  1.00 32.89           O0 
ATOM   2369  CB  GLU B 136      82.598  83.627 144.205  1.00 36.35           C0 
ATOM   2370  CG  GLU B 136      82.726  82.222 144.739  1.00 36.43           C0 
ATOM   2371  CD  GLU B 136      84.062  81.961 145.387  1.00 43.54           C0 
ATOM   2372  OE1 GLU B 136      85.060  82.571 144.960  1.00 41.75           O0 
ATOM   2373  OE2 GLU B 136      84.114  81.144 146.325  1.00 51.94           O1-
ATOM   2374  N   LYS B 137      81.793  85.908 142.108  1.00 28.14           N0 
ATOM   2375  CA  LYS B 137      81.502  87.293 141.754  1.00 28.88           C0 
ATOM   2376  C   LYS B 137      80.083  87.438 141.226  1.00 32.40           C0 
ATOM   2377  O   LYS B 137      79.390  88.404 141.551  1.00 32.48           O0 
ATOM   2378  CB  LYS B 137      82.506  87.790 140.719  1.00 28.40           C0 
ATOM   2379  CG  LYS B 137      83.901  88.004 141.259  1.00 36.50           C0 
ATOM   2380  CD  LYS B 137      84.753  88.745 140.260  1.00 40.60           C0 
ATOM   2381  CE  LYS B 137      84.997  87.885 139.045  1.00 44.41           C0 
ATOM   2382  NZ  LYS B 137      85.915  88.509 138.067  1.00 49.42           N1+
ATOM   2383  N   GLN B 138      79.638  86.492 140.398  1.00 33.83           N0 
ATOM   2384  CA  GLN B 138      78.301  86.569 139.819  1.00 27.60           C0 
ATOM   2385  C   GLN B 138      77.232  86.438 140.886  1.00 26.89           C0 
ATOM   2386  O   GLN B 138      76.223  87.147 140.855  1.00 27.67           O0 
ATOM   2387  CB  GLN B 138      78.111  85.480 138.769  1.00 30.09           C0 
ATOM   2388  CG  GLN B 138      78.977  85.622 137.559  1.00 30.01           C0 
ATOM   2389  CD  GLN B 138      79.361  87.043 137.274  1.00 31.12           C0 
ATOM   2390  OE1 GLN B 138      78.556  87.826 136.788  1.00 35.16           O0 
ATOM   2391  NE2 GLN B 138      80.603  87.387 137.564  1.00 32.46           N0 
ATOM   2392  N   LEU B 139      77.427  85.525 141.829  1.00 26.68           N0 
ATOM   2393  CA  LEU B 139      76.444  85.363 142.890  1.00 27.46           C0 
ATOM   2394  C   LEU B 139      76.435  86.576 143.813  1.00 29.75           C0 
ATOM   2395  O   LEU B 139      75.371  87.015 144.268  1.00 32.05           O0 
ATOM   2396  CB  LEU B 139      76.723  84.066 143.645  1.00 32.07           C0 
ATOM   2397  CG  LEU B 139      76.570  82.836 142.733  1.00 31.34           C0 
ATOM   2398  CD1 LEU B 139      76.857  81.545 143.466  1.00 31.51           C0 
ATOM   2399  CD2 LEU B 139      75.183  82.780 142.108  1.00 28.98           C0 
ATOM   2400  N   GLY B 140      77.602  87.176 144.048  1.00 29.31           N0 
ATOM   2401  CA  GLY B 140      77.636  88.411 144.813  1.00 29.14           C0 
ATOM   2402  C   GLY B 140      76.967  89.568 144.098  1.00 30.61           C0 
ATOM   2403  O   GLY B 140      76.311  90.400 144.723  1.00 32.35           O0 
ATOM   2404  N   LEU B 141      77.116  89.635 142.775  1.00 28.57           N0 
ATOM   2405  CA  LEU B 141      76.422  90.664 142.011  1.00 26.53           C0 
ATOM   2406  C   LEU B 141      74.917  90.459 142.045  1.00 28.60           C0 
ATOM   2407  O   LEU B 141      74.163  91.424 142.166  1.00 30.18           O0 
ATOM   2408  CB  LEU B 141      76.910  90.696 140.567  1.00 25.76           C0 
ATOM   2409  CG  LEU B 141      78.282  91.306 140.324  1.00 22.44           C0 
ATOM   2410  CD1 LEU B 141      78.792  90.927 138.957  1.00 20.32           C0 
ATOM   2411  CD2 LEU B 141      78.218  92.804 140.481  1.00 22.98           C0 
ATOM   2412  N   ILE B 142      74.457  89.215 141.921  1.00 27.18           N0 
ATOM   2413  CA  ILE B 142      73.031  88.952 142.075  1.00 27.16           C0 
ATOM   2414  C   ILE B 142      72.558  89.434 143.436  1.00 29.59           C0 
ATOM   2415  O   ILE B 142      71.464  89.991 143.572  1.00 33.51           O0 
ATOM   2416  CB  ILE B 142      72.728  87.458 141.873  1.00 28.21           C0 
ATOM   2417  CG1 ILE B 142      72.893  87.075 140.413  1.00 29.24           C0 
ATOM   2418  CG2 ILE B 142      71.322  87.143 142.319  1.00 30.33           C0 
ATOM   2419  CD1 ILE B 142      72.966  85.603 140.179  1.00 25.51           C0 
ATOM   2420  N   ASP B 143      73.383  89.242 144.463  1.00 31.16           N0 
ATOM   2421  CA  ASP B 143      73.009  89.701 145.796  1.00 30.89           C0 
ATOM   2422  C   ASP B 143      72.992  91.223 145.893  1.00 30.31           C0 
ATOM   2423  O   ASP B 143      72.204  91.788 146.657  1.00 32.44           O0 
ATOM   2424  CB  ASP B 143      73.962  89.110 146.830  1.00 34.96           C0 
ATOM   2425  CG  ASP B 143      73.804  87.613 146.982  1.00 43.03           C0 
ATOM   2426  OD1 ASP B 143      73.183  86.981 146.102  1.00 38.55           O0 
ATOM   2427  OD2 ASP B 143      74.304  87.065 147.986  1.00 49.42           O1-
ATOM   2428  N   ARG B 144      73.854  91.906 145.140  1.00 30.79           N0 
ATOM   2429  CA  ARG B 144      73.955  93.357 145.271  1.00 28.18           C0 
ATOM   2430  C   ARG B 144      72.919  94.090 144.428  1.00 30.29           C0 
ATOM   2431  O   ARG B 144      72.172  94.920 144.952  1.00 35.53           O0 
ATOM   2432  CB  ARG B 144      75.366  93.829 144.919  1.00 27.20           C0 
ATOM   2433  CG  ARG B 144      76.375  93.348 145.918  1.00 30.64           C0 
ATOM   2434  CD  ARG B 144      77.791  93.797 145.664  1.00 31.20           C0 
ATOM   2435  NE  ARG B 144      78.655  93.162 146.652  1.00 34.01           N0 
ATOM   2436  CZ  ARG B 144      78.927  93.661 147.849  1.00 40.71           C0 
ATOM   2437  NH1 ARG B 144      78.501  94.859 148.214  1.00 40.96           N1+
ATOM   2438  NH2 ARG B 144      79.636  92.936 148.707  1.00 42.68           N0 
ATOM   2439  N   ILE B 145      72.856  93.812 143.127  1.00 29.82           N0 
ATOM   2440  CA  ILE B 145      71.960  94.544 142.238  1.00 28.54           C0 
ATOM   2441  C   ILE B 145      70.595  93.896 142.104  1.00 29.24           C0 
ATOM   2442  O   ILE B 145      69.669  94.544 141.598  1.00 31.57           O0 
ATOM   2443  CB  ILE B 145      72.564  94.728 140.834  1.00 26.14           C0 
ATOM   2444  CG1 ILE B 145      72.983  93.401 140.238  1.00 27.38           C0 
ATOM   2445  CG2 ILE B 145      73.783  95.581 140.923  1.00 27.54           C0 
ATOM   2446  CD1 ILE B 145      73.568  93.536 138.878  1.00 27.30           C0 
ATOM   2447  N   GLY B 146      70.439  92.653 142.527  1.00 29.17           N0 
ATOM   2448  CA  GLY B 146      69.209  91.927 142.306  1.00 27.22           C0 
ATOM   2449  C   GLY B 146      69.284  91.051 141.070  1.00 30.40           C0 
ATOM   2450  O   GLY B 146      70.143  91.210 140.207  1.00 33.96           O0 
ATOM   2451  N   LEU B 147      68.349  90.110 140.983  1.00 28.04           N0 
ATOM   2452  CA  LEU B 147      68.408  89.140 139.898  1.00 27.76           C0 
ATOM   2453  C   LEU B 147      67.957  89.751 138.578  1.00 29.63           C0 
ATOM   2454  O   LEU B 147      68.487  89.405 137.519  1.00 31.13           O0 
ATOM   2455  CB  LEU B 147      67.567  87.917 140.245  1.00 27.22           C0 
ATOM   2456  CG  LEU B 147      67.641  86.769 139.246  1.00 28.70           C0 
ATOM   2457  CD1 LEU B 147      69.072  86.325 139.021  1.00 27.77           C0 
ATOM   2458  CD2 LEU B 147      66.793  85.626 139.734  1.00 28.88           C0 
ATOM   2459  N   ALA B 148      66.991  90.670 138.617  1.00 29.05           N0 
ATOM   2460  CA  ALA B 148      66.492  91.265 137.383  1.00 24.41           C0 
ATOM   2461  C   ALA B 148      67.497  92.243 136.790  1.00 29.23           C0 
ATOM   2462  O   ALA B 148      67.638  92.328 135.567  1.00 31.04           O0 
ATOM   2463  CB  ALA B 148      65.152  91.948 137.634  1.00 22.48           C0 
ATOM   2464  N   ASN B 149      68.202  92.999 137.634  1.00 29.24           N0 
ATOM   2465  CA  ASN B 149      69.300  93.816 137.128  1.00 26.39           C0 
ATOM   2466  C   ASN B 149      70.458  92.953 136.664  1.00 25.97           C0 
ATOM   2467  O   ASN B 149      71.121  93.281 135.677  1.00 27.97           O0 
ATOM   2468  CB  ASN B 149      69.795  94.801 138.182  1.00 26.70           C0 
ATOM   2469  CG  ASN B 149      68.769  95.813 138.569  1.00 27.17           C0 
ATOM   2470  OD1 ASN B 149      68.371  96.640 137.765  1.00 37.33           O0 
ATOM   2471  ND2 ASN B 149      68.346  95.771 139.817  1.00 29.80           N0 
ATOM   2472  N   TYR B 150      70.737  91.863 137.377  1.00 23.98           N0 
ATOM   2473  CA  TYR B 150      71.860  91.018 136.993  1.00 27.27           C0 
ATOM   2474  C   TYR B 150      71.609  90.377 135.642  1.00 25.91           C0 
ATOM   2475  O   TYR B 150      72.492  90.350 134.783  1.00 26.19           O0 
ATOM   2476  CB  TYR B 150      72.122  89.942 138.045  1.00 27.94           C0 
ATOM   2477  CG  TYR B 150      73.141  88.938 137.569  1.00 27.23           C0 
ATOM   2478  CD1 TYR B 150      74.490  89.238 137.601  1.00 26.23           C0 
ATOM   2479  CD2 TYR B 150      72.757  87.713 137.046  1.00 25.89           C0 
ATOM   2480  CE1 TYR B 150      75.418  88.350 137.149  1.00 24.93           C0 
ATOM   2481  CE2 TYR B 150      73.686  86.821 136.590  1.00 27.67           C0 
ATOM   2482  CZ  TYR B 150      75.013  87.145 136.645  1.00 26.83           C0 
ATOM   2483  OH  TYR B 150      75.949  86.257 136.193  1.00 29.62           O0 
ATOM   2484  N   LEU B 151      70.401  89.857 135.438  1.00 29.62           N0 
ATOM   2485  CA  LEU B 151      70.067  89.220 134.175  1.00 27.16           C0 
ATOM   2486  C   LEU B 151      70.001  90.220 133.036  1.00 25.60           C0 
ATOM   2487  O   LEU B 151      70.242  89.853 131.886  1.00 30.28           O0 
ATOM   2488  CB  LEU B 151      68.745  88.474 134.317  1.00 28.23           C0 
ATOM   2489  CG  LEU B 151      68.804  87.205 135.159  1.00 28.52           C0 
ATOM   2490  CD1 LEU B 151      67.508  86.452 135.085  1.00 27.93           C0 
ATOM   2491  CD2 LEU B 151      69.943  86.342 134.693  1.00 27.32           C0 
ATOM   2492  N   GLN B 152      69.689  91.480 133.333  1.00 23.47           N0 
ATOM   2493  CA  GLN B 152      69.669  92.508 132.303  1.00 23.61           C0 
ATOM   2494  C   GLN B 152      71.058  92.769 131.743  1.00 26.66           C0 
ATOM   2495  O   GLN B 152      71.205  93.109 130.565  1.00 29.83           O0 
ATOM   2496  CB  GLN B 152      69.085  93.792 132.870  1.00 20.13           C0 
ATOM   2497  CG  GLN B 152      68.866  94.830 131.830  1.00 18.78           C0 
ATOM   2498  CD  GLN B 152      68.402  96.118 132.404  1.00 15.90           C0 
ATOM   2499  OE1 GLN B 152      68.437  96.314 133.606  1.00 22.15           O0 
ATOM   2500  NE2 GLN B 152      67.958  97.016 131.550  1.00 17.14           N0 
ATOM   2501  N   THR B 153      72.088  92.636 132.573  1.00 26.27           N0 
ATOM   2502  CA  THR B 153      73.455  92.831 132.115  1.00 25.71           C0 
ATOM   2503  C   THR B 153      73.956  91.672 131.275  1.00 30.57           C0 
ATOM   2504  O   THR B 153      74.954  91.822 130.567  1.00 33.89           O0 
ATOM   2505  CB  THR B 153      74.387  93.021 133.305  1.00 24.15           C0 
ATOM   2506  OG1 THR B 153      74.352  91.851 134.125  1.00 25.17           O0 
ATOM   2507  CG2 THR B 153      73.945  94.183 134.124  1.00 25.71           C0 
ATOM   2508  N   LYS B 154      73.282  90.530 131.332  1.00 28.68           N0 
ATOM   2509  CA  LYS B 154      73.733  89.307 130.692  1.00 26.64           C0 
ATOM   2510  C   LYS B 154      73.134  89.106 129.314  1.00 29.87           C0 
ATOM   2511  O   LYS B 154      73.424  88.095 128.674  1.00 35.16           O0 
ATOM   2512  CB  LYS B 154      73.408  88.108 131.580  1.00 29.40           C0 
ATOM   2513  CG  LYS B 154      74.042  88.142 132.961  1.00 28.05           C0 
ATOM   2514  CD  LYS B 154      75.541  87.919 132.940  1.00 29.72           C0 
ATOM   2515  CE  LYS B 154      76.336  89.192 132.931  1.00 32.87           C0 
ATOM   2516  NZ  LYS B 154      77.776  88.878 133.026  1.00 30.67           N1+
ATOM   2517  N   MET B 155      72.305  90.027 128.849  1.00 32.17           N0 
ATOM   2518  CA  MET B 155      71.687  89.897 127.543  1.00 31.04           C0 
ATOM   2519  C   MET B 155      72.632  90.322 126.433  1.00 37.22           C0 
ATOM   2520  O   MET B 155      73.467  91.205 126.586  1.00 40.91           O0 
ATOM   2521  CB  MET B 155      70.405  90.715 127.474  1.00 26.56           C0 
ATOM   2522  CG  MET B 155      69.421  90.389 128.564  1.00 30.53           C0 
ATOM   2523  SD  MET B 155      68.193  91.677 128.757  1.00 42.46           S0 
ATOM   2524  CE  MET B 155      68.115  92.295 127.088  1.00 40.63           C0 
ATOM   2525  OXT MET B 155      72.581  89.786 125.333  1.00 36.64           O1-
TER    2526      MET B 155                                                      
ATOM   2527  N   MET C   1      98.038 147.229 129.240  1.00 45.34           N0 
ATOM   2528  CA  MET C   1      97.561 147.868 130.455  1.00 51.34           C0 
ATOM   2529  C   MET C   1      98.664 148.666 131.122  1.00 51.50           C0 
ATOM   2530  O   MET C   1      99.828 148.525 130.783  1.00 48.52           O0 
ATOM   2531  CB  MET C   1      97.011 146.831 131.429  1.00 49.21           C0 
ATOM   2532  CG  MET C   1      98.058 145.869 131.938  1.00 52.04           C0 
ATOM   2533  SD  MET C   1      97.413 144.676 133.120  1.00 73.31           S0 
ATOM   2534  CE  MET C   1      97.176 145.730 134.545  1.00 53.88           C0 
ATOM   2535  N   LYS C   2      98.288 149.508 132.076  1.00 52.96           N0 
ATOM   2536  CA  LYS C   2      99.257 150.303 132.820  1.00 53.21           C0 
ATOM   2537  C   LYS C   2      99.648 149.555 134.086  1.00 53.89           C0 
ATOM   2538  O   LYS C   2      98.876 149.486 135.045  1.00 52.99           O0 
ATOM   2539  CB  LYS C   2      98.677 151.672 133.154  1.00 55.90           C0 
ATOM   2540  CG  LYS C   2      99.640 152.581 133.882  1.00 60.62           C0 
ATOM   2541  CD  LYS C   2      99.044 153.960 134.086  1.00 66.84           C0 
ATOM   2542  CE  LYS C   2      99.943 154.829 134.947  1.00 76.24           C0 
ATOM   2543  NZ  LYS C   2     101.232 155.132 134.273  1.00 75.93           N1+
ATOM   2544  N   GLY C   3     100.848 148.987 134.089  1.00 51.33           N0 
ATOM   2545  CA  GLY C   3     101.333 148.262 135.240  1.00 49.01           C0 
ATOM   2546  C   GLY C   3     101.763 149.180 136.363  1.00 51.73           C0 
ATOM   2547  O   GLY C   3     102.015 150.367 136.176  1.00 52.12           O0 
ATOM   2548  N   ASP C   4     101.825 148.608 137.559  1.00 51.39           N0 
ATOM   2549  CA  ASP C   4     102.311 149.342 138.715  1.00 48.29           C0 
ATOM   2550  C   ASP C   4     103.777 149.700 138.519  1.00 51.52           C0 
ATOM   2551  O   ASP C   4     104.552 148.927 137.955  1.00 51.31           O0 
ATOM   2552  CB  ASP C   4     102.122 148.517 139.987  1.00 48.24           C0 
ATOM   2553  CG  ASP C   4     102.472 149.288 141.239  1.00 53.34           C0 
ATOM   2554  OD1 ASP C   4     101.685 150.167 141.640  1.00 52.55           O0 
ATOM   2555  OD2 ASP C   4     103.529 149.010 141.835  1.00 54.37           O1-
ATOM   2556  N   LYS C   5     104.152 150.895 138.969  1.00 51.39           N0 
ATOM   2557  CA  LYS C   5     105.509 151.380 138.745  1.00 51.00           C0 
ATOM   2558  C   LYS C   5     106.536 150.512 139.470  1.00 50.39           C0 
ATOM   2559  O   LYS C   5     107.594 150.188 138.912  1.00 46.89           O0 
ATOM   2560  CB  LYS C   5     105.588 152.843 139.183  1.00 51.75           C0 
ATOM   2561  CG  LYS C   5     106.871 153.576 138.843  1.00 58.58           C0 
ATOM   2562  CD  LYS C   5     107.895 153.520 139.963  1.00 62.13           C0 
ATOM   2563  CE  LYS C   5     109.127 154.337 139.608  1.00 62.81           C0 
ATOM   2564  NZ  LYS C   5     110.163 154.266 140.672  1.00 65.04           N1+
ATOM   2565  N   ASP C   6     106.229 150.107 140.704  1.00 51.55           N0 
ATOM   2566  CA  ASP C   6     107.132 149.235 141.449  1.00 51.00           C0 
ATOM   2567  C   ASP C   6     107.237 147.863 140.806  1.00 45.38           C0 
ATOM   2568  O   ASP C   6     108.304 147.240 140.827  1.00 48.66           O0 
ATOM   2569  CB  ASP C   6     106.666 149.101 142.896  1.00 50.47           C0 
ATOM   2570  CG  ASP C   6     106.822 150.379 143.676  1.00 58.46           C0 
ATOM   2571  OD1 ASP C   6     107.735 151.166 143.356  1.00 61.83           O0 
ATOM   2572  OD2 ASP C   6     106.040 150.596 144.622  1.00 58.76           O1-
ATOM   2573  N   VAL C   7     106.143 147.373 140.229  1.00 39.38           N0 
ATOM   2574  CA  VAL C   7     106.178 146.067 139.587  1.00 37.16           C0 
ATOM   2575  C   VAL C   7     107.057 146.112 138.348  1.00 40.70           C0 
ATOM   2576  O   VAL C   7     107.803 145.169 138.067  1.00 39.31           O0 
ATOM   2577  CB  VAL C   7     104.751 145.588 139.266  1.00 42.37           C0 
ATOM   2578  CG1 VAL C   7     104.773 144.502 138.216  1.00 34.40           C0 
ATOM   2579  CG2 VAL C   7     104.071 145.092 140.523  1.00 44.18           C0 
ATOM   2580  N   ILE C   8     107.025 147.223 137.613  1.00 43.51           N0 
ATOM   2581  CA  ILE C   8     107.887 147.353 136.443  1.00 40.51           C0 
ATOM   2582  C   ILE C   8     109.344 147.496 136.858  1.00 41.25           C0 
ATOM   2583  O   ILE C   8     110.234 146.926 136.219  1.00 41.14           O0 
ATOM   2584  CB  ILE C   8     107.428 148.523 135.554  1.00 42.04           C0 
ATOM   2585  CG1 ILE C   8     105.986 148.310 135.107  1.00 40.28           C0 
ATOM   2586  CG2 ILE C   8     108.327 148.662 134.344  1.00 40.13           C0 
ATOM   2587  CD1 ILE C   8     105.297 149.571 134.682  1.00 43.53           C0 
ATOM   2588  N   ASP C   9     109.622 148.243 137.931  1.00 42.52           N0 
ATOM   2589  CA  ASP C   9     111.002 148.314 138.408  1.00 42.51           C0 
ATOM   2590  C   ASP C   9     111.525 146.943 138.808  1.00 41.48           C0 
ATOM   2591  O   ASP C   9     112.661 146.577 138.482  1.00 46.03           O0 
ATOM   2592  CB  ASP C   9     111.128 149.277 139.587  1.00 49.39           C0 
ATOM   2593  CG  ASP C   9     110.614 150.656 139.275  1.00 57.75           C0 
ATOM   2594  OD1 ASP C   9     110.561 151.019 138.083  1.00 60.44           O0 
ATOM   2595  OD2 ASP C   9     110.297 151.394 140.228  1.00 58.47           O1-
ATOM   2596  N   ALA C  10     110.713 146.171 139.525  1.00 38.34           N0 
ATOM   2597  CA  ALA C  10     111.149 144.853 139.957  1.00 34.25           C0 
ATOM   2598  C   ALA C  10     111.304 143.908 138.775  1.00 36.10           C0 
ATOM   2599  O   ALA C  10     112.224 143.085 138.744  1.00 36.79           O0 
ATOM   2600  CB  ALA C  10     110.167 144.304 140.982  1.00 35.21           C0 
ATOM   2601  N   LEU C  11     110.427 144.026 137.779  1.00 37.03           N0 
ATOM   2602  CA  LEU C  11     110.562 143.223 136.572  1.00 35.34           C0 
ATOM   2603  C   LEU C  11     111.831 143.583 135.816  1.00 32.64           C0 
ATOM   2604  O   LEU C  11     112.472 142.720 135.213  1.00 30.96           O0 
ATOM   2605  CB  LEU C  11     109.344 143.429 135.681  1.00 33.95           C0 
ATOM   2606  CG  LEU C  11     108.090 142.627 135.996  1.00 29.53           C0 
ATOM   2607  CD1 LEU C  11     107.064 142.879 134.924  1.00 25.14           C0 
ATOM   2608  CD2 LEU C  11     108.395 141.168 136.117  1.00 28.12           C0 
ATOM   2609  N   ASN C  12     112.223 144.855 135.858  1.00 33.53           N0 
ATOM   2610  CA  ASN C  12     113.436 145.279 135.172  1.00 33.24           C0 
ATOM   2611  C   ASN C  12     114.682 144.784 135.892  1.00 34.59           C0 
ATOM   2612  O   ASN C  12     115.680 144.439 135.252  1.00 34.90           O0 
ATOM   2613  CB  ASN C  12     113.456 146.800 135.044  1.00 32.58           C0 
ATOM   2614  CG  ASN C  12     112.949 147.274 133.706  1.00 30.55           C0 
ATOM   2615  OD1 ASN C  12     113.282 146.708 132.673  1.00 33.02           O0 
ATOM   2616  ND2 ASN C  12     112.141 148.319 133.718  1.00 30.10           N0 
ATOM   2617  N   ARG C  13     114.646 144.748 137.223  1.00 36.33           N0 
ATOM   2618  CA  ARG C  13     115.751 144.145 137.965  1.00 35.28           C0 
ATOM   2619  C   ARG C  13     115.853 142.648 137.695  1.00 34.76           C0 
ATOM   2620  O   ARG C  13     116.956 142.109 137.534  1.00 38.49           O0 
ATOM   2621  CB  ARG C  13     115.602 144.435 139.455  1.00 37.24           C0 
ATOM   2622  CG  ARG C  13     115.814 145.897 139.774  1.00 39.08           C0 
ATOM   2623  CD  ARG C  13     115.744 146.198 141.254  1.00 41.70           C0 
ATOM   2624  NE  ARG C  13     114.392 146.058 141.778  1.00 44.47           N0 
ATOM   2625  CZ  ARG C  13     114.011 145.129 142.643  1.00 48.35           C0 
ATOM   2626  NH1 ARG C  13     114.861 144.227 143.106  1.00 49.01           N1+
ATOM   2627  NH2 ARG C  13     112.747 145.105 143.054  1.00 44.55           N0 
ATOM   2628  N   LEU C  14     114.717 141.961 137.622  1.00 32.39           N0 
ATOM   2629  CA  LEU C  14     114.736 140.560 137.224  1.00 31.83           C0 
ATOM   2630  C   LEU C  14     115.285 140.388 135.819  1.00 34.46           C0 
ATOM   2631  O   LEU C  14     115.950 139.392 135.523  1.00 35.38           O0 
ATOM   2632  CB  LEU C  14     113.336 139.976 137.323  1.00 32.96           C0 
ATOM   2633  CG  LEU C  14     112.834 139.871 138.747  1.00 36.03           C0 
ATOM   2634  CD1 LEU C  14     111.384 139.577 138.700  1.00 35.38           C0 
ATOM   2635  CD2 LEU C  14     113.557 138.748 139.419  1.00 32.89           C0 
ATOM   2636  N   LEU C  15     115.011 141.346 134.935  1.00 32.83           N0 
ATOM   2637  CA  LEU C  15     115.530 141.279 133.574  1.00 30.01           C0 
ATOM   2638  C   LEU C  15     117.043 141.431 133.549  1.00 33.42           C0 
ATOM   2639  O   LEU C  15     117.734 140.702 132.832  1.00 34.66           O0 
ATOM   2640  CB  LEU C  15     114.874 142.360 132.722  1.00 28.05           C0 
ATOM   2641  CG  LEU C  15     115.305 142.421 131.267  1.00 27.55           C0 
ATOM   2642  CD1 LEU C  15     115.025 141.102 130.587  1.00 25.95           C0 
ATOM   2643  CD2 LEU C  15     114.601 143.560 130.591  1.00 29.19           C0 
ATOM   2644  N   THR C  16     117.568 142.401 134.297  1.00 35.09           N0 
ATOM   2645  CA  THR C  16     119.016 142.524 134.443  1.00 33.92           C0 
ATOM   2646  C   THR C  16     119.627 141.224 134.945  1.00 37.74           C0 
ATOM   2647  O   THR C  16     120.660 140.773 134.435  1.00 41.80           O0 
ATOM   2648  CB  THR C  16     119.356 143.666 135.397  1.00 38.29           C0 
ATOM   2649  OG1 THR C  16     118.693 144.859 134.974  1.00 43.99           O0 
ATOM   2650  CG2 THR C  16     120.846 143.909 135.438  1.00 40.36           C0 
ATOM   2651  N   GLY C  17     118.992 140.607 135.941  1.00 38.62           N0 
ATOM   2652  CA  GLY C  17     119.480 139.334 136.441  1.00 35.90           C0 
ATOM   2653  C   GLY C  17     119.489 138.243 135.388  1.00 35.56           C0 
ATOM   2654  O   GLY C  17     120.458 137.495 135.268  1.00 36.60           O0 
ATOM   2655  N   GLU C  18     118.409 138.132 134.616  1.00 37.93           N0 
ATOM   2656  CA  GLU C  18     118.331 137.083 133.605  1.00 37.08           C0 
ATOM   2657  C   GLU C  18     119.354 137.306 132.503  1.00 36.12           C0 
ATOM   2658  O   GLU C  18     119.924 136.350 131.970  1.00 38.32           O0 
ATOM   2659  CB  GLU C  18     116.928 137.023 133.010  1.00 35.42           C0 
ATOM   2660  CG  GLU C  18     115.861 136.576 133.979  1.00 39.05           C0 
ATOM   2661  CD  GLU C  18     115.989 135.138 134.411  1.00 47.67           C0 
ATOM   2662  OE1 GLU C  18     116.453 134.309 133.611  1.00 47.83           O0 
ATOM   2663  OE2 GLU C  18     115.629 134.837 135.566  1.00 46.58           O1-
ATOM   2664  N   LEU C  19     119.612 138.563 132.158  1.00 35.10           N0 
ATOM   2665  CA  LEU C  19     120.565 138.851 131.096  1.00 34.23           C0 
ATOM   2666  C   LEU C  19     121.990 138.571 131.551  1.00 36.81           C0 
ATOM   2667  O   LEU C  19     122.803 138.027 130.791  1.00 37.29           O0 
ATOM   2668  CB  LEU C  19     120.406 140.300 130.651  1.00 32.65           C0 
ATOM   2669  CG  LEU C  19     119.135 140.577 129.852  1.00 31.81           C0 
ATOM   2670  CD1 LEU C  19     118.961 142.053 129.631  1.00 31.82           C0 
ATOM   2671  CD2 LEU C  19     119.136 139.837 128.545  1.00 30.46           C0 
ATOM   2672  N   SER C  20     122.308 138.917 132.801  1.00 36.69           N0 
ATOM   2673  CA  SER C  20     123.611 138.565 133.350  1.00 34.51           C0 
ATOM   2674  C   SER C  20     123.783 137.054 133.444  1.00 35.43           C0 
ATOM   2675  O   SER C  20     124.869 136.529 133.176  1.00 41.34           O0 
ATOM   2676  CB  SER C  20     123.789 139.210 134.717  1.00 37.90           C0 
ATOM   2677  OG  SER C  20     123.796 140.617 134.610  1.00 43.48           O0 
ATOM   2678  N   ALA C  21     122.725 136.340 133.837  1.00 36.34           N0 
ATOM   2679  CA  ALA C  21     122.759 134.882 133.837  1.00 35.12           C0 
ATOM   2680  C   ALA C  21     123.055 134.341 132.455  1.00 35.56           C0 
ATOM   2681  O   ALA C  21     123.832 133.398 132.301  1.00 37.69           O0 
ATOM   2682  CB  ALA C  21     121.430 134.323 134.333  1.00 42.28           C0 
ATOM   2683  N   MET C  22     122.405 134.903 131.438  1.00 36.31           N0 
ATOM   2684  CA  MET C  22     122.655 134.488 130.067  1.00 38.01           C0 
ATOM   2685  C   MET C  22     124.120 134.648 129.696  1.00 39.22           C0 
ATOM   2686  O   MET C  22     124.732 133.727 129.146  1.00 35.84           O0 
ATOM   2687  CB  MET C  22     121.780 135.298 129.123  1.00 39.05           C0 
ATOM   2688  CG  MET C  22     121.941 134.931 127.683  1.00 44.34           C0 
ATOM   2689  SD  MET C  22     120.866 135.954 126.691  1.00 71.00           S0 
ATOM   2690  CE  MET C  22     121.696 137.534 126.823  1.00 49.73           C0 
ATOM   2691  N   ASP C  23     124.699 135.812 129.983  1.00 39.46           N0 
ATOM   2692  CA  ASP C  23     126.106 136.030 129.653  1.00 33.92           C0 
ATOM   2693  C   ASP C  23     127.016 135.052 130.381  1.00 34.63           C0 
ATOM   2694  O   ASP C  23     127.945 134.488 129.787  1.00 36.84           O0 
ATOM   2695  CB  ASP C  23     126.510 137.462 129.980  1.00 36.30           C0 
ATOM   2696  CG  ASP C  23     125.986 138.447 128.983  1.00 50.53           C0 
ATOM   2697  OD1 ASP C  23     125.743 138.052 127.827  1.00 47.50           O0 
ATOM   2698  OD2 ASP C  23     125.824 139.623 129.357  1.00 57.49           O1-
ATOM   2699  N   GLN C  24     126.779 134.852 131.679  1.00 36.35           N0 
ATOM   2700  CA  GLN C  24     127.647 133.978 132.458  1.00 32.70           C0 
ATOM   2701  C   GLN C  24     127.543 132.533 131.992  1.00 32.02           C0 
ATOM   2702  O   GLN C  24     128.557 131.850 131.840  1.00 33.78           O0 
ATOM   2703  CB  GLN C  24     127.312 134.096 133.942  1.00 32.39           C0 
ATOM   2704  CG  GLN C  24     128.354 133.475 134.833  1.00 37.43           C0 
ATOM   2705  CD  GLN C  24     128.030 133.605 136.296  1.00 36.32           C0 
ATOM   2706  OE1 GLN C  24     127.993 134.703 136.841  1.00 39.33           O0 
ATOM   2707  NE2 GLN C  24     127.785 132.481 136.943  1.00 33.87           N0 
ATOM   2708  N   TYR C  25     126.325 132.057 131.736  1.00 33.62           N0 
ATOM   2709  CA  TYR C  25     126.147 130.695 131.249  1.00 34.01           C0 
ATOM   2710  C   TYR C  25     126.741 130.534 129.862  1.00 35.89           C0 
ATOM   2711  O   TYR C  25     127.258 129.472 129.524  1.00 37.67           O0 
ATOM   2712  CB  TYR C  25     124.664 130.345 131.226  1.00 35.36           C0 
ATOM   2713  CG  TYR C  25     124.048 130.245 132.589  1.00 37.82           C0 
ATOM   2714  CD1 TYR C  25     124.836 130.126 133.712  1.00 41.27           C0 
ATOM   2715  CD2 TYR C  25     122.682 130.312 132.757  1.00 37.71           C0 
ATOM   2716  CE1 TYR C  25     124.282 130.056 134.956  1.00 43.95           C0 
ATOM   2717  CE2 TYR C  25     122.121 130.240 133.998  1.00 40.93           C0 
ATOM   2718  CZ  TYR C  25     122.928 130.112 135.094  1.00 44.14           C0 
ATOM   2719  OH  TYR C  25     122.384 130.040 136.344  1.00 46.06           O0 
ATOM   2720  N   PHE C  26     126.695 131.589 129.056  1.00 33.96           N0 
ATOM   2721  CA  PHE C  26     127.267 131.556 127.718  1.00 32.51           C0 
ATOM   2722  C   PHE C  26     128.780 131.375 127.775  1.00 31.12           C0 
ATOM   2723  O   PHE C  26     129.336 130.443 127.172  1.00 33.40           O0 
ATOM   2724  CB  PHE C  26     126.851 132.852 127.015  1.00 33.55           C0 
ATOM   2725  CG  PHE C  26     127.488 133.098 125.691  1.00 36.45           C0 
ATOM   2726  CD1 PHE C  26     127.155 132.336 124.591  1.00 35.48           C0 
ATOM   2727  CD2 PHE C  26     128.361 134.158 125.528  1.00 35.00           C0 
ATOM   2728  CE1 PHE C  26     127.725 132.595 123.365  1.00 34.50           C0 
ATOM   2729  CE2 PHE C  26     128.930 134.418 124.307  1.00 33.62           C0 
ATOM   2730  CZ  PHE C  26     128.614 133.637 123.226  1.00 35.27           C0 
ATOM   2731  N   VAL C  27     129.462 132.226 128.542  1.00 30.64           N0 
ATOM   2732  CA  VAL C  27     130.915 132.125 128.603  1.00 29.95           C0 
ATOM   2733  C   VAL C  27     131.335 130.844 129.315  1.00 31.89           C0 
ATOM   2734  O   VAL C  27     132.342 130.233 128.954  1.00 35.30           O0 
ATOM   2735  CB  VAL C  27     131.529 133.381 129.254  1.00 32.13           C0 
ATOM   2736  CG1 VAL C  27     130.989 133.592 130.631  1.00 36.17           C0 
ATOM   2737  CG2 VAL C  27     133.040 133.302 129.274  1.00 24.55           C0 
ATOM   2738  N   HIS C  28     130.557 130.385 130.299  1.00 32.42           N0 
ATOM   2739  CA  HIS C  28     130.897 129.135 130.974  1.00 32.25           C0 
ATOM   2740  C   HIS C  28     130.708 127.930 130.068  1.00 30.14           C0 
ATOM   2741  O   HIS C  28     131.534 127.015 130.080  1.00 32.98           O0 
ATOM   2742  CB  HIS C  28     130.076 128.968 132.248  1.00 34.79           C0 
ATOM   2743  CG  HIS C  28     130.609 129.733 133.415  1.00 38.28           C0 
ATOM   2744  ND1 HIS C  28     129.954 129.799 134.623  1.00 37.92           N0 
ATOM   2745  CD2 HIS C  28     131.751 130.440 133.570  1.00 40.36           C0 
ATOM   2746  CE1 HIS C  28     130.659 130.529 135.466  1.00 40.79           C0 
ATOM   2747  NE2 HIS C  28     131.757 130.928 134.853  1.00 43.00           N0 
ATOM   2748  N   ALA C  29     129.627 127.894 129.293  1.00 31.92           N0 
ATOM   2749  CA  ALA C  29     129.449 126.807 128.346  1.00 30.22           C0 
ATOM   2750  C   ALA C  29     130.600 126.761 127.362  1.00 33.20           C0 
ATOM   2751  O   ALA C  29     131.107 125.684 127.032  1.00 34.68           O0 
ATOM   2752  CB  ALA C  29     128.124 126.964 127.608  1.00 30.57           C0 
ATOM   2753  N   HIS C  30     131.055 127.922 126.905  1.00 35.03           N0 
ATOM   2754  CA  HIS C  30     132.131 127.897 125.926  1.00 32.01           C0 
ATOM   2755  C   HIS C  30     133.475 127.581 126.568  1.00 29.66           C0 
ATOM   2756  O   HIS C  30     134.344 126.997 125.917  1.00 33.65           O0 
ATOM   2757  CB  HIS C  30     132.157 129.214 125.171  1.00 27.71           C0 
ATOM   2758  CG  HIS C  30     131.049 129.334 124.179  1.00 28.54           C0 
ATOM   2759  ND1 HIS C  30     130.743 128.331 123.289  1.00 32.76           N0 
ATOM   2760  CD2 HIS C  30     130.140 130.311 123.970  1.00 30.36           C0 
ATOM   2761  CE1 HIS C  30     129.710 128.697 122.554  1.00 32.09           C0 
ATOM   2762  NE2 HIS C  30     129.325 129.894 122.949  1.00 33.37           N0 
ATOM   2763  N   MET C  31     133.663 127.927 127.841  1.00 28.27           N0 
ATOM   2764  CA  MET C  31     134.864 127.496 128.545  1.00 26.31           C0 
ATOM   2765  C   MET C  31     134.850 125.992 128.777  1.00 27.72           C0 
ATOM   2766  O   MET C  31     135.904 125.357 128.828  1.00 29.52           O0 
ATOM   2767  CB  MET C  31     134.992 128.235 129.874  1.00 27.86           C0 
ATOM   2768  CG  MET C  31     135.279 129.705 129.745  1.00 26.00           C0 
ATOM   2769  SD  MET C  31     135.100 130.562 131.305  1.00 45.74           S0 
ATOM   2770  CE  MET C  31     136.383 129.756 132.241  1.00 37.46           C0 
ATOM   2771  N   TYR C  32     133.662 125.409 128.929  1.00 29.93           N0 
ATOM   2772  CA  TYR C  32     133.555 123.959 129.049  1.00 28.21           C0 
ATOM   2773  C   TYR C  32     133.857 123.286 127.724  1.00 30.60           C0 
ATOM   2774  O   TYR C  32     134.495 122.231 127.687  1.00 28.47           O0 
ATOM   2775  CB  TYR C  32     132.159 123.572 129.528  1.00 29.41           C0 
ATOM   2776  CG  TYR C  32     131.927 123.813 130.991  1.00 32.57           C0 
ATOM   2777  CD1 TYR C  32     132.906 123.532 131.920  1.00 32.67           C0 
ATOM   2778  CD2 TYR C  32     130.733 124.347 131.440  1.00 29.80           C0 
ATOM   2779  CE1 TYR C  32     132.700 123.765 133.248  1.00 33.58           C0 
ATOM   2780  CE2 TYR C  32     130.521 124.585 132.761  1.00 31.79           C0 
ATOM   2781  CZ  TYR C  32     131.505 124.291 133.663  1.00 35.63           C0 
ATOM   2782  OH  TYR C  32     131.291 124.528 134.992  1.00 39.45           O0 
ATOM   2783  N   GLU C  33     133.393 123.875 126.623  1.00 34.55           N0 
ATOM   2784  CA  GLU C  33     133.677 123.310 125.308  1.00 31.40           C0 
ATOM   2785  C   GLU C  33     135.157 123.418 124.967  1.00 30.17           C0 
ATOM   2786  O   GLU C  33     135.725 122.512 124.352  1.00 29.46           O0 
ATOM   2787  CB  GLU C  33     132.847 124.009 124.238  1.00 36.39           C0 
ATOM   2788  CG  GLU C  33     132.528 123.135 123.050  1.00 41.74           C0 
ATOM   2789  CD  GLU C  33     131.895 123.906 121.920  1.00 48.46           C0 
ATOM   2790  OE1 GLU C  33     132.022 125.147 121.912  1.00 48.69           O0 
ATOM   2791  OE2 GLU C  33     131.268 123.278 121.044  1.00 46.79           O1-
ATOM   2792  N   ASP C  34     135.795 124.525 125.347  1.00 28.97           N0 
ATOM   2793  CA  ASP C  34     137.226 124.674 125.113  1.00 26.86           C0 
ATOM   2794  C   ASP C  34     138.027 123.587 125.817  1.00 30.24           C0 
ATOM   2795  O   ASP C  34     139.137 123.261 125.387  1.00 35.19           O0 
ATOM   2796  CB  ASP C  34     137.691 126.052 125.577  1.00 26.76           C0 
ATOM   2797  CG  ASP C  34     139.141 126.325 125.237  1.00 32.25           C0 
ATOM   2798  OD1 ASP C  34     139.557 126.006 124.106  1.00 35.21           O0 
ATOM   2799  OD2 ASP C  34     139.867 126.853 126.098  1.00 29.01           O1-
ATOM   2800  N   TRP C  35     137.491 123.017 126.890  1.00 29.85           N0 
ATOM   2801  CA  TRP C  35     138.180 121.986 127.650  1.00 28.92           C0 
ATOM   2802  C   TRP C  35     137.752 120.575 127.280  1.00 26.11           C0 
ATOM   2803  O   TRP C  35     138.175 119.629 127.945  1.00 22.91           O0 
ATOM   2804  CB  TRP C  35     137.966 122.198 129.146  1.00 29.48           C0 
ATOM   2805  CG  TRP C  35     138.479 123.487 129.672  1.00 31.35           C0 
ATOM   2806  CD1 TRP C  35     139.519 124.211 129.188  1.00 28.54           C0 
ATOM   2807  CD2 TRP C  35     138.004 124.188 130.823  1.00 34.99           C0 
ATOM   2808  NE1 TRP C  35     139.713 125.332 129.951  1.00 31.60           N0 
ATOM   2809  CE2 TRP C  35     138.793 125.341 130.964  1.00 32.85           C0 
ATOM   2810  CE3 TRP C  35     136.979 123.957 131.740  1.00 29.90           C0 
ATOM   2811  CZ2 TRP C  35     138.588 126.259 131.985  1.00 32.01           C0 
ATOM   2812  CZ3 TRP C  35     136.783 124.862 132.745  1.00 29.63           C0 
ATOM   2813  CH2 TRP C  35     137.580 126.002 132.863  1.00 31.59           C0 
ATOM   2814  N   GLY C  36     136.953 120.402 126.237  1.00 26.46           N0 
ATOM   2815  CA  GLY C  36     136.503 119.088 125.849  1.00 25.11           C0 
ATOM   2816  C   GLY C  36     135.392 118.509 126.686  1.00 29.43           C0 
ATOM   2817  O   GLY C  36     135.081 117.325 126.532  1.00 34.42           O0 
ATOM   2818  N   LEU C  37     134.781 119.300 127.564  1.00 31.87           N0 
ATOM   2819  CA  LEU C  37     133.737 118.829 128.471  1.00 27.56           C0 
ATOM   2820  C   LEU C  37     132.392 119.114 127.820  1.00 29.22           C0 
ATOM   2821  O   LEU C  37     131.647 119.995 128.233  1.00 36.02           O0 
ATOM   2822  CB  LEU C  37     133.870 119.520 129.819  1.00 26.42           C0 
ATOM   2823  CG  LEU C  37     135.153 119.198 130.574  1.00 26.79           C0 
ATOM   2824  CD1 LEU C  37     135.259 120.039 131.812  1.00 29.47           C0 
ATOM   2825  CD2 LEU C  37     135.212 117.737 130.926  1.00 24.57           C0 
ATOM   2826  N   ASN C  38     132.081 118.341 126.779  1.00 27.53           N0 
ATOM   2827  CA  ASN C  38     130.963 118.684 125.905  1.00 34.38           C0 
ATOM   2828  C   ASN C  38     129.617 118.548 126.599  1.00 34.18           C0 
ATOM   2829  O   ASN C  38     128.665 119.241 126.237  1.00 37.86           O0 
ATOM   2830  CB  ASN C  38     131.000 117.833 124.636  1.00 35.27           C0 
ATOM   2831  CG  ASN C  38     132.369 117.810 123.987  1.00 37.79           C0 
ATOM   2832  OD1 ASN C  38     132.895 118.850 123.597  1.00 37.89           O0 
ATOM   2833  ND2 ASN C  38     132.945 116.621 123.854  1.00 35.44           N0 
ATOM   2834  N   GLU C  39     129.503 117.660 127.583  1.00 33.12           N0 
ATOM   2835  CA  GLU C  39     128.219 117.517 128.261  1.00 32.41           C0 
ATOM   2836  C   GLU C  39     127.900 118.747 129.105  1.00 31.55           C0 
ATOM   2837  O   GLU C  39     126.768 119.247 129.079  1.00 35.95           O0 
ATOM   2838  CB  GLU C  39     128.212 116.244 129.102  1.00 32.42           C0 
ATOM   2839  CG  GLU C  39     126.954 116.036 129.902  1.00 38.59           C0 
ATOM   2840  CD  GLU C  39     126.781 114.602 130.344  1.00 46.26           C0 
ATOM   2841  OE1 GLU C  39     127.467 113.722 129.786  1.00 44.68           O0 
ATOM   2842  OE2 GLU C  39     125.960 114.352 131.251  1.00 45.44           O1-
ATOM   2843  N   LEU C  40     128.890 119.278 129.825  1.00 29.59           N0 
ATOM   2844  CA  LEU C  40     128.690 120.542 130.521  1.00 30.95           C0 
ATOM   2845  C   LEU C  40     128.474 121.687 129.546  1.00 31.52           C0 
ATOM   2846  O   LEU C  40     127.661 122.577 129.808  1.00 34.43           O0 
ATOM   2847  CB  LEU C  40     129.866 120.849 131.443  1.00 29.59           C0 
ATOM   2848  CG  LEU C  40     130.085 119.976 132.663  1.00 27.52           C0 
ATOM   2849  CD1 LEU C  40     131.369 120.338 133.348  1.00 25.84           C0 
ATOM   2850  CD2 LEU C  40     128.935 120.195 133.601  1.00 26.95           C0 
ATOM   2851  N   TYR C  41     129.196 121.697 128.425  1.00 31.86           N0 
ATOM   2852  CA  TYR C  41     128.976 122.744 127.435  1.00 30.67           C0 
ATOM   2853  C   TYR C  41     127.525 122.759 126.990  1.00 33.44           C0 
ATOM   2854  O   TYR C  41     126.883 123.812 126.969  1.00 38.52           O0 
ATOM   2855  CB  TYR C  41     129.880 122.553 126.221  1.00 29.72           C0 
ATOM   2856  CG  TYR C  41     129.354 123.270 124.997  1.00 36.19           C0 
ATOM   2857  CD1 TYR C  41     129.318 124.655 124.949  1.00 37.35           C0 
ATOM   2858  CD2 TYR C  41     128.865 122.574 123.907  1.00 40.01           C0 
ATOM   2859  CE1 TYR C  41     128.835 125.330 123.854  1.00 33.66           C0 
ATOM   2860  CE2 TYR C  41     128.372 123.244 122.800  1.00 38.66           C0 
ATOM   2861  CZ  TYR C  41     128.361 124.627 122.785  1.00 35.67           C0 
ATOM   2862  OH  TYR C  41     127.878 125.323 121.703  1.00 36.32           O0 
ATOM   2863  N   GLU C  42     126.988 121.591 126.649  1.00 34.32           N0 
ATOM   2864  CA  GLU C  42     125.628 121.526 126.134  1.00 38.66           C0 
ATOM   2865  C   GLU C  42     124.611 121.880 127.207  1.00 37.83           C0 
ATOM   2866  O   GLU C  42     123.655 122.620 126.946  1.00 40.48           O0 
ATOM   2867  CB  GLU C  42     125.367 120.137 125.557  1.00 42.69           C0 
ATOM   2868  CG  GLU C  42     126.194 119.866 124.315  1.00 48.46           C0 
ATOM   2869  CD  GLU C  42     125.965 118.492 123.741  1.00 64.61           C0 
ATOM   2870  OE1 GLU C  42     125.253 117.690 124.378  1.00 64.15           O0 
ATOM   2871  OE2 GLU C  42     126.504 118.211 122.653  1.00 63.86           O1-
ATOM   2872  N   ARG C  43     124.814 121.392 128.430  1.00 38.16           N0 
ATOM   2873  CA  ARG C  43     123.879 121.706 129.502  1.00 36.12           C0 
ATOM   2874  C   ARG C  43     123.858 123.204 129.795  1.00 37.76           C0 
ATOM   2875  O   ARG C  43     122.787 123.821 129.882  1.00 46.46           O0 
ATOM   2876  CB  ARG C  43     124.248 120.919 130.753  1.00 33.55           C0 
ATOM   2877  CG  ARG C  43     123.615 121.470 131.986  1.00 36.11           C0 
ATOM   2878  CD  ARG C  43     122.214 120.925 132.097  1.00 42.63           C0 
ATOM   2879  NE  ARG C  43     121.438 121.590 133.132  1.00 50.86           N0 
ATOM   2880  CZ  ARG C  43     120.177 121.298 133.417  1.00 49.76           C0 
ATOM   2881  NH1 ARG C  43     119.547 120.304 132.814  1.00 48.17           N1+
ATOM   2882  NH2 ARG C  43     119.539 122.012 134.339  1.00 46.50           N0 
ATOM   2883  N   ILE C  44     125.034 123.816 129.928  1.00 32.97           N0 
ATOM   2884  CA  ILE C  44     125.104 125.226 130.288  1.00 33.32           C0 
ATOM   2885  C   ILE C  44     124.659 126.106 129.128  1.00 34.23           C0 
ATOM   2886  O   ILE C  44     124.101 127.186 129.341  1.00 40.43           O0 
ATOM   2887  CB  ILE C  44     126.525 125.565 130.768  1.00 35.87           C0 
ATOM   2888  CG1 ILE C  44     126.907 124.686 131.949  1.00 36.02           C0 
ATOM   2889  CG2 ILE C  44     126.605 126.977 131.235  1.00 33.31           C0 
ATOM   2890  CD1 ILE C  44     126.021 124.852 133.143  1.00 35.54           C0 
ATOM   2891  N   ALA C  45     124.856 125.659 127.888  1.00 34.12           N0 
ATOM   2892  CA  ALA C  45     124.353 126.421 126.752  1.00 35.42           C0 
ATOM   2893  C   ALA C  45     122.835 126.382 126.699  1.00 39.85           C0 
ATOM   2894  O   ALA C  45     122.189 127.398 126.413  1.00 42.35           O0 
ATOM   2895  CB  ALA C  45     124.949 125.890 125.451  1.00 32.84           C0 
ATOM   2896  N   HIS C  46     122.241 125.225 126.982  1.00 41.16           N0 
ATOM   2897  CA  HIS C  46     120.788 125.177 127.022  1.00 42.27           C0 
ATOM   2898  C   HIS C  46     120.248 126.021 128.167  1.00 45.09           C0 
ATOM   2899  O   HIS C  46     119.157 126.589 128.067  1.00 47.84           O0 
ATOM   2900  CB  HIS C  46     120.294 123.742 127.143  1.00 45.38           C0 
ATOM   2901  CG  HIS C  46     118.810 123.644 127.277  1.00 59.24           C0 
ATOM   2902  ND1 HIS C  46     118.194 123.031 128.346  1.00 63.69           N0 
ATOM   2903  CD2 HIS C  46     117.816 124.105 126.482  1.00 56.65           C0 
ATOM   2904  CE1 HIS C  46     116.884 123.112 128.199  1.00 60.68           C0 
ATOM   2905  NE2 HIS C  46     116.628 123.760 127.077  1.00 61.71           N0 
ATOM   2906  N   GLU C  47     121.002 126.134 129.258  1.00 43.12           N0 
ATOM   2907  CA  GLU C  47     120.550 127.002 130.340  1.00 41.07           C0 
ATOM   2908  C   GLU C  47     120.670 128.472 129.970  1.00 38.25           C0 
ATOM   2909  O   GLU C  47     119.841 129.287 130.384  1.00 41.81           O0 
ATOM   2910  CB  GLU C  47     121.303 126.697 131.624  1.00 41.09           C0 
ATOM   2911  CG  GLU C  47     120.948 125.337 132.113  1.00 46.16           C0 
ATOM   2912  CD  GLU C  47     119.492 125.271 132.522  1.00 57.74           C0 
ATOM   2913  OE1 GLU C  47     118.955 126.300 132.987  1.00 57.92           O0 
ATOM   2914  OE2 GLU C  47     118.874 124.201 132.345  1.00 58.92           O1-
ATOM   2915  N   SER C  48     121.681 128.832 129.188  1.00 39.93           N0 
ATOM   2916  CA  SER C  48     121.738 130.194 128.671  1.00 40.79           C0 
ATOM   2917  C   SER C  48     120.554 130.474 127.750  1.00 43.21           C0 
ATOM   2918  O   SER C  48     119.991 131.575 127.758  1.00 42.75           O0 
ATOM   2919  CB  SER C  48     123.060 130.422 127.949  1.00 37.25           C0 
ATOM   2920  OG  SER C  48     123.123 131.725 127.415  1.00 43.55           O0 
ATOM   2921  N   ASP C  49     120.143 129.478 126.964  1.00 44.65           N0 
ATOM   2922  CA  ASP C  49     118.958 129.648 126.126  1.00 44.79           C0 
ATOM   2923  C   ASP C  49     117.693 129.806 126.963  1.00 44.61           C0 
ATOM   2924  O   ASP C  49     116.809 130.599 126.620  1.00 43.14           O0 
ATOM   2925  CB  ASP C  49     118.814 128.475 125.160  1.00 47.86           C0 
ATOM   2926  CG  ASP C  49     119.891 128.458 124.106  1.00 53.41           C0 
ATOM   2927  OD1 ASP C  49     120.390 129.544 123.755  1.00 54.50           O0 
ATOM   2928  OD2 ASP C  49     120.227 127.364 123.613  1.00 57.55           O1-
ATOM   2929  N   ASP C  50     117.579 129.053 128.057  1.00 42.43           N0 
ATOM   2930  CA  ASP C  50     116.429 129.229 128.939  1.00 39.59           C0 
ATOM   2931  C   ASP C  50     116.434 130.603 129.595  1.00 37.98           C0 
ATOM   2932  O   ASP C  50     115.374 131.204 129.792  1.00 44.44           O0 
ATOM   2933  CB  ASP C  50     116.385 128.134 129.998  1.00 44.10           C0 
ATOM   2934  CG  ASP C  50     116.482 126.755 129.409  1.00 51.67           C0 
ATOM   2935  OD1 ASP C  50     116.131 126.591 128.223  1.00 50.08           O0 
ATOM   2936  OD2 ASP C  50     116.873 125.822 130.142  1.00 54.20           O1-
ATOM   2937  N   GLU C  51     117.611 131.113 129.957  1.00 35.74           N0 
ATOM   2938  CA  GLU C  51     117.690 132.480 130.456  1.00 37.97           C0 
ATOM   2939  C   GLU C  51     117.240 133.479 129.401  1.00 38.63           C0 
ATOM   2940  O   GLU C  51     116.610 134.487 129.727  1.00 41.43           O0 
ATOM   2941  CB  GLU C  51     119.108 132.807 130.916  1.00 42.43           C0 
ATOM   2942  CG  GLU C  51     119.642 131.924 132.010  1.00 45.43           C0 
ATOM   2943  CD  GLU C  51     118.659 131.719 133.131  1.00 51.53           C0 
ATOM   2944  OE1 GLU C  51     118.481 132.649 133.938  1.00 51.22           O0 
ATOM   2945  OE2 GLU C  51     118.068 130.624 133.215  1.00 51.94           O1-
ATOM   2946  N   LYS C  52     117.570 133.225 128.133  1.00 41.04           N0 
ATOM   2947  CA  LYS C  52     117.090 134.093 127.061  1.00 39.20           C0 
ATOM   2948  C   LYS C  52     115.572 134.034 126.942  1.00 34.72           C0 
ATOM   2949  O   LYS C  52     114.920 135.053 126.701  1.00 34.40           O0 
ATOM   2950  CB  LYS C  52     117.760 133.715 125.738  1.00 42.00           C0 
ATOM   2951  CG  LYS C  52     117.719 134.792 124.641  1.00 45.13           C0 
ATOM   2952  CD  LYS C  52     117.861 136.205 125.188  1.00 47.07           C0 
ATOM   2953  CE  LYS C  52     118.486 137.134 124.162  1.00 45.90           C0 
ATOM   2954  NZ  LYS C  52     118.784 138.483 124.721  1.00 44.28           N1+
ATOM   2955  N   GLY C  53     114.989 132.852 127.121  1.00 36.78           N0 
ATOM   2956  CA  GLY C  53     113.535 132.745 127.124  1.00 33.35           C0 
ATOM   2957  C   GLY C  53     112.887 133.492 128.276  1.00 32.64           C0 
ATOM   2958  O   GLY C  53     111.867 134.165 128.104  1.00 33.43           O0 
ATOM   2959  N   HIS C  54     113.474 133.385 129.468  1.00 35.74           N0 
ATOM   2960  CA  HIS C  54     112.982 134.139 130.616  1.00 29.76           C0 
ATOM   2961  C   HIS C  54     113.094 135.636 130.386  1.00 28.62           C0 
ATOM   2962  O   HIS C  54     112.190 136.396 130.748  1.00 32.83           O0 
ATOM   2963  CB  HIS C  54     113.750 133.760 131.876  1.00 31.30           C0 
ATOM   2964  CG  HIS C  54     113.540 132.350 132.317  1.00 35.14           C0 
ATOM   2965  ND1 HIS C  54     114.421 131.693 133.146  1.00 37.75           N0 
ATOM   2966  CD2 HIS C  54     112.550 131.470 132.048  1.00 36.46           C0 
ATOM   2967  CE1 HIS C  54     113.981 130.471 133.370  1.00 39.17           C0 
ATOM   2968  NE2 HIS C  54     112.847 130.310 132.715  1.00 39.71           N0 
ATOM   2969  N   ALA C  55     114.204 136.081 129.804  1.00 30.87           N0 
ATOM   2970  CA  ALA C  55     114.372 137.500 129.526  1.00 30.44           C0 
ATOM   2971  C   ALA C  55     113.375 137.972 128.481  1.00 27.87           C0 
ATOM   2972  O   ALA C  55     112.877 139.097 128.559  1.00 27.42           O0 
ATOM   2973  CB  ALA C  55     115.803 137.783 129.080  1.00 32.41           C0 
ATOM   2974  N   ALA C  56     113.065 137.125 127.499  1.00 28.19           N0 
ATOM   2975  CA  ALA C  56     112.046 137.475 126.520  1.00 23.76           C0 
ATOM   2976  C   ALA C  56     110.690 137.642 127.182  1.00 26.18           C0 
ATOM   2977  O   ALA C  56     109.971 138.604 126.896  1.00 27.88           O0 
ATOM   2978  CB  ALA C  56     111.978 136.413 125.426  1.00 25.71           C0 
ATOM   2979  N   LYS C  57     110.322 136.712 128.067  1.00 27.99           N0 
ATOM   2980  CA  LYS C  57     109.060 136.836 128.790  1.00 25.69           C0 
ATOM   2981  C   LYS C  57     109.022 138.100 129.637  1.00 26.82           C0 
ATOM   2982  O   LYS C  57     107.996 138.786 129.692  1.00 30.78           O0 
ATOM   2983  CB  LYS C  57     108.829 135.606 129.664  1.00 27.08           C0 
ATOM   2984  CG  LYS C  57     108.526 134.345 128.896  1.00 31.94           C0 
ATOM   2985  CD  LYS C  57     108.125 133.225 129.827  1.00 33.36           C0 
ATOM   2986  CE  LYS C  57     109.251 132.224 130.018  1.00 37.65           C0 
ATOM   2987  NZ  LYS C  57     108.911 131.214 131.055  1.00 42.36           N1+
ATOM   2988  N   LEU C  58     110.129 138.432 130.298  1.00 25.61           N0 
ATOM   2989  CA  LEU C  58     110.147 139.630 131.129  1.00 25.25           C0 
ATOM   2990  C   LEU C  58     110.053 140.894 130.293  1.00 25.28           C0 
ATOM   2991  O   LEU C  58     109.381 141.850 130.683  1.00 26.68           O0 
ATOM   2992  CB  LEU C  58     111.406 139.671 131.988  1.00 27.48           C0 
ATOM   2993  CG  LEU C  58     111.475 138.693 133.146  1.00 29.98           C0 
ATOM   2994  CD1 LEU C  58     112.910 138.366 133.422  1.00 31.73           C0 
ATOM   2995  CD2 LEU C  58     110.826 139.293 134.356  1.00 30.30           C0 
ATOM   2996  N   VAL C  59     110.727 140.925 129.144  1.00 27.81           N0 
ATOM   2997  CA  VAL C  59     110.660 142.090 128.268  1.00 24.73           C0 
ATOM   2998  C   VAL C  59     109.255 142.258 127.715  1.00 26.07           C0 
ATOM   2999  O   VAL C  59     108.722 143.371 127.664  1.00 28.41           O0 
ATOM   3000  CB  VAL C  59     111.703 141.971 127.142  1.00 22.48           C0 
ATOM   3001  CG1 VAL C  59     111.432 142.978 126.052  1.00 24.80           C0 
ATOM   3002  CG2 VAL C  59     113.079 142.182 127.691  1.00 24.22           C0 
ATOM   3003  N   GLN C  60     108.629 141.154 127.302  1.00 26.16           N0 
ATOM   3004  CA  GLN C  60     107.254 141.220 126.828  1.00 26.10           C0 
ATOM   3005  C   GLN C  60     106.318 141.727 127.913  1.00 25.63           C0 
ATOM   3006  O   GLN C  60     105.424 142.533 127.641  1.00 29.66           O0 
ATOM   3007  CB  GLN C  60     106.803 139.850 126.333  1.00 25.87           C0 
ATOM   3008  CG  GLN C  60     107.184 139.565 124.906  1.00 27.78           C0 
ATOM   3009  CD  GLN C  60     107.300 138.092 124.613  1.00 35.35           C0 
ATOM   3010  OE1 GLN C  60     107.389 137.272 125.522  1.00 33.75           O0 
ATOM   3011  NE2 GLN C  60     107.288 137.743 123.336  1.00 37.44           N0 
ATOM   3012  N   ARG C  61     106.513 141.277 129.153  1.00 26.51           N0 
ATOM   3013  CA  ARG C  61     105.662 141.735 130.245  1.00 23.97           C0 
ATOM   3014  C   ARG C  61     105.893 143.208 130.558  1.00 26.32           C0 
ATOM   3015  O   ARG C  61     104.945 143.933 130.868  1.00 31.21           O0 
ATOM   3016  CB  ARG C  61     105.899 140.881 131.488  1.00 22.51           C0 
ATOM   3017  CG  ARG C  61     104.900 141.121 132.599  1.00 26.62           C0 
ATOM   3018  CD  ARG C  61     103.481 141.032 132.089  1.00 28.90           C0 
ATOM   3019  NE  ARG C  61     102.504 141.297 133.135  1.00 27.98           N0 
ATOM   3020  CZ  ARG C  61     101.204 141.075 133.021  1.00 26.14           C0 
ATOM   3021  NH1 ARG C  61     100.692 140.512 131.945  1.00 29.13           N1+
ATOM   3022  NH2 ARG C  61     100.398 141.433 134.012  1.00 24.74           N0 
ATOM   3023  N   ILE C  62     107.142 143.668 130.503  1.00 24.61           N0 
ATOM   3024  CA  ILE C  62     107.416 145.072 130.792  1.00 25.04           C0 
ATOM   3025  C   ILE C  62     106.838 145.960 129.704  1.00 29.29           C0 
ATOM   3026  O   ILE C  62     106.321 147.046 129.982  1.00 32.00           O0 
ATOM   3027  CB  ILE C  62     108.927 145.311 130.973  1.00 28.90           C0 
ATOM   3028  CG1 ILE C  62     109.446 144.566 132.193  1.00 27.87           C0 
ATOM   3029  CG2 ILE C  62     109.219 146.776 131.150  1.00 28.28           C0 
ATOM   3030  CD1 ILE C  62     110.899 144.221 132.106  1.00 26.83           C0 
ATOM   3031  N   LEU C  63     106.901 145.515 128.452  1.00 29.94           N0 
ATOM   3032  CA  LEU C  63     106.325 146.315 127.379  1.00 30.03           C0 
ATOM   3033  C   LEU C  63     104.805 146.316 127.447  1.00 29.92           C0 
ATOM   3034  O   LEU C  63     104.174 147.352 127.219  1.00 34.63           O0 
ATOM   3035  CB  LEU C  63     106.799 145.809 126.020  1.00 26.47           C0 
ATOM   3036  CG  LEU C  63     108.223 146.160 125.602  1.00 24.21           C0 
ATOM   3037  CD1 LEU C  63     108.662 145.234 124.508  1.00 21.74           C0 
ATOM   3038  CD2 LEU C  63     108.315 147.586 125.155  1.00 25.55           C0 
ATOM   3039  N   PHE C  64     104.197 145.168 127.756  1.00 29.37           N0 
ATOM   3040  CA  PHE C  64     102.748 145.121 127.918  1.00 29.33           C0 
ATOM   3041  C   PHE C  64     102.289 146.047 129.033  1.00 31.85           C0 
ATOM   3042  O   PHE C  64     101.278 146.741 128.895  1.00 36.82           O0 
ATOM   3043  CB  PHE C  64     102.292 143.692 128.202  1.00 28.97           C0 
ATOM   3044  CG  PHE C  64     100.847 143.585 128.584  1.00 35.80           C0 
ATOM   3045  CD1 PHE C  64      99.859 143.962 127.697  1.00 35.68           C0 
ATOM   3046  CD2 PHE C  64     100.473 143.147 129.839  1.00 36.32           C0 
ATOM   3047  CE1 PHE C  64      98.531 143.878 128.046  1.00 33.66           C0 
ATOM   3048  CE2 PHE C  64      99.142 143.064 130.189  1.00 34.77           C0 
ATOM   3049  CZ  PHE C  64      98.175 143.429 129.293  1.00 32.78           C0 
ATOM   3050  N   LEU C  65     103.023 146.082 130.138  1.00 30.83           N0 
ATOM   3051  CA  LEU C  65     102.735 146.963 131.258  1.00 32.16           C0 
ATOM   3052  C   LEU C  65     103.137 148.402 130.990  1.00 34.19           C0 
ATOM   3053  O   LEU C  65     103.168 149.204 131.926  1.00 38.13           O0 
ATOM   3054  CB  LEU C  65     103.440 146.452 132.514  1.00 32.98           C0 
ATOM   3055  CG  LEU C  65     102.959 145.115 133.072  1.00 28.70           C0 
ATOM   3056  CD1 LEU C  65     103.624 144.839 134.395  1.00 29.29           C0 
ATOM   3057  CD2 LEU C  65     101.454 145.092 133.214  1.00 34.31           C0 
ATOM   3058  N   GLU C  66     103.437 148.734 129.735  1.00 34.88           N0 
ATOM   3059  CA  GLU C  66     103.779 150.093 129.310  1.00 34.66           C0 
ATOM   3060  C   GLU C  66     104.999 150.631 130.049  1.00 36.73           C0 
ATOM   3061  O   GLU C  66     105.056 151.798 130.435  1.00 41.79           O0 
ATOM   3062  CB  GLU C  66     102.584 151.031 129.461  1.00 39.07           C0 
ATOM   3063  CG  GLU C  66     101.430 150.680 128.550  1.00 44.05           C0 
ATOM   3064  CD  GLU C  66     100.149 151.357 128.956  1.00 53.69           C0 
ATOM   3065  OE1 GLU C  66     100.214 152.327 129.738  1.00 59.72           O0 
ATOM   3066  OE2 GLU C  66      99.074 150.921 128.493  1.00 50.06           O1-
ATOM   3067  N   GLY C  67     105.990 149.763 130.248  1.00 34.48           N0 
ATOM   3068  CA  GLY C  67     107.276 150.161 130.766  1.00 31.79           C0 
ATOM   3069  C   GLY C  67     108.343 150.096 129.686  1.00 34.91           C0 
ATOM   3070  O   GLY C  67     108.105 149.667 128.559  1.00 34.83           O0 
ATOM   3071  N   VAL C  68     109.540 150.537 130.055  1.00 36.95           N0 
ATOM   3072  CA  VAL C  68     110.684 150.548 129.152  1.00 34.02           C0 
ATOM   3073  C   VAL C  68     111.648 149.458 129.611  1.00 31.92           C0 
ATOM   3074  O   VAL C  68     112.294 149.617 130.655  1.00 34.22           O0 
ATOM   3075  CB  VAL C  68     111.372 151.920 129.124  1.00 30.44           C0 
ATOM   3076  CG1 VAL C  68     112.334 152.001 127.968  1.00 28.45           C0 
ATOM   3077  CG2 VAL C  68     110.352 153.023 129.023  1.00 33.80           C0 
ATOM   3078  N   PRO C  69     111.772 148.347 128.888  1.00 31.78           N0 
ATOM   3079  CA  PRO C  69     112.723 147.308 129.294  1.00 30.69           C0 
ATOM   3080  C   PRO C  69     114.148 147.832 129.253  1.00 34.93           C0 
ATOM   3081  O   PRO C  69     114.542 148.525 128.317  1.00 36.27           O0 
ATOM   3082  CB  PRO C  69     112.505 146.198 128.260  1.00 28.12           C0 
ATOM   3083  CG  PRO C  69     111.210 146.489 127.646  1.00 30.15           C0 
ATOM   3084  CD  PRO C  69     111.055 147.968 127.664  1.00 34.20           C0 
ATOM   3085  N   ASN C  70     114.921 147.485 130.272  1.00 37.08           N0 
ATOM   3086  CA  ASN C  70     116.321 147.884 130.353  1.00 37.77           C0 
ATOM   3087  C   ASN C  70     117.174 146.667 130.030  1.00 39.16           C0 
ATOM   3088  O   ASN C  70     117.479 145.853 130.901  1.00 42.59           O0 
ATOM   3089  CB  ASN C  70     116.647 148.444 131.728  1.00 38.68           C0 
ATOM   3090  CG  ASN C  70     117.951 149.200 131.745  1.00 46.19           C0 
ATOM   3091  OD1 ASN C  70     118.562 149.424 130.707  1.00 42.88           O0 
ATOM   3092  ND2 ASN C  70     118.387 149.595 132.929  1.00 47.21           N0 
ATOM   3093  N   VAL C  71     117.560 146.548 128.761  1.00 35.89           N0 
ATOM   3094  CA  VAL C  71     118.469 145.496 128.334  1.00 39.64           C0 
ATOM   3095  C   VAL C  71     119.910 145.981 128.281  1.00 40.97           C0 
ATOM   3096  O   VAL C  71     120.797 145.212 127.896  1.00 37.61           O0 
ATOM   3097  CB  VAL C  71     118.049 144.911 126.972  1.00 39.33           C0 
ATOM   3098  CG1 VAL C  71     116.687 144.275 127.065  1.00 32.08           C0 
ATOM   3099  CG2 VAL C  71     118.030 145.986 125.932  1.00 43.83           C0 
ATOM   3100  N   ALA C  72     120.166 147.235 128.650  1.00 40.59           N0 
ATOM   3101  CA  ALA C  72     121.525 147.759 128.614  1.00 42.46           C0 
ATOM   3102  C   ALA C  72     122.296 147.433 129.882  1.00 47.44           C0 
ATOM   3103  O   ALA C  72     123.489 147.121 129.817  1.00 45.04           O0 
ATOM   3104  CB  ALA C  72     121.498 149.270 128.396  1.00 41.22           C0 
ATOM   3105  N   ALA C  73     121.642 147.501 131.036  1.00 49.83           N0 
ATOM   3106  CA  ALA C  73     122.324 147.276 132.302  1.00 47.82           C0 
ATOM   3107  C   ALA C  73     122.679 145.807 132.468  1.00 47.94           C0 
ATOM   3108  O   ALA C  73     121.951 144.920 132.018  1.00 46.02           O0 
ATOM   3109  CB  ALA C  73     121.454 147.742 133.465  1.00 44.25           C0 
ATOM   3110  N   ARG C  74     123.808 145.554 133.123  1.00 45.81           N0 
ATOM   3111  CA  ARG C  74     124.268 144.203 133.392  1.00 47.72           C0 
ATOM   3112  C   ARG C  74     124.917 144.171 134.765  1.00 49.36           C0 
ATOM   3113  O   ARG C  74     125.625 145.101 135.155  1.00 51.34           O0 
ATOM   3114  CB  ARG C  74     125.268 143.722 132.336  1.00 48.52           C0 
ATOM   3115  CG  ARG C  74     124.617 143.381 131.022  1.00 46.10           C0 
ATOM   3116  CD  ARG C  74     124.096 141.965 130.994  1.00 44.37           C0 
ATOM   3117  NE  ARG C  74     123.806 141.486 129.648  1.00 41.92           N0 
ATOM   3118  CZ  ARG C  74     122.938 142.042 128.810  1.00 39.65           C0 
ATOM   3119  NH1 ARG C  74     122.264 143.134 129.126  1.00 39.76           N1+
ATOM   3120  NH2 ARG C  74     122.726 141.476 127.628  1.00 37.18           N0 
ATOM   3121  N   GLU C  75     124.655 143.102 135.502  1.00 47.57           N0 
ATOM   3122  CA  GLU C  75     125.304 142.868 136.778  1.00 47.34           C0 
ATOM   3123  C   GLU C  75     126.706 142.327 136.547  1.00 47.89           C0 
ATOM   3124  O   GLU C  75     127.050 141.873 135.455  1.00 48.98           O0 
ATOM   3125  CB  GLU C  75     124.491 141.892 137.624  1.00 46.43           C0 
ATOM   3126  CG  GLU C  75     123.287 142.507 138.292  1.00 49.37           C0 
ATOM   3127  CD  GLU C  75     122.233 141.478 138.632  1.00 55.07           C0 
ATOM   3128  OE1 GLU C  75     122.544 140.271 138.578  1.00 54.83           O0 
ATOM   3129  OE2 GLU C  75     121.095 141.873 138.960  1.00 55.92           O1-
ATOM   3130  N   ALA C  76     127.522 142.380 137.593  1.00 50.67           N0 
ATOM   3131  CA  ALA C  76     128.876 141.860 137.489  1.00 49.05           C0 
ATOM   3132  C   ALA C  76     128.838 140.350 137.320  1.00 48.57           C0 
ATOM   3133  O   ALA C  76     128.154 139.644 138.064  1.00 45.97           O0 
ATOM   3134  CB  ALA C  76     129.688 142.237 138.725  1.00 46.55           C0 
ATOM   3135  N   LEU C  77     129.568 139.858 136.332  1.00 46.64           N0 
ATOM   3136  CA  LEU C  77     129.659 138.432 136.074  1.00 44.38           C0 
ATOM   3137  C   LEU C  77     130.736 137.833 136.959  1.00 45.86           C0 
ATOM   3138  O   LEU C  77     131.775 138.453 137.193  1.00 47.45           O0 
ATOM   3139  CB  LEU C  77     129.973 138.155 134.606  1.00 39.73           C0 
ATOM   3140  CG  LEU C  77     128.853 138.243 133.573  1.00 42.87           C0 
ATOM   3141  CD1 LEU C  77     128.418 139.662 133.322  1.00 46.40           C0 
ATOM   3142  CD2 LEU C  77     129.337 137.631 132.297  1.00 42.15           C0 
ATOM   3143  N   ASN C  78     130.479 136.635 137.465  1.00 42.72           N0 
ATOM   3144  CA  ASN C  78     131.445 135.942 138.304  1.00 43.52           C0 
ATOM   3145  C   ASN C  78     131.871 134.710 137.517  1.00 41.56           C0 
ATOM   3146  O   ASN C  78     131.220 133.667 137.570  1.00 41.32           O0 
ATOM   3147  CB  ASN C  78     130.841 135.599 139.661  1.00 41.59           C0 
ATOM   3148  CG  ASN C  78     131.873 135.085 140.648  1.00 49.73           C0 
ATOM   3149  OD1 ASN C  78     133.053 134.955 140.321  1.00 50.28           O0 
ATOM   3150  ND2 ASN C  78     131.435 134.803 141.867  1.00 47.10           N0 
ATOM   3151  N   ILE C  79     132.958 134.846 136.766  1.00 41.82           N0 
ATOM   3152  CA  ILE C  79     133.461 133.800 135.884  1.00 41.99           C0 
ATOM   3153  C   ILE C  79     134.464 132.962 136.661  1.00 44.70           C0 
ATOM   3154  O   ILE C  79     135.413 133.499 137.244  1.00 44.68           O0 
ATOM   3155  CB  ILE C  79     134.107 134.389 134.619  1.00 42.89           C0 
ATOM   3156  CG1 ILE C  79     133.276 135.543 134.062  1.00 38.83           C0 
ATOM   3157  CG2 ILE C  79     134.273 133.325 133.563  1.00 42.19           C0 
ATOM   3158  CD1 ILE C  79     131.881 135.149 133.676  1.00 40.82           C0 
ATOM   3159  N   GLY C  80     134.260 131.650 136.673  1.00 42.64           N0 
ATOM   3160  CA  GLY C  80     135.185 130.765 137.337  1.00 41.84           C0 
ATOM   3161  C   GLY C  80     136.365 130.411 136.464  1.00 45.67           C0 
ATOM   3162  O   GLY C  80     136.367 130.630 135.259  1.00 51.09           O0 
ATOM   3163  N   SER C  81     137.392 129.846 137.090  1.00 44.80           N0 
ATOM   3164  CA  SER C  81     138.585 129.440 136.364  1.00 43.82           C0 
ATOM   3165  C   SER C  81     138.680 127.935 136.181  1.00 45.12           C0 
ATOM   3166  O   SER C  81     139.304 127.477 135.220  1.00 48.80           O0 
ATOM   3167  CB  SER C  81     139.838 129.952 137.079  1.00 42.72           C0 
ATOM   3168  OG  SER C  81     139.806 129.620 138.454  1.00 52.64           O0 
ATOM   3169  N   ASN C  82     138.074 127.161 137.074  1.00 43.82           N0 
ATOM   3170  CA  ASN C  82     138.013 125.712 136.961  1.00 39.39           C0 
ATOM   3171  C   ASN C  82     136.576 125.257 137.175  1.00 41.78           C0 
ATOM   3172  O   ASN C  82     135.730 126.017 137.640  1.00 44.22           O0 
ATOM   3173  CB  ASN C  82     138.997 125.043 137.933  1.00 37.29           C0 
ATOM   3174  CG  ASN C  82     138.698 125.336 139.391  1.00 41.76           C0 
ATOM   3175  OD1 ASN C  82     137.699 125.943 139.728  1.00 45.98           O0 
ATOM   3176  ND2 ASN C  82     139.590 124.908 140.262  1.00 41.41           N0 
ATOM   3177  N   VAL C  83     136.316 123.994 136.831  1.00 39.42           N0 
ATOM   3178  CA  VAL C  83     134.946 123.493 136.723  1.00 37.53           C0 
ATOM   3179  C   VAL C  83     134.175 123.694 138.022  1.00 38.82           C0 
ATOM   3180  O   VAL C  83     133.030 124.155 138.010  1.00 38.13           O0 
ATOM   3181  CB  VAL C  83     134.951 122.016 136.300  1.00 35.64           C0 
ATOM   3182  CG1 VAL C  83     133.537 121.482 136.261  1.00 34.31           C0 
ATOM   3183  CG2 VAL C  83     135.608 121.874 134.952  1.00 35.34           C0 
ATOM   3184  N   GLU C  84     134.768 123.313 139.154  1.00 38.89           N0 
ATOM   3185  CA  GLU C  84     134.085 123.493 140.431  1.00 39.82           C0 
ATOM   3186  C   GLU C  84     133.765 124.956 140.690  1.00 38.76           C0 
ATOM   3187  O   GLU C  84     132.684 125.278 141.186  1.00 36.12           O0 
ATOM   3188  CB  GLU C  84     134.921 122.929 141.575  1.00 43.06           C0 
ATOM   3189  CG  GLU C  84     135.077 121.426 141.575  1.00 46.24           C0 
ATOM   3190  CD  GLU C  84     135.936 120.944 142.724  1.00 51.79           C0 
ATOM   3191  OE1 GLU C  84     136.506 121.797 143.432  1.00 59.56           O0 
ATOM   3192  OE2 GLU C  84     136.042 119.719 142.928  1.00 47.86           O1-
ATOM   3193  N   GLU C  85     134.687 125.860 140.357  1.00 40.53           N0 
ATOM   3194  CA  GLU C  85     134.435 127.276 140.601  1.00 40.84           C0 
ATOM   3195  C   GLU C  85     133.316 127.801 139.719  1.00 40.94           C0 
ATOM   3196  O   GLU C  85     132.494 128.602 140.166  1.00 44.86           O0 
ATOM   3197  CB  GLU C  85     135.703 128.092 140.382  1.00 42.55           C0 
ATOM   3198  CG  GLU C  85     135.656 129.464 141.002  1.00 47.69           C0 
ATOM   3199  CD  GLU C  85     136.835 130.316 140.608  1.00 54.05           C0 
ATOM   3200  OE1 GLU C  85     137.858 129.751 140.175  1.00 52.14           O0 
ATOM   3201  OE2 GLU C  85     136.740 131.555 140.730  1.00 54.56           O1-
ATOM   3202  N   MET C  86     133.262 127.368 138.461  1.00 36.29           N0 
ATOM   3203  CA  MET C  86     132.188 127.824 137.590  1.00 37.57           C0 
ATOM   3204  C   MET C  86     130.845 127.253 138.014  1.00 37.81           C0 
ATOM   3205  O   MET C  86     129.826 127.945 137.955  1.00 38.60           O0 
ATOM   3206  CB  MET C  86     132.500 127.487 136.136  1.00 40.90           C0 
ATOM   3207  CG  MET C  86     133.941 127.718 135.758  1.00 42.72           C0 
ATOM   3208  SD  MET C  86     134.533 126.639 134.465  1.00 45.68           S0 
ATOM   3209  CE  MET C  86     133.551 127.191 133.090  1.00 41.16           C0 
ATOM   3210  N   LEU C  87     130.822 126.002 138.472  1.00 39.83           N0 
ATOM   3211  CA  LEU C  87     129.575 125.441 138.977  1.00 33.37           C0 
ATOM   3212  C   LEU C  87     129.125 126.155 140.243  1.00 33.68           C0 
ATOM   3213  O   LEU C  87     127.933 126.423 140.421  1.00 33.82           O0 
ATOM   3214  CB  LEU C  87     129.736 123.945 139.230  1.00 31.20           C0 
ATOM   3215  CG  LEU C  87     129.818 123.036 138.006  1.00 32.63           C0 
ATOM   3216  CD1 LEU C  87     129.907 121.603 138.449  1.00 27.89           C0 
ATOM   3217  CD2 LEU C  87     128.633 123.231 137.093  1.00 33.66           C0 
ATOM   3218  N   ARG C  88     130.066 126.504 141.122  1.00 36.78           N0 
ATOM   3219  CA  ARG C  88     129.705 127.207 142.347  1.00 36.53           C0 
ATOM   3220  C   ARG C  88     129.264 128.635 142.063  1.00 36.45           C0 
ATOM   3221  O   ARG C  88     128.397 129.167 142.760  1.00 37.85           O0 
ATOM   3222  CB  ARG C  88     130.872 127.205 143.329  1.00 37.06           C0 
ATOM   3223  CG  ARG C  88     131.144 125.873 143.980  1.00 39.30           C0 
ATOM   3224  CD  ARG C  88     132.135 126.023 145.117  1.00 43.99           C0 
ATOM   3225  NE  ARG C  88     133.440 125.453 144.804  1.00 49.04           N0 
ATOM   3226  CZ  ARG C  88     134.496 126.165 144.435  1.00 50.26           C0 
ATOM   3227  NH1 ARG C  88     134.442 127.483 144.342  1.00 48.77           N1+
ATOM   3228  NH2 ARG C  88     135.635 125.539 144.158  1.00 48.07           N0 
ATOM   3229  N   ASN C  89     129.848 129.275 141.051  1.00 35.47           N0 
ATOM   3230  CA  ASN C  89     129.404 130.610 140.669  1.00 35.23           C0 
ATOM   3231  C   ASN C  89     128.015 130.572 140.055  1.00 37.08           C0 
ATOM   3232  O   ASN C  89     127.175 131.429 140.352  1.00 41.74           O0 
ATOM   3233  CB  ASN C  89     130.401 131.243 139.703  1.00 37.60           C0 
ATOM   3234  CG  ASN C  89     131.719 131.557 140.360  1.00 40.98           C0 
ATOM   3235  OD1 ASN C  89     131.797 131.699 141.576  1.00 44.07           O0 
ATOM   3236  ND2 ASN C  89     132.764 131.675 139.562  1.00 40.85           N0 
ATOM   3237  N   ASP C  90     127.748 129.579 139.206  1.00 34.51           N0 
ATOM   3238  CA  ASP C  90     126.402 129.418 138.674  1.00 32.71           C0 
ATOM   3239  C   ASP C  90     125.403 129.156 139.792  1.00 37.89           C0 
ATOM   3240  O   ASP C  90     124.279 129.662 139.755  1.00 40.48           O0 
ATOM   3241  CB  ASP C  90     126.365 128.290 137.649  1.00 35.72           C0 
ATOM   3242  CG  ASP C  90     127.127 128.624 136.385  1.00 44.08           C0 
ATOM   3243  OD1 ASP C  90     127.188 129.813 136.019  1.00 40.36           O0 
ATOM   3244  OD2 ASP C  90     127.650 127.693 135.739  1.00 46.08           O1-
ATOM   3245  N   LEU C  91     125.799 128.385 140.806  1.00 38.29           N0 
ATOM   3246  CA  LEU C  91     124.888 128.117 141.913  1.00 34.12           C0 
ATOM   3247  C   LEU C  91     124.640 129.363 142.747  1.00 34.15           C0 
ATOM   3248  O   LEU C  91     123.500 129.645 143.121  1.00 37.97           O0 
ATOM   3249  CB  LEU C  91     125.426 126.993 142.794  1.00 35.44           C0 
ATOM   3250  CG  LEU C  91     124.391 126.443 143.778  1.00 36.00           C0 
ATOM   3251  CD1 LEU C  91     123.081 126.122 143.072  1.00 38.01           C0 
ATOM   3252  CD2 LEU C  91     124.918 125.239 144.499  1.00 31.92           C0 
ATOM   3253  N   ALA C  92     125.700 130.101 143.083  1.00 34.73           N0 
ATOM   3254  CA  ALA C  92     125.525 131.355 143.803  1.00 35.39           C0 
ATOM   3255  C   ALA C  92     124.593 132.282 143.047  1.00 35.14           C0 
ATOM   3256  O   ALA C  92     123.738 132.957 143.641  1.00 40.59           O0 
ATOM   3257  CB  ALA C  92     126.876 132.026 144.026  1.00 33.61           C0 
ATOM   3258  N   TYR C  93     124.704 132.294 141.724  1.00 35.99           N0 
ATOM   3259  CA  TYR C  93     123.942 133.274 140.981  1.00 37.52           C0 
ATOM   3260  C   TYR C  93     122.493 132.817 140.838  1.00 40.09           C0 
ATOM   3261  O   TYR C  93     121.576 133.642 140.857  1.00 40.86           O0 
ATOM   3262  CB  TYR C  93     124.591 133.505 139.623  1.00 41.42           C0 
ATOM   3263  CG  TYR C  93     123.924 134.603 138.871  1.00 47.96           C0 
ATOM   3264  CD1 TYR C  93     124.186 135.920 139.211  1.00 50.23           C0 
ATOM   3265  CD2 TYR C  93     122.994 134.356 137.892  1.00 47.90           C0 
ATOM   3266  CE1 TYR C  93     123.586 136.956 138.566  1.00 47.06           C0 
ATOM   3267  CE2 TYR C  93     122.373 135.397 137.254  1.00 47.39           C0 
ATOM   3268  CZ  TYR C  93     122.678 136.690 137.590  1.00 46.97           C0 
ATOM   3269  OH  TYR C  93     122.069 137.728 136.946  1.00 49.60           O0 
ATOM   3270  N   GLU C  94     122.264 131.503 140.728  1.00 40.97           N0 
ATOM   3271  CA  GLU C  94     120.902 130.971 140.764  1.00 37.67           C0 
ATOM   3272  C   GLU C  94     120.239 131.240 142.106  1.00 39.20           C0 
ATOM   3273  O   GLU C  94     119.045 131.541 142.162  1.00 41.19           O0 
ATOM   3274  CB  GLU C  94     120.902 129.468 140.484  1.00 34.87           C0 
ATOM   3275  CG  GLU C  94     121.092 129.074 139.039  1.00 38.51           C0 
ATOM   3276  CD  GLU C  94     120.017 129.613 138.121  1.00 48.60           C0 
ATOM   3277  OE1 GLU C  94     118.976 128.945 137.974  1.00 49.75           O0 
ATOM   3278  OE2 GLU C  94     120.208 130.698 137.535  1.00 47.85           O1-
ATOM   3279  N   TYR C  95     120.987 131.106 143.199  1.00 37.88           N0 
ATOM   3280  CA  TYR C  95     120.453 131.454 144.510  1.00 36.91           C0 
ATOM   3281  C   TYR C  95     120.028 132.912 144.567  1.00 38.46           C0 
ATOM   3282  O   TYR C  95     118.949 133.237 145.077  1.00 41.45           O0 
ATOM   3283  CB  TYR C  95     121.479 131.160 145.601  1.00 36.27           C0 
ATOM   3284  CG  TYR C  95     121.612 129.704 145.952  1.00 39.20           C0 
ATOM   3285  CD1 TYR C  95     120.644 128.794 145.576  1.00 40.20           C0 
ATOM   3286  CD2 TYR C  95     122.694 129.243 146.680  1.00 41.53           C0 
ATOM   3287  CE1 TYR C  95     120.752 127.464 145.905  1.00 41.50           C0 
ATOM   3288  CE2 TYR C  95     122.811 127.914 147.013  1.00 43.98           C0 
ATOM   3289  CZ  TYR C  95     121.836 127.027 146.623  1.00 44.59           C0 
ATOM   3290  OH  TYR C  95     121.944 125.697 146.952  1.00 45.06           O0 
ATOM   3291  N   LYS C  96     120.873 133.809 144.057  1.00 38.56           N0 
ATOM   3292  CA  LYS C  96     120.518 135.224 144.076  1.00 38.37           C0 
ATOM   3293  C   LYS C  96     119.281 135.497 143.224  1.00 38.10           C0 
ATOM   3294  O   LYS C  96     118.396 136.264 143.625  1.00 41.63           O0 
ATOM   3295  CB  LYS C  96     121.696 136.066 143.599  1.00 41.04           C0 
ATOM   3296  CG  LYS C  96     121.509 137.545 143.828  1.00 45.69           C0 
ATOM   3297  CD  LYS C  96     122.300 138.368 142.837  1.00 49.33           C0 
ATOM   3298  CE  LYS C  96     121.949 137.984 141.415  1.00 50.65           C0 
ATOM   3299  NZ  LYS C  96     120.599 138.478 141.025  1.00 46.86           N1+
ATOM   3300  N   VAL C  97     119.198 134.870 142.048  1.00 35.29           N0 
ATOM   3301  CA  VAL C  97     118.035 135.051 141.185  1.00 37.93           C0 
ATOM   3302  C   VAL C  97     116.771 134.538 141.858  1.00 38.13           C0 
ATOM   3303  O   VAL C  97     115.712 135.158 141.756  1.00 35.86           O0 
ATOM   3304  CB  VAL C  97     118.259 134.373 139.822  1.00 38.94           C0 
ATOM   3305  CG1 VAL C  97     117.006 134.443 138.981  1.00 32.62           C0 
ATOM   3306  CG2 VAL C  97     119.386 135.053 139.080  1.00 44.06           C0 
ATOM   3307  N   ALA C  98     116.857 133.404 142.555  1.00 38.69           N0 
ATOM   3308  CA  ALA C  98     115.673 132.855 143.210  1.00 33.56           C0 
ATOM   3309  C   ALA C  98     115.210 133.748 144.350  1.00 35.23           C0 
ATOM   3310  O   ALA C  98     114.007 133.972 144.524  1.00 33.22           O0 
ATOM   3311  CB  ALA C  98     115.957 131.442 143.714  1.00 32.90           C0 
ATOM   3312  N   ASP C  99     116.150 134.270 145.136  1.00 37.52           N0 
ATOM   3313  CA  ASP C  99     115.797 135.210 146.195  1.00 38.10           C0 
ATOM   3314  C   ASP C  99     115.103 136.442 145.620  1.00 38.25           C0 
ATOM   3315  O   ASP C  99     114.066 136.892 146.132  1.00 40.72           O0 
ATOM   3316  CB  ASP C  99     117.062 135.600 146.957  1.00 40.07           C0 
ATOM   3317  CG  ASP C  99     116.806 136.598 148.067  1.00 52.57           C0 
ATOM   3318  OD1 ASP C  99     115.634 136.901 148.369  1.00 56.18           O0 
ATOM   3319  OD2 ASP C  99     117.793 137.102 148.637  1.00 56.89           O1-
ATOM   3320  N   ASP C 100     115.660 136.994 144.544  1.00 35.70           N0 
ATOM   3321  CA  ASP C 100     115.105 138.215 143.977  1.00 37.66           C0 
ATOM   3322  C   ASP C 100     113.742 137.948 143.343  1.00 36.50           C0 
ATOM   3323  O   ASP C 100     112.828 138.775 143.443  1.00 35.54           O0 
ATOM   3324  CB  ASP C 100     116.114 138.792 142.982  1.00 40.30           C0 
ATOM   3325  CG  ASP C 100     115.732 140.159 142.476  1.00 48.50           C0 
ATOM   3326  OD1 ASP C 100     115.857 141.128 143.250  1.00 52.95           O0 
ATOM   3327  OD2 ASP C 100     115.374 140.285 141.293  1.00 43.25           O1-
ATOM   3328  N   LEU C 101     113.572 136.767 142.746  1.00 36.59           N0 
ATOM   3329  CA  LEU C 101     112.276 136.368 142.210  1.00 31.05           C0 
ATOM   3330  C   LEU C 101     111.233 136.242 143.305  1.00 33.98           C0 
ATOM   3331  O   LEU C 101     110.075 136.608 143.105  1.00 33.37           O0 
ATOM   3332  CB  LEU C 101     112.403 135.044 141.465  1.00 30.21           C0 
ATOM   3333  CG  LEU C 101     112.736 135.066 139.983  1.00 30.10           C0 
ATOM   3334  CD1 LEU C 101     113.151 133.690 139.549  1.00 31.04           C0 
ATOM   3335  CD2 LEU C 101     111.547 135.524 139.192  1.00 28.12           C0 
ATOM   3336  N   ARG C 102     111.612 135.693 144.460  1.00 36.81           N0 
ATOM   3337  CA  ARG C 102     110.660 135.595 145.562  1.00 32.33           C0 
ATOM   3338  C   ARG C 102     110.239 136.967 146.054  1.00 34.28           C0 
ATOM   3339  O   ARG C 102     109.056 137.198 146.338  1.00 33.38           O0 
ATOM   3340  CB  ARG C 102     111.250 134.777 146.704  1.00 30.41           C0 
ATOM   3341  CG  ARG C 102     111.019 133.309 146.538  1.00 31.92           C0 
ATOM   3342  CD  ARG C 102     111.715 132.499 147.588  1.00 29.80           C0 
ATOM   3343  NE  ARG C 102     112.162 131.242 147.010  1.00 34.73           N0 
ATOM   3344  CZ  ARG C 102     113.422 130.844 146.975  1.00 41.77           C0 
ATOM   3345  NH1 ARG C 102     114.386 131.558 147.529  1.00 41.61           N1+
ATOM   3346  NH2 ARG C 102     113.722 129.703 146.366  1.00 41.30           N0 
ATOM   3347  N   LYS C 103     111.192 137.889 146.178  1.00 36.85           N0 
ATOM   3348  CA  LYS C 103     110.833 139.248 146.569  1.00 36.24           C0 
ATOM   3349  C   LYS C 103     109.858 139.872 145.576  1.00 35.42           C0 
ATOM   3350  O   LYS C 103     108.881 140.521 145.971  1.00 37.02           O0 
ATOM   3351  CB  LYS C 103     112.090 140.098 146.702  1.00 39.88           C0 
ATOM   3352  CG  LYS C 103     112.976 139.673 147.846  1.00 45.70           C0 
ATOM   3353  CD  LYS C 103     114.127 140.634 148.040  1.00 53.59           C0 
ATOM   3354  CE  LYS C 103     115.156 140.446 146.936  1.00 49.44           C0 
ATOM   3355  NZ  LYS C 103     116.370 141.279 147.116  1.00 49.35           N1+
ATOM   3356  N   VAL C 104     110.087 139.662 144.281  1.00 35.41           N0 
ATOM   3357  CA  VAL C 104     109.207 140.285 143.301  1.00 35.35           C0 
ATOM   3358  C   VAL C 104     107.851 139.591 143.251  1.00 36.31           C0 
ATOM   3359  O   VAL C 104     106.838 140.229 142.968  1.00 38.12           O0 
ATOM   3360  CB  VAL C 104     109.878 140.324 141.921  1.00 34.26           C0 
ATOM   3361  CG1 VAL C 104     109.010 141.075 140.951  1.00 29.66           C0 
ATOM   3362  CG2 VAL C 104     111.214 141.000 142.026  1.00 40.96           C0 
ATOM   3363  N   ILE C 105     107.795 138.288 143.532  1.00 34.35           N0 
ATOM   3364  CA  ILE C 105     106.506 137.603 143.592  1.00 32.88           C0 
ATOM   3365  C   ILE C 105     105.688 138.124 144.765  1.00 33.60           C0 
ATOM   3366  O   ILE C 105     104.477 138.355 144.647  1.00 34.99           O0 
ATOM   3367  CB  ILE C 105     106.708 136.080 143.672  1.00 32.70           C0 
ATOM   3368  CG1 ILE C 105     107.100 135.520 142.313  1.00 29.53           C0 
ATOM   3369  CG2 ILE C 105     105.450 135.402 144.110  1.00 29.15           C0 
ATOM   3370  CD1 ILE C 105     107.762 134.190 142.381  1.00 30.69           C0 
ATOM   3371  N   ALA C 106     106.337 138.333 145.910  1.00 36.97           N0 
ATOM   3372  CA  ALA C 106     105.651 138.956 147.034  1.00 35.98           C0 
ATOM   3373  C   ALA C 106     105.132 140.337 146.659  1.00 37.98           C0 
ATOM   3374  O   ALA C 106     103.987 140.684 146.967  1.00 43.91           O0 
ATOM   3375  CB  ALA C 106     106.582 139.034 148.241  1.00 32.06           C0 
ATOM   3376  N   LEU C 107     105.955 141.129 145.968  1.00 34.89           N0 
ATOM   3377  CA  LEU C 107     105.530 142.469 145.572  1.00 36.67           C0 
ATOM   3378  C   LEU C 107     104.344 142.424 144.614  1.00 39.11           C0 
ATOM   3379  O   LEU C 107     103.408 143.219 144.736  1.00 40.90           O0 
ATOM   3380  CB  LEU C 107     106.697 143.218 144.938  1.00 40.13           C0 
ATOM   3381  CG  LEU C 107     106.370 144.570 144.315  1.00 42.04           C0 
ATOM   3382  CD1 LEU C 107     105.975 145.563 145.383  1.00 41.92           C0 
ATOM   3383  CD2 LEU C 107     107.544 145.069 143.529  1.00 42.46           C0 
ATOM   3384  N   CYS C 108     104.369 141.507 143.648  1.00 37.81           N0 
ATOM   3385  CA  CYS C 108     103.262 141.381 142.706  1.00 35.20           C0 
ATOM   3386  C   CYS C 108     101.991 140.941 143.410  1.00 38.83           C0 
ATOM   3387  O   CYS C 108     100.888 141.309 142.999  1.00 41.07           O0 
ATOM   3388  CB  CYS C 108     103.622 140.397 141.597  1.00 31.59           C0 
ATOM   3389  SG  CYS C 108     104.831 140.999 140.436  1.00 42.32           S0 
ATOM   3390  N   GLU C 109     102.120 140.145 144.470  1.00 41.64           N0 
ATOM   3391  CA  GLU C 109     100.942 139.779 145.247  1.00 40.24           C0 
ATOM   3392  C   GLU C 109     100.385 140.983 145.999  1.00 40.78           C0 
ATOM   3393  O   GLU C 109      99.167 141.181 146.040  1.00 40.95           O0 
ATOM   3394  CB  GLU C 109     101.279 138.644 146.208  1.00 37.21           C0 
ATOM   3395  CG  GLU C 109     100.169 138.275 147.169  1.00 48.14           C0 
ATOM   3396  CD  GLU C 109      99.014 137.572 146.488  1.00 47.52           C0 
ATOM   3397  OE1 GLU C 109      99.260 136.826 145.523  1.00 47.45           O0 
ATOM   3398  OE2 GLU C 109      97.861 137.751 146.929  1.00 45.25           O1-
ATOM   3399  N   GLN C 110     101.255 141.801 146.598  1.00 42.36           N0 
ATOM   3400  CA  GLN C 110     100.769 143.004 147.272  1.00 42.90           C0 
ATOM   3401  C   GLN C 110     100.147 143.994 146.299  1.00 44.35           C0 
ATOM   3402  O   GLN C 110      99.181 144.678 146.651  1.00 46.51           O0 
ATOM   3403  CB  GLN C 110     101.885 143.699 148.050  1.00 46.13           C0 
ATOM   3404  CG  GLN C 110     102.834 142.793 148.791  1.00 48.67           C0 
ATOM   3405  CD  GLN C 110     104.030 143.543 149.342  1.00 53.19           C0 
ATOM   3406  OE1 GLN C 110     103.937 144.725 149.665  1.00 58.12           O0 
ATOM   3407  NE2 GLN C 110     105.161 142.856 149.459  1.00 49.28           N0 
ATOM   3408  N   LYS C 111     100.683 144.098 145.089  1.00 44.17           N0 
ATOM   3409  CA  LYS C 111     100.208 145.070 144.117  1.00 43.76           C0 
ATOM   3410  C   LYS C 111      99.097 144.522 143.240  1.00 43.98           C0 
ATOM   3411  O   LYS C 111      98.769 145.138 142.222  1.00 42.86           O0 
ATOM   3412  CB  LYS C 111     101.367 145.546 143.243  1.00 42.87           C0 
ATOM   3413  CG  LYS C 111     102.420 146.333 143.988  1.00 46.62           C0 
ATOM   3414  CD  LYS C 111     101.887 147.640 144.516  1.00 49.48           C0 
ATOM   3415  CE  LYS C 111     102.915 148.324 145.396  1.00 54.03           C0 
ATOM   3416  NZ  LYS C 111     102.404 149.596 145.972  1.00 58.87           N1+
ATOM   3417  N   LYS C 112      98.524 143.376 143.603  1.00 43.43           N0 
ATOM   3418  CA  LYS C 112      97.388 142.772 142.916  1.00 36.97           C0 
ATOM   3419  C   LYS C 112      97.716 142.385 141.480  1.00 36.89           C0 
ATOM   3420  O   LYS C 112      96.826 142.012 140.718  1.00 37.15           O0 
ATOM   3421  CB  LYS C 112      96.174 143.701 142.942  1.00 37.31           C0 
ATOM   3422  CG  LYS C 112      95.706 144.076 144.332  1.00 40.18           C0 
ATOM   3423  CD  LYS C 112      95.183 142.893 145.086  1.00 45.95           C0 
ATOM   3424  CE  LYS C 112      94.573 143.317 146.407  1.00 45.68           C0 
ATOM   3425  NZ  LYS C 112      95.603 143.801 147.359  1.00 45.87           N1+
ATOM   3426  N   ASP C 113      98.983 142.479 141.080  1.00 37.73           N0 
ATOM   3427  CA  ASP C 113      99.387 142.146 139.718  1.00 34.43           C0 
ATOM   3428  C   ASP C 113      99.591 140.638 139.650  1.00 33.14           C0 
ATOM   3429  O   ASP C 113     100.706 140.124 139.676  1.00 35.18           O0 
ATOM   3430  CB  ASP C 113     100.641 142.902 139.315  1.00 34.80           C0 
ATOM   3431  CG  ASP C 113     100.952 142.756 137.842  1.00 37.80           C0 
ATOM   3432  OD1 ASP C 113     100.214 142.044 137.135  1.00 37.65           O0 
ATOM   3433  OD2 ASP C 113     101.942 143.343 137.379  1.00 41.31           O1-
ATOM   3434  N   TYR C 114      98.477 139.926 139.542  1.00 30.87           N0 
ATOM   3435  CA  TYR C 114      98.516 138.476 139.625  1.00 28.85           C0 
ATOM   3436  C   TYR C 114      99.191 137.852 138.417  1.00 28.73           C0 
ATOM   3437  O   TYR C 114      99.920 136.871 138.568  1.00 33.71           O0 
ATOM   3438  CB  TYR C 114      97.100 137.942 139.821  1.00 29.87           C0 
ATOM   3439  CG  TYR C 114      96.505 138.439 141.110  1.00 30.91           C0 
ATOM   3440  CD1 TYR C 114      97.143 138.203 142.311  1.00 30.40           C0 
ATOM   3441  CD2 TYR C 114      95.335 139.171 141.128  1.00 27.58           C0 
ATOM   3442  CE1 TYR C 114      96.630 138.662 143.489  1.00 31.83           C0 
ATOM   3443  CE2 TYR C 114      94.811 139.633 142.309  1.00 28.04           C0 
ATOM   3444  CZ  TYR C 114      95.465 139.372 143.487  1.00 33.22           C0 
ATOM   3445  OH  TYR C 114      94.960 139.820 144.675  1.00 32.48           O0 
ATOM   3446  N   GLN C 115      99.024 138.430 137.230  1.00 27.57           N0 
ATOM   3447  CA  GLN C 115      99.567 137.803 136.029  1.00 28.69           C0 
ATOM   3448  C   GLN C 115     101.088 137.876 135.994  1.00 29.99           C0 
ATOM   3449  O   GLN C 115     101.758 136.909 135.602  1.00 31.64           O0 
ATOM   3450  CB  GLN C 115      98.952 138.445 134.793  1.00 28.99           C0 
ATOM   3451  CG  GLN C 115      99.415 137.814 133.527  1.00 30.03           C0 
ATOM   3452  CD  GLN C 115      98.963 136.395 133.487  1.00 37.04           C0 
ATOM   3453  OE1 GLN C 115      97.850 136.096 133.893  1.00 44.49           O0 
ATOM   3454  NE2 GLN C 115      99.819 135.502 133.013  1.00 37.32           N0 
ATOM   3455  N   THR C 116     101.652 139.007 136.405  1.00 28.33           N0 
ATOM   3456  CA  THR C 116     103.089 139.062 136.623  1.00 27.01           C0 
ATOM   3457  C   THR C 116     103.515 138.038 137.663  1.00 28.13           C0 
ATOM   3458  O   THR C 116     104.575 137.422 137.535  1.00 30.96           O0 
ATOM   3459  CB  THR C 116     103.500 140.467 137.044  1.00 28.20           C0 
ATOM   3460  OG1 THR C 116     102.916 141.413 136.150  1.00 32.42           O0 
ATOM   3461  CG2 THR C 116     104.981 140.616 136.979  1.00 27.83           C0 
ATOM   3462  N   ARG C 117     102.690 137.832 138.692  1.00 28.23           N0 
ATOM   3463  CA  ARG C 117     102.977 136.793 139.672  1.00 27.38           C0 
ATOM   3464  C   ARG C 117     103.125 135.423 139.024  1.00 28.62           C0 
ATOM   3465  O   ARG C 117     104.061 134.695 139.350  1.00 30.92           O0 
ATOM   3466  CB  ARG C 117     101.899 136.745 140.748  1.00 30.16           C0 
ATOM   3467  CG  ARG C 117     102.141 135.698 141.812  1.00 30.73           C0 
ATOM   3468  CD  ARG C 117     101.068 135.748 142.869  1.00 33.56           C0 
ATOM   3469  NE  ARG C 117     101.170 134.667 143.842  1.00 36.65           N0 
ATOM   3470  CZ  ARG C 117     101.900 134.681 144.945  1.00 36.71           C0 
ATOM   3471  NH1 ARG C 117     102.526 135.772 145.344  1.00 42.35           N1+
ATOM   3472  NH2 ARG C 117     101.967 133.584 145.688  1.00 29.23           N0 
ATOM   3473  N   GLU C 118     102.219 135.027 138.120  1.00 27.61           N0 
ATOM   3474  CA  GLU C 118     102.388 133.682 137.559  1.00 28.01           C0 
ATOM   3475  C   GLU C 118     103.525 133.616 136.551  1.00 30.39           C0 
ATOM   3476  O   GLU C 118     104.176 132.573 136.422  1.00 34.05           O0 
ATOM   3477  CB  GLU C 118     101.118 133.101 136.931  1.00 29.92           C0 
ATOM   3478  CG  GLU C 118     100.037 132.799 137.936  1.00 39.85           C0 
ATOM   3479  CD  GLU C 118      99.155 133.964 138.161  1.00 42.84           C0 
ATOM   3480  OE1 GLU C 118      99.318 134.927 137.406  1.00 42.52           O0 
ATOM   3481  OE2 GLU C 118      98.387 133.964 139.135  1.00 44.01           O1-
ATOM   3482  N   ILE C 119     103.794 134.703 135.830  1.00 29.94           N0 
ATOM   3483  CA  ILE C 119     104.981 134.712 134.976  1.00 27.40           C0 
ATOM   3484  C   ILE C 119     106.233 134.482 135.815  1.00 26.79           C0 
ATOM   3485  O   ILE C 119     107.079 133.634 135.497  1.00 27.05           O0 
ATOM   3486  CB  ILE C 119     105.056 136.022 134.174  1.00 30.42           C0 
ATOM   3487  CG1 ILE C 119     103.872 136.106 133.211  1.00 29.44           C0 
ATOM   3488  CG2 ILE C 119     106.381 136.133 133.428  1.00 27.74           C0 
ATOM   3489  CD1 ILE C 119     103.487 137.501 132.835  1.00 29.42           C0 
ATOM   3490  N   LEU C 120     106.345 135.198 136.930  1.00 25.62           N0 
ATOM   3491  CA  LEU C 120     107.510 135.043 137.787  1.00 25.80           C0 
ATOM   3492  C   LEU C 120     107.504 133.717 138.519  1.00 24.54           C0 
ATOM   3493  O   LEU C 120     108.566 133.219 138.885  1.00 27.53           O0 
ATOM   3494  CB  LEU C 120     107.579 136.175 138.792  1.00 26.68           C0 
ATOM   3495  CG  LEU C 120     107.622 137.535 138.139  1.00 24.50           C0 
ATOM   3496  CD1 LEU C 120     107.522 138.561 139.212  1.00 23.37           C0 
ATOM   3497  CD2 LEU C 120     108.881 137.669 137.319  1.00 23.91           C0 
ATOM   3498  N   GLU C 121     106.334 133.134 138.748  1.00 28.05           N0 
ATOM   3499  CA  GLU C 121     106.281 131.823 139.374  1.00 24.51           C0 
ATOM   3500  C   GLU C 121     106.782 130.752 138.427  1.00 24.76           C0 
ATOM   3501  O   GLU C 121     107.451 129.809 138.852  1.00 30.16           O0 
ATOM   3502  CB  GLU C 121     104.861 131.512 139.826  1.00 22.71           C0 
ATOM   3503  CG  GLU C 121     104.531 131.988 141.215  1.00 27.60           C0 
ATOM   3504  CD  GLU C 121     103.044 132.100 141.439  1.00 39.90           C0 
ATOM   3505  OE1 GLU C 121     102.274 131.566 140.616  1.00 39.97           O0 
ATOM   3506  OE2 GLU C 121     102.639 132.708 142.446  1.00 38.76           O1-
ATOM   3507  N   VAL C 122     106.479 130.880 137.138  1.00 25.07           N0 
ATOM   3508  CA  VAL C 122     107.057 129.971 136.155  1.00 25.18           C0 
ATOM   3509  C   VAL C 122     108.566 130.163 136.085  1.00 28.69           C0 
ATOM   3510  O   VAL C 122     109.331 129.194 135.994  1.00 31.41           O0 
ATOM   3511  CB  VAL C 122     106.384 130.172 134.785  1.00 27.98           C0 
ATOM   3512  CG1 VAL C 122     107.015 129.285 133.738  1.00 35.57           C0 
ATOM   3513  CG2 VAL C 122     104.913 129.868 134.880  1.00 24.97           C0 
ATOM   3514  N   LEU C 123     109.022 131.413 136.154  1.00 30.47           N0 
ATOM   3515  CA  LEU C 123     110.460 131.665 136.158  1.00 27.83           C0 
ATOM   3516  C   LEU C 123     111.132 131.057 137.385  1.00 29.23           C0 
ATOM   3517  O   LEU C 123     112.214 130.474 137.282  1.00 34.16           O0 
ATOM   3518  CB  LEU C 123     110.730 133.165 136.093  1.00 27.14           C0 
ATOM   3519  CG  LEU C 123     111.076 133.769 134.736  1.00 28.16           C0 
ATOM   3520  CD1 LEU C 123     110.004 133.476 133.720  1.00 31.24           C0 
ATOM   3521  CD2 LEU C 123     111.258 135.248 134.878  1.00 31.45           C0 
ATOM   3522  N   LEU C 124     110.504 131.185 138.553  1.00 28.15           N0 
ATOM   3523  CA  LEU C 124     111.061 130.638 139.784  1.00 28.59           C0 
ATOM   3524  C   LEU C 124     111.038 129.120 139.769  1.00 31.91           C0 
ATOM   3525  O   LEU C 124     111.954 128.471 140.283  1.00 36.77           O0 
ATOM   3526  CB  LEU C 124     110.277 131.162 140.982  1.00 27.72           C0 
ATOM   3527  CG  LEU C 124     110.654 130.644 142.367  1.00 28.68           C0 
ATOM   3528  CD1 LEU C 124     112.092 130.965 142.680  1.00 29.99           C0 
ATOM   3529  CD2 LEU C 124     109.738 131.204 143.418  1.00 25.94           C0 
ATOM   3530  N   ASP C 125     109.995 128.538 139.186  1.00 30.54           N0 
ATOM   3531  CA  ASP C 125     109.931 127.094 139.050  1.00 30.13           C0 
ATOM   3532  C   ASP C 125     111.055 126.584 138.163  1.00 35.00           C0 
ATOM   3533  O   ASP C 125     111.689 125.580 138.479  1.00 39.10           O0 
ATOM   3534  CB  ASP C 125     108.564 126.691 138.507  1.00 32.81           C0 
ATOM   3535  CG  ASP C 125     108.508 125.251 138.074  1.00 43.70           C0 
ATOM   3536  OD1 ASP C 125     109.001 124.383 138.819  1.00 48.70           O0 
ATOM   3537  OD2 ASP C 125     107.958 124.982 136.990  1.00 48.82           O1-
ATOM   3538  N   ASP C 126     111.341 127.277 137.057  1.00 35.83           N0 
ATOM   3539  CA  ASP C 126     112.503 126.896 136.257  1.00 38.23           C0 
ATOM   3540  C   ASP C 126     113.803 127.074 137.031  1.00 39.30           C0 
ATOM   3541  O   ASP C 126     114.652 126.182 137.036  1.00 41.88           O0 
ATOM   3542  CB  ASP C 126     112.553 127.689 134.957  1.00 41.43           C0 
ATOM   3543  CG  ASP C 126     111.456 127.307 134.005  1.00 51.71           C0 
ATOM   3544  OD1 ASP C 126     111.016 126.140 134.046  1.00 59.70           O0 
ATOM   3545  OD2 ASP C 126     111.044 128.164 133.199  1.00 47.45           O1-
ATOM   3546  N   THR C 127     113.973 128.214 137.699  1.00 38.10           N0 
ATOM   3547  CA  THR C 127     115.215 128.482 138.418  1.00 37.20           C0 
ATOM   3548  C   THR C 127     115.498 127.421 139.471  1.00 37.44           C0 
ATOM   3549  O   THR C 127     116.640 126.985 139.629  1.00 45.61           O0 
ATOM   3550  CB  THR C 127     115.154 129.865 139.058  1.00 37.72           C0 
ATOM   3551  OG1 THR C 127     114.998 130.849 138.034  1.00 41.17           O0 
ATOM   3552  CG2 THR C 127     116.419 130.160 139.821  1.00 37.03           C0 
ATOM   3553  N   GLU C 128     114.471 126.990 140.202  1.00 38.39           N0 
ATOM   3554  CA  GLU C 128     114.653 125.989 141.246  1.00 40.27           C0 
ATOM   3555  C   GLU C 128     114.702 124.577 140.676  1.00 38.53           C0 
ATOM   3556  O   GLU C 128     115.658 123.837 140.908  1.00 42.40           O0 
ATOM   3557  CB  GLU C 128     113.523 126.094 142.269  1.00 39.83           C0 
ATOM   3558  CG  GLU C 128     113.564 127.319 143.130  1.00 40.28           C0 
ATOM   3559  CD  GLU C 128     112.751 127.150 144.386  1.00 44.52           C0 
ATOM   3560  OE1 GLU C 128     112.314 126.017 144.655  1.00 49.92           O0 
ATOM   3561  OE2 GLU C 128     112.540 128.144 145.104  1.00 48.48           O1-
ATOM   3562  N   SER C 129     113.668 124.190 139.935  1.00 41.17           N0 
ATOM   3563  CA  SER C 129     113.458 122.809 139.535  1.00 42.00           C0 
ATOM   3564  C   SER C 129     114.186 122.450 138.252  1.00 41.20           C0 
ATOM   3565  O   SER C 129     114.016 121.336 137.750  1.00 49.19           O0 
ATOM   3566  CB  SER C 129     111.959 122.561 139.353  1.00 41.22           C0 
ATOM   3567  OG  SER C 129     111.260 122.717 140.575  1.00 44.68           O0 
ATOM   3568  N   ASP C 130     114.984 123.355 137.698  1.00 36.71           N0 
ATOM   3569  CA  ASP C 130     115.652 123.064 136.439  1.00 45.11           C0 
ATOM   3570  C   ASP C 130     117.164 123.161 136.539  1.00 47.15           C0 
ATOM   3571  O   ASP C 130     117.874 122.429 135.843  1.00 48.98           O0 
ATOM   3572  CB  ASP C 130     115.159 123.997 135.330  1.00 50.44           C0 
ATOM   3573  CG  ASP C 130     115.736 123.641 133.977  1.00 56.81           C0 
ATOM   3574  OD1 ASP C 130     116.021 122.448 133.744  1.00 52.65           O0 
ATOM   3575  OD2 ASP C 130     115.906 124.556 133.142  1.00 57.82           O1-
ATOM   3576  N   HIS C 131     117.685 124.045 137.379  1.00 41.59           N0 
ATOM   3577  CA  HIS C 131     119.118 124.247 137.295  1.00 41.91           C0 
ATOM   3578  C   HIS C 131     119.766 124.484 138.646  1.00 41.79           C0 
ATOM   3579  O   HIS C 131     120.924 124.123 138.828  1.00 43.56           O0 
ATOM   3580  CB  HIS C 131     119.417 125.401 136.342  1.00 42.45           C0 
ATOM   3581  CG  HIS C 131     120.874 125.635 136.114  1.00 44.73           C0 
ATOM   3582  ND1 HIS C 131     121.645 124.779 135.363  1.00 42.38           N0 
ATOM   3583  CD2 HIS C 131     121.689 126.644 136.490  1.00 48.31           C0 
ATOM   3584  CE1 HIS C 131     122.880 125.236 135.308  1.00 50.33           C0 
ATOM   3585  NE2 HIS C 131     122.935 126.367 135.985  1.00 51.98           N0 
ATOM   3586  N   MET C 132     119.052 125.056 139.609  1.00 37.30           N0 
ATOM   3587  CA  MET C 132     119.562 125.058 140.975  1.00 35.15           C0 
ATOM   3588  C   MET C 132     119.670 123.636 141.504  1.00 36.77           C0 
ATOM   3589  O   MET C 132     120.685 123.245 142.094  1.00 39.71           O0 
ATOM   3590  CB  MET C 132     118.655 125.896 141.869  1.00 37.22           C0 
ATOM   3591  CG  MET C 132     119.049 125.893 143.319  1.00 44.27           C0 
ATOM   3592  SD  MET C 132     117.821 126.706 144.342  1.00 61.50           S0 
ATOM   3593  CE  MET C 132     117.362 128.083 143.302  1.00 48.11           C0 
ATOM   3594  N   TYR C 133     118.624 122.844 141.283  1.00 35.86           N0 
ATOM   3595  CA  TYR C 133     118.631 121.436 141.653  1.00 38.15           C0 
ATOM   3596  C   TYR C 133     119.714 120.672 140.904  1.00 38.54           C0 
ATOM   3597  O   TYR C 133     120.430 119.859 141.498  1.00 41.55           O0 
ATOM   3598  CB  TYR C 133     117.242 120.860 141.391  1.00 41.77           C0 
ATOM   3599  CG  TYR C 133     117.040 119.409 141.739  1.00 45.77           C0 
ATOM   3600  CD1 TYR C 133     116.924 119.001 143.051  1.00 46.30           C0 
ATOM   3601  CD2 TYR C 133     116.885 118.462 140.745  1.00 46.74           C0 
ATOM   3602  CE1 TYR C 133     116.718 117.682 143.373  1.00 52.49           C0 
ATOM   3603  CE2 TYR C 133     116.676 117.138 141.052  1.00 55.66           C0 
ATOM   3604  CZ  TYR C 133     116.591 116.754 142.368  1.00 60.61           C0 
ATOM   3605  OH  TYR C 133     116.378 115.431 142.666  1.00 65.54           O0 
ATOM   3606  N   TRP C 134     119.866 120.942 139.608  1.00 33.43           N0 
ATOM   3607  CA  TRP C 134     120.910 120.288 138.828  1.00 33.65           C0 
ATOM   3608  C   TRP C 134     122.297 120.642 139.343  1.00 35.12           C0 
ATOM   3609  O   TRP C 134     123.165 119.774 139.438  1.00 35.06           O0 
ATOM   3610  CB  TRP C 134     120.778 120.665 137.359  1.00 35.13           C0 
ATOM   3611  CG  TRP C 134     121.745 119.953 136.482  1.00 34.53           C0 
ATOM   3612  CD1 TRP C 134     121.590 118.726 135.923  1.00 34.89           C0 
ATOM   3613  CD2 TRP C 134     123.031 120.422 136.070  1.00 36.89           C0 
ATOM   3614  NE1 TRP C 134     122.693 118.400 135.184  1.00 35.35           N0 
ATOM   3615  CE2 TRP C 134     123.594 119.427 135.259  1.00 36.90           C0 
ATOM   3616  CE3 TRP C 134     123.759 121.590 136.309  1.00 37.04           C0 
ATOM   3617  CZ2 TRP C 134     124.848 119.562 134.684  1.00 35.77           C0 
ATOM   3618  CZ3 TRP C 134     124.998 121.720 135.741  1.00 34.42           C0 
ATOM   3619  CH2 TRP C 134     125.533 120.715 134.937  1.00 34.99           C0 
ATOM   3620  N   LEU C 135     122.527 121.911 139.678  1.00 32.43           N0 
ATOM   3621  CA  LEU C 135     123.839 122.318 140.171  1.00 32.61           C0 
ATOM   3622  C   LEU C 135     124.142 121.690 141.517  1.00 34.39           C0 
ATOM   3623  O   LEU C 135     125.282 121.288 141.779  1.00 35.82           O0 
ATOM   3624  CB  LEU C 135     123.922 123.837 140.278  1.00 34.62           C0 
ATOM   3625  CG  LEU C 135     123.990 124.651 138.992  1.00 35.40           C0 
ATOM   3626  CD1 LEU C 135     123.510 126.051 139.275  1.00 34.77           C0 
ATOM   3627  CD2 LEU C 135     125.385 124.661 138.418  1.00 33.71           C0 
ATOM   3628  N   GLU C 136     123.145 121.610 142.396  1.00 31.33           N0 
ATOM   3629  CA  GLU C 136     123.364 120.949 143.676  1.00 31.03           C0 
ATOM   3630  C   GLU C 136     123.663 119.469 143.483  1.00 30.84           C0 
ATOM   3631  O   GLU C 136     124.527 118.909 144.166  1.00 32.89           O0 
ATOM   3632  CB  GLU C 136     122.153 121.152 144.579  1.00 36.35           C0 
ATOM   3633  CG  GLU C 136     122.016 122.568 145.079  1.00 36.43           C0 
ATOM   3634  CD  GLU C 136     120.676 122.837 145.716  1.00 43.54           C0 
ATOM   3635  OE1 GLU C 136     119.682 122.213 145.300  1.00 41.75           O0 
ATOM   3636  OE2 GLU C 136     120.615 123.676 146.636  1.00 51.94           O1-
ATOM   3637  N   LYS C 137     122.976 118.827 142.537  1.00 28.14           N0 
ATOM   3638  CA  LYS C 137     123.275 117.437 142.217  1.00 28.88           C0 
ATOM   3639  C   LYS C 137     124.697 117.286 141.697  1.00 32.40           C0 
ATOM   3640  O   LYS C 137     125.393 116.332 142.047  1.00 32.48           O0 
ATOM   3641  CB  LYS C 137     122.278 116.911 141.189  1.00 28.40           C0 
ATOM   3642  CG  LYS C 137     120.880 116.703 141.729  1.00 36.50           C0 
ATOM   3643  CD  LYS C 137     120.037 115.935 140.743  1.00 40.60           C0 
ATOM   3644  CE  LYS C 137     119.793 116.766 139.508  1.00 44.41           C0 
ATOM   3645  NZ  LYS C 137     118.882 116.115 138.541  1.00 49.42           N1+
ATOM   3646  N   GLN C 138     125.140 118.216 140.850  1.00 33.83           N0 
ATOM   3647  CA  GLN C 138     126.479 118.132 140.277  1.00 27.60           C0 
ATOM   3648  C   GLN C 138     127.544 118.293 141.345  1.00 26.89           C0 
ATOM   3649  O   GLN C 138     128.557 117.587 141.334  1.00 27.67           O0 
ATOM   3650  CB  GLN C 138     126.669 119.197 139.203  1.00 30.09           C0 
ATOM   3651  CG  GLN C 138     125.808 119.025 137.994  1.00 30.01           C0 
ATOM   3652  CD  GLN C 138     125.432 117.594 137.739  1.00 31.12           C0 
ATOM   3653  OE1 GLN C 138     126.243 116.804 137.275  1.00 35.16           O0 
ATOM   3654  NE2 GLN C 138     124.191 117.252 138.033  1.00 32.46           N0 
ATOM   3655  N   LEU C 139     127.342 119.226 142.267  1.00 26.68           N0 
ATOM   3656  CA  LEU C 139     128.320 119.416 143.326  1.00 27.46           C0 
ATOM   3657  C   LEU C 139     128.330 118.225 144.277  1.00 29.75           C0 
ATOM   3658  O   LEU C 139     129.394 117.803 144.746  1.00 32.05           O0 
ATOM   3659  CB  LEU C 139     128.031 120.729 144.051  1.00 32.07           C0 
ATOM   3660  CG  LEU C 139     128.182 121.939 143.111  1.00 31.34           C0 
ATOM   3661  CD1 LEU C 139     127.886 123.244 143.814  1.00 31.51           C0 
ATOM   3662  CD2 LEU C 139     129.570 121.987 142.491  1.00 28.98           C0 
ATOM   3663  N   GLY C 140     127.166 117.625 144.522  1.00 29.31           N0 
ATOM   3664  CA  GLY C 140     127.133 116.408 145.315  1.00 29.14           C0 
ATOM   3665  C   GLY C 140     127.811 115.237 144.628  1.00 30.61           C0 
ATOM   3666  O   GLY C 140     128.469 114.423 145.275  1.00 32.35           O0 
ATOM   3667  N   LEU C 141     127.668 115.140 143.306  1.00 28.57           N0 
ATOM   3668  CA  LEU C 141     128.371 114.097 142.569  1.00 26.53           C0 
ATOM   3669  C   LEU C 141     129.873 114.310 142.605  1.00 28.60           C0 
ATOM   3670  O   LEU C 141     130.632 113.352 142.750  1.00 30.18           O0 
ATOM   3671  CB  LEU C 141     127.888 114.029 141.124  1.00 25.76           C0 
ATOM   3672  CG  LEU C 141     126.520 113.407 140.891  1.00 22.44           C0 
ATOM   3673  CD1 LEU C 141     126.013 113.752 139.514  1.00 20.32           C0 
ATOM   3674  CD2 LEU C 141     126.591 111.914 141.082  1.00 22.98           C0 
ATOM   3675  N   ILE C 142     130.328 115.552 142.454  1.00 27.18           N0 
ATOM   3676  CA  ILE C 142     131.753 115.826 142.607  1.00 27.16           C0 
ATOM   3677  C   ILE C 142     132.223 115.378 143.980  1.00 29.59           C0 
ATOM   3678  O   ILE C 142     133.318 114.830 144.134  1.00 33.51           O0 
ATOM   3679  CB  ILE C 142     132.050 117.316 142.372  1.00 28.21           C0 
ATOM   3680  CG1 ILE C 142     131.888 117.666 140.903  1.00 29.24           C0 
ATOM   3681  CG2 ILE C 142     133.453 117.649 142.816  1.00 30.33           C0 
ATOM   3682  CD1 ILE C 142     131.809 119.132 140.635  1.00 25.51           C0 
ATOM   3683  N   ASP C 143     131.393 115.589 145.000  1.00 31.16           N0 
ATOM   3684  CA  ASP C 143     131.763 115.163 146.345  1.00 30.89           C0 
ATOM   3685  C   ASP C 143     131.787 113.643 146.477  1.00 30.31           C0 
ATOM   3686  O   ASP C 143     132.575 113.100 147.256  1.00 32.44           O0 
ATOM   3687  CB  ASP C 143     130.803 115.772 147.361  1.00 34.96           C0 
ATOM   3688  CG  ASP C 143     130.953 117.274 147.479  1.00 43.03           C0 
ATOM   3689  OD1 ASP C 143     131.575 117.889 146.587  1.00 38.55           O0 
ATOM   3690  OD2 ASP C 143     130.447 117.842 148.468  1.00 49.42           O1-
ATOM   3691  N   ARG C 144     130.932 112.940 145.735  1.00 30.79           N0 
ATOM   3692  CA  ARG C 144     130.837 111.491 145.900  1.00 28.18           C0 
ATOM   3693  C   ARG C 144     131.879 110.744 145.077  1.00 30.29           C0 
ATOM   3694  O   ARG C 144     132.628 109.930 145.623  1.00 35.53           O0 
ATOM   3695  CB  ARG C 144     129.429 111.004 145.553  1.00 27.20           C0 
ATOM   3696  CG  ARG C 144     128.414 111.503 146.537  1.00 30.64           C0 
ATOM   3697  CD  ARG C 144     127.002 111.042 146.287  1.00 31.20           C0 
ATOM   3698  NE  ARG C 144     126.131 111.695 147.258  1.00 34.01           N0 
ATOM   3699  CZ  ARG C 144     125.856 111.221 148.465  1.00 40.71           C0 
ATOM   3700  NH1 ARG C 144     126.286 110.034 148.859  1.00 40.96           N1+
ATOM   3701  NH2 ARG C 144     125.140 111.963 149.303  1.00 42.68           N0 
ATOM   3702  N   ILE C 145     131.946 110.993 143.770  1.00 29.82           N0 
ATOM   3703  CA  ILE C 145     132.850 110.245 142.902  1.00 28.54           C0 
ATOM   3704  C   ILE C 145     134.211 110.897 142.759  1.00 29.24           C0 
ATOM   3705  O   ILE C 145     135.144 110.242 142.271  1.00 31.57           O0 
ATOM   3706  CB  ILE C 145     132.252 110.026 141.500  1.00 26.14           C0 
ATOM   3707  CG1 ILE C 145     131.828 111.337 140.872  1.00 27.38           C0 
ATOM   3708  CG2 ILE C 145     131.036 109.170 141.604  1.00 27.54           C0 
ATOM   3709  CD1 ILE C 145     131.249 111.168 139.514  1.00 27.30           C0 
ATOM   3710  N   GLY C 146     134.361 112.149 143.153  1.00 29.17           N0 
ATOM   3711  CA  GLY C 146     135.587 112.877 142.921  1.00 27.22           C0 
ATOM   3712  C   GLY C 146     135.514 113.724 141.664  1.00 30.40           C0 
ATOM   3713  O   GLY C 146     134.659 113.541 140.802  1.00 33.96           O0 
ATOM   3714  N   LEU C 147     136.444 114.667 141.559  1.00 28.04           N0 
ATOM   3715  CA  LEU C 147     136.385 115.611 140.452  1.00 27.76           C0 
ATOM   3716  C   LEU C 147     136.844 114.972 139.148  1.00 29.63           C0 
ATOM   3717  O   LEU C 147     136.316 115.292 138.080  1.00 31.13           O0 
ATOM   3718  CB  LEU C 147     137.218 116.845 140.775  1.00 27.22           C0 
ATOM   3719  CG  LEU C 147     137.143 117.971 139.750  1.00 28.70           C0 
ATOM   3720  CD1 LEU C 147     135.710 118.402 139.508  1.00 27.77           C0 
ATOM   3721  CD2 LEU C 147     137.983 119.128 140.214  1.00 28.88           C0 
ATOM   3722  N   ALA C 148     137.814 114.059 139.212  1.00 29.05           N0 
ATOM   3723  CA  ALA C 148     138.321 113.439 137.994  1.00 24.41           C0 
ATOM   3724  C   ALA C 148     137.323 112.442 137.419  1.00 29.23           C0 
ATOM   3725  O   ALA C 148     137.187 112.330 136.198  1.00 31.04           O0 
ATOM   3726  CB  ALA C 148     139.663 112.768 138.266  1.00 22.48           C0 
ATOM   3727  N   ASN C 149     136.618 111.704 138.279  1.00 29.24           N0 
ATOM   3728  CA  ASN C 149     135.526 110.869 137.786  1.00 26.39           C0 
ATOM   3729  C   ASN C 149     134.366 111.715 137.299  1.00 25.97           C0 
ATOM   3730  O   ASN C 149     133.708 111.362 136.317  1.00 27.97           O0 
ATOM   3731  CB  ASN C 149     135.032 109.905 138.861  1.00 26.70           C0 
ATOM   3732  CG  ASN C 149     136.061 108.909 139.274  1.00 27.17           C0 
ATOM   3733  OD1 ASN C 149     136.466 108.065 138.491  1.00 37.33           O0 
ATOM   3734  ND2 ASN C 149     136.479 108.981 140.523  1.00 29.80           N0 
ATOM   3735  N   TYR C 150     134.077 112.821 137.986  1.00 23.98           N0 
ATOM   3736  CA  TYR C 150     132.953 113.650 137.579  1.00 27.27           C0 
ATOM   3737  C   TYR C 150     133.207 114.261 136.214  1.00 25.91           C0 
ATOM   3738  O   TYR C 150     132.326 114.265 135.351  1.00 26.19           O0 
ATOM   3739  CB  TYR C 150     132.681 114.749 138.604  1.00 27.94           C0 
ATOM   3740  CG  TYR C 150     131.660 115.736 138.101  1.00 27.23           C0 
ATOM   3741  CD1 TYR C 150     130.313 115.431 138.135  1.00 26.23           C0 
ATOM   3742  CD2 TYR C 150     132.040 116.952 137.553  1.00 25.89           C0 
ATOM   3743  CE1 TYR C 150     129.382 116.304 137.659  1.00 24.93           C0 
ATOM   3744  CE2 TYR C 150     131.109 117.827 137.072  1.00 27.67           C0 
ATOM   3745  CZ  TYR C 150     129.783 117.500 137.130  1.00 26.83           C0 
ATOM   3746  OH  TYR C 150     128.845 118.373 136.655  1.00 29.62           O0 
ATOM   3747  N   LEU C 151     134.412 114.783 136.002  1.00 29.62           N0 
ATOM   3748  CA  LEU C 151     134.748 115.393 134.727  1.00 27.16           C0 
ATOM   3749  C   LEU C 151     134.823 114.367 133.612  1.00 25.60           C0 
ATOM   3750  O   LEU C 151     134.586 114.708 132.452  1.00 30.28           O0 
ATOM   3751  CB  LEU C 151     136.066 116.148 134.857  1.00 28.23           C0 
ATOM   3752  CG  LEU C 151     135.998 117.435 135.670  1.00 28.52           C0 
ATOM   3753  CD1 LEU C 151     137.291 118.193 135.583  1.00 27.93           C0 
ATOM   3754  CD2 LEU C 151     134.857 118.282 135.178  1.00 27.32           C0 
ATOM   3755  N   GLN C 152     135.140 113.116 133.938  1.00 23.47           N0 
ATOM   3756  CA  GLN C 152     135.169 112.064 132.933  1.00 23.61           C0 
ATOM   3757  C   GLN C 152     133.784 111.784 132.373  1.00 26.66           C0 
ATOM   3758  O   GLN C 152     133.644 111.418 131.202  1.00 29.83           O0 
ATOM   3759  CB  GLN C 152     135.757 110.797 133.530  1.00 20.13           C0 
ATOM   3760  CG  GLN C 152     135.985 109.736 132.515  1.00 18.78           C0 
ATOM   3761  CD  GLN C 152     136.453 108.464 133.120  1.00 15.90           C0 
ATOM   3762  OE1 GLN C 152     136.414 108.295 134.326  1.00 22.15           O0 
ATOM   3763  NE2 GLN C 152     136.906 107.549 132.288  1.00 17.14           N0 
ATOM   3764  N   THR C 153     132.750 111.931 133.196  1.00 26.27           N0 
ATOM   3765  CA  THR C 153     131.386 111.719 132.737  1.00 25.71           C0 
ATOM   3766  C   THR C 153     130.883 112.857 131.869  1.00 30.57           C0 
ATOM   3767  O   THR C 153     129.889 112.685 131.161  1.00 33.89           O0 
ATOM   3768  CB  THR C 153     130.450 111.552 133.927  1.00 24.15           C0 
ATOM   3769  OG1 THR C 153     130.476 112.740 134.721  1.00 25.17           O0 
ATOM   3770  CG2 THR C 153     130.894 110.411 134.774  1.00 25.71           C0 
ATOM   3771  N   LYS C 154     131.551 114.002 131.902  1.00 28.68           N0 
ATOM   3772  CA  LYS C 154     131.096 115.207 131.234  1.00 26.64           C0 
ATOM   3773  C   LYS C 154     131.699 115.381 129.853  1.00 29.87           C0 
ATOM   3774  O   LYS C 154     131.408 116.376 129.188  1.00 35.16           O0 
ATOM   3775  CB  LYS C 154     131.413 116.428 132.094  1.00 29.40           C0 
ATOM   3776  CG  LYS C 154     130.774 116.423 133.473  1.00 28.05           C0 
ATOM   3777  CD  LYS C 154     129.273 116.638 133.442  1.00 29.72           C0 
ATOM   3778  CE  LYS C 154     128.484 115.361 133.458  1.00 32.87           C0 
ATOM   3779  NZ  LYS C 154     127.042 115.671 133.540  1.00 30.67           N1+
ATOM   3780  N   MET C 155     132.536 114.453 129.412  1.00 32.17           N0 
ATOM   3781  CA  MET C 155     133.158 114.558 128.105  1.00 31.04           C0 
ATOM   3782  C   MET C 155     132.219 114.103 127.002  1.00 37.22           C0 
ATOM   3783  O   MET C 155     131.388 113.217 127.171  1.00 40.91           O0 
ATOM   3784  CB  MET C 155     134.443 113.743 128.061  1.00 26.56           C0 
ATOM   3785  CG  MET C 155     135.421 114.098 129.146  1.00 30.53           C0 
ATOM   3786  SD  MET C 155     136.656 112.822 129.374  1.00 42.46           S0 
ATOM   3787  CE  MET C 155     136.743 112.166 127.720  1.00 40.63           C0 
ATOM   3788  OXT MET C 155     132.272 114.612 125.891  1.00 36.64           O1-
TER    3789      MET C 155                                                      
ATOM   3790  N   MET D   1     145.762 127.307 120.071  1.00 45.34           N0 
ATOM   3791  CA  MET D   1     146.981 128.030 119.746  1.00 51.34           C0 
ATOM   3792  C   MET D   1     147.036 129.359 120.472  1.00 51.50           C0 
ATOM   3793  O   MET D   1     146.044 129.814 121.018  1.00 48.52           O0 
ATOM   3794  CB  MET D   1     147.087 128.259 118.242  1.00 49.21           C0 
ATOM   3795  CG  MET D   1     146.000 129.152 117.689  1.00 52.04           C0 
ATOM   3796  SD  MET D   1     146.156 129.452 115.922  1.00 73.31           S0 
ATOM   3797  CE  MET D   1     147.564 130.554 115.906  1.00 53.88           C0 
ATOM   3798  N   LYS D   2     148.208 129.983 120.475  1.00 52.96           N0 
ATOM   3799  CA  LYS D   2     148.382 131.284 121.104  1.00 53.21           C0 
ATOM   3800  C   LYS D   2     148.172 132.373 120.062  1.00 53.89           C0 
ATOM   3801  O   LYS D   2     149.031 132.604 119.207  1.00 52.99           O0 
ATOM   3802  CB  LYS D   2     149.766 131.391 121.733  1.00 55.90           C0 
ATOM   3803  CG  LYS D   2     150.008 132.697 122.455  1.00 60.62           C0 
ATOM   3804  CD  LYS D   2     151.355 132.696 123.150  1.00 66.84           C0 
ATOM   3805  CE  LYS D   2     151.669 134.056 123.748  1.00 76.24           C0 
ATOM   3806  NZ  LYS D   2     150.737 134.405 124.852  1.00 75.93           N1+
ATOM   3807  N   GLY D   3     147.029 133.042 120.127  1.00 51.33           N0 
ATOM   3808  CA  GLY D   3     146.725 134.106 119.200  1.00 49.01           C0 
ATOM   3809  C   GLY D   3     147.486 135.377 119.508  1.00 51.73           C0 
ATOM   3810  O   GLY D   3     147.994 135.583 120.607  1.00 52.12           O0 
ATOM   3811  N   ASP D   4     147.577 136.233 118.497  1.00 51.39           N0 
ATOM   3812  CA  ASP D   4     148.197 137.536 118.673  1.00 48.29           C0 
ATOM   3813  C   ASP D   4     147.381 138.368 119.651  1.00 51.52           C0 
ATOM   3814  O   ASP D   4     146.152 138.304 119.670  1.00 51.31           O0 
ATOM   3815  CB  ASP D   4     148.324 138.251 117.331  1.00 48.24           C0 
ATOM   3816  CG  ASP D   4     149.097 139.546 117.429  1.00 53.34           C0 
ATOM   3817  OD1 ASP D   4     150.334 139.494 117.567  1.00 52.55           O0 
ATOM   3818  OD2 ASP D   4     148.473 140.620 117.357  1.00 54.37           O1-
ATOM   3819  N   LYS D   5     148.076 139.136 120.487  1.00 51.39           N0 
ATOM   3820  CA  LYS D   5     147.400 139.900 121.530  1.00 51.00           C0 
ATOM   3821  C   LYS D   5     146.476 140.958 120.932  1.00 50.39           C0 
ATOM   3822  O   LYS D   5     145.347 141.152 121.406  1.00 46.89           O0 
ATOM   3823  CB  LYS D   5     148.455 140.515 122.452  1.00 51.75           C0 
ATOM   3824  CG  LYS D   5     147.936 141.184 123.710  1.00 58.58           C0 
ATOM   3825  CD  LYS D   5     147.689 142.671 123.528  1.00 62.13           C0 
ATOM   3826  CE  LYS D   5     147.252 143.309 124.836  1.00 62.81           C0 
ATOM   3827  NZ  LYS D   5     146.965 144.758 124.677  1.00 65.04           N1+
ATOM   3828  N   ASP D   6     146.930 141.639 119.876  1.00 51.55           N0 
ATOM   3829  CA  ASP D   6     146.093 142.635 119.215  1.00 51.00           C0 
ATOM   3830  C   ASP D   6     144.891 141.993 118.543  1.00 45.38           C0 
ATOM   3831  O   ASP D   6     143.805 142.583 118.502  1.00 48.66           O0 
ATOM   3832  CB  ASP D   6     146.910 143.418 118.192  1.00 50.47           C0 
ATOM   3833  CG  ASP D   6     147.937 144.313 118.833  1.00 58.46           C0 
ATOM   3834  OD1 ASP D   6     147.703 144.772 119.969  1.00 61.83           O0 
ATOM   3835  OD2 ASP D   6     148.976 144.574 118.197  1.00 58.76           O1-
ATOM   3836  N   VAL D   7     145.061 140.787 118.008  1.00 39.38           N0 
ATOM   3837  CA  VAL D   7     143.948 140.112 117.355  1.00 37.16           C0 
ATOM   3838  C   VAL D   7     142.889 139.733 118.378  1.00 40.70           C0 
ATOM   3839  O   VAL D   7     141.689 139.840 118.114  1.00 39.31           O0 
ATOM   3840  CB  VAL D   7     144.449 138.892 116.564  1.00 42.37           C0 
ATOM   3841  CG1 VAL D   7     143.316 137.937 116.278  1.00 34.40           C0 
ATOM   3842  CG2 VAL D   7     145.098 139.340 115.272  1.00 44.18           C0 
ATOM   3843  N   ILE D   8     143.310 139.331 119.577  1.00 43.51           N0 
ATOM   3844  CA  ILE D   8     142.346 139.007 120.622  1.00 40.51           C0 
ATOM   3845  C   ILE D   8     141.651 140.264 121.126  1.00 41.25           C0 
ATOM   3846  O   ILE D   8     140.444 140.249 121.385  1.00 41.14           O0 
ATOM   3847  CB  ILE D   8     143.020 138.229 121.765  1.00 42.04           C0 
ATOM   3848  CG1 ILE D   8     143.648 136.946 121.233  1.00 40.28           C0 
ATOM   3849  CG2 ILE D   8     142.020 137.899 122.854  1.00 40.13           C0 
ATOM   3850  CD1 ILE D   8     144.721 136.391 122.117  1.00 43.53           C0 
ATOM   3851  N   ASP D   9     142.382 141.373 121.268  1.00 42.52           N0 
ATOM   3852  CA  ASP D   9     141.718 142.618 121.654  1.00 42.51           C0 
ATOM   3853  C   ASP D   9     140.673 143.032 120.628  1.00 41.48           C0 
ATOM   3854  O   ASP D   9     139.561 143.443 120.987  1.00 46.03           O0 
ATOM   3855  CB  ASP D   9     142.730 143.746 121.842  1.00 49.39           C0 
ATOM   3856  CG  ASP D   9     143.811 143.405 122.831  1.00 57.75           C0 
ATOM   3857  OD1 ASP D   9     143.585 142.525 123.684  1.00 60.44           O0 
ATOM   3858  OD2 ASP D   9     144.879 144.048 122.778  1.00 58.47           O1-
ATOM   3859  N   ALA D  10     141.013 142.943 119.347  1.00 38.34           N0 
ATOM   3860  CA  ALA D  10     140.070 143.336 118.311  1.00 34.25           C0 
ATOM   3861  C   ALA D  10     138.885 142.383 118.254  1.00 36.10           C0 
ATOM   3862  O   ALA D  10     137.748 142.810 118.028  1.00 36.79           O0 
ATOM   3863  CB  ALA D  10     140.791 143.407 116.971  1.00 35.21           C0 
ATOM   3864  N   LEU D  11     139.125 141.094 118.482  1.00 37.03           N0 
ATOM   3865  CA  LEU D  11     138.032 140.133 118.536  1.00 35.34           C0 
ATOM   3866  C   LEU D  11     137.116 140.417 119.715  1.00 32.64           C0 
ATOM   3867  O   LEU D  11     135.900 140.226 119.631  1.00 30.96           O0 
ATOM   3868  CB  LEU D  11     138.594 138.721 118.636  1.00 33.95           C0 
ATOM   3869  CG  LEU D  11     139.040 138.042 117.349  1.00 29.53           C0 
ATOM   3870  CD1 LEU D  11     139.430 136.621 117.653  1.00 25.14           C0 
ATOM   3871  CD2 LEU D  11     137.966 138.094 116.308  1.00 28.12           C0 
ATOM   3872  N   ASN D  12     137.680 140.899 120.821  1.00 33.53           N0 
ATOM   3873  CA  ASN D  12     136.869 141.209 121.991  1.00 33.24           C0 
ATOM   3874  C   ASN D  12     136.036 142.463 121.770  1.00 34.59           C0 
ATOM   3875  O   ASN D  12     134.899 142.552 122.245  1.00 34.90           O0 
ATOM   3876  CB  ASN D  12     137.765 141.368 123.216  1.00 32.58           C0 
ATOM   3877  CG  ASN D  12     137.847 140.108 124.039  1.00 30.55           C0 
ATOM   3878  OD1 ASN D  12     136.846 139.443 124.269  1.00 33.02           O0 
ATOM   3879  ND2 ASN D  12     139.043 139.775 124.490  1.00 30.10           N0 
ATOM   3880  N   ARG D  13     136.584 143.447 121.057  1.00 36.33           N0 
ATOM   3881  CA  ARG D  13     135.784 144.611 120.684  1.00 35.28           C0 
ATOM   3882  C   ARG D  13     134.659 144.231 119.729  1.00 34.76           C0 
ATOM   3883  O   ARG D  13     133.528 144.717 119.859  1.00 38.49           O0 
ATOM   3884  CB  ARG D  13     136.679 145.694 120.093  1.00 37.24           C0 
ATOM   3885  CG  ARG D  13     137.595 146.304 121.128  1.00 39.08           C0 
ATOM   3886  CD  ARG D  13     138.442 147.432 120.582  1.00 41.70           C0 
ATOM   3887  NE  ARG D  13     139.454 146.955 119.652  1.00 44.47           N0 
ATOM   3888  CZ  ARG D  13     139.474 147.224 118.354  1.00 48.35           C0 
ATOM   3889  NH1 ARG D  13     138.537 147.967 117.789  1.00 49.01           N1+
ATOM   3890  NH2 ARG D  13     140.456 146.735 117.606  1.00 44.55           N0 
ATOM   3891  N   LEU D  14     134.941 143.349 118.774  1.00 32.39           N0 
ATOM   3892  CA  LEU D  14     133.877 142.836 117.919  1.00 31.83           C0 
ATOM   3893  C   LEU D  14     132.829 142.086 118.724  1.00 34.46           C0 
ATOM   3894  O   LEU D  14     131.641 142.124 118.394  1.00 35.38           O0 
ATOM   3895  CB  LEU D  14     134.468 141.934 116.847  1.00 32.96           C0 
ATOM   3896  CG  LEU D  14     135.317 142.683 115.842  1.00 36.03           C0 
ATOM   3897  CD1 LEU D  14     136.062 141.686 115.042  1.00 35.38           C0 
ATOM   3898  CD2 LEU D  14     134.410 143.471 114.952  1.00 32.89           C0 
ATOM   3899  N   LEU D  15     133.251 141.395 119.781  1.00 32.83           N0 
ATOM   3900  CA  LEU D  15     132.309 140.679 120.631  1.00 30.01           C0 
ATOM   3901  C   LEU D  15     131.401 141.637 121.386  1.00 33.42           C0 
ATOM   3902  O   LEU D  15     130.191 141.413 121.481  1.00 34.66           O0 
ATOM   3903  CB  LEU D  15     133.071 139.791 121.608  1.00 28.05           C0 
ATOM   3904  CG  LEU D  15     132.228 138.966 122.566  1.00 27.55           C0 
ATOM   3905  CD1 LEU D  15     131.297 138.063 121.791  1.00 25.95           C0 
ATOM   3906  CD2 LEU D  15     133.131 138.191 123.478  1.00 29.19           C0 
ATOM   3907  N   THR D  16     131.978 142.692 121.962  1.00 35.09           N0 
ATOM   3908  CA  THR D  16     131.166 143.735 122.583  1.00 33.92           C0 
ATOM   3909  C   THR D  16     130.151 144.293 121.598  1.00 37.74           C0 
ATOM   3910  O   THR D  16     128.977 144.487 121.942  1.00 41.80           O0 
ATOM   3911  CB  THR D  16     132.058 144.856 123.110  1.00 38.29           C0 
ATOM   3912  OG1 THR D  16     133.074 144.308 123.952  1.00 43.99           O0 
ATOM   3913  CG2 THR D  16     131.251 145.866 123.892  1.00 40.36           C0 
ATOM   3914  N   GLY D  17     130.586 144.553 120.366  1.00 38.62           N0 
ATOM   3915  CA  GLY D  17     129.667 145.037 119.353  1.00 35.90           C0 
ATOM   3916  C   GLY D  17     128.538 144.068 119.059  1.00 35.56           C0 
ATOM   3917  O   GLY D  17     127.379 144.470 118.954  1.00 36.60           O0 
ATOM   3918  N   GLU D  18     128.858 142.783 118.915  1.00 37.93           N0 
ATOM   3919  CA  GLU D  18     127.830 141.798 118.596  1.00 37.08           C0 
ATOM   3920  C   GLU D  18     126.845 141.643 119.745  1.00 36.12           C0 
ATOM   3921  O   GLU D  18     125.647 141.444 119.525  1.00 38.32           O0 
ATOM   3922  CB  GLU D  18     128.467 140.451 118.269  1.00 35.42           C0 
ATOM   3923  CG  GLU D  18     129.284 140.444 117.000  1.00 39.05           C0 
ATOM   3924  CD  GLU D  18     128.467 140.624 115.745  1.00 47.67           C0 
ATOM   3925  OE1 GLU D  18     127.310 140.176 115.711  1.00 47.83           O0 
ATOM   3926  OE2 GLU D  18     128.990 141.226 114.786  1.00 46.58           O1-
ATOM   3927  N   LEU D  19     127.330 141.743 120.978  1.00 35.10           N0 
ATOM   3928  CA  LEU D  19     126.448 141.584 122.127  1.00 34.23           C0 
ATOM   3929  C   LEU D  19     125.524 142.783 122.275  1.00 36.81           C0 
ATOM   3930  O   LEU D  19     124.333 142.631 122.583  1.00 37.29           O0 
ATOM   3931  CB  LEU D  19     127.285 141.376 123.383  1.00 32.65           C0 
ATOM   3932  CG  LEU D  19     127.965 140.013 123.468  1.00 31.81           C0 
ATOM   3933  CD1 LEU D  19     128.923 139.970 124.627  1.00 31.82           C0 
ATOM   3934  CD2 LEU D  19     126.959 138.903 123.565  1.00 30.46           C0 
ATOM   3935  N   SER D  20     126.049 143.987 122.042  1.00 36.69           N0 
ATOM   3936  CA  SER D  20     125.197 145.171 122.038  1.00 34.51           C0 
ATOM   3937  C   SER D  20     124.167 145.109 120.916  1.00 35.43           C0 
ATOM   3938  O   SER D  20     123.013 145.507 121.104  1.00 41.34           O0 
ATOM   3939  CB  SER D  20     126.051 146.425 121.913  1.00 37.90           C0 
ATOM   3940  OG  SER D  20     126.892 146.572 123.036  1.00 43.48           O0 
ATOM   3941  N   ALA D  21     124.572 144.626 119.739  1.00 36.34           N0 
ATOM   3942  CA  ALA D  21     123.628 144.416 118.648  1.00 35.12           C0 
ATOM   3943  C   ALA D  21     122.523 143.466 119.056  1.00 35.56           C0 
ATOM   3944  O   ALA D  21     121.353 143.689 118.741  1.00 37.69           O0 
ATOM   3945  CB  ALA D  21     124.350 143.865 117.423  1.00 42.28           C0 
ATOM   3946  N   MET D  22     122.885 142.374 119.723  1.00 36.31           N0 
ATOM   3947  CA  MET D  22     121.894 141.423 120.204  1.00 38.01           C0 
ATOM   3948  C   MET D  22     120.881 142.090 121.119  1.00 39.22           C0 
ATOM   3949  O   MET D  22     119.672 141.912 120.951  1.00 35.84           O0 
ATOM   3950  CB  MET D  22     122.593 140.284 120.930  1.00 39.05           C0 
ATOM   3951  CG  MET D  22     121.662 139.234 121.444  1.00 44.34           C0 
ATOM   3952  SD  MET D  22     122.605 137.964 122.273  1.00 71.00           S0 
ATOM   3953  CE  MET D  22     123.115 138.841 123.749  1.00 49.73           C0 
ATOM   3954  N   ASP D  23     121.356 142.860 122.097  1.00 39.46           N0 
ATOM   3955  CA  ASP D  23     120.435 143.531 123.013  1.00 33.92           C0 
ATOM   3956  C   ASP D  23     119.519 144.502 122.282  1.00 34.63           C0 
ATOM   3957  O   ASP D  23     118.307 144.546 122.538  1.00 36.84           O0 
ATOM   3958  CB  ASP D  23     121.210 144.262 124.099  1.00 36.30           C0 
ATOM   3959  CG  ASP D  23     121.766 143.332 125.131  1.00 50.53           C0 
ATOM   3960  OD1 ASP D  23     121.200 142.238 125.315  1.00 47.50           O0 
ATOM   3961  OD2 ASP D  23     122.770 143.702 125.767  1.00 57.49           O1-
ATOM   3962  N   GLN D  24     120.082 145.306 121.378  1.00 36.35           N0 
ATOM   3963  CA  GLN D  24     119.281 146.306 120.684  1.00 32.70           C0 
ATOM   3964  C   GLN D  24     118.244 145.655 119.780  1.00 32.02           C0 
ATOM   3965  O   GLN D  24     117.083 146.072 119.758  1.00 33.78           O0 
ATOM   3966  CB  GLN D  24     120.187 147.240 119.887  1.00 32.39           C0 
ATOM   3967  CG  GLN D  24     119.477 148.476 119.399  1.00 37.43           C0 
ATOM   3968  CD  GLN D  24     120.375 149.403 118.628  1.00 36.32           C0 
ATOM   3969  OE1 GLN D  24     121.317 149.968 119.170  1.00 39.33           O0 
ATOM   3970  NE2 GLN D  24     120.091 149.561 117.349  1.00 33.87           N0 
ATOM   3971  N   TYR D  25     118.636 144.618 119.043  1.00 33.62           N0 
ATOM   3972  CA  TYR D  25     117.692 143.917 118.181  1.00 34.01           C0 
ATOM   3973  C   TYR D  25     116.629 143.213 119.004  1.00 35.89           C0 
ATOM   3974  O   TYR D  25     115.478 143.113 118.583  1.00 37.67           O0 
ATOM   3975  CB  TYR D  25     118.433 142.910 117.313  1.00 35.36           C0 
ATOM   3976  CG  TYR D  25     119.335 143.540 116.296  1.00 37.82           C0 
ATOM   3977  CD1 TYR D  25     119.206 144.872 115.966  1.00 41.27           C0 
ATOM   3978  CD2 TYR D  25     120.343 142.817 115.696  1.00 37.71           C0 
ATOM   3979  CE1 TYR D  25     120.037 145.456 115.058  1.00 43.95           C0 
ATOM   3980  CE2 TYR D  25     121.177 143.395 114.783  1.00 40.93           C0 
ATOM   3981  CZ  TYR D  25     121.017 144.716 114.469  1.00 44.14           C0 
ATOM   3982  OH  TYR D  25     121.844 145.311 113.559  1.00 46.06           O0 
ATOM   3983  N   PHE D  26     116.994 142.741 120.191  1.00 33.96           N0 
ATOM   3984  CA  PHE D  26     116.047 142.079 121.076  1.00 32.51           C0 
ATOM   3985  C   PHE D  26     114.962 143.048 121.537  1.00 31.12           C0 
ATOM   3986  O   PHE D  26     113.760 142.792 121.366  1.00 33.40           O0 
ATOM   3987  CB  PHE D  26     116.850 141.491 122.240  1.00 33.55           C0 
ATOM   3988  CG  PHE D  26     116.042 140.925 123.357  1.00 36.45           C0 
ATOM   3989  CD1 PHE D  26     115.325 139.758 123.195  1.00 35.48           C0 
ATOM   3990  CD2 PHE D  26     116.072 141.521 124.605  1.00 35.00           C0 
ATOM   3991  CE1 PHE D  26     114.611 139.227 124.245  1.00 34.50           C0 
ATOM   3992  CE2 PHE D  26     115.362 140.994 125.653  1.00 33.62           C0 
ATOM   3993  CZ  PHE D  26     114.630 139.849 125.473  1.00 35.27           C0 
ATOM   3994  N   VAL D  27     115.370 144.195 122.080  1.00 30.64           N0 
ATOM   3995  CA  VAL D  27     114.378 145.142 122.575  1.00 29.95           C0 
ATOM   3996  C   VAL D  27     113.585 145.744 121.419  1.00 31.89           C0 
ATOM   3997  O   VAL D  27     112.390 146.007 121.556  1.00 35.30           O0 
ATOM   3998  CB  VAL D  27     115.037 146.224 123.453  1.00 32.13           C0 
ATOM   3999  CG1 VAL D  27     116.092 146.965 122.696  1.00 36.17           C0 
ATOM   4000  CG2 VAL D  27     114.004 147.180 124.010  1.00 24.55           C0 
ATOM   4001  N   HIS D  28     114.211 145.927 120.253  1.00 32.42           N0 
ATOM   4002  CA  HIS D  28     113.475 146.455 119.106  1.00 32.25           C0 
ATOM   4003  C   HIS D  28     112.464 145.456 118.571  1.00 30.14           C0 
ATOM   4004  O   HIS D  28     111.348 145.839 118.214  1.00 32.98           O0 
ATOM   4005  CB  HIS D  28     114.433 146.878 117.999  1.00 34.79           C0 
ATOM   4006  CG  HIS D  28     115.047 148.224 118.212  1.00 38.28           C0 
ATOM   4007  ND1 HIS D  28     116.017 148.737 117.382  1.00 37.92           N0 
ATOM   4008  CD2 HIS D  28     114.809 149.174 119.143  1.00 40.36           C0 
ATOM   4009  CE1 HIS D  28     116.361 149.940 117.803  1.00 40.79           C0 
ATOM   4010  NE2 HIS D  28     115.642 150.229 118.870  1.00 43.00           N0 
ATOM   4011  N   ALA D  29     112.832 144.179 118.486  1.00 31.92           N0 
ATOM   4012  CA  ALA D  29     111.870 143.173 118.065  1.00 30.22           C0 
ATOM   4013  C   ALA D  29     110.681 143.145 119.003  1.00 33.20           C0 
ATOM   4014  O   ALA D  29     109.531 143.042 118.563  1.00 34.68           O0 
ATOM   4015  CB  ALA D  29     112.535 141.803 118.006  1.00 30.57           C0 
ATOM   4016  N   HIS D  30     110.928 143.272 120.302  1.00 35.03           N0 
ATOM   4017  CA  HIS D  30     109.804 143.202 121.222  1.00 32.01           C0 
ATOM   4018  C   HIS D  30     108.986 144.486 121.216  1.00 29.66           C0 
ATOM   4019  O   HIS D  30     107.778 144.446 121.462  1.00 33.65           O0 
ATOM   4020  CB  HIS D  30     110.308 142.854 122.610  1.00 27.71           C0 
ATOM   4021  CG  HIS D  30     110.702 141.421 122.742  1.00 28.54           C0 
ATOM   4022  ND1 HIS D  30     109.903 140.392 122.302  1.00 32.76           N0 
ATOM   4023  CD2 HIS D  30     111.832 140.846 123.211  1.00 30.36           C0 
ATOM   4024  CE1 HIS D  30     110.509 139.242 122.522  1.00 32.09           C0 
ATOM   4025  NE2 HIS D  30     111.682 139.490 123.070  1.00 33.37           N0 
ATOM   4026  N   MET D  31     109.606 145.626 120.916  1.00 28.27           N0 
ATOM   4027  CA  MET D  31     108.835 146.850 120.732  1.00 26.31           C0 
ATOM   4028  C   MET D  31     107.989 146.777 119.470  1.00 27.72           C0 
ATOM   4029  O   MET D  31     106.916 147.379 119.400  1.00 29.52           O0 
ATOM   4030  CB  MET D  31     109.765 148.058 120.676  1.00 27.86           C0 
ATOM   4031  CG  MET D  31     110.454 148.376 121.976  1.00 26.00           C0 
ATOM   4032  SD  MET D  31     111.757 149.585 121.765  1.00 45.74           S0 
ATOM   4033  CE  MET D  31     110.790 150.976 121.215  1.00 37.46           C0 
ATOM   4034  N   TYR D  32     108.462 146.051 118.458  1.00 29.93           N0 
ATOM   4035  CA  TYR D  32     107.665 145.844 117.255  1.00 28.21           C0 
ATOM   4036  C   TYR D  32     106.495 144.920 117.537  1.00 30.60           C0 
ATOM   4037  O   TYR D  32     105.395 145.126 117.019  1.00 28.47           O0 
ATOM   4038  CB  TYR D  32     108.533 145.264 116.141  1.00 29.41           C0 
ATOM   4039  CG  TYR D  32     109.440 146.268 115.491  1.00 32.57           C0 
ATOM   4040  CD1 TYR D  32     109.003 147.546 115.218  1.00 32.67           C0 
ATOM   4041  CD2 TYR D  32     110.746 145.942 115.176  1.00 29.80           C0 
ATOM   4042  CE1 TYR D  32     109.832 148.462 114.638  1.00 33.58           C0 
ATOM   4043  CE2 TYR D  32     111.580 146.849 114.602  1.00 31.79           C0 
ATOM   4044  CZ  TYR D  32     111.120 148.108 114.334  1.00 35.63           C0 
ATOM   4045  OH  TYR D  32     111.957 149.021 113.755  1.00 39.45           O0 
ATOM   4046  N   GLU D  33     106.719 143.885 118.345  1.00 34.55           N0 
ATOM   4047  CA  GLU D  33     105.634 142.975 118.696  1.00 31.40           C0 
ATOM   4048  C   GLU D  33     104.591 143.666 119.563  1.00 30.17           C0 
ATOM   4049  O   GLU D  33     103.391 143.413 119.422  1.00 29.46           O0 
ATOM   4050  CB  GLU D  33     106.180 141.750 119.420  1.00 36.39           C0 
ATOM   4051  CG  GLU D  33     105.347 140.508 119.224  1.00 41.74           C0 
ATOM   4052  CD  GLU D  33     105.784 139.373 120.115  1.00 48.46           C0 
ATOM   4053  OE1 GLU D  33     106.482 139.644 121.113  1.00 48.69           O0 
ATOM   4054  OE2 GLU D  33     105.439 138.212 119.821  1.00 46.79           O1-
ATOM   4055  N   ASP D  34     105.028 144.533 120.476  1.00 28.97           N0 
ATOM   4056  CA  ASP D  34     104.087 145.282 121.299  1.00 26.86           C0 
ATOM   4057  C   ASP D  34     103.164 146.148 120.454  1.00 30.24           C0 
ATOM   4058  O   ASP D  34     102.052 146.469 120.884  1.00 35.19           O0 
ATOM   4059  CB  ASP D  34     104.845 146.148 122.304  1.00 26.76           C0 
ATOM   4060  CG  ASP D  34     103.926 146.846 123.283  1.00 32.25           C0 
ATOM   4061  OD1 ASP D  34     102.986 146.200 123.784  1.00 35.21           O0 
ATOM   4062  OD2 ASP D  34     104.139 148.042 123.552  1.00 29.01           O1-
ATOM   4063  N   TRP D  35     103.597 146.534 119.260  1.00 29.85           N0 
ATOM   4064  CA  TRP D  35     102.807 147.381 118.381  1.00 28.92           C0 
ATOM   4065  C   TRP D  35     102.042 146.606 117.320  1.00 26.11           C0 
ATOM   4066  O   TRP D  35     101.441 147.225 116.444  1.00 22.91           O0 
ATOM   4067  CB  TRP D  35     103.697 148.418 117.700  1.00 29.48           C0 
ATOM   4068  CG  TRP D  35     104.393 149.346 118.625  1.00 31.35           C0 
ATOM   4069  CD1 TRP D  35     103.968 149.749 119.850  1.00 28.54           C0 
ATOM   4070  CD2 TRP D  35     105.620 150.032 118.379  1.00 34.99           C0 
ATOM   4071  NE1 TRP D  35     104.865 150.630 120.395  1.00 31.60           N0 
ATOM   4072  CE2 TRP D  35     105.891 150.821 119.509  1.00 32.85           C0 
ATOM   4073  CE3 TRP D  35     106.525 150.046 117.317  1.00 29.90           C0 
ATOM   4074  CZ2 TRP D  35     107.026 151.613 119.608  1.00 32.01           C0 
ATOM   4075  CZ3 TRP D  35     107.640 150.830 117.417  1.00 29.63           C0 
ATOM   4076  CH2 TRP D  35     107.886 151.604 118.552  1.00 31.59           C0 
ATOM   4077  N   GLY D  36     102.028 145.282 117.384  1.00 26.46           N0 
ATOM   4078  CA  GLY D  36     101.332 144.494 116.395  1.00 25.11           C0 
ATOM   4079  C   GLY D  36     102.040 144.336 115.074  1.00 29.43           C0 
ATOM   4080  O   GLY D  36     101.431 143.835 114.126  1.00 34.42           O0 
ATOM   4081  N   LEU D  37     103.302 144.745 114.980  1.00 31.87           N0 
ATOM   4082  CA  LEU D  37     104.063 144.701 113.733  1.00 27.56           C0 
ATOM   4083  C   LEU D  37     104.857 143.402 113.718  1.00 29.22           C0 
ATOM   4084  O   LEU D  37     106.075 143.387 113.870  1.00 36.02           O0 
ATOM   4085  CB  LEU D  37     104.968 145.917 113.633  1.00 26.42           C0 
ATOM   4086  CG  LEU D  37     104.234 147.249 113.541  1.00 26.79           C0 
ATOM   4087  CD1 LEU D  37     105.206 148.390 113.598  1.00 29.47           C0 
ATOM   4088  CD2 LEU D  37     103.416 147.320 112.281  1.00 24.57           C0 
ATOM   4089  N   ASN D  38     104.144 142.293 113.529  1.00 27.53           N0 
ATOM   4090  CA  ASN D  38     104.734 140.979 113.764  1.00 34.38           C0 
ATOM   4091  C   ASN D  38     105.817 140.636 112.753  1.00 34.18           C0 
ATOM   4092  O   ASN D  38     106.732 139.870 113.067  1.00 37.86           O0 
ATOM   4093  CB  ASN D  38     103.650 139.902 113.774  1.00 35.27           C0 
ATOM   4094  CG  ASN D  38     102.470 140.269 114.650  1.00 37.79           C0 
ATOM   4095  OD1 ASN D  38     102.622 140.471 115.853  1.00 37.89           O0 
ATOM   4096  ND2 ASN D  38     101.285 140.342 114.056  1.00 35.44           N0 
ATOM   4097  N   GLU D  39     105.737 141.168 111.538  1.00 33.12           N0 
ATOM   4098  CA  GLU D  39     106.767 140.852 110.557  1.00 32.41           C0 
ATOM   4099  C   GLU D  39     108.103 141.488 110.931  1.00 31.55           C0 
ATOM   4100  O   GLU D  39     109.150 140.834 110.854  1.00 35.95           O0 
ATOM   4101  CB  GLU D  39     106.314 141.284 109.165  1.00 32.42           C0 
ATOM   4102  CG  GLU D  39     107.338 141.065 108.082  1.00 38.59           C0 
ATOM   4103  CD  GLU D  39     106.726 141.062 106.700  1.00 46.26           C0 
ATOM   4104  OE1 GLU D  39     105.489 140.931 106.598  1.00 44.68           O0 
ATOM   4105  OE2 GLU D  39     107.480 141.194 105.714  1.00 45.44           O1-
ATOM   4106  N   LEU D  40     108.085 142.745 111.381  1.00 29.59           N0 
ATOM   4107  CA  LEU D  40     109.302 143.349 111.907  1.00 30.95           C0 
ATOM   4108  C   LEU D  40     109.767 142.654 113.175  1.00 31.52           C0 
ATOM   4109  O   LEU D  40     110.969 142.482 113.381  1.00 34.43           O0 
ATOM   4110  CB  LEU D  40     109.105 144.839 112.163  1.00 29.59           C0 
ATOM   4111  CG  LEU D  40     108.911 145.765 110.977  1.00 27.52           C0
[truncated: 2,195,020 more chars]
